# Supplementary material for: Single-cell exon deletion profiling reveals splicing events that shape gene expression and cell state dynamics
Source: Nat Commun. 2026 Feb 3;17:1218. doi: 10.1038/s41467-026-68774-w (PMC12868714; doi:10.1038/s41467-026-68774-w)
Supplement: Supplementary file 3 — Supplementary Data 1 [file 41467_2026_68774_MOESM3_ESM.xlsx]

## Sheet: Sheet1
	CS				CS_PreQ1				CS_DRv10				CS_PreQ1_DRv10
# Cells using standard 10x Genomics protocols	hgRNA_1	hgRNA_2	hgRNA_3	Total	hgRNA_1	hgRNA_2	hgRNA_3	Total	hgRNA_1	hgRNA_2	hgRNA_3	Total	hgRNA_1	hgRNA_2	hgRNA_3	Total
no detected gRNAs	N/A	N/A	N/A	954	N/A	N/A	N/A	1370	N/A	N/A	N/A	1280	N/A	N/A	N/A	1435
Cas9 gRNA only	1927	1364	2282	5573	1804	1850	1544	5198	1592	1197	1490	4279	989	276	644	1909
Cas12a gRNA only	0	0	0	0	0	0	0	0	0	17	0	17	8	45	30	83
Cas9 & Cas12a gRNAs	0	0	0	0	0	0	0	0	10	642	34	686	652	1265	1152	3069
Total cells excl. cells with no detected gRNAs	1927	1364	2282	5573	1804	1850	1544	5198	1602	1856	1524	4982	1649	1586	1826	5061
Total cells incl. cells with no detected gRNAs	N/A	N/A	N/A	6527	N/A	N/A	N/A	6568	N/A	N/A	N/A	6262	N/A	N/A	N/A	6496
# Cells using custom protocol for Cas12a library generation
no detected gRNAs				846				1179				1104	N/A	N/A	N/A	1241
Cas9 gRNA only	684	171	992	1847	246	111	144	501	317	129	278	724	111	67	88	266
Cas12a gRNA only	43	37	22	102	52	86	53	191	91	76	38	205	103	71	81	255
Cas9 & Cas12a gRNAs	1240	1129	1267	3636	1550	1727	1393	4670	1273	1698	1242	4213	1469	1379	1652	4500
Total cells excl. cells with no detected gRNAs	1967	1337	2281	5585	1848	1924	1590	5362	1681	1903	1558	5142	1683	1517	1821	5021
Total cells incl. cells with no detected gRNAs	N/A	N/A	N/A	6431	N/A	N/A	N/A	6541	N/A	N/A	N/A	6246	N/A	N/A	N/A	6262
	Cas9 gRNA only				Cas12a gRNA only				Cas9 & Cas12a gRNAs
Normalized to cells expressing Cas9 gRNA (%)	hgRNA_1	hgRNA_2	hgRNA_3	Total	hgRNA_1	hgRNA_2	hgRNA_3	Total	hgRNA_1	hgRNA_2	hgRNA_3	Total
CS	100	100	100	100	0	0	0	0	0	0	0	0
CS_PreQ1	100	100	100	100	0	0	0	0	0	0	0	0
CS_DRv10	99.3758	64.4935	97.769	85.8892	0	0.915948	0	0.341228	0.62422	34.5905	2.23097	13.7696
CS_DRv10_PreQ1	59.9757	17.4023	35.2683	37.7198	0.485143	2.83733	1.64294	1.63999	39.5391	79.7604	63.0887	60.6402
Cas12a Custom Protocol_CS	34.7738	12.7898	43.4897	33.0707	2.18607	2.76739	0.964489	1.82632	63.0402	84.4428	55.5458	65.103
Cas12a Custom Protocol_CS_PreQ1	13.3117	5.76923	9.0566	9.34353	2.81385	4.46985	3.33333	3.5621	83.8745	89.7609	87.6101	87.0944
Cas12a Custom Protocol_CS_DRv10	18.8578	6.77877	17.8434	14.0801	5.41344	3.99369	2.43902	3.98678	75.7287	89.2275	79.7176	81.9331
Cas12a Custom Protocol_CS_DRv10_PreQ1	6.59537	4.41661	4.83251	5.29775	6.12002	4.68029	4.44811	5.07867	87.2846	90.9031	90.7194	89.6236
Normalized to all cells incl. with no detected Cas9 gRNA (%)	No gRNAs	Cas9 gRNA only	Cas12a gRNA only	Cas9 & Cas12a gRNAs
CS	14.6162	85.3838	0	0
CS_PreQ1	20.8587	79.1413	0	0
CS_DRv10	20.4408	68.3328	0.271479	10.955
CS_DRv10_PreQ1	22.0905	29.3873	1.27771	47.2445
Cas12a Custom Protocol_CS	13.155	28.7203	1.58607	56.5386
Cas12a Custom Protocol_CS_PreQ1	18.0248	7.65938	2.92004	71.3958
Cas12a Custom Protocol_CS_DRv10	17.6753	11.5914	3.2821	67.4512
Cas12a Custom Protocol_CS_DRv10_PreQ1	19.8179	4.24784	4.07218	71.862
