# Supplementary material for: Single-cell exon deletion profiling reveals splicing events that shape gene expression and cell state dynamics
Source: Nat Commun. 2026 Feb 3;17:1218. doi: 10.1038/s41467-026-68774-w (PMC12868714; doi:10.1038/s41467-026-68774-w)
Supplement: Supplementary file 4 — Supplementary Data 2 [file 41467_2026_68774_MOESM4_ESM.xlsx]

## Sheet: Sheet1
GuideID	GeneName	Category	GeneID	Exon	ExonCoor	ExonSize	Cas9Cut	Cas9Coor	Cas9Seq	Cas9OnTargetScore	Cas9OffTargetScore	Cas12aCut	Cas12aCoor	Cas12aSeq	Cas12aOnTargetScore	Cas12aOffTargetScore	EditingType	exonType	TWIST oligo sequence
scCHyM1	TAF1	Exon Deletion	ENSG00000147133.16	ENSE00003655608.1	chrX:71458241-71458366:+	126	chrX|71458002|71458003|-	chrX:71458000-71458019:-	CAGAAATGCACCAAAGCTAT	0.537439	0.241839	chrX|71458589|71458592|-	chrX:71458589-71458611:-	ATACTTGTGTCTTCCCTGAAGTT	0.636356	1	FramePre	alternative	agagaACCTGCagagaccgCAGAAATGCACCAAAGCTATgtttCGAGACGTGCGTTGCGATACGTTGCGTCTCTaggtATACTTGTGTCTTCCCTGAAGTTgctcagagGCAGGTggaag
scCHyM2	TAF1	Exon Deletion	ENSG00000147133.16	ENSE00003655608.1	chrX:71458241-71458366:+	126	chrX|71458419|71458420|+	chrX:71458403-71458422:+	GTGCCTGCAAGTGGGGCTAG	0.616927	0.18024	chrX|71458176|71458179|+	chrX:71458157-71458179:+	TCCAGTAAATGCCTTAAAGGGGA	0.304746	0.937845	FramePre	alternative	agagaACCTGCagagaccgGTGCCTGCAAGTGGGGCTAGgtttAGAGACGATGTCTTGGTGGTCTCGCGTCTCTaggtTCCAGTAAATGCCTTAAAGGGGAgctcagagGCAGGTggaag
scCHyM3	TAF1	Exon Deletion	ENSG00000147133.16	ENSE00003655608.1	chrX:71458241-71458366:+	126	chrX|71457978|71457979|+	chrX:71457962-71457981:+	TATTGACCAGAAAGGCTGTT	0.51156	0.358773	chrX|71458658|71458661|-	chrX:71458658-71458680:-	AACTGTCTGAGTGCAGTTGGTCG	0.282287	1	FramePre	alternative	agagaACCTGCagagaccgTATTGACCAGAAAGGCTGTTgtttTGAGACGTACACGTGGAGTATTTACGTCTCCaggtAACTGTCTGAGTGCAGTTGGTCGgctcagagGCAGGTggaag
scCHyM4	MED14	Exon Deletion	ENSG00000180182.11	ENSE00001227693.1	chrX:40666720-40666851:-	132	chrX|40667296|40667297|+	chrX:40667280-40667299:+	GGGACAAGATTGTGTAGTGA	0.55372	0.264271	chrX|40666630|40666633|+	chrX:40666611-40666633:+	CTACTTCCTCAATAAACAAGTAT	0.457353	0.851721	FramePre	alternative	agagaACCTGCagagaccgGGGACAAGATTGTGTAGTGAgtttCGAGACGATACCGTTGATCTAACACGTCTCCaggtCTACTTCCTCAATAAACAAGTATgctcagagGCAGGTggaag
scCHyM5	MED14	Exon Deletion	ENSG00000180182.11	ENSE00001227693.1	chrX:40666720-40666851:-	132	chrX|40667240|40667241|+	chrX:40667224-40667243:+	GAGAAAGACAAGTATCTGTC	0.500189	0.27875	chrX|40666307|40666310|+	chrX:40666288-40666310:+	TCTAGTTGAATCAATTCAAAATA	0.426263	0.857117	FramePre	alternative	agagaACCTGCagagaccgGAGAAAGACAAGTATCTGTCgtttGGAGACGCCGTACTGTCTCATTCACGTCTCTaggtTCTAGTTGAATCAATTCAAAATAgctcagagGCAGGTggaag
scCHyM6	MED14	Exon Deletion	ENSG00000180182.11	ENSE00001227693.1	chrX:40666720-40666851:-	132	chrX|40666561|40666562|+	chrX:40666545-40666564:+	GGTCGTTACCTCTGTGTGGT	0.545206	0.197171	chrX|40666917|40666920|+	chrX:40666898-40666920:+	TGTCCTGTCCAAGGACCCCAAGT	0.617718	1	FramePre	alternative	agagaACCTGCagagaccgGGTCGTTACCTCTGTGTGGTgtttAGAGACGTCAAGGTTAGCTACCCACGTCTCAaggtTGTCCTGTCCAAGGACCCCAAGTgctcagagGCAGGTggaag
scCHyM7	ALG13	Exon Deletion	ENSG00000101901.12	ENSE00003759267.1	chrX:111744668-111744904:+	237	chrX|111744991|111744992|+	chrX:111744975-111744994:+	GGTTGACCTATTGGGGAATG	0.593783	0.316064	chrX|111744570|111744573|-	chrX:111744570-111744592:-	TTGTCTCCAGTATGGTCAAAGAA	0.79067	1	FramePre	alternative	agagaACCTGCagagaccgGGTTGACCTATTGGGGAATGgtttAGAGACGTGCGATATGATCTAAAGCGTCTCTaggtTTGTCTCCAGTATGGTCAAAGAAgctcagagGCAGGTggaag
scCHyM8	ALG13	Exon Deletion	ENSG00000101901.12	ENSE00003759267.1	chrX:111744668-111744904:+	237	chrX|111745027|111745028|+	chrX:111745011-111745030:+	TTGACTTGAGAACACAATAC	0.514248	0.332167	chrX|111744565|111744568|+	chrX:111744546-111744568:+	TACCCAAACCTTAAGAATTAAGA	0.79926	1	FramePre	alternative	agagaACCTGCagagaccgTTGACTTGAGAACACAATACgtttAGAGACGTGACGACACGTTATTGTCGTCTCTaggtTACCCAAACCTTAAGAATTAAGAgctcagagGCAGGTggaag
scCHyM9	ALG13	Exon Deletion	ENSG00000101901.12	ENSE00003759267.1	chrX:111744668-111744904:+	237	chrX|111744612|111744613|-	chrX:111744610-111744629:-	TATAACACCTTATGAACAGT	0.580948	0.329381	chrX|111744995|111744998|+	chrX:111744976-111744998:+	GTTGACCTATTGGGGAATGGGGA	0.405658	1	FramePre	alternative	agagaACCTGCagagaccgTATAACACCTTATGAACAGTgtttGGAGACGTGATGTTGGCATTGTACCGTCTCCaggtGTTGACCTATTGGGGAATGGGGAgctcagagGCAGGTggaag
scCHyM10	ALG13	Exon Deletion	ENSG00000101901.12	ENSE00003472138.1	chrX:111711675-111711725:+	51	chrX|111711842|111711843|-	chrX:111711840-111711859:-	ACTATTGGATTCAACACAGC	0.562247	0.168464	chrX|111711526|111711529|-	chrX:111711526-111711548:-	CACAGCACCTCAAGAAGATTTGC	0.508031	0.752621	FramePre	alternative	agagaACCTGCagagaccgACTATTGGATTCAACACAGCgtttTGAGACGTGCAACTTAAGCAGCCCCGTCTCAaggtCACAGCACCTCAAGAAGATTTGCgctcagagGCAGGTggaag
scCHyM11	ALG13	Exon Deletion	ENSG00000101901.12	ENSE00003472138.1	chrX:111711675-111711725:+	51	chrX|111711466|111711467|-	chrX:111711464-111711483:-	AGTATCTTAGGAATTGGTCC	0.552665	0.308205	chrX|111711852|111711855|+	chrX:111711833-111711855:+	GTAGCCAGCTGTGTTGAATCCAA	0.876888	1	FramePre	alternative	agagaACCTGCagagaccgAGTATCTTAGGAATTGGTCCgtttAGAGACGCGTAAATGCTAGTGGACCGTCTCAaggtGTAGCCAGCTGTGTTGAATCCAAgctcagagGCAGGTggaag
scCHyM12	ALG13	Exon Deletion	ENSG00000101901.12	ENSE00003472138.1	chrX:111711675-111711725:+	51	chrX|111711535|111711536|+	chrX:111711519-111711538:+	TGTATGTGCAAATCTTCTTG	0.594218	0.253178	chrX|111711795|111711798|-	chrX:111711795-111711817:-	GGGTCTGGCTAAAATAATACAGT	0.7913	0.936954	FramePre	alternative	agagaACCTGCagagaccgTGTATGTGCAAATCTTCTTGgtttCGAGACGGACTCTCTTGATATGACCGTCTCTaggtGGGTCTGGCTAAAATAATACAGTgctcagagGCAGGTggaag
scCHyM13	NBAS	Exon Deletion	ENSG00000151779.13	ENSE00001070339.1	chr2:15474067-15474324:-	258	chr2|15473838|15473839|-	chr2:15473836-15473855:-	ACTTAGACTGATTATCCACT	0.504357	0.476148	chr2|15474477|15474480|-	chr2:15474477-15474499:-	TGATGTATATAATGCTTGCTGTA	0.673746	1	FramePre	alternative	agagaACCTGCagagaccgACTTAGACTGATTATCCACTgtttGGAGACGAAGGCGGCAATAACCTTCGTCTCCaggtTGATGTATATAATGCTTGCTGTAgctcagagGCAGGTggaag
scCHyM14	NBAS	Exon Deletion	ENSG00000151779.13	ENSE00001070339.1	chr2:15474067-15474324:-	258	chr2|15474479|15474480|-	chr2:15474477-15474496:-	TGTATATAATGCTTGCTGTA	0.516533	0.177224	chr2|15473895|15473898|-	chr2:15473895-15473917:-	AAATAATGCTAATCTTTGTACCT	0.250343	1	FramePre	alternative	agagaACCTGCagagaccgTGTATATAATGCTTGCTGTAgtttAGAGACGGAACAACGGAGCATTACCGTCTCTaggtAAATAATGCTAATCTTTGTACCTgctcagagGCAGGTggaag
scCHyM15	NBAS	Exon Deletion	ENSG00000151779.13	ENSE00001070339.1	chr2:15474067-15474324:-	258	chr2|15475428|15475429|+	chr2:15475412-15475431:+	TTTAAATGACTAATCGAGGG	0.561652	0.640632	chr2|15473966|15473969|+	chr2:15473947-15473969:+	ACATGTCAATGATCCAACATCCC	0.520383	1	FramePre	alternative	agagaACCTGCagagaccgTTTAAATGACTAATCGAGGGgtttGGAGACGAATCGCTTGAAGTCCAGCGTCTCTaggtACATGTCAATGATCCAACATCCCgctcagagGCAGGTggaag
scCHyM16	NDC1	Exon Deletion	ENSG00000058804.12	ENSE00000772441.1	chr1:53793229-53793279:-	51	chr1|53793351|53793352|-	chr1:53793349-53793368:-	AGTTACTGTCTGGAAGAACT	0.625908	0.166968	chr1|53793082|53793085|-	chr1:53793082-53793104:-	CATAGTGCTTCACTGAACCTCCG	0.472148	1	FramePre	alternative	agagaACCTGCagagaccgAGTTACTGTCTGGAAGAACTgtttAGAGACGGGCAACGGACGCGTCCACGTCTCAaggtCATAGTGCTTCACTGAACCTCCGgctcagagGCAGGTggaag
scCHyM17	NDC1	Exon Deletion	ENSG00000058804.12	ENSE00000772441.1	chr1:53793229-53793279:-	51	chr1|53793118|53793119|-	chr1:53793116-53793135:-	TAGCTTAATCCTAGCAAGCT	0.531722	0.376575	chr1|53793418|53793421|-	chr1:53793418-53793440:-	GTTACATGGCGTATTGTTTAAGT	0.379706	1	FramePre	alternative	agagaACCTGCagagaccgTAGCTTAATCCTAGCAAGCTgtttCGAGACGCTTAGGACGGTCCCCTACGTCTCCaggtGTTACATGGCGTATTGTTTAAGTgctcagagGCAGGTggaag
scCHyM18	NDC1	Exon Deletion	ENSG00000058804.12	ENSE00000772441.1	chr1:53793229-53793279:-	51	chr1|53793397|53793398|+	chr1:53793381-53793400:+	TGAAACACTTCACATCTTGT	0.516236	0.296611	chr1|53793113|53793116|-	chr1:53793113-53793135:-	TAGCTTAATCCTAGCAAGCTAGG	0.564627	1	FramePre	alternative	agagaACCTGCagagaccgTGAAACACTTCACATCTTGTgtttAGAGACGTTGTCGTATTACTTACCCGTCTCAaggtTAGCTTAATCCTAGCAAGCTAGGgctcagagGCAGGTggaag
scCHyM19	SLC7A5	Exon Deletion	ENSG00000103257.9	ENSE00003512706.1	chr16:87851724-87851849:-	126	chr16|87851991|87851992|-	chr16:87851989-87852008:-	ACGTGCCCTAAGGGCTGGCA	0.556426	0.277698	chr16|87851569|87851572|-	chr16:87851569-87851591:-	CCTCTGGGAAAATCACCCAGCAA	0.361312	0.983396	FramePre	alternative	agagaACCTGCagagaccgACGTGCCCTAAGGGCTGGCAgtttTGAGACGCAATGCCGCGTCAATGACGTCTCTaggtCCTCTGGGAAAATCACCCAGCAAgctcagagGCAGGTggaag
scCHyM20	SLC7A5	Exon Deletion	ENSG00000103257.9	ENSE00003512706.1	chr16:87851724-87851849:-	126	chr16|87851663|87851664|+	chr16:87851647-87851666:+	CGGGACCTCATGCCCTGTGA	0.608496	0.286566	chr16|87852072|87852075|+	chr16:87852053-87852075:+	AGGTCTAAGGGCTGGATCCCAGG	0.348801	1	FramePre	alternative	agagaACCTGCagagaccgCGGGACCTCATGCCCTGTGAgtttTGAGACGGACGTCATGCCCAGGTACGTCTCAaggtAGGTCTAAGGGCTGGATCCCAGGgctcagagGCAGGTggaag
scCHyM21	SLC7A5	Exon Deletion	ENSG00000103257.9	ENSE00003512706.1	chr16:87851724-87851849:-	126	chr16|87851664|87851665|-	chr16:87851662-87851681:-	TTGCCTGTGTGTCCTTCACA	0.550001	0.161352	chr16|87852011|87852014|-	chr16:87852011-87852033:-	TCAAAACAGGTCTCAGAAAGTCA	0.473908	0.795946	FramePre	alternative	agagaACCTGCagagaccgTTGCCTGTGTGTCCTTCACAgtttCGAGACGTATAAGCATAGACCTCGCGTCTCCaggtTCAAAACAGGTCTCAGAAAGTCAgctcagagGCAGGTggaag
scCHyM22	VPS29	Exon Deletion	ENSG00000111237.19	ENSE00003464120.1	chr12:110499535-110499546:-	12	chr12|110499930|110499931|+	chr12:110499914-110499933:+	TGGATTTCTACAAGACACTG	0.697006	0.282085	chr12|110499469|110499472|+	chr12:110499450-110499472:+	AACAGACCTTAAAAGGGTAAGAA	0.607785	1	FramePre	alternative	agagaACCTGCagagaccgTGGATTTCTACAAGACACTGgtttTGAGACGAACATCAAACCTCTCACCGTCTCGaggtAACAGACCTTAAAAGGGTAAGAAgctcagagGCAGGTggaag
scCHyM23	VPS29	Exon Deletion	ENSG00000111237.19	ENSE00003464120.1	chr12:110499535-110499546:-	12	chr12|110499423|110499424|+	chr12:110499407-110499426:+	GAGCCAACCCAATCAAAGCA	0.566922	0.398278	chr12|110499688|110499691|-	chr12:110499688-110499710:-	ATAACACTCAGAAATCATTAACA	0.631984	0.907208	FramePre	alternative	agagaACCTGCagagaccgGAGCCAACCCAATCAAAGCAgtttTGAGACGAGATTACATGCTATTTACGTCTCTaggtATAACACTCAGAAATCATTAACAgctcagagGCAGGTggaag
scCHyM24	VPS29	Exon Deletion	ENSG00000111237.19	ENSE00003464120.1	chr12:110499535-110499546:-	12	chr12|110499959|110499960|+	chr12:110499943-110499962:+	TATCATCAGTAATAGCTGAA	0.611639	0.34995	chr12|110499436|110499439|-	chr12:110499436-110499458:-	AGGTCTGTTGAAAGGAAGTAACC	0.337081	1	FramePre	alternative	agagaACCTGCagagaccgTATCATCAGTAATAGCTGAAgtttAGAGACGGTTAGATCTAACCGTATCGTCTCGaggtAGGTCTGTTGAAAGGAAGTAACCgctcagagGCAGGTggaag
scCHyM25	GBF1	Exon Deletion	ENSG00000107862.6	ENSE00000722616.1	chr10:102361022-102361120:+	99	chr10|102361181|102361182|+	chr10:102361165-102361184:+	AGATATATGGCATCTTCAGT	0.538982	0.325448	chr10|102360468|102360471|-	chr10:102360468-102360490:-	CTAGGTCCTATACTCTTTGCGTA	0.548568	1	FramePre	alternative	agagaACCTGCagagaccgAGATATATGGCATCTTCAGTgtttCGAGACGTTATTGAGGGGTAGACGCGTCTCCaggtCTAGGTCCTATACTCTTTGCGTAgctcagagGCAGGTggaag
scCHyM26	GBF1	Exon Deletion	ENSG00000107862.6	ENSE00000722616.1	chr10:102361022-102361120:+	99	chr10|102360671|102360672|-	chr10:102360669-102360688:-	GAGGTTTCTGAAGCTGACTA	0.553923	0.276716	chr10|102361267|102361270|+	chr10:102361248-102361270:+	GCCTCCAGAGTTCGGTTCAATCA	0.813997	1	FramePre	alternative	agagaACCTGCagagaccgGAGGTTTCTGAAGCTGACTAgtttAGAGACGCCTGCGCAACAATAACTCGTCTCCaggtGCCTCCAGAGTTCGGTTCAATCAgctcagagGCAGGTggaag
scCHyM27	GBF1	Exon Deletion	ENSG00000107862.6	ENSE00000722616.1	chr10:102361022-102361120:+	99	chr10|102361180|102361181|+	chr10:102361164-102361183:+	GAGATATATGGCATCTTCAG	0.583536	0.344417	chr10|102360658|102360661|-	chr10:102360658-102360680:-	TGAAGCTGACTATGGCTCAACCA	0.645152	1	FramePre	alternative	agagaACCTGCagagaccgGAGATATATGGCATCTTCAGgtttTGAGACGAAGCGCAAGACCACGGTCGTCTCAaggtTGAAGCTGACTATGGCTCAACCAgctcagagGCAGGTggaag
scCHyM28	TAF5	Exon Deletion	ENSG00000148835.11	ENSE00000987663.1	chr10:103385326-103385490:+	165	chr10|103385164|103385165|-	chr10:103385162-103385181:-	TCATACACGCAATTCACAGT	0.642863	0.162904	chr10|103385563|103385566|+	chr10:103385544-103385566:+	TTGTTGGGAATTACACAGCCAGC	0.468386	1	FramePre	alternative	agagaACCTGCagagaccgTCATACACGCAATTCACAGTgtttTGAGACGTCAATGCGTTTCCGTTGCGTCTCCaggtTTGTTGGGAATTACACAGCCAGCgctcagagGCAGGTggaag
scCHyM29	TAF5	Exon Deletion	ENSG00000148835.11	ENSE00000987663.1	chr10:103385326-103385490:+	165	chr10|103386004|103386005|+	chr10:103385988-103386007:+	AATTACATCTATATGAATCC	0.507648	0.203363	chr10|103385170|103385173|+	chr10:103385151-103385173:+	AATTGATACCTACTGTGAATTGC	0.912158	1	FramePre	alternative	agagaACCTGCagagaccgAATTACATCTATATGAATCCgtttGGAGACGTATGTCGTATCATTACGCGTCTCAaggtAATTGATACCTACTGTGAATTGCgctcagagGCAGGTggaag
scCHyM30	TAF5	Exon Deletion	ENSG00000148835.11	ENSE00000987663.1	chr10:103385326-103385490:+	165	chr10|103385099|103385100|+	chr10:103385083-103385102:+	TACCTCATTCAGTAGGTGCT	0.566583	0.257963	chr10|103385544|103385547|-	chr10:103385544-103385566:-	GCTGGCTGTGTAATTCCCAACAA	0.747386	1	FramePre	alternative	agagaACCTGCagagaccgTACCTCATTCAGTAGGTGCTgtttAGAGACGTGGTATCGAGGCTGCCACGTCTCGaggtGCTGGCTGTGTAATTCCCAACAAgctcagagGCAGGTggaag
scCHyM31	EIF3A	Exon Deletion	ENSG00000107581.13	ENSE00000987847.1	chr10:119061224-119061328:-	105	chr10|119061511|119061512|-	chr10:119061509-119061528:-	AGGTTAATGTGCATAGTGTG	0.687526	0.32259	chr10|119061070|119061073|+	chr10:119061051-119061073:+	CTGAGCACATCAGATATATCTTT	0.334968	1	FramePre	alternative	agagaACCTGCagagaccgAGGTTAATGTGCATAGTGTGgtttCGAGACGTTCTCGTCCGGAATCTGCGTCTCAaggtCTGAGCACATCAGATATATCTTTgctcagagGCAGGTggaag
scCHyM32	EIF3A	Exon Deletion	ENSG00000107581.13	ENSE00000987847.1	chr10:119061224-119061328:-	105	chr10|119060996|119060997|+	chr10:119060980-119060999:+	GATACTTGTTTGAAGGTGAC	0.504827	0.395381	chr10|119061435|119061438|-	chr10:119061435-119061457:-	GAGGAGGTTGAGGCTTGATGATT	0.692196	0.798899	FramePre	alternative	agagaACCTGCagagaccgGATACTTGTTTGAAGGTGACgtttGGAGACGTGGGCAGAGACAGGCCACGTCTCCaggtGAGGAGGTTGAGGCTTGATGATTgctcagagGCAGGTggaag
scCHyM33	EIF3A	Exon Deletion	ENSG00000107581.13	ENSE00000987847.1	chr10:119061224-119061328:-	105	chr10|119061123|119061124|+	chr10:119061107-119061126:+	TGCACTGAATTCCAACACAT	0.718777	0.228927	chr10|119061397|119061400|-	chr10:119061397-119061419:-	CAGATTTCCAATGCTATCATTTA	0.456327	0.874993	FramePre	alternative	agagaACCTGCagagaccgTGCACTGAATTCCAACACATgtttCGAGACGCACATTGAATCTCGCCTCGTCTCAaggtCAGATTTCCAATGCTATCATTTAgctcagagGCAGGTggaag
scCHyM34	TFAM	Exon Deletion	ENSG00000108064.11	ENSE00003628587.1	chr10:58390765-58390860:+	96	chr10|58390532|58390533|+	chr10:58390516-58390535:+	ACTATGAGAATAATAGGTAA	0.534729	0.204679	chr10|58390922|58390925|+	chr10:58390903-58390925:+	GACAGGAAAAGTCTAGAGTGCCA	0.697744	1	FramePre	alternative	agagaACCTGCagagaccgACTATGAGAATAATAGGTAAgtttCGAGACGGAACGGTTAGGGTGGCACGTCTCGaggtGACAGGAAAAGTCTAGAGTGCCAgctcagagGCAGGTggaag
scCHyM35	TFAM	Exon Deletion	ENSG00000108064.11	ENSE00003628587.1	chr10:58390765-58390860:+	96	chr10|58390699|58390700|+	chr10:58390683-58390702:+	GTAGTGAATAAAGTTTCTGT	0.62824	0.248011	chr10|58390968|58390971|-	chr10:58390968-58390990:-	AAGAGGGCCTTAGCAAAAGAGTT	0.715832	1	FramePre	alternative	agagaACCTGCagagaccgGTAGTGAATAAAGTTTCTGTgtttTGAGACGCCGCGGAAATGAGCGCCCGTCTCCaggtAAGAGGGCCTTAGCAAAAGAGTTgctcagagGCAGGTggaag
scCHyM36	TFAM	Exon Deletion	ENSG00000108064.11	ENSE00003628587.1	chr10:58390765-58390860:+	96	chr10|58391127|58391128|+	chr10:58391111-58391130:+	GGATATTAAAGTTCTTCTGG	0.608147	0.218764	chr10|58390668|58390671|-	chr10:58390668-58390690:-	TTCACTACTACGCATTACAGATT	0.604083	1	FramePre	alternative	agagaACCTGCagagaccgGGATATTAAAGTTCTTCTGGgtttTGAGACGTCTTAAACTAGTATGACCGTCTCCaggtTTCACTACTACGCATTACAGATTgctcagagGCAGGTggaag
scCHyM37	RBM17	Exon Deletion	ENSG00000134453.16	ENSE00000915068.1	chr10:6101271-6101387:+	117	chr10|6100993|6100994|+	chr10:6100977-6100996:+	GGATTCTATATCCTAGTAGG	0.592508	0.402034	chr10|6101468|6101471|-	chr10:6101468-6101490:-	AAAGGCCCACCAAGGAGGCCATC	0.724257	1	FramePre	alternative	agagaACCTGCagagaccgGGATTCTATATCCTAGTAGGgtttGGAGACGATGATTTAGGATCTACCCGTCTCAaggtAAAGGCCCACCAAGGAGGCCATCgctcagagGCAGGTggaag
scCHyM38	RBM17	Exon Deletion	ENSG00000134453.16	ENSE00000915068.1	chr10:6101271-6101387:+	117	chr10|6100994|6100995|+	chr10:6100978-6100997:+	GATTCTATATCCTAGTAGGA	0.549967	0.388731	chr10|6101522|6101525|-	chr10:6101522-6101544:-	AAATTGGCAAAACAGAAGTAAAA	0.396829	0.777277	FramePre	alternative	agagaACCTGCagagaccgGATTCTATATCCTAGTAGGAgtttCGAGACGAATATCTCCCACTCTATCGTCTCGaggtAAATTGGCAAAACAGAAGTAAAAgctcagagGCAGGTggaag
scCHyM39	RBM17	Exon Deletion	ENSG00000134453.16	ENSE00000915068.1	chr10:6101271-6101387:+	117	chr10|6101466|6101467|+	chr10:6101450-6101469:+	TATGAGTTACTCTTAACAGA	0.612599	0.433946	chr10|6101209|6101212|-	chr10:6101209-6101231:-	AAATTAAAATTCACACTGTTTGC	0.282249	0.670951	FramePre	alternative	agagaACCTGCagagaccgTATGAGTTACTCTTAACAGAgtttAGAGACGAACTACCGACCCCGCAACGTCTCAaggtAAATTAAAATTCACACTGTTTGCgctcagagGCAGGTggaag
scCHyM40	CCAR1	Exon Deletion	ENSG00000060339.14	ENSE00003495982.1	chr10:68771206-68771445:+	240	chr10|68771115|68771116|+	chr10:68771099-68771118:+	GTTTACATAATCGTTGTATG	0.543045	0.54983	chr10|68771535|68771538|+	chr10:68771516-68771538:+	CATCAGAATATTAGATGTAAAAG	0.749658	1	FramePre	alternative	agagaACCTGCagagaccgGTTTACATAATCGTTGTATGgtttCGAGACGGTGTGATTGTCGTAACGCGTCTCTaggtCATCAGAATATTAGATGTAAAAGgctcagagGCAGGTggaag
scCHyM41	CCAR1	Exon Deletion	ENSG00000060339.14	ENSE00003495982.1	chr10:68771206-68771445:+	240	chr10|68770801|68770802|+	chr10:68770785-68770804:+	GTTTGATAAGTGGCTAGGCG	0.668816	0.288789	chr10|68771510|68771513|-	chr10:68771510-68771532:-	CATCTAATATTCTGATGGAAATC	0.714627	0.755839	FramePre	alternative	agagaACCTGCagagaccgGTTTGATAAGTGGCTAGGCGgtttGGAGACGCAACCAGACGACTATGACGTCTCGaggtCATCTAATATTCTGATGGAAATCgctcagagGCAGGTggaag
scCHyM42	CCAR1	Exon Deletion	ENSG00000060339.14	ENSE00003495982.1	chr10:68771206-68771445:+	240	chr10|68772209|68772210|+	chr10:68772193-68772212:+	CATTTATAGTATGGGCATAG	0.552704	0.171395	chr10|68771123|68771126|+	chr10:68771104-68771126:+	CATAATCGTTGTATGTGGCAAGT	0.6585	1	FramePre	alternative	agagaACCTGCagagaccgCATTTATAGTATGGGCATAGgtttAGAGACGTGCCGAAAAAGCATTAACGTCTCGaggtCATAATCGTTGTATGTGGCAAGTgctcagagGCAGGTggaag
scCHyM43	DDX21	Exon Deletion	ENSG00000165732.13	ENSE00000707138.1	chr10:68971891-68972052:+	162	chr10|68972216|68972217|-	chr10:68972214-68972233:-	TCAAGTGTCAGTTCTGAGGG	0.640503	0.253288	chr10|68971811|68971814|-	chr10:68971811-68971833:-	TCTTCATCAGTTAGGCCTGTAAA	0.441372	1	FramePre	alternative	agagaACCTGCagagaccgTCAAGTGTCAGTTCTGAGGGgtttGGAGACGTGTTCATTCAATACAGTCGTCTCCaggtTCTTCATCAGTTAGGCCTGTAAAgctcagagGCAGGTggaag
scCHyM44	DDX21	Exon Deletion	ENSG00000165732.13	ENSE00000707138.1	chr10:68971891-68972052:+	162	chr10|68972217|68972218|-	chr10:68972215-68972234:-	CTCAAGTGTCAGTTCTGAGG	0.541097	0.282194	chr10|68971800|68971803|+	chr10:68971781-68971803:+	AACAGGCATGTCACCAAAATATG	0.804935	0.769239	FramePre	alternative	agagaACCTGCagagaccgCTCAAGTGTCAGTTCTGAGGgtttAGAGACGGCATGCCTCTGATGTTACGTCTCTaggtAACAGGCATGTCACCAAAATATGgctcagagGCAGGTggaag
scCHyM45	DDX21	Exon Deletion	ENSG00000165732.13	ENSE00000707138.1	chr10:68971891-68972052:+	162	chr10|68971713|68971714|+	chr10:68971697-68971716:+	ACAGTTGGAATTGATAACTG	0.674521	0.344221	chr10|68972116|68972119|+	chr10:68972097-68972119:+	GGTATTAAAACAAATTGGAAATT	0.744054	0.602622	FramePre	alternative	agagaACCTGCagagaccgACAGTTGGAATTGATAACTGgtttCGAGACGAAATCATTCCCCTAATCCGTCTCGaggtGGTATTAAAACAAATTGGAAATTgctcagagGCAGGTggaag
scCHyM46	SUPV3L1	Exon Deletion	ENSG00000156502.14	ENSE00003465434.1	chr10:69185987-69186064:+	78	chr10|69185902|69185903|-	chr10:69185900-69185919:-	ACTTGAAGCAATAACACTAA	0.550777	0.27866	chr10|69186314|69186317|+	chr10:69186295-69186317:+	GCCCAGATCATAATAAACCAGCT	0.615699	0.716599	FramePre	alternative	agagaACCTGCagagaccgACTTGAAGCAATAACACTAAgtttGGAGACGAGACATGGGTCGGCTGACGTCTCTaggtGCCCAGATCATAATAAACCAGCTgctcagagGCAGGTggaag
scCHyM47	SUPV3L1	Exon Deletion	ENSG00000156502.14	ENSE00003465434.1	chr10:69185987-69186064:+	78	chr10|69186120|69186121|+	chr10:69186104-69186123:+	TCTTACGGTACAGCTTGGTC	0.503111	0.567218	chr10|69185835|69185838|+	chr10:69185816-69185838:+	TTAACACTCCCATCGCATATGAA	0.890394	1	FramePre	alternative	agagaACCTGCagagaccgTCTTACGGTACAGCTTGGTCgtttTGAGACGTGAAAGCTCTTCGGTCGCGTCTCCaggtTTAACACTCCCATCGCATATGAAgctcagagGCAGGTggaag
scCHyM48	SUPV3L1	Exon Deletion	ENSG00000156502.14	ENSE00003465434.1	chr10:69185987-69186064:+	78	chr10|69185868|69185869|-	chr10:69185866-69185885:-	TGAGTGTTGCAAGAACTAGA	0.521589	0.330672	chr10|69186118|69186121|+	chr10:69186099-69186121:+	TTACCTCTTACGGTACAGCTTGG	0.272702	1	FramePre	alternative	agagaACCTGCagagaccgTGAGTGTTGCAAGAACTAGAgtttAGAGACGTCAATTTTTGTTATTGGCGTCTCAaggtTTACCTCTTACGGTACAGCTTGGgctcagagGCAGGTggaag
scCHyM49	SUPV3L1	Exon Deletion	ENSG00000156502.14	ENSE00003541049.1	chr10:69186443-69186550:+	108	chr10|69186270|69186271|-	chr10:69186268-69186287:-	GAAGTCCTAGCACAGCATGA	0.675387	0.298187	chr10|69186661|69186664|+	chr10:69186642-69186664:+	GTTTAGAGTGGGTCTGGTAACAT	0.468441	1	FramePre	alternative	agagaACCTGCagagaccgGAAGTCCTAGCACAGCATGAgtttAGAGACGTCAAATCGGGCAACGGCCGTCTCGaggtGTTTAGAGTGGGTCTGGTAACATgctcagagGCAGGTggaag
scCHyM50	SUPV3L1	Exon Deletion	ENSG00000156502.14	ENSE00003541049.1	chr10:69186443-69186550:+	108	chr10|69186266|69186267|-	chr10:69186264-69186283:-	TCCTAGCACAGCATGAAGGA	0.612585	0.275706	chr10|69186648|69186651|-	chr10:69186648-69186670:-	CAGAGGATGTTACCAGACCCACT	0.77031	1	FramePre	alternative	agagaACCTGCagagaccgTCCTAGCACAGCATGAAGGAgtttCGAGACGATCGAGAGATCGCTTGACGTCTCGaggtCAGAGGATGTTACCAGACCCACTgctcagagGCAGGTggaag
scCHyM51	SUPV3L1	Exon Deletion	ENSG00000156502.14	ENSE00003541049.1	chr10:69186443-69186550:+	108	chr10|69186733|69186734|-	chr10:69186731-69186750:-	GTGATGTAATAACCAGCTCA	0.670846	0.393111	chr10|69186383|69186386|+	chr10:69186364-69186386:+	ATGAGTTTGGTGTGGTGTGTCTG	0.439229	1	FramePre	alternative	agagaACCTGCagagaccgGTGATGTAATAACCAGCTCAgtttAGAGACGATGAACGTAGCATGGCCCGTCTCCaggtATGAGTTTGGTGTGGTGTGTCTGgctcagagGCAGGTggaag
scCHyM52	POLR3A	Exon Deletion	ENSG00000148606.13	ENSE00000986168.1	chr10:78025622-78025759:-	138	chr10|78025950|78025951|+	chr10:78025934-78025953:+	TCAGGTTGCTGACTAAAGGC	0.618775	0.568791	chr10|78025429|78025432|+	chr10:78025410-78025432:+	AGAACACGTATCTACCATCTTCT	0.604548	1	FramePre	alternative	agagaACCTGCagagaccgTCAGGTTGCTGACTAAAGGCgtttGGAGACGGATGGTTTACCAATTTGCGTCTCAaggtAGAACACGTATCTACCATCTTCTgctcagagGCAGGTggaag
scCHyM53	POLR3A	Exon Deletion	ENSG00000148606.13	ENSE00000986168.1	chr10:78025622-78025759:-	138	chr10|78025826|78025827|+	chr10:78025810-78025829:+	GAGTGCCCAGCCATCATGCC	0.502428	0.198209	chr10|78025464|78025467|-	chr10:78025464-78025486:-	ATCTCACACTACGTTAAATCACT	0.574935	1	FramePre	alternative	agagaACCTGCagagaccgGAGTGCCCAGCCATCATGCCgtttGGAGACGATATGTTCTTGTAATCACGTCTCGaggtATCTCACACTACGTTAAATCACTgctcagagGCAGGTggaag
scCHyM54	POLR3A	Exon Deletion	ENSG00000148606.13	ENSE00000986168.1	chr10:78025622-78025759:-	138	chr10|78025541|78025542|-	chr10:78025539-78025558:-	ATGAACTTAGGAACTGTGAG	0.696311	0.198894	chr10|78025924|78025927|-	chr10:78025924-78025946:-	GTCAGCAACCTGATTCGATTCTG	0.546019	1	FramePre	alternative	agagaACCTGCagagaccgATGAACTTAGGAACTGTGAGgtttGGAGACGTCAGCGATCAACTGTGACGTCTCCaggtGTCAGCAACCTGATTCGATTCTGgctcagagGCAGGTggaag
scCHyM55	RRP12	Exon Deletion	ENSG00000052749.14	ENSE00000718413.1	chr10:97385895-97385993:-	99	chr10|97386057|97386058|-	chr10:97386055-97386074:-	TAGCACACAGGTGGAGTTGA	0.535551	0.314191	chr10|97385645|97385648|-	chr10:97385645-97385667:-	ATGAACTGTTTCAGCATGGTCTC	0.253016	1	FramePre	alternative	agagaACCTGCagagaccgTAGCACACAGGTGGAGTTGAgtttAGAGACGGGTAATGAATTCCGCCCCGTCTCGaggtATGAACTGTTTCAGCATGGTCTCgctcagagGCAGGTggaag
scCHyM56	RRP12	Exon Deletion	ENSG00000052749.14	ENSE00000718413.1	chr10:97385895-97385993:-	99	chr10|97385807|97385808|+	chr10:97385791-97385810:+	CCAACCTCACTCTGTAGACA	0.589077	0.382585	chr10|97386491|97386494|-	chr10:97386491-97386513:-	GATAAACAAATATACATGATAAA	0.872571	0.787759	FramePre	alternative	agagaACCTGCagagaccgCCAACCTCACTCTGTAGACAgtttAGAGACGCCTGGATTGTAAGTGCGCGTCTCTaggtGATAAACAAATATACATGATAAAgctcagagGCAGGTggaag
scCHyM57	RRP12	Exon Deletion	ENSG00000052749.14	ENSE00000718413.1	chr10:97385895-97385993:-	99	chr10|97385814|97385815|+	chr10:97385798-97385817:+	CACTCTGTAGACAAGGCGCA	0.606375	0.274159	chr10|97386194|97386197|+	chr10:97386175-97386197:+	AATGTCTTAAACAAAGATAGAAA	0.290684	0.836317	FramePre	alternative	agagaACCTGCagagaccgCACTCTGTAGACAAGGCGCAgtttTGAGACGCTCTTCGTCATGTCCAACGTCTCGaggtAATGTCTTAAACAAAGATAGAAAgctcagagGCAGGTggaag
scCHyM58	RRP12	Exon Deletion	ENSG00000052749.14	ENSE00001097582.1	chr10:97390423-97390539:-	117	chr10|97390601|97390602|-	chr10:97390599-97390618:-	TCTGGAGTCAGTGAGAACCT	0.680037	0.271441	chr10|97390253|97390256|-	chr10:97390253-97390275:-	GATGCAGAAGGCAGGGCGGCTCT	0.563638	1	FramePre	alternative	agagaACCTGCagagaccgTCTGGAGTCAGTGAGAACCTgtttGGAGACGAATCCGACCAATAGAGTCGTCTCAaggtGATGCAGAAGGCAGGGCGGCTCTgctcagagGCAGGTggaag
scCHyM59	RRP12	Exon Deletion	ENSG00000052749.14	ENSE00001097582.1	chr10:97390423-97390539:-	117	chr10|97390280|97390281|+	chr10:97390264-97390283:+	GCCTTCTGCATCTAAATGCA	0.532769	0.287614	chr10|97390628|97390631|-	chr10:97390628-97390650:-	GGCACCCTGGGGACCTCAGACAG	0.754729	1	FramePre	alternative	agagaACCTGCagagaccgGCCTTCTGCATCTAAATGCAgtttCGAGACGTGTAGTTCTAGATCCTACGTCTCAaggtGGCACCCTGGGGACCTCAGACAGgctcagagGCAGGTggaag
scCHyM60	RRP12	Exon Deletion	ENSG00000052749.14	ENSE00001097582.1	chr10:97390423-97390539:-	117	chr10|97390640|97390641|+	chr10:97390624-97390643:+	GCATCTGTCTGAGGTCCCCA	0.683263	0.249337	chr10|97390130|97390133|-	chr10:97390130-97390152:-	CCTCGGCAGGGAGGGTGGCATAG	0.547269	1	FramePre	alternative	agagaACCTGCagagaccgGCATCTGTCTGAGGTCCCCAgtttTGAGACGATAGATGATATGAAATACGTCTCAaggtCCTCGGCAGGGAGGGTGGCATAGgctcagagGCAGGTggaag
scCHyM61	RRP12	Exon Deletion	ENSG00000052749.14	ENSE00000502777.1	chr10:97396218-97396301:-	84	chr10|97396137|97396138|-	chr10:97396135-97396154:-	GATGAGTGCCCCTGGCATGT	0.52518	0.390063	chr10|97396496|97396499|-	chr10:97396496-97396518:-	TAGAAGGTTAGTACCTCATGGTG	0.318085	1	FramePre	alternative	agagaACCTGCagagaccgGATGAGTGCCCCTGGCATGTgtttTGAGACGCATCGTCCTCTAAACCACGTCTCTaggtTAGAAGGTTAGTACCTCATGGTGgctcagagGCAGGTggaag
scCHyM62	RRP12	Exon Deletion	ENSG00000052749.14	ENSE00000502777.1	chr10:97396218-97396301:-	84	chr10|97396138|97396139|-	chr10:97396136-97396155:-	AGATGAGTGCCCCTGGCATG	0.549381	0.258752	chr10|97396374|97396377|-	chr10:97396374-97396396:-	ACCAGAGATTAATCTGTGAAGGA	0.396871	1	FramePre	alternative	agagaACCTGCagagaccgAGATGAGTGCCCCTGGCATGgtttCGAGACGCAGGGTATAAGGATTACCGTCTCGaggtACCAGAGATTAATCTGTGAAGGAgctcagagGCAGGTggaag
scCHyM63	RRP12	Exon Deletion	ENSG00000052749.14	ENSE00000502777.1	chr10:97396218-97396301:-	84	chr10|97396380|97396381|-	chr10:97396378-97396397:-	AACCAGAGATTAATCTGTGA	0.57568	0.286393	chr10|97396139|97396142|-	chr10:97396139-97396161:-	GCGAGAAGATGAGTGCCCCTGGC	0.42109	1	FramePre	alternative	agagaACCTGCagagaccgAACCAGAGATTAATCTGTGAgtttGGAGACGGCTGGCTGGTAACATTCCGTCTCCaggtGCGAGAAGATGAGTGCCCCTGGCgctcagagGCAGGTggaag
scCHyM64	CTR9	Exon Deletion	ENSG00000198730.9	ENSE00000702623.1	chr11:10761947-10762054:+	108	chr11|10762168|10762169|-	chr11:10762166-10762185:-	CAAACTCTATAATTTGGAGG	0.552288	0.216252	chr11|10761802|10761805|+	chr11:10761783-10761805:+	ATTACAAATGCAATATAGATATT	0.741604	0.902616	FramePre	alternative	agagaACCTGCagagaccgCAAACTCTATAATTTGGAGGgtttAGAGACGTCGCGCTCCAAAGCGTTCGTCTCTaggtATTACAAATGCAATATAGATATTgctcagagGCAGGTggaag
scCHyM65	CTR9	Exon Deletion	ENSG00000198730.9	ENSE00000702623.1	chr11:10761947-10762054:+	108	chr11|10762169|10762170|-	chr11:10762167-10762186:-	ACAAACTCTATAATTTGGAG	0.58177	0.335084	chr11|10761852|10761855|-	chr11:10761852-10761874:-	GTCACAAGAAATAAGTTATAAAT	0.849118	1	FramePre	alternative	agagaACCTGCagagaccgACAAACTCTATAATTTGGAGgtttTGAGACGGATTACCCCTTCACGCCCGTCTCTaggtGTCACAAGAAATAAGTTATAAATgctcagagGCAGGTggaag
scCHyM66	CTR9	Exon Deletion	ENSG00000198730.9	ENSE00000702623.1	chr11:10761947-10762054:+	108	chr11|10761449|10761450|+	chr11:10761433-10761452:+	GCTCGGATCAATAAAACCAA	0.660748	0.435938	chr11|10762264|10762267|+	chr11:10762245-10762267:+	TTGACCCCTATATACTGTACCCA	0.800745	1	FramePre	alternative	agagaACCTGCagagaccgGCTCGGATCAATAAAACCAAgtttGGAGACGTAAATGAGGTGTCCAAGCGTCTCCaggtTTGACCCCTATATACTGTACCCAgctcagagGCAGGTggaag
scCHyM67	CTR9	Exon Deletion	ENSG00000198730.9	ENSE00000702646.1	chr11:10771545-10771616:+	72	chr11|10771381|10771382|-	chr11:10771379-10771398:-	AATAGACACGTTCATCAAGA	0.557217	0.298115	chr11|10771686|10771689|+	chr11:10771667-10771689:+	CATGGGCTGGGAAAGTGCCACAG	0.726396	1	FramePre	alternative	agagaACCTGCagagaccgAATAGACACGTTCATCAAGAgtttCGAGACGCGGTCATTCACAACGCACGTCTCGaggtCATGGGCTGGGAAAGTGCCACAGgctcagagGCAGGTggaag
scCHyM68	CTR9	Exon Deletion	ENSG00000198730.9	ENSE00000702646.1	chr11:10771545-10771616:+	72	chr11|10771689|10771690|-	chr11:10771687-10771706:-	GGAACCTCTGTTCCCTACTG	0.53726	0.210482	chr11|10771450|10771453|-	chr11:10771450-10771472:-	ATCTGTGCTACAAAGTCTGAGAA	0.470636	0.955451	FramePre	alternative	agagaACCTGCagagaccgGGAACCTCTGTTCCCTACTGgtttCGAGACGCGGGTTGCTCGGAGAATCGTCTCAaggtATCTGTGCTACAAAGTCTGAGAAgctcagagGCAGGTggaag
scCHyM69	CTR9	Exon Deletion	ENSG00000198730.9	ENSE00000702646.1	chr11:10771545-10771616:+	72	chr11|10771696|10771697|+	chr11:10771680-10771699:+	AGTGCCACAGTAGGGAACAG	0.716034	0.284034	chr11|10771443|10771446|+	chr11:10771424-10771446:+	TGTAAATCAGTCAATATGCAAAC	0.409263	1	FramePre	alternative	agagaACCTGCagagaccgAGTGCCACAGTAGGGAACAGgtttGGAGACGAGTGAATCTCCTTTGAGCGTCTCTaggtTGTAAATCAGTCAATATGCAAACgctcagagGCAGGTggaag
scCHyM70	DDX6	Exon Deletion	ENSG00000110367.13	ENSE00000796086.1	chr11:118765209-118765355:-	147	chr11|118766549|118766550|-	chr11:118766547-118766566:-	CTGAGGGAGAGTCTAAATCT	0.576487	0.310525	chr11|118765102|118765105|-	chr11:118765102-118765124:-	AGAATTAAGGAACAGAAATACTG	0.37733	0.768262	FramePre	alternative	agagaACCTGCagagaccgCTGAGGGAGAGTCTAAATCTgtttCGAGACGCGGCGGACAAAGGCAACCGTCTCCaggtAGAATTAAGGAACAGAAATACTGgctcagagGCAGGTggaag
scCHyM71	DDX6	Exon Deletion	ENSG00000110367.13	ENSE00000796086.1	chr11:118765209-118765355:-	147	chr11|118764910|118764911|-	chr11:118764908-118764927:-	AGGCTACATTGTAAATGTGG	0.645818	0.29191	chr11|118765405|118765408|-	chr11:118765405-118765427:-	TAAATAATGATGTATAGCATGTT	0.334883	0.806356	FramePre	alternative	agagaACCTGCagagaccgAGGCTACATTGTAAATGTGGgtttCGAGACGCTTGAAGGACTTACTGCCGTCTCGaggtTAAATAATGATGTATAGCATGTTgctcagagGCAGGTggaag
scCHyM72	DDX6	Exon Deletion	ENSG00000110367.13	ENSE00000796086.1	chr11:118765209-118765355:-	147	chr11|118764911|118764912|-	chr11:118764909-118764928:-	TAGGCTACATTGTAAATGTG	0.610606	0.32653	chr11|118766105|118766108|-	chr11:118766105-118766127:-	ATACATCTCGGTATCTAGATTAT	0.6108	1	FramePre	alternative	agagaACCTGCagagaccgTAGGCTACATTGTAAATGTGgtttAGAGACGCTGATAGCTATCATCGCCGTCTCGaggtATACATCTCGGTATCTAGATTATgctcagagGCAGGTggaag
scCHyM73	PSMD13	Exon Deletion	ENSG00000185627.18	ENSE00003665552.1	chr11:251546-251626:+	81	chr11|251768|251769|+	chr11:251752-251771:+	CAAGCCATCTGGGTCCATGG	0.659662	0.274355	chr11|251309|251312|-	chr11:251309-251331:-	TGACAGTAGCCATTGTTCAATCC	0.682474	1	FramePre	alternative	agagaACCTGCagagaccgCAAGCCATCTGGGTCCATGGgtttGGAGACGAGCTCTACTCGATGGGGCGTCTCCaggtTGACAGTAGCCATTGTTCAATCCgctcagagGCAGGTggaag
scCHyM74	PSMD13	Exon Deletion	ENSG00000185627.18	ENSE00003665552.1	chr11:251546-251626:+	81	chr11|251296|251297|-	chr11:251294-251313:-	AATCCCCGAACAAGTACTTG	0.65827	0.525372	chr11|251694|251697|-	chr11:251694-251716:-	CTGTCTAGGGAGCACAGCGCTCA	0.582598	1	FramePre	alternative	agagaACCTGCagagaccgAATCCCCGAACAAGTACTTGgtttAGAGACGGCTTCATACGCTTCTGTCGTCTCTaggtCTGTCTAGGGAGCACAGCGCTCAgctcagagGCAGGTggaag
scCHyM75	PSMD13	Exon Deletion	ENSG00000185627.18	ENSE00003665552.1	chr11:251546-251626:+	81	chr11|251679|251680|+	chr11:251663-251682:+	GCTGCCACATGGAGGAGTCA	0.583784	0.242253	chr11|251479|251482|+	chr11:251460-251482:+	AGAGCCAATATTGACAAAACATC	0.827331	1	FramePre	alternative	agagaACCTGCagagaccgGCTGCCACATGGAGGAGTCAgtttAGAGACGTGGATAAGGCGGACAGCCGTCTCCaggtAGAGCCAATATTGACAAAACATCgctcagagGCAGGTggaag
scCHyM76	PSMD13	Exon Deletion	ENSG00000185627.18	ENSE00003666213.1	chr11:251820-251936:+	117	chr11|251768|251769|+	chr11:251752-251771:+	CAAGCCATCTGGGTCCATGG	0.659662	0.274355	chr11|252031|252034|+	chr11:252012-252034:+	GATGGAAGCCATTTGGGAAGACA	0.940017	1	FramePre	alternative	agagaACCTGCagagaccgCAAGCCATCTGGGTCCATGGgtttGGAGACGGCAGAGTACAGGGTATTCGTCTCCaggtGATGGAAGCCATTTGGGAAGACAgctcagagGCAGGTggaag
scCHyM77	PSMD13	Exon Deletion	ENSG00000185627.18	ENSE00003666213.1	chr11:251820-251936:+	117	chr11|252109|252110|+	chr11:252093-252112:+	CCTAATTTAATGCAAGCCTA	0.556408	0.439961	chr11|251694|251697|-	chr11:251694-251716:-	CTGTCTAGGGAGCACAGCGCTCA	0.582598	1	FramePre	alternative	agagaACCTGCagagaccgCCTAATTTAATGCAAGCCTAgtttGGAGACGGTCTCGTTGGAGTTATTCGTCTCGaggtCTGTCTAGGGAGCACAGCGCTCAgctcagagGCAGGTggaag
scCHyM78	PSMD13	Exon Deletion	ENSG00000185627.18	ENSE00003666213.1	chr11:251820-251936:+	117	chr11|251679|251680|+	chr11:251663-251682:+	GCTGCCACATGGAGGAGTCA	0.583784	0.242253	chr11|251997|252000|+	chr11:251978-252000:+	AGGGGTTGTGTCTATACCGTCTT	0.564902	1	FramePre	alternative	agagaACCTGCagagaccgGCTGCCACATGGAGGAGTCAgtttAGAGACGCGCATATCCTACTTCCACGTCTCGaggtAGGGGTTGTGTCTATACCGTCTTgctcagagGCAGGTggaag
scCHyM79	CSTF3	Exon Deletion	ENSG00000176102.13	ENSE00001285079.1	chr11:33098690-33098764:-	75	chr11|33098860|33098861|-	chr11:33098858-33098877:-	CTCAATGGAGATGCCATTGG	0.682662	0.644667	chr11|33098462|33098465|-	chr11:33098462-33098484:-	TAGATATAACCCTTCCCTCTGCC	0.300176	1	FramePre	alternative	agagaACCTGCagagaccgCTCAATGGAGATGCCATTGGgtttCGAGACGCAGATCGGAAACAGCTGCGTCTCCaggtTAGATATAACCCTTCCCTCTGCCgctcagagGCAGGTggaag
scCHyM80	CSTF3	Exon Deletion	ENSG00000176102.13	ENSE00001285079.1	chr11:33098690-33098764:-	75	chr11|33098835|33098836|+	chr11:33098819-33098838:+	TTGAGCTCCAAGGAATCCAA	0.616386	0.300809	chr11|33098552|33098555|+	chr11:33098533-33098555:+	TATCTTAATTGTGGTGGGGATCC	0.265899	1	FramePre	alternative	agagaACCTGCagagaccgTTGAGCTCCAAGGAATCCAAgtttAGAGACGCAGTACTGGGTCTCATCCGTCTCAaggtTATCTTAATTGTGGTGGGGATCCgctcagagGCAGGTggaag
scCHyM81	CSTF3	Exon Deletion	ENSG00000176102.13	ENSE00001285079.1	chr11:33098690-33098764:-	75	chr11|33098559|33098560|-	chr11:33098557-33098576:-	TGACAAATAACATTGAGTAT	0.634653	0.224494	chr11|33098914|33098917|-	chr11:33098914-33098936:-	GTAGACAGAGATGATGCCAAATG	0.941874	1	FramePre	alternative	agagaACCTGCagagaccgTGACAAATAACATTGAGTATgtttAGAGACGGAGTATCCTTTCTAATTCGTCTCAaggtGTAGACAGAGATGATGCCAAATGgctcagagGCAGGTggaag
scCHyM82	CSTF3	Exon Deletion	ENSG00000176102.13	ENSE00001285084.1	chr11:33099034-33099150:-	117	chr11|33098948|33098949|+	chr11:33098932-33098951:+	TCTACCAAAAGCAATATGCC	0.562278	0.325988	chr11|33099209|33099212|+	chr11:33099190-33099212:+	ATATAGTTGTGAGAGAATAAAAT	0.480243	0.893298	FramePre	alternative	agagaACCTGCagagaccgTCTACCAAAAGCAATATGCCgtttCGAGACGGATAGGGTCCTGCCTTCCGTCTCAaggtATATAGTTGTGAGAGAATAAAATgctcagagGCAGGTggaag
scCHyM83	CSTF3	Exon Deletion	ENSG00000176102.13	ENSE00001285084.1	chr11:33099034-33099150:-	117	chr11|33098861|33098862|-	chr11:33098859-33098878:-	GCTCAATGGAGATGCCATTG	0.656841	0.352739	chr11|33099263|33099266|+	chr11:33099244-33099266:+	TGTGTCTAAGAAAGCATACATGT	0.603523	0.864023	FramePre	alternative	agagaACCTGCagagaccgGCTCAATGGAGATGCCATTGgtttGGAGACGAAAAAACTTGGGACAAGCGTCTCTaggtTGTGTCTAAGAAAGCATACATGTgctcagagGCAGGTggaag
scCHyM84	CSTF3	Exon Deletion	ENSG00000176102.13	ENSE00001285084.1	chr11:33099034-33099150:-	117	chr11|33099383|33099384|-	chr11:33099381-33099400:-	AATCATTTAGAGTACTTGCA	0.56939	0.272522	chr11|33098841|33098844|+	chr11:33098822-33098844:+	AGCTCCAAGGAATCCAAAGGCTA	0.437922	1	FramePre	alternative	agagaACCTGCagagaccgAATCATTTAGAGTACTTGCAgtttAGAGACGTGTGAGAGCCTGGCAGCCGTCTCTaggtAGCTCCAAGGAATCCAAAGGCTAgctcagagGCAGGTggaag
scCHyM85	PPP6R3	Exon Deletion	ENSG00000110075.15	ENSE00000992117.1	chr11:68551121-68551186:+	66	chr11|68551062|68551063|+	chr11:68551046-68551065:+	AAGTATGTTAATCTACATTG	0.613951	0.305891	chr11|68551299|68551302|-	chr11:68551299-68551321:-	AGAACACTAGATCGCTGCTATTC	0.59126	1	FramePre	alternative	agagaACCTGCagagaccgAAGTATGTTAATCTACATTGgtttGGAGACGTCGAGAACGGATGAGAGCGTCTCGaggtAGAACACTAGATCGCTGCTATTCgctcagagGCAGGTggaag
scCHyM86	PPP6R3	Exon Deletion	ENSG00000110075.15	ENSE00000992117.1	chr11:68551121-68551186:+	66	chr11|68550859|68550860|-	chr11:68550857-68550876:-	ATATCAGCTTCTTAGCCATG	0.659332	0.437449	chr11|68551264|68551267|+	chr11:68551245-68551267:+	TTGGGCACAGAGCATACTTATAT	0.776833	1	FramePre	alternative	agagaACCTGCagagaccgATATCAGCTTCTTAGCCATGgtttTGAGACGAGACACGCGAAGGGATGCGTCTCCaggtTTGGGCACAGAGCATACTTATATgctcagagGCAGGTggaag
scCHyM87	PPP6R3	Exon Deletion	ENSG00000110075.15	ENSE00000992117.1	chr11:68551121-68551186:+	66	chr11|68551291|68551292|+	chr11:68551275-68551294:+	GAACATGATCAGAGCATACA	0.602357	0.293838	chr11|68551004|68551007|+	chr11:68550985-68551007:+	TGTAGTGTTCAAAGTCCAGAGAA	0.636504	0.672897	FramePre	alternative	agagaACCTGCagagaccgGAACATGATCAGAGCATACAgtttGGAGACGGCCCGAAGAGGAATCGTCGTCTCCaggtTGTAGTGTTCAAAGTCCAGAGAAgctcagagGCAGGTggaag
scCHyM88	PPP6R3	Exon Deletion	ENSG00000110075.15	ENSE00003577137.1	chr11:68567014-68567166:+	153	chr11|68567232|68567233|-	chr11:68567230-68567249:-	AAATTTGTAAGGTTGTAACT	0.507363	0.178675	chr11|68566943|68566946|+	chr11:68566924-68566946:+	CAGGGTTTAAACTAGTGTCATGT	0.710958	1	FramePre	alternative	agagaACCTGCagagaccgAAATTTGTAAGGTTGTAACTgtttAGAGACGCATAAGTGGATATTGACCGTCTCTaggtCAGGGTTTAAACTAGTGTCATGTgctcagagGCAGGTggaag
scCHyM89	PPP6R3	Exon Deletion	ENSG00000110075.15	ENSE00003577137.1	chr11:68567014-68567166:+	153	chr11|68567347|68567348|+	chr11:68567331-68567350:+	AATGCTTATAATTGTTCACT	0.520861	0.178884	chr11|68566952|68566955|+	chr11:68566933-68566955:+	AACTAGTGTCATGTCTTAGCAAA	0.58742	0.915091	FramePre	alternative	agagaACCTGCagagaccgAATGCTTATAATTGTTCACTgtttGGAGACGCCGGATTATTGGTCCCTCGTCTCAaggtAACTAGTGTCATGTCTTAGCAAAgctcagagGCAGGTggaag
scCHyM90	PPP6R3	Exon Deletion	ENSG00000110075.15	ENSE00003577137.1	chr11:68567014-68567166:+	153	chr11|68566917|68566918|-	chr11:68566915-68566934:-	TTTAAACCCTGCAAACAACA	0.614132	0.241844	chr11|68567234|68567237|+	chr11:68567215-68567237:+	ATGGATATTTAACCAAGTTACAA	0.466432	1	FramePre	alternative	agagaACCTGCagagaccgTTTAAACCCTGCAAACAACAgtttCGAGACGTATACCAGTCGAAGTAGCGTCTCGaggtATGGATATTTAACCAAGTTACAAgctcagagGCAGGTggaag
scCHyM91	PCF11	Exon Deletion	ENSG00000165494.11	ENSE00001093591.1	chr11:83161327-83161452:+	126	chr11|83160984|83160985|+	chr11:83160968-83160987:+	TGGGTCACAAAACTGACACT	0.57662	0.234132	chr11|83161524|83161527|-	chr11:83161524-83161546:-	ACCACCCAAGAAAACCCAACACA	0.777385	1	FramePre	alternative	agagaACCTGCagagaccgTGGGTCACAAAACTGACACTgtttGGAGACGGTGACTACTTTCCCGCACGTCTCAaggtACCACCCAAGAAAACCCAACACAgctcagagGCAGGTggaag
scCHyM92	PCF11	Exon Deletion	ENSG00000165494.11	ENSE00001093591.1	chr11:83161327-83161452:+	126	chr11|83161832|83161833|+	chr11:83161816-83161835:+	TGTTGACTGTTCTCTTGGGG	0.561977	0.205563	chr11|83161095|83161098|+	chr11:83161076-83161098:+	ATTGAGTGTTAAATGAGTATATT	0.735857	0.909728	FramePre	alternative	agagaACCTGCagagaccgTGTTGACTGTTCTCTTGGGGgtttGGAGACGAGCTGTTTCCCCCCTCACGTCTCTaggtATTGAGTGTTAAATGAGTATATTgctcagagGCAGGTggaag
scCHyM93	PCF11	Exon Deletion	ENSG00000165494.11	ENSE00001093591.1	chr11:83161327-83161452:+	126	chr11|83161830|83161831|+	chr11:83161814-83161833:+	GATGTTGACTGTTCTCTTGG	0.539608	0.313412	chr11|83161232|83161235|-	chr11:83161232-83161254:-	AACCTACAATACAGACCTCTATT	0.872135	1	FramePre	alternative	agagaACCTGCagagaccgGATGTTGACTGTTCTCTTGGgtttTGAGACGTAAGGCGTGGAGTTTGGCGTCTCTaggtAACCTACAATACAGACCTCTATTgctcagagGCAGGTggaag
scCHyM94	PCF11	Exon Deletion	ENSG00000165494.11	ENSE00001093596.1	chr11:83183038-83183073:+	36	chr11|83182723|83182724|-	chr11:83182721-83182740:-	AGATTCAGAAGACCTAGTCC	0.55983	0.384736	chr11|83183200|83183203|-	chr11:83183200-83183222:-	CTGAACAACCTAAATGCTATATC	0.746602	1	FramePre	alternative	agagaACCTGCagagaccgAGATTCAGAAGACCTAGTCCgtttAGAGACGAAGCGGTTAACAACGAACGTCTCGaggtCTGAACAACCTAAATGCTATATCgctcagagGCAGGTggaag
scCHyM95	PCF11	Exon Deletion	ENSG00000165494.11	ENSE00001093596.1	chr11:83183038-83183073:+	36	chr11|83182767|83182768|-	chr11:83182765-83182784:-	ATCCACAATCAAAATAGTGT	0.624902	0.178633	chr11|83183144|83183147|-	chr11:83183144-83183166:-	AAATAACAATATTGCTCTGATGC	0.598859	0.792725	FramePre	alternative	agagaACCTGCagagaccgATCCACAATCAAAATAGTGTgtttGGAGACGGTCGCCATGGTGCGCACCGTCTCGaggtAAATAACAATATTGCTCTGATGCgctcagagGCAGGTggaag
scCHyM96	PCF11	Exon Deletion	ENSG00000165494.11	ENSE00001093596.1	chr11:83183038-83183073:+	36	chr11|83182768|83182769|-	chr11:83182766-83182785:-	AATCCACAATCAAAATAGTG	0.510789	0.21652	chr11|83183220|83183223|+	chr11:83183201-83183223:+	ATATAGCATTTAGGTTGTTCAGT	0.47004	1	FramePre	alternative	agagaACCTGCagagaccgAATCCACAATCAAAATAGTGgtttAGAGACGCATCAAGAGGATGCTCTCGTCTCCaggtATATAGCATTTAGGTTGTTCAGTgctcagagGCAGGTggaag
scCHyM97	UTP20	Exon Deletion	ENSG00000120800.5	ENSE00003616459.1	chr12:101281116-101281196:+	81	chr12|101281039|101281040|-	chr12:101281037-101281056:-	TCTATTTGAATGCTGCATGT	0.588516	0.178252	chr12|101281321|101281324|-	chr12:101281321-101281343:-	TCATATGTGGCTACTGTATGAAA	0.718843	1	FramePre	alternative	agagaACCTGCagagaccgTCTATTTGAATGCTGCATGTgtttCGAGACGAATTATGCCCTCTACTACGTCTCGaggtTCATATGTGGCTACTGTATGAAAgctcagagGCAGGTggaag
scCHyM98	UTP20	Exon Deletion	ENSG00000120800.5	ENSE00003616459.1	chr12:101281116-101281196:+	81	chr12|101281526|101281527|-	chr12:101281524-101281543:-	GCAGTGCTTGGAATGCATAA	0.551955	0.576139	chr12|101281028|101281031|+	chr12:101281009-101281031:+	CACTTATCCTTTGTGATTAGAGA	0.254974	0.907133	FramePre	alternative	agagaACCTGCagagaccgGCAGTGCTTGGAATGCATAAgtttCGAGACGCCCGGCTATAAATGAATCGTCTCTaggtCACTTATCCTTTGTGATTAGAGAgctcagagGCAGGTggaag
scCHyM99	UTP20	Exon Deletion	ENSG00000120800.5	ENSE00003616459.1	chr12:101281116-101281196:+	81	chr12|101281383|101281384|+	chr12:101281367-101281386:+	AAAATTTGGGTGCCCAAATG	0.504566	0.331683	chr12|101281041|101281044|+	chr12:101281022-101281044:+	TGATTAGAGATGCCTACATGCAG	0.71809	1	FramePre	alternative	agagaACCTGCagagaccgAAAATTTGGGTGCCCAAATGgtttCGAGACGCAGAACGGGGGGGAGCACGTCTCGaggtTGATTAGAGATGCCTACATGCAGgctcagagGCAGGTggaag
scCHyM100	UTP20	Exon Deletion	ENSG00000120800.5	ENSE00001154956.1	chr12:101345554-101345694:+	141	chr12|101345252|101345253|+	chr12:101345236-101345255:+	TGCCTGGCCACCAGTCACTT	0.514252	0.199142	chr12|101345810|101345813|-	chr12:101345810-101345832:-	AATGATGATCATAAAGACCAAGG	0.46506	1	FramePre	alternative	agagaACCTGCagagaccgTGCCTGGCCACCAGTCACTTgtttTGAGACGCACATGCGGAGTCTAGACGTCTCAaggtAATGATGATCATAAAGACCAAGGgctcagagGCAGGTggaag
scCHyM101	UTP20	Exon Deletion	ENSG00000120800.5	ENSE00001154956.1	chr12:101345554-101345694:+	141	chr12|101346394|101346395|+	chr12:101346378-101346397:+	ATACGATACTAAAATGGAGC	0.501444	0.522653	chr12|101344916|101344919|+	chr12:101344897-101344919:+	ATGGGAGTGGGTCTAGAAAGGAG	0.620425	1	FramePre	alternative	agagaACCTGCagagaccgATACGATACTAAAATGGAGCgtttTGAGACGGATGATGCTGGGTAATCCGTCTCCaggtATGGGAGTGGGTCTAGAAAGGAGgctcagagGCAGGTggaag
scCHyM102	UTP20	Exon Deletion	ENSG00000120800.5	ENSE00001154956.1	chr12:101345554-101345694:+	141	chr12|101345248|101345249|-	chr12:101345246-101345265:-	ATTAGATCCAAAGTGACTGG	0.649867	0.262951	chr12|101345764|101345767|-	chr12:101345764-101345786:-	GAAAGTTAAAACATGTCTTTCCA	0.266499	1	FramePre	alternative	agagaACCTGCagagaccgATTAGATCCAAAGTGACTGGgtttTGAGACGGCTTGGTCGCTGTATGTCGTCTCAaggtGAAAGTTAAAACATGTCTTTCCAgctcagagGCAGGTggaag
scCHyM103	UTP20	Exon Deletion	ENSG00000120800.5	ENSE00001154867.1	chr12:101369721-101369891:+	171	chr12|101370312|101370313|+	chr12:101370296-101370315:+	GAGTAATTTGCCAAGGCTAG	0.573999	0.197891	chr12|101369598|101369601|+	chr12:101369579-101369601:+	GGCACAGTTCTTCCAGAGTGGGC	0.373704	1	FramePre	alternative	agagaACCTGCagagaccgGAGTAATTTGCCAAGGCTAGgtttTGAGACGCTCTGCGGCGGCGGGCCCGTCTCAaggtGGCACAGTTCTTCCAGAGTGGGCgctcagagGCAGGTggaag
scCHyM104	UTP20	Exon Deletion	ENSG00000120800.5	ENSE00001154867.1	chr12:101369721-101369891:+	171	chr12|101369658|101369659|-	chr12:101369656-101369675:-	ATCCAACTATGCAGCACCTG	0.625175	0.592908	chr12|101370259|101370262|-	chr12:101370259-101370281:-	GCCATAACCACAAAGGGCAATGG	0.883731	1	FramePre	alternative	agagaACCTGCagagaccgATCCAACTATGCAGCACCTGgtttAGAGACGTAAGTTCGTGTTAGGTACGTCTCTaggtGCCATAACCACAAAGGGCAATGGgctcagagGCAGGTggaag
scCHyM105	UTP20	Exon Deletion	ENSG00000120800.5	ENSE00001154867.1	chr12:101369721-101369891:+	171	chr12|101370262|101370263|-	chr12:101370260-101370279:-	CATAACCACAAAGGGCAATG	0.701367	0.219021	chr12|101369658|101369661|+	chr12:101369639-101369661:+	AAGAGTCTGCATAGCCTCAGGTG	0.476211	1	FramePre	alternative	agagaACCTGCagagaccgCATAACCACAAAGGGCAATGgtttCGAGACGTCAAAGGTGGTTGGGGTCGTCTCCaggtAAGAGTCTGCATAGCCTCAGGTGgctcagagGCAGGTggaag
scCHyM106	EIF2B1	Exon Deletion	ENSG00000111361.13	ENSE00001504354.1	chr12:123626425-123626493:-	69	chr12|123626317|123626318|+	chr12:123626301-123626320:+	TTAAGAAGTAGGACGCTACC	0.593729	0.699988	chr12|123626561|123626564|-	chr12:123626561-123626583:-	AAGCAAACATCCACTGTCCACAT	0.929401	0.944018	FramePre	alternative	agagaACCTGCagagaccgTTAAGAAGTAGGACGCTACCgtttAGAGACGTGAGAAGTCTTGGGGAGCGTCTCCaggtAAGCAAACATCCACTGTCCACATgctcagagGCAGGTggaag
scCHyM107	EIF2B1	Exon Deletion	ENSG00000111361.13	ENSE00001504354.1	chr12:123626425-123626493:-	69	chr12|123626544|123626545|-	chr12:123626542-123626561:-	TTAGGTGACATACATCACTG	0.787608	0.43274	chr12|123626336|123626339|-	chr12:123626336-123626358:-	AGATTGAAAGTTTGAGTCCCGTT	0.506743	1	FramePre	alternative	agagaACCTGCagagaccgTTAGGTGACATACATCACTGgtttAGAGACGCACTCTTGACTACTCGTCGTCTCTaggtAGATTGAAAGTTTGAGTCCCGTTgctcagagGCAGGTggaag
scCHyM108	EIF2B1	Exon Deletion	ENSG00000111361.13	ENSE00001504354.1	chr12:123626425-123626493:-	69	chr12|123626567|123626568|+	chr12:123626551-123626570:+	ATGTCACCTAATGTGGACAG	0.714371	0.186363	chr12|123626353|123626356|+	chr12:123626334-123626356:+	TGAACGGGACTCAAACTTTCAAT	0.366625	1	FramePre	alternative	agagaACCTGCagagaccgATGTCACCTAATGTGGACAGgtttTGAGACGCGGCTCTCCCGTAGTGCCGTCTCAaggtTGAACGGGACTCAAACTTTCAATgctcagagGCAGGTggaag
scCHyM109	GTF2H3	Exon Deletion	ENSG00000111358.14	ENSE00003488959.1	chr12:123655771-123655824:+	54	chr12|123655603|123655604|-	chr12:123655601-123655620:-	GAAGCACCCAGGACATGGCT	0.528226	0.16659	chr12|123655914|123655917|+	chr12:123655895-123655917:+	AAATGAAAGCTTTGGGTATATTG	0.64792	0.991938	FramePre	alternative	agagaACCTGCagagaccgGAAGCACCCAGGACATGGCTgtttAGAGACGTGATTTCTTTCAAAAGACGTCTCGaggtAAATGAAAGCTTTGGGTATATTGgctcagagGCAGGTggaag
scCHyM110	GTF2H3	Exon Deletion	ENSG00000111358.14	ENSE00003488959.1	chr12:123655771-123655824:+	54	chr12|123655968|123655969|-	chr12:123655966-123655985:-	CAGTAGCTCCATACGTAAGG	0.62509	1	chr12|123655604|123655607|-	chr12:123655604-123655626:-	GCAGCTGAAGCACCCAGGACATG	0.828951	1	FramePre	alternative	agagaACCTGCagagaccgCAGTAGCTCCATACGTAAGGgtttAGAGACGAACATACGTTCTCGCTGCGTCTCGaggtGCAGCTGAAGCACCCAGGACATGgctcagagGCAGGTggaag
scCHyM111	GTF2H3	Exon Deletion	ENSG00000111358.14	ENSE00003488959.1	chr12:123655771-123655824:+	54	chr12|123655614|123655615|-	chr12:123655612-123655631:-	ATTTGGCAGCTGAAGCACCC	0.656571	0.167981	chr12|123655898|123655901|-	chr12:123655898-123655920:-	ACCCAATATACCCAAAGCTTTCA	0.63276	1	FramePre	alternative	agagaACCTGCagagaccgATTTGGCAGCTGAAGCACCCgtttTGAGACGTATCAATGACGCATGTGCGTCTCCaggtACCCAATATACCCAAAGCTTTCAgctcagagGCAGGTggaag
scCHyM112	YARS2	Exon Deletion	ENSG00000139131.13	ENSE00003479347.1	chr12:32749937-32750107:-	171	chr12|32749390|32749391|+	chr12:32749374-32749393:+	GTGTTGGAGGAAAGACTGAC	0.51569	0.172365	chr12|32750518|32750521|-	chr12:32750518-32750540:-	TGAATTATACCAGATAGATGTTT	0.308941	0.881218	FramePre	alternative	agagaACCTGCagagaccgGTGTTGGAGGAAAGACTGACgtttCGAGACGCCGTTTACAGAGGAGATCGTCTCAaggtTGAATTATACCAGATAGATGTTTgctcagagGCAGGTggaag
scCHyM113	YARS2	Exon Deletion	ENSG00000139131.13	ENSE00003479347.1	chr12:32749937-32750107:-	171	chr12|32750575|32750576|+	chr12:32750559-32750578:+	ATCCTTCTTTCCAATAAACA	0.510991	0.205081	chr12|32749531|32749534|+	chr12:32749512-32749534:+	TAAGGAAGAGATGCCACTAAAGC	0.872892	1	FramePre	alternative	agagaACCTGCagagaccgATCCTTCTTTCCAATAAACAgtttAGAGACGCCGATCGTATCAGCGAGCGTCTCGaggtTAAGGAAGAGATGCCACTAAAGCgctcagagGCAGGTggaag
scCHyM114	YARS2	Exon Deletion	ENSG00000139131.13	ENSE00003479347.1	chr12:32749937-32750107:-	171	chr12|32749556|32749557|-	chr12:32749554-32749573:-	CACAGCATGTGTTTCCAGAG	0.648629	0.173519	chr12|32750182|32750185|-	chr12:32750182-32750204:-	GTCTAGAACTTGGACACTCTATA	0.922429	1	FramePre	alternative	agagaACCTGCagagaccgCACAGCATGTGTTTCCAGAGgtttGGAGACGGTGTATAGTGACGACGTCGTCTCTaggtGTCTAGAACTTGGACACTCTATAgctcagagGCAGGTggaag
scCHyM115	ESPL1	Exon Deletion	ENSG00000135476.12	ENSE00003589180.1	chr12:53276620-53276859:+	240	chr12|53276443|53276444|-	chr12:53276441-53276460:-	AACGGCAGTGGGCTCCCACT	0.502508	0.317494	chr12|53276963|53276966|-	chr12:53276963-53276985:-	CATGTGCTCCCATGGCCACAAGA	0.613966	1	FramePre	alternative	agagaACCTGCagagaccgAACGGCAGTGGGCTCCCACTgtttGGAGACGCTGATAGCCAACTCTTTCGTCTCGaggtCATGTGCTCCCATGGCCACAAGAgctcagagGCAGGTggaag
scCHyM116	ESPL1	Exon Deletion	ENSG00000135476.12	ENSE00003589180.1	chr12:53276620-53276859:+	240	chr12|53276920|53276921|-	chr12:53276918-53276937:-	GAGGGAAACTGGTTCTCAAG	0.642956	0.462394	chr12|53276406|53276409|-	chr12:53276406-53276428:-	CAAAGCCCTGACCATGGCCTATA	0.357812	1	FramePre	alternative	agagaACCTGCagagaccgGAGGGAAACTGGTTCTCAAGgtttGGAGACGGATTCTCAGCATCTCACCGTCTCTaggtCAAAGCCCTGACCATGGCCTATAgctcagagGCAGGTggaag
scCHyM117	ESPL1	Exon Deletion	ENSG00000135476.12	ENSE00003589180.1	chr12:53276620-53276859:+	240	chr12|53276919|53276920|-	chr12:53276917-53276936:-	AGGGAAACTGGTTCTCAAGA	0.642324	0.203455	chr12|53276520|53276523|+	chr12:53276501-53276523:+	AAGCCATGACTGGAAACCTACTG	0.712065	1	FramePre	alternative	agagaACCTGCagagaccgAGGGAAACTGGTTCTCAAGAgtttAGAGACGGGATGTGGACGCATCGCCGTCTCGaggtAAGCCATGACTGGAAACCTACTGgctcagagGCAGGTggaag
scCHyM118	PPP1R12A	Exon Deletion	ENSG00000058272.19	ENSE00000937510.1	chr12:79822116-79822190:-	75	chr12|79822559|79822560|-	chr12:79822557-79822576:-	ATGCAGACAGTGACTACTAA	0.502122	0.37234	chr12|79821972|79821975|-	chr12:79821972-79821994:-	ACTAAATGATAGTGAAAGAGAAT	0.492694	0.770841	FramePre	alternative	agagaACCTGCagagaccgATGCAGACAGTGACTACTAAgtttCGAGACGCGGCCATAGGGGCCTAGCGTCTCAaggtACTAAATGATAGTGAAAGAGAATgctcagagGCAGGTggaag
scCHyM119	PPP1R12A	Exon Deletion	ENSG00000058272.19	ENSE00000937510.1	chr12:79822116-79822190:-	75	chr12|79821433|79821434|+	chr12:79821417-79821436:+	GATCCACTAACCACTTAGGC	0.576884	0.829768	chr12|79822383|79822386|+	chr12:79822364-79822386:+	TGTGAGACAGAAGCTGAGAATAT	0.757287	0.626832	FramePre	alternative	agagaACCTGCagagaccgGATCCACTAACCACTTAGGCgtttGGAGACGGGTATGAATATAGTGCTCGTCTCGaggtTGTGAGACAGAAGCTGAGAATATgctcagagGCAGGTggaag
scCHyM120	PPP1R12A	Exon Deletion	ENSG00000058272.19	ENSE00000937510.1	chr12:79822116-79822190:-	75	chr12|79821439|79821440|+	chr12:79821423-79821442:+	CTAACCACTTAGGCTGGCTG	0.568802	0.281704	chr12|79822333|79822336|-	chr12:79822333-79822355:-	ACATACATTGCCTTAGAGTTGTA	0.443504	1	FramePre	alternative	agagaACCTGCagagaccgCTAACCACTTAGGCTGGCTGgtttGGAGACGGCGAGTTGAAAGCTTAGCGTCTCTaggtACATACATTGCCTTAGAGTTGTAgctcagagGCAGGTggaag
scCHyM121	ZC3H13	Exon Deletion	ENSG00000123200.17	ENSE00001130342.4	chr13:45963842-45964042:-	201	chr13|45964192|45964193|-	chr13:45964190-45964209:-	ATTCTGAGTATTATATGGGA	0.563887	0.218625	chr13|45963709|45963712|+	chr13:45963690-45963712:+	ACCATGAGGGTTAAATAATGATT	0.374997	1	FramePre	alternative	agagaACCTGCagagaccgATTCTGAGTATTATATGGGAgtttGGAGACGCATGCATAAGATTTCACCGTCTCAaggtACCATGAGGGTTAAATAATGATTgctcagagGCAGGTggaag
scCHyM122	ZC3H13	Exon Deletion	ENSG00000123200.17	ENSE00001130342.4	chr13:45963842-45964042:-	201	chr13|45963784|45963785|-	chr13:45963782-45963801:-	ATTTAAGATGCCATCTGAAG	0.564606	0.18594	chr13|45964094|45964097|+	chr13:45964075-45964097:+	CACCAAGAAATAGCAGTCTTGTT	0.80635	0.858736	FramePre	alternative	agagaACCTGCagagaccgATTTAAGATGCCATCTGAAGgtttAGAGACGGCACGAACTATCTCCCTCGTCTCCaggtCACCAAGAAATAGCAGTCTTGTTgctcagagGCAGGTggaag
scCHyM123	ZC3H13	Exon Deletion	ENSG00000123200.17	ENSE00001130342.4	chr13:45963842-45964042:-	201	chr13|45963785|45963786|-	chr13:45963783-45963802:-	CATTTAAGATGCCATCTGAA	0.547031	0.177642	chr13|45964094|45964097|-	chr13:45964094-45964116:-	TGTAAATGTCTATGTAGATAACA	0.669579	0.500912	FramePre	alternative	agagaACCTGCagagaccgCATTTAAGATGCCATCTGAAgtttTGAGACGCTGCACATGAATGGCCACGTCTCAaggtTGTAAATGTCTATGTAGATAACAgctcagagGCAGGTggaag
scCHyM124	METTL3	Exon Deletion	ENSG00000165819.12	ENSE00003541279.1	chr14:21499764-21499802:-	39	chr14|21500022|21500023|+	chr14:21500006-21500025:+	TAGAGTTAAATATATATTCG	0.624507	0.242966	chr14|21499670|21499673|+	chr14:21499651-21499673:+	GGGGTAGTACCATTTATAGAAGC	0.791851	0.913128	FramePre	alternative	agagaACCTGCagagaccgTAGAGTTAAATATATATTCGgtttTGAGACGTTCAATTCTCTCAAATACGTCTCGaggtGGGGTAGTACCATTTATAGAAGCgctcagagGCAGGTggaag
scCHyM125	METTL3	Exon Deletion	ENSG00000165819.12	ENSE00003541279.1	chr14:21499764-21499802:-	39	chr14|21499690|21499691|+	chr14:21499674-21499693:+	AAGGAATCACAGAATAGTCT	0.557664	0.187823	chr14|21499909|21499912|-	chr14:21499909-21499931:-	GTGGTGTGCATGTAAATGTTCAC	0.594801	1	FramePre	alternative	agagaACCTGCagagaccgAAGGAATCACAGAATAGTCTgtttTGAGACGGAGCCTTCCAGAACATGCGTCTCGaggtGTGGTGTGCATGTAAATGTTCACgctcagagGCAGGTggaag
scCHyM126	METTL3	Exon Deletion	ENSG00000165819.12	ENSE00003541279.1	chr14:21499764-21499802:-	39	chr14|21499671|21499672|+	chr14:21499655-21499674:+	TAGTACCATTTATAGAAGCA	0.60902	0.216185	chr14|21499939|21499942|+	chr14:21499920-21499942:+	CATGCACACCACCAAAAGCATGG	0.714488	1	FramePre	alternative	agagaACCTGCagagaccgTAGTACCATTTATAGAAGCAgtttTGAGACGTGCTTGCTCGGGTGCGTCGTCTCGaggtCATGCACACCACCAAAAGCATGGgctcagagGCAGGTggaag
scCHyM127	NGDN	Exon Deletion	ENSG00000129460.16	ENSE00003475472.1	chr14:23470042-23470101:+	60	chr14|23469985|23469986|-	chr14:23469983-23470002:-	TCCTCAGGATTATAGGAAAG	0.557685	0.237517	chr14|23470177|23470180|-	chr14:23470177-23470199:-	GAAGCATTCACGTATCTCAATCA	0.66375	1	FramePre	alternative	agagaACCTGCagagaccgTCCTCAGGATTATAGGAAAGgtttGGAGACGTTATCCAACCACCAGTTCGTCTCGaggtGAAGCATTCACGTATCTCAATCAgctcagagGCAGGTggaag
scCHyM128	NGDN	Exon Deletion	ENSG00000129460.16	ENSE00003475472.1	chr14:23470042-23470101:+	60	chr14|23470271|23470272|+	chr14:23470255-23470274:+	GTAATTGATTCTGCACCCAA	0.638252	0.333309	chr14|23469918|23469921|+	chr14:23469899-23469921:+	AGGCGAGTCTGTGAACCCGAGTG	0.42905	1	FramePre	alternative	agagaACCTGCagagaccgGTAATTGATTCTGCACCCAAgtttCGAGACGGGGGAGGGGGGGGACTCCGTCTCGaggtAGGCGAGTCTGTGAACCCGAGTGgctcagagGCAGGTggaag
scCHyM129	NGDN	Exon Deletion	ENSG00000129460.16	ENSE00003475472.1	chr14:23470042-23470101:+	60	chr14|23470275|23470276|-	chr14:23470273-23470292:-	GGAGTTTCTTGTATTCCCTT	0.502292	0.248045	chr14|23469805|23469808|-	chr14:23469805-23469827:-	ATCACCACCCTTCCCTGGTACCA	0.842628	1	FramePre	alternative	agagaACCTGCagagaccgGGAGTTTCTTGTATTCCCTTgtttGGAGACGCTCTTGTTGTCCATGCGCGTCTCGaggtATCACCACCCTTCCCTGGTACCAgctcagagGCAGGTggaag
scCHyM130	WDHD1	Exon Deletion	ENSG00000198554.12	ENSE00003609768.1	chr14:54966475-54966606:-	132	chr14|54967024|54967025|-	chr14:54967022-54967041:-	AAAGACTTACTCTCAGGATG	0.577483	0.211391	chr14|54966001|54966004|+	chr14:54965982-54966004:+	ACTGCAAGACCAACTAGAAGATA	0.777797	1	FramePre	alternative	agagaACCTGCagagaccgAAAGACTTACTCTCAGGATGgtttAGAGACGCCAACCTGGGGTTCACCCGTCTCGaggtACTGCAAGACCAACTAGAAGATAgctcagagGCAGGTggaag
scCHyM131	WDHD1	Exon Deletion	ENSG00000198554.12	ENSE00003609768.1	chr14:54966475-54966606:-	132	chr14|54966047|54966048|+	chr14:54966031-54966050:+	GATAAAACTTAAGAATGGCT	0.626929	0.212558	chr14|54966765|54966768|+	chr14:54966746-54966768:+	AATTCTAGTGTGATACTACAGCT	0.276124	1	FramePre	alternative	agagaACCTGCagagaccgGATAAAACTTAAGAATGGCTgtttTGAGACGTTGGGCTGCCGTGCACCCGTCTCGaggtAATTCTAGTGTGATACTACAGCTgctcagagGCAGGTggaag
scCHyM132	WDHD1	Exon Deletion	ENSG00000198554.12	ENSE00003609768.1	chr14:54966475-54966606:-	132	chr14|54966042|54966043|+	chr14:54966026-54966045:+	CACCAGATAAAACTTAAGAA	0.527265	0.257738	chr14|54966758|54966761|+	chr14:54966739-54966761:+	CAATTTAAATTCTAGTGTGATAC	0.457835	1	FramePre	alternative	agagaACCTGCagagaccgCACCAGATAAAACTTAAGAAgtttAGAGACGGGAGTGACTCCGCGTTCCGTCTCCaggtCAATTTAAATTCTAGTGTGATACgctcagagGCAGGTggaag
scCHyM133	AQR	Exon Deletion	ENSG00000021776.11	ENSE00000674618.1	chr15:34942012-34942080:-	69	chr15|34941734|34941735|-	chr15:34941732-34941751:-	AGTATAGATGAGACTAAATG	0.640426	0.164563	chr15|34942147|34942150|+	chr15:34942128-34942150:+	TACCTAAGTCTTTACATAAGAAG	0.553168	1	FramePre	alternative	agagaACCTGCagagaccgAGTATAGATGAGACTAAATGgtttGGAGACGTAGTGGGAAGAAAATGCCGTCTCGaggtTACCTAAGTCTTTACATAAGAAGgctcagagGCAGGTggaag
scCHyM134	AQR	Exon Deletion	ENSG00000021776.11	ENSE00000674618.1	chr15:34942012-34942080:-	69	chr15|34942135|34942136|-	chr15:34942133-34942152:-	TACTTCTTATGTAAAGACTT	0.568799	0.234387	chr15|34941928|34941931|-	chr15:34941928-34941950:-	GTCTATAGCCTTAATCTGGATAT	0.924683	1	FramePre	alternative	agagaACCTGCagagaccgTACTTCTTATGTAAAGACTTgtttCGAGACGTATCGTCCGCGGCCGCGCGTCTCAaggtGTCTATAGCCTTAATCTGGATATgctcagagGCAGGTggaag
scCHyM135	AQR	Exon Deletion	ENSG00000021776.11	ENSE00000674618.1	chr15:34942012-34942080:-	69	chr15|34942535|34942536|+	chr15:34942519-34942538:+	TTAAAATGGCAACAAGCCCA	0.599465	0.163944	chr15|34941935|34941938|+	chr15:34941916-34941938:+	GCTACCACTTGTATATCCAGATT	0.81262	1	FramePre	alternative	agagaACCTGCagagaccgTTAAAATGGCAACAAGCCCAgtttCGAGACGCCCGCATGGGCCCGGGTCGTCTCTaggtGCTACCACTTGTATATCCAGATTgctcagagGCAGGTggaag
scCHyM136	INO80	Exon Deletion	ENSG00000128908.17	ENSE00001634351.1	chr15:41027596-41027736:-	141	chr15|41027430|41027431|+	chr15:41027414-41027433:+	ATATAAGTGTTGTCTGGGGC	0.517723	0.273241	chr15|41027858|41027861|+	chr15:41027839-41027861:+	TTCCCTGTAAATACTATTAATTC	0.588484	1	FramePre	alternative	agagaACCTGCagagaccgATATAAGTGTTGTCTGGGGCgtttTGAGACGGTAGCTGAATGCTCCGTCGTCTCTaggtTTCCCTGTAAATACTATTAATTCgctcagagGCAGGTggaag
scCHyM137	INO80	Exon Deletion	ENSG00000128908.17	ENSE00001634351.1	chr15:41027596-41027736:-	141	chr15|41027425|41027426|+	chr15:41027409-41027428:+	GGTGAATATAAGTGTTGTCT	0.566338	0.398063	chr15|41027823|41027826|-	chr15:41027823-41027845:-	CAGGGAAGAAAGCTCTTAAAGTT	0.52451	0.846805	FramePre	alternative	agagaACCTGCagagaccgGGTGAATATAAGTGTTGTCTgtttAGAGACGTTCGCAGTAGGTTCGTGCGTCTCCaggtCAGGGAAGAAAGCTCTTAAAGTTgctcagagGCAGGTggaag
scCHyM138	INO80	Exon Deletion	ENSG00000128908.17	ENSE00001634351.1	chr15:41027596-41027736:-	141	chr15|41028050|41028051|+	chr15:41028034-41028053:+	CACTTGTATGGGAATGTCAG	0.642915	0.287665	chr15|41027471|41027474|-	chr15:41027471-41027493:-	GACTTTAAGAAACATATAAATTC	0.452259	1	FramePre	alternative	agagaACCTGCagagaccgCACTTGTATGGGAATGTCAGgtttGGAGACGTCGCAAATCCTAAAATCCGTCTCGaggtGACTTTAAGAAACATATAAATTCgctcagagGCAGGTggaag
scCHyM139	RTF1	Exon Deletion	ENSG00000137815.14	ENSE00003661749.1	chr15:41479103-41479198:+	96	chr15|41479267|41479268|-	chr15:41479265-41479284:-	AATCAAGCCCAAACTAGACA	0.673879	0.36008	chr15|41479012|41479015|-	chr15:41479012-41479034:-	CCACCTACCAAACTAACATCACA	0.86744	1	FramePre	alternative	agagaACCTGCagagaccgAATCAAGCCCAAACTAGACAgtttAGAGACGCCAAACGGTTTCTTTCCCGTCTCTaggtCCACCTACCAAACTAACATCACAgctcagagGCAGGTggaag
scCHyM140	RTF1	Exon Deletion	ENSG00000137815.14	ENSE00003661749.1	chr15:41479103-41479198:+	96	chr15|41479047|41479048|+	chr15:41479031-41479050:+	GTGGGAAAGAATCTGGCAGT	0.596438	0.23443	chr15|41479308|41479311|+	chr15:41479289-41479311:+	CACCTTGAGGAACAGGGAGTCCC	0.376133	1	FramePre	alternative	agagaACCTGCagagaccgGTGGGAAAGAATCTGGCAGTgtttTGAGACGATAATAGCCGCCGACCCCGTCTCCaggtCACCTTGAGGAACAGGGAGTCCCgctcagagGCAGGTggaag
scCHyM141	RTF1	Exon Deletion	ENSG00000137815.14	ENSE00003661749.1	chr15:41479103-41479198:+	96	chr15|41479296|41479297|-	chr15:41479294-41479313:-	GAGGGACTCCCTGTTCCTCA	0.601083	0.162505	chr15|41478990|41478993|+	chr15:41478971-41478993:+	AGGAAAACCCCACTAGCTGCTGA	0.731689	1	FramePre	alternative	agagaACCTGCagagaccgGAGGGACTCCCTGTTCCTCAgtttCGAGACGCTCCTCGGATATGCAGGCGTCTCAaggtAGGAAAACCCCACTAGCTGCTGAgctcagagGCAGGTggaag
scCHyM142	RPAP1	Exon Deletion	ENSG00000103932.12	ENSE00003674625.1	chr15:41522098-41522250:-	153	chr15|41522313|41522314|-	chr15:41522311-41522330:-	TGGAGAGGGGCAGCCACCTG	0.551686	0.186497	chr15|41522019|41522022|-	chr15:41522019-41522041:-	TGTGGAACCCAGCCTGCTTCTGC	0.494014	1	FramePre	alternative	agagaACCTGCagagaccgTGGAGAGGGGCAGCCACCTGgtttTGAGACGTCTGCAGCCTTCGCGGTCGTCTCAaggtTGTGGAACCCAGCCTGCTTCTGCgctcagagGCAGGTggaag
scCHyM143	RPAP1	Exon Deletion	ENSG00000103932.12	ENSE00003674625.1	chr15:41522098-41522250:-	153	chr15|41522370|41522371|+	chr15:41522354-41522373:+	AGAAGGCCTCCCTTCCCCAT	0.569291	0.231717	chr15|41521973|41521976|-	chr15:41521973-41521995:-	CTCCAGACATGCCCTGGACCTCT	0.413574	1	FramePre	alternative	agagaACCTGCagagaccgAGAAGGCCTCCCTTCCCCATgtttCGAGACGTGAGCATAGAGATATGGCGTCTCGaggtCTCCAGACATGCCCTGGACCTCTgctcagagGCAGGTggaag
scCHyM144	RPAP1	Exon Deletion	ENSG00000103932.12	ENSE00003522540.1	chr15:41528235-41528336:-	102	chr15|41528133|41528134|+	chr15:41528117-41528136:+	GGTTGTTAAAAGCACATAGC	0.510522	0.329605	chr15|41528390|41528393|-	chr15:41528390-41528412:-	CTGTGATACCTTGCTTGGTGTTT	0.637523	1	FramePre	alternative	agagaACCTGCagagaccgGGTTGTTAAAAGCACATAGCgtttAGAGACGAGTTGGCTAAAGGCGTGCGTCTCTaggtCTGTGATACCTTGCTTGGTGTTTgctcagagGCAGGTggaag
scCHyM145	RPAP1	Exon Deletion	ENSG00000103932.12	ENSE00003522540.1	chr15:41528235-41528336:-	102	chr15|41528108|41528109|-	chr15:41528106-41528125:-	TTAACAACCTAGGATCATAG	0.645561	0.425407	chr15|41528471|41528474|+	chr15:41528452-41528474:+	CATGGAGCCTCAAGCCGGTAAAG	0.83802	1	FramePre	alternative	agagaACCTGCagagaccgTTAACAACCTAGGATCATAGgtttGGAGACGCTGAAGCCCAGTTTCCGCGTCTCCaggtCATGGAGCCTCAAGCCGGTAAAGgctcagagGCAGGTggaag
scCHyM146	RPAP1	Exon Deletion	ENSG00000103932.12	ENSE00003522540.1	chr15:41528235-41528336:-	102	chr15|41528107|41528108|-	chr15:41528105-41528124:-	TAACAACCTAGGATCATAGG	0.600822	0.527489	chr15|41528447|41528450|-	chr15:41528447-41528469:-	CCGGCTTGAGGCTCCATGGAAAG	0.335378	1	FramePre	alternative	agagaACCTGCagagaccgTAACAACCTAGGATCATAGGgtttGGAGACGGAACCGAAAACCTCCCACGTCTCTaggtCCGGCTTGAGGCTCCATGGAAAGgctcagagGCAGGTggaag
scCHyM147	RPAP1	Exon Deletion	ENSG00000103932.12	ENSE00003607851.1	chr15:41529470-41529568:-	99	chr15|41529657|41529658|+	chr15:41529641-41529660:+	TCCCAGGCCTTTCAGGACTT	0.511999	0.161653	chr15|41529072|41529075|+	chr15:41529053-41529075:+	AGCCTAAGAAACTGAATGCCACG	0.629383	1	FramePre	alternative	agagaACCTGCagagaccgTCCCAGGCCTTTCAGGACTTgtttGGAGACGTGCCTGACATTTAGTCACGTCTCTaggtAGCCTAAGAAACTGAATGCCACGgctcagagGCAGGTggaag
scCHyM148	RPAP1	Exon Deletion	ENSG00000103932.12	ENSE00003607851.1	chr15:41529470-41529568:-	99	chr15|41529391|41529392|+	chr15:41529375-41529394:+	CAGGGCACACAGAAGGTCAA	0.539396	0.160956	chr15|41529673|41529676|+	chr15:41529654-41529676:+	AGGACTTAGGTACTGACTCTACT	0.447647	1	FramePre	alternative	agagaACCTGCagagaccgCAGGGCACACAGAAGGTCAAgtttCGAGACGCTTTGGTACTTTGATCACGTCTCCaggtAGGACTTAGGTACTGACTCTACTgctcagagGCAGGTggaag
scCHyM149	RPAP1	Exon Deletion	ENSG00000103932.12	ENSE00003607851.1	chr15:41529470-41529568:-	99	chr15|41529641|41529642|+	chr15:41529625-41529644:+	CACTCCCCACCTTTAATCCC	0.542737	0.188627	chr15|41529408|41529411|-	chr15:41529408-41529430:-	ACAACCCCATGGAAAAGGATCTC	0.463115	1	FramePre	alternative	agagaACCTGCagagaccgCACTCCCCACCTTTAATCCCgtttCGAGACGGTACTATCTGAGTCTTACGTCTCGaggtACAACCCCATGGAAAAGGATCTCgctcagagGCAGGTggaag
scCHyM150	RPAP1	Exon Deletion	ENSG00000103932.12	ENSE00003487623.1	chr15:41531023-41531202:-	180	chr15|41531260|41531261|-	chr15:41531258-41531277:-	TCAGCGGGTTCCAGGTCTGT	0.585798	0.319002	chr15|41530940|41530943|-	chr15:41530940-41530962:-	CTAGGCCTGGCAAATGAGAGAAG	0.444549	1	FramePre	alternative	agagaACCTGCagagaccgTCAGCGGGTTCCAGGTCTGTgtttGGAGACGGTACGTATGAGGCACATCGTCTCAaggtCTAGGCCTGGCAAATGAGAGAAGgctcagagGCAGGTggaag
scCHyM151	RPAP1	Exon Deletion	ENSG00000103932.12	ENSE00003487623.1	chr15:41531023-41531202:-	180	chr15|41530779|41530780|-	chr15:41530777-41530796:-	TAAGAGGCAGCAATGCGTGA	0.593672	0.356358	chr15|41531500|41531503|+	chr15:41531481-41531503:+	AGGTCACAGTTCCAATGTAAGTG	0.896526	1	FramePre	alternative	agagaACCTGCagagaccgTAAGAGGCAGCAATGCGTGAgtttAGAGACGATCCTAAACTTTTGAGTCGTCTCCaggtAGGTCACAGTTCCAATGTAAGTGgctcagagGCAGGTggaag
scCHyM152	RPAP1	Exon Deletion	ENSG00000103932.12	ENSE00003487623.1	chr15:41531023-41531202:-	180	chr15|41530964|41530965|+	chr15:41530948-41530967:+	ATTTGCCAGGCCTAGGAAAA	0.503479	0.206508	chr15|41531445|41531448|+	chr15:41531426-41531448:+	CCTCTATCCCTCACAGTCCACTG	0.373884	1	FramePre	alternative	agagaACCTGCagagaccgATTTGCCAGGCCTAGGAAAAgtttAGAGACGCCTTGTTGTGGACCCGCCGTCTCCaggtCCTCTATCCCTCACAGTCCACTGgctcagagGCAGGTggaag
scCHyM153	SIN3A	Exon Deletion	ENSG00000169375.16	ENSE00001208563.2	chr15:75422647-75422823:-	177	chr15|75422970|75422971|+	chr15:75422954-75422973:+	CACACCTATCTCACCTACAT	0.569023	0.401534	chr15|75422466|75422469|-	chr15:75422466-75422488:-	CTATCTTGGCATCAGTGCCTGAT	0.354934	1	FramePre	alternative	agagaACCTGCagagaccgCACACCTATCTCACCTACATgtttAGAGACGTTACCCTTTCCGTTAAACGTCTCCaggtCTATCTTGGCATCAGTGCCTGATgctcagagGCAGGTggaag
scCHyM154	SIN3A	Exon Deletion	ENSG00000169375.16	ENSE00001208563.2	chr15:75422647-75422823:-	177	chr15|75422483|75422484|+	chr15:75422467-75422486:+	TCAGGCACTGATGCCAAGAT	0.522365	0.29835	chr15|75424019|75424022|-	chr15:75424019-75424041:-	CCACAGACAGTTTGAGATAAACT	0.749601	0.582472	FramePre	alternative	agagaACCTGCagagaccgTCAGGCACTGATGCCAAGATgtttCGAGACGCGGGTCGATATCCCAGGCGTCTCTaggtCCACAGACAGTTTGAGATAAACTgctcagagGCAGGTggaag
scCHyM155	SIN3A	Exon Deletion	ENSG00000169375.16	ENSE00001208563.2	chr15:75422647-75422823:-	177	chr15|75422937|75422938|+	chr15:75422921-75422940:+	TGGAAACCCAAATTTCTGCT	0.557068	0.215074	chr15|75422434|75422437|+	chr15:75422415-75422437:+	ACCGACATGCATTCATACAGTCC	0.633761	1	FramePre	alternative	agagaACCTGCagagaccgTGGAAACCCAAATTTCTGCTgtttTGAGACGTCGTCAAACAACGCGCCCGTCTCCaggtACCGACATGCATTCATACAGTCCgctcagagGCAGGTggaag
scCHyM156	UBE2Q2	Exon Deletion	ENSG00000140367.12	ENSE00003579599.1	chr15:75854386-75854487:+	102	chr15|75855076|75855077|-	chr15:75855074-75855093:-	AATAACCATCATGTCAACAG	0.700084	0.316909	chr15|75853966|75853969|+	chr15:75853947-75853969:+	CATCAGAGGGAGCAATGGAAAGA	0.703433	1	FramePre	alternative	agagaACCTGCagagaccgAATAACCATCATGTCAACAGgtttTGAGACGTGGAACCAAGGGGATAGCGTCTCAaggtCATCAGAGGGAGCAATGGAAAGAgctcagagGCAGGTggaag
scCHyM157	UBE2Q2	Exon Deletion	ENSG00000140367.12	ENSE00003579599.1	chr15:75854386-75854487:+	102	chr15|75854843|75854844|+	chr15:75854827-75854846:+	TGACACCAGAACTAGTATGA	0.571986	0.318043	chr15|75853908|75853911|+	chr15:75853889-75853911:+	TAATACCTCGCCATGTAGGTCTC	0.416224	1	FramePre	alternative	agagaACCTGCagagaccgTGACACCAGAACTAGTATGAgtttAGAGACGGTGGATTTCATGATACCCGTCTCTaggtTAATACCTCGCCATGTAGGTCTCgctcagagGCAGGTggaag
scCHyM158	UBE2Q2	Exon Deletion	ENSG00000140367.12	ENSE00003579599.1	chr15:75854386-75854487:+	102	chr15|75853901|75853902|+	chr15:75853885-75853904:+	TTTATAATACCTCGCCATGT	0.565696	0.443605	chr15|75854582|75854585|-	chr15:75854582-75854604:-	ATTCCTACAAGATTATAATCATT	0.303746	0.77721	FramePre	alternative	agagaACCTGCagagaccgTTTATAATACCTCGCCATGTgtttGGAGACGTATATCATGACGAGCCACGTCTCCaggtATTCCTACAAGATTATAATCATTgctcagagGCAGGTggaag
scCHyM159	UBE2Q2	Exon Deletion	ENSG00000140367.12	ENSE00000942714.1	chr15:75868951-75869010:+	60	chr15|75869552|75869553|+	chr15:75869536-75869555:+	CAAGATCAAGATACCAACAT	0.604672	0.160197	chr15|75868805|75868808|+	chr15:75868786-75868808:+	TTAGTCAAAGCTGGATTTAAAGA	0.291231	0.816577	FramePre	alternative	agagaACCTGCagagaccgCAAGATCAAGATACCAACATgtttTGAGACGATGTGCTGTTAAACAAGCGTCTCTaggtTTAGTCAAAGCTGGATTTAAAGAgctcagagGCAGGTggaag
scCHyM160	UBE2Q2	Exon Deletion	ENSG00000140367.12	ENSE00000942714.1	chr15:75868951-75869010:+	60	chr15|75869187|75869188|-	chr15:75869185-75869204:-	ATTCAGATAAATTTGCTCAA	0.546353	0.187502	chr15|75868893|75868896|+	chr15:75868874-75868896:+	TGGCACCAGTCTTCTAATGTACT	0.763167	1	FramePre	alternative	agagaACCTGCagagaccgATTCAGATAAATTTGCTCAAgtttGGAGACGCAACGATATGCTATTTGCGTCTCTaggtTGGCACCAGTCTTCTAATGTACTgctcagagGCAGGTggaag
scCHyM161	UBE2Q2	Exon Deletion	ENSG00000140367.12	ENSE00000942714.1	chr15:75868951-75869010:+	60	chr15|75869554|75869555|-	chr15:75869552-75869571:-	GGTCCTCAGACACCCAATGT	0.604573	0.520275	chr15|75868780|75868783|-	chr15:75868780-75868802:-	AATCCAGCTTTGACTAACAAATA	0.42705	1	FramePre	alternative	agagaACCTGCagagaccgGGTCCTCAGACACCCAATGTgtttTGAGACGATTGCCAACGTAGGGCGCGTCTCCaggtAATCCAGCTTTGACTAACAAATAgctcagagGCAGGTggaag
scCHyM162	UBE2Q2	Exon Deletion	ENSG00000140367.12	ENSE00001610580.1	chr15:75873428-75873568:+	141	chr15|75872933|75872934|+	chr15:75872917-75872936:+	AGGCTATGTTAGTATTTCAG	0.601337	0.170526	chr15|75873697|75873700|+	chr15:75873678-75873700:+	TGCCTTAGTGGTGGATTCAGTCA	0.284771	1	FramePre	alternative	agagaACCTGCagagaccgAGGCTATGTTAGTATTTCAGgtttCGAGACGGCCGCATGACAATAATGCGTCTCTaggtTGCCTTAGTGGTGGATTCAGTCAgctcagagGCAGGTggaag
scCHyM163	UBE2Q2	Exon Deletion	ENSG00000140367.12	ENSE00001610580.1	chr15:75873428-75873568:+	141	chr15|75873633|75873634|-	chr15:75873631-75873650:-	GGGCATGTTAATGAATTGCC	0.56804	0.305971	chr15|75873173|75873176|-	chr15:75873173-75873195:-	CAAAATCATAACTATTACCAAAT	0.316763	0.635218	FramePre	alternative	agagaACCTGCagagaccgGGGCATGTTAATGAATTGCCgtttTGAGACGGCCTATGTTAAGCGTACCGTCTCTaggtCAAAATCATAACTATTACCAAATgctcagagGCAGGTggaag
scCHyM164	UBE2Q2	Exon Deletion	ENSG00000140367.12	ENSE00001610580.1	chr15:75873428-75873568:+	141	chr15|75873785|75873786|+	chr15:75873769-75873788:+	TGTAGTAGCCTTGATCTCTC	0.519568	0.270969	chr15|75873350|75873353|-	chr15:75873350-75873372:-	TTATGCCAAAATAACATTAAATT	0.489214	0.643216	FramePre	alternative	agagaACCTGCagagaccgTGTAGTAGCCTTGATCTCTCgtttAGAGACGGTGTTCAAAAGGGGCGACGTCTCCaggtTTATGCCAAAATAACATTAAATTgctcagagGCAGGTggaag
scCHyM165	ETFA	Exon Deletion	ENSG00000140374.16	ENSE00003683241.1	chr15:76295591-76295737:-	147	chr15|76295512|76295513|-	chr15:76295510-76295529:-	GGCAACAGAGAATTATGCTT	0.507963	0.291346	chr15|76295824|76295827|+	chr15:76295805-76295827:+	CTAATTGTTAAGCATGTATGCTT	0.285187	0.864209	FramePre	alternative	agagaACCTGCagagaccgGGCAACAGAGAATTATGCTTgtttCGAGACGCCTCTGTAAAAGGCTTACGTCTCGaggtCTAATTGTTAAGCATGTATGCTTgctcagagGCAGGTggaag
scCHyM166	ETFA	Exon Deletion	ENSG00000140374.16	ENSE00003683241.1	chr15:76295591-76295737:-	147	chr15|76295475|76295476|+	chr15:76295459-76295478:+	GTGACACTGACCATTTAATG	0.562397	0.316166	chr15|76295805|76295808|-	chr15:76295805-76295827:-	AAGCATACATGCTTAACAATTAG	0.748856	0.849057	FramePre	alternative	agagaACCTGCagagaccgGTGACACTGACCATTTAATGgtttCGAGACGACAGCAAGTCATCCAAACGTCTCCaggtAAGCATACATGCTTAACAATTAGgctcagagGCAGGTggaag
scCHyM167	ETFA	Exon Deletion	ENSG00000140374.16	ENSE00003683241.1	chr15:76295591-76295737:-	147	chr15|76296339|76296340|-	chr15:76296337-76296356:-	TCTTATCAGATGTAGATTAG	0.540151	0.409623	chr15|76295517|76295520|+	chr15:76295498-76295520:+	GGTTACAATCCTAAGCATAATTC	0.863873	1	FramePre	alternative	agagaACCTGCagagaccgTCTTATCAGATGTAGATTAGgtttCGAGACGTCGACTATATCATTTACCGTCTCTaggtGGTTACAATCCTAAGCATAATTCgctcagagGCAGGTggaag
scCHyM168	FANCI	Exon Deletion	ENSG00000140525.19	ENSE00000943566.1	chr15:89273377-89273469:+	93	chr15|89273023|89273024|+	chr15:89273007-89273026:+	GTATGTAATGGGACCAGGTG	0.623977	0.1816	chr15|89273575|89273578|-	chr15:89273575-89273597:-	CTGCTGGCAGGAAGGGGATAAAA	0.691739	1	FramePre	alternative	agagaACCTGCagagaccgGTATGTAATGGGACCAGGTGgtttTGAGACGTGCAAATGGTGTTACTCCGTCTCTaggtCTGCTGGCAGGAAGGGGATAAAAgctcagagGCAGGTggaag
scCHyM169	FANCI	Exon Deletion	ENSG00000140525.19	ENSE00000943566.1	chr15:89273377-89273469:+	93	chr15|89273018|89273019|+	chr15:89273002-89273021:+	AAGATGTATGTAATGGGACC	0.542329	0.366948	chr15|89273599|89273602|+	chr15:89273580-89273602:+	TCCCCTTCCTGCCAGCAGCAAAG	0.310071	0.97064	FramePre	alternative	agagaACCTGCagagaccgAAGATGTATGTAATGGGACCgtttAGAGACGGGGGCTCCAAAGTAATACGTCTCCaggtTCCCCTTCCTGCCAGCAGCAAAGgctcagagGCAGGTggaag
scCHyM170	FANCI	Exon Deletion	ENSG00000140525.19	ENSE00000943566.1	chr15:89273377-89273469:+	93	chr15|89273630|89273631|-	chr15:89273628-89273647:-	CATCAATCCCCAGAGAACAG	0.703574	0.173624	chr15|89272958|89272961|-	chr15:89272958-89272980:-	ACAGTAAGTCCCTTGGCCGGGTG	0.429224	1	FramePre	alternative	agagaACCTGCagagaccgCATCAATCCCCAGAGAACAGgtttGGAGACGTCATCACGACGCTTATACGTCTCTaggtACAGTAAGTCCCTTGGCCGGGTGgctcagagGCAGGTggaag
scCHyM171	FANCI	Exon Deletion	ENSG00000140525.19	ENSE00003673754.1	chr15:89290213-89290281:+	69	chr15|89290406|89290407|+	chr15:89290390-89290409:+	AGTACTTTGTGAACATGCTG	0.579584	0.292293	chr15|89290155|89290158|-	chr15:89290155-89290177:-	ACAGAGATACTAGTGATCTGGAC	0.599549	1	FramePre	alternative	agagaACCTGCagagaccgAGTACTTTGTGAACATGCTGgtttAGAGACGGCAACGCCAGAACCCAGCGTCTCGaggtACAGAGATACTAGTGATCTGGACgctcagagGCAGGTggaag
scCHyM172	FANCI	Exon Deletion	ENSG00000140525.19	ENSE00003673754.1	chr15:89290213-89290281:+	69	chr15|89289711|89289712|+	chr15:89289695-89289714:+	CCAGAATGAAAGTTCTCCCC	0.513006	0.163365	chr15|89290555|89290558|+	chr15:89290536-89290558:+	AAGAACCATTTATATAAGGACCA	0.434747	1	FramePre	alternative	agagaACCTGCagagaccgCCAGAATGAAAGTTCTCCCCgtttCGAGACGAAAGTTCATGTCAAAGGCGTCTCCaggtAAGAACCATTTATATAAGGACCAgctcagagGCAGGTggaag
scCHyM173	FANCI	Exon Deletion	ENSG00000140525.19	ENSE00003673754.1	chr15:89290213-89290281:+	69	chr15|89290027|89290028|+	chr15:89290011-89290030:+	AGCAGTTCTTAACTAAGACT	0.671904	0.727757	chr15|89290418|89290421|+	chr15:89290399-89290421:+	TGAACATGCTGTGGGTATGTTAT	0.761862	1	FramePre	alternative	agagaACCTGCagagaccgAGCAGTTCTTAACTAAGACTgtttCGAGACGTTAGAGAGTATCAATGCCGTCTCCaggtTGAACATGCTGTGGGTATGTTATgctcagagGCAGGTggaag
scCHyM174	NUBP1	Exon Deletion	ENSG00000103274.11	ENSE00003554058.1	chr16:10752610-10752678:+	69	chr16|10752547|10752548|-	chr16:10752545-10752564:-	CACTCCAGACACACACAACT	0.633548	0.188078	chr16|10753236|10753239|-	chr16:10753236-10753258:-	CCTTCCCCTCTGAGGAGGCATCG	0.304563	1	FramePre	alternative	agagaACCTGCagagaccgCACTCCAGACACACACAACTgtttTGAGACGAATTAAATTGTGACCCCCGTCTCAaggtCCTTCCCCTCTGAGGAGGCATCGgctcagagGCAGGTggaag
scCHyM175	NUBP1	Exon Deletion	ENSG00000103274.11	ENSE00003554058.1	chr16:10752610-10752678:+	69	chr16|10752543|10752544|-	chr16:10752541-10752560:-	CCAGACACACACAACTAGGA	0.581517	0.188897	chr16|10752752|10752755|-	chr16:10752752-10752774:-	TGGGCTCCGCATGCCTCTTTGTT	0.278851	0.964498	FramePre	alternative	agagaACCTGCagagaccgCCAGACACACACAACTAGGAgtttCGAGACGTCTGTATTATCTCGTTACGTCTCAaggtTGGGCTCCGCATGCCTCTTTGTTgctcagagGCAGGTggaag
scCHyM176	NUBP1	Exon Deletion	ENSG00000103274.11	ENSE00003554058.1	chr16:10752610-10752678:+	69	chr16|10752762|10752763|+	chr16:10752746-10752765:+	AACCTCAACAAAGAGGCATG	0.690495	0.221111	chr16|10752543|10752546|+	chr16:10752524-10752546:+	CTCTAACCCCGCTCCCCTCCTAG	0.299614	1	FramePre	alternative	agagaACCTGCagagaccgAACCTCAACAAAGAGGCATGgtttCGAGACGACAGAGGAGCGGATACGCGTCTCCaggtCTCTAACCCCGCTCCCCTCCTAGgctcagagGCAGGTggaag
scCHyM177	NUBP1	Exon Deletion	ENSG00000103274.11	ENSE00003519574.1	chr16:10767949-10768032:+	84	chr16|10767889|10767890|+	chr16:10767873-10767892:+	GAAAGAGCCCCAAGATCTTG	0.589822	0.273242	chr16|10768199|10768202|-	chr16:10768199-10768221:-	AACTATGAATTAATTCACAATAC	0.589016	1	FramePre	alternative	agagaACCTGCagagaccgGAAAGAGCCCCAAGATCTTGgtttCGAGACGCCGTAGTGCTCGTACGTCGTCTCGaggtAACTATGAATTAATTCACAATACgctcagagGCAGGTggaag
scCHyM178	NUBP1	Exon Deletion	ENSG00000103274.11	ENSE00003519574.1	chr16:10767949-10768032:+	84	chr16|10767885|10767886|-	chr16:10767883-10767902:-	AGAATGGCCACAAGATCTTG	0.652649	0.564969	chr16|10768157|10768160|-	chr16:10768157-10768179:-	TCATGGACTCCTGGCTTCCTCGG	0.405534	1	FramePre	alternative	agagaACCTGCagagaccgAGAATGGCCACAAGATCTTGgtttGGAGACGCACCGCCAAGTGCACTTCGTCTCTaggtTCATGGACTCCTGGCTTCCTCGGgctcagagGCAGGTggaag
scCHyM179	NUBP1	Exon Deletion	ENSG00000103274.11	ENSE00003519574.1	chr16:10767949-10768032:+	84	chr16|10768153|10768154|-	chr16:10768151-10768170:-	CCTGGCTTCCTCGGCTATGG	0.518489	0.422807	chr16|10767766|10767769|+	chr16:10767747-10767769:+	GCCACGCTGAAATGCTGGCTGGG	0.396338	1	FramePre	alternative	agagaACCTGCagagaccgCCTGGCTTCCTCGGCTATGGgtttCGAGACGTCACATCTTTAACGTGCCGTCTCGaggtGCCACGCTGAAATGCTGGCTGGGgctcagagGCAGGTggaag
scCHyM180	UBE2I	Exon Deletion	ENSG00000103275.21	ENSE00003608455.1	chr16:1314293-1314376:+	84	chr16|1314224|1314225|+	chr16:1314208-1314227:+	ACTCGCAGGCCGGTTCTTGG	0.521627	0.718604	chr16|1315058|1315061|-	chr16:1315058-1315080:-	AGAGCGAAACCCAGAGGCTGGCA	0.629574	1	FramePre	alternative	agagaACCTGCagagaccgACTCGCAGGCCGGTTCTTGGgtttGGAGACGGCCGAGTACCAAGACCTCGTCTCTaggtAGAGCGAAACCCAGAGGCTGGCAgctcagagGCAGGTggaag
scCHyM181	UBE2I	Exon Deletion	ENSG00000103275.21	ENSE00003608455.1	chr16:1314293-1314376:+	84	chr16|1314452|1314453|-	chr16:1314450-1314469:-	ACGGACGGCAGGGATCTGAG	0.762889	0.337123	chr16|1314215|1314218|-	chr16:1314215-1314237:-	AGCAAAACCACCAAGAACCGGCC	0.653365	1	FramePre	alternative	agagaACCTGCagagaccgACGGACGGCAGGGATCTGAGgtttCGAGACGGCTTAATCTATAGCAGCCGTCTCAaggtAGCAAAACCACCAAGAACCGGCCgctcagagGCAGGTggaag
scCHyM182	UBE2I	Exon Deletion	ENSG00000103275.21	ENSE00003608455.1	chr16:1314293-1314376:+	84	chr16|1314222|1314223|-	chr16:1314220-1314239:-	TGAGCAAAACCACCAAGAAC	0.517396	0.314428	chr16|1314783|1314786|-	chr16:1314783-1314805:-	GGCCGGGGTGGCTCTCCTGCAAA	0.677964	1	FramePre	alternative	agagaACCTGCagagaccgTGAGCAAAACCACCAAGAACgtttCGAGACGACCGTTTTGTTACGCTTCGTCTCAaggtGGCCGGGGTGGCTCTCCTGCAAAgctcagagGCAGGTggaag
scCHyM183	PDPK1	Exon Deletion	ENSG00000140992.19	ENSE00000946019.1	chr16:2597123-2597275:+	153	chr16|2597330|2597331|+	chr16:2597314-2597333:+	GGGAGGGCTTTGCACCACGT	0.70953	0.257459	chr16|2596931|2596934|-	chr16:2596931-2596953:-	TAAGGTCACAGGGGATGCAGCAC	0.540757	1	FramePre	alternative	agagaACCTGCagagaccgGGGAGGGCTTTGCACCACGTgtttGGAGACGAAGAGTCCGTACTCGACCGTCTCAaggtTAAGGTCACAGGGGATGCAGCACgctcagagGCAGGTggaag
scCHyM184	PDPK1	Exon Deletion	ENSG00000140992.19	ENSE00000946019.1	chr16:2597123-2597275:+	153	chr16|2597333|2597334|-	chr16:2597331-2597350:-	GCCTGTGGCTGCTTCCCACG	0.614065	0.210575	chr16|2596690|2596693|-	chr16:2596690-2596712:-	TAACCAAGGGTTAAAGCTAACAG	0.711896	1	FramePre	alternative	agagaACCTGCagagaccgGCCTGTGGCTGCTTCCCACGgtttAGAGACGGCGATCTTCCAAAAACACGTCTCTaggtTAACCAAGGGTTAAAGCTAACAGgctcagagGCAGGTggaag
scCHyM185	PDPK1	Exon Deletion	ENSG00000140992.19	ENSE00000946019.1	chr16:2597123-2597275:+	153	chr16|2597039|2597040|+	chr16:2597023-2597042:+	GTGTCCTGAGCAGCTCCGAG	0.660693	0.378486	chr16|2597573|2597576|+	chr16:2597554-2597576:+	AGGACTCGGAATGGCTGGTCGCA	0.502902	1	FramePre	alternative	agagaACCTGCagagaccgGTGTCCTGAGCAGCTCCGAGgtttGGAGACGGGTGATACTGGCCAAGCCGTCTCGaggtAGGACTCGGAATGGCTGGTCGCAgctcagagGCAGGTggaag
scCHyM186	CREBBP	Exon Deletion	ENSG00000005339.15	ENSE00001698951.1	chr16:3738559-3738672:-	114	chr16|3738884|3738885|+	chr16:3738868-3738887:+	CCCACATAGTTAGGATGACA	0.630136	0.224064	chr16|3738428|3738431|-	chr16:3738428-3738450:-	CATCCTAAGATCAATTCAGAATC	0.619148	1	FramePre	alternative	agagaACCTGCagagaccgCCCACATAGTTAGGATGACAgtttTGAGACGGAATTTGGCATGAACCACGTCTCTaggtCATCCTAAGATCAATTCAGAATCgctcagagGCAGGTggaag
scCHyM187	CREBBP	Exon Deletion	ENSG00000005339.15	ENSE00001698951.1	chr16:3738559-3738672:-	114	chr16|3738412|3738413|+	chr16:3738396-3738415:+	CTCGGGGAGCACCTGGAAAG	0.561302	0.239763	chr16|3739031|3739034|-	chr16:3739031-3739053:-	GTGGCCAGTGTAAATACCATCAA	0.87531	1	FramePre	alternative	agagaACCTGCagagaccgCTCGGGGAGCACCTGGAAAGgtttGGAGACGATGAATTCAGTTGCCCTCGTCTCTaggtGTGGCCAGTGTAAATACCATCAAgctcagagGCAGGTggaag
scCHyM188	CREBBP	Exon Deletion	ENSG00000005339.15	ENSE00001698951.1	chr16:3738559-3738672:-	114	chr16|3738396|3738397|+	chr16:3738380-3738399:+	AGCCAGACCTGTGAGGCTCG	0.606815	0.449441	chr16|3739045|3739048|-	chr16:3739045-3739067:-	TCACATCCTGTTTGGTGGCCAGT	0.716599	1	FramePre	alternative	agagaACCTGCagagaccgAGCCAGACCTGTGAGGCTCGgtttCGAGACGTTCATGATGTCCTGAAGCGTCTCCaggtTCACATCCTGTTTGGTGGCCAGTgctcagagGCAGGTggaag
scCHyM189	CREBBP	Exon Deletion	ENSG00000005339.15	ENSE00003531262.1	chr16:3739578-3739724:-	147	chr16|3739516|3739517|+	chr16:3739500-3739519:+	TCTGGGACACTTAAGAGCCC	0.511232	0.482736	chr16|3739773|3739776|+	chr16:3739754-3739776:+	CAAAGGCTGTTGCTGACAAGGTG	0.414447	0.732001	FramePre	alternative	agagaACCTGCagagaccgTCTGGGACACTTAAGAGCCCgtttGGAGACGTTATGGTATAGCTTGCTCGTCTCAaggtCAAAGGCTGTTGCTGACAAGGTGgctcagagGCAGGTggaag
scCHyM190	CREBBP	Exon Deletion	ENSG00000005339.15	ENSE00003531262.1	chr16:3739578-3739724:-	147	chr16|3739824|3739825|+	chr16:3739808-3739827:+	TGGCCACTGCAGATGAGCGG	0.591923	0.430764	chr16|3739464|3739467|+	chr16:3739445-3739467:+	GTTAGTTAATTGTGGTTTCATTT	0.551832	0.938879	FramePre	alternative	agagaACCTGCagagaccgTGGCCACTGCAGATGAGCGGgtttAGAGACGTGCTGCTTATCAGCTTCCGTCTCTaggtGTTAGTTAATTGTGGTTTCATTTgctcagagGCAGGTggaag
scCHyM191	CREBBP	Exon Deletion	ENSG00000005339.15	ENSE00003531262.1	chr16:3739578-3739724:-	147	chr16|3739821|3739822|+	chr16:3739805-3739824:+	CTCTGGCCACTGCAGATGAG	0.625737	0.172288	chr16|3739439|3739442|+	chr16:3739420-3739442:+	ATGGAAAACAAAACTAACTACTT	0.740663	0.796517	FramePre	alternative	agagaACCTGCagagaccgCTCTGGCCACTGCAGATGAGgtttCGAGACGACACACAGATCTCATTACGTCTCCaggtATGGAAAACAAAACTAACTACTTgctcagagGCAGGTggaag
scCHyM192	NUP93	Exon Deletion	ENSG00000102900.13	ENSE00000684695.1	chr16:56839521-56839604:+	84	chr16|56839432|56839433|-	chr16:56839430-56839449:-	AGCACCTCACATACTCCAAA	0.574257	0.372581	chr16|56839747|56839750|+	chr16:56839728-56839750:+	CAGAGTGGTTCCCTTTCAGATAC	0.766231	1	FramePre	alternative	agagaACCTGCagagaccgAGCACCTCACATACTCCAAAgtttAGAGACGACGGCTCAGTCAGCGTACGTCTCCaggtCAGAGTGGTTCCCTTTCAGATACgctcagagGCAGGTggaag
scCHyM193	NUP93	Exon Deletion	ENSG00000102900.13	ENSE00000684695.1	chr16:56839521-56839604:+	84	chr16|56839743|56839744|-	chr16:56839741-56839760:-	CCAGGCCAAGGTATCTGAAA	0.507009	0.368325	chr16|56839436|56839439|+	chr16:56839417-56839439:+	TATGAAGAAGCCCTTTGGAGTAT	0.53285	1	FramePre	alternative	agagaACCTGCagagaccgCCAGGCCAAGGTATCTGAAAgtttGGAGACGATCCACTTCCGAGTATTCGTCTCTaggtTATGAAGAAGCCCTTTGGAGTATgctcagagGCAGGTggaag
scCHyM194	NUP93	Exon Deletion	ENSG00000102900.13	ENSE00000684695.1	chr16:56839521-56839604:+	84	chr16|56839439|56839440|+	chr16:56839423-56839442:+	GAAGCCCTTTGGAGTATGTG	0.681285	0.327351	chr16|56839786|56839789|+	chr16:56839767-56839789:+	TGTGAGTGCATACATCCCCATCA	0.843554	1	FramePre	alternative	agagaACCTGCagagaccgGAAGCCCTTTGGAGTATGTGgtttTGAGACGCTGGAATAATCAATCCTCGTCTCCaggtTGTGAGTGCATACATCCCCATCAgctcagagGCAGGTggaag
scCHyM195	CNOT1	Exon Deletion	ENSG00000125107.18	ENSE00003512089.1	chr16:58551132-58551272:-	141	chr16|58551443|58551444|+	chr16:58551427-58551446:+	CCTCTGGGAAATATAAGGAT	0.557101	0.236364	chr16|58551069|58551072|-	chr16:58551069-58551091:-	CTTAATGGACTAAAGGATGTATA	0.746532	0.796259	FramePre	alternative	agagaACCTGCagagaccgCCTCTGGGAAATATAAGGATgtttTGAGACGATGATAGTGCTTACGACCGTCTCAaggtCTTAATGGACTAAAGGATGTATAgctcagagGCAGGTggaag
scCHyM196	CNOT1	Exon Deletion	ENSG00000125107.18	ENSE00003512089.1	chr16:58551132-58551272:-	141	chr16|58551432|58551433|-	chr16:58551430-58551449:-	CCCATCCTTATATTTCCCAG	0.696199	0.212248	chr16|58551049|58551052|+	chr16:58551030-58551052:+	TTACCTCTACCTTTAAAGTGAGT	0.431191	0.668958	FramePre	alternative	agagaACCTGCagagaccgCCCATCCTTATATTTCCCAGgtttCGAGACGAATGCAAAAAGCTTACCCGTCTCCaggtTTACCTCTACCTTTAAAGTGAGTgctcagagGCAGGTggaag
scCHyM197	CNOT1	Exon Deletion	ENSG00000125107.18	ENSE00003512089.1	chr16:58551132-58551272:-	141	chr16|58551023|58551024|-	chr16:58551021-58551040:-	GGTAGAGGTAATAAACTCAA	0.565105	0.258665	chr16|58551366|58551369|-	chr16:58551366-58551388:-	TAATACACAGTCATACCATGTGT	0.795622	1	FramePre	alternative	agagaACCTGCagagaccgGGTAGAGGTAATAAACTCAAgtttGGAGACGGGTATCACCAAGCATTCCGTCTCGaggtTAATACACAGTCATACCATGTGTgctcagagGCAGGTggaag
scCHyM198	CTU2	Exon Deletion	ENSG00000174177.13	ENSE00003617315.1	chr16:88710223-88710282:+	60	chr16|88710162|88710163|+	chr16:88710146-88710165:+	GTCCTAGATGTCCACGAGGT	0.510772	0.189216	chr16|88710816|88710819|+	chr16:88710797-88710819:+	CCAGGAGAAGCAAAGGGAGCAGC	0.595384	0.675213	FramePre	alternative	agagaACCTGCagagaccgGTCCTAGATGTCCACGAGGTgtttGGAGACGGGAATAACACCCTGTCACGTCTCCaggtCCAGGAGAAGCAAAGGGAGCAGCgctcagagGCAGGTggaag
scCHyM199	CTU2	Exon Deletion	ENSG00000174177.13	ENSE00003617315.1	chr16:88710223-88710282:+	60	chr16|88710161|88710162|+	chr16:88710145-88710164:+	TGTCCTAGATGTCCACGAGG	0.592274	0.326446	chr16|88710756|88710759|-	chr16:88710756-88710778:-	CCAATCTTCCCTCGGGTCACACA	0.27228	1	FramePre	alternative	agagaACCTGCagagaccgTGTCCTAGATGTCCACGAGGgtttTGAGACGCCGAGTTATCAGGACCCCGTCTCTaggtCCAATCTTCCCTCGGGTCACACAgctcagagGCAGGTggaag
scCHyM200	CTU2	Exon Deletion	ENSG00000174177.13	ENSE00003617315.1	chr16:88710223-88710282:+	60	chr16|88710393|88710394|+	chr16:88710377-88710396:+	CTAGAGAGCAGTCCACCCTG	0.777178	0.325547	chr16|88710151|88710154|+	chr16:88710132-88710154:+	AGGACAGACTCGATGTCCTAGAT	0.608361	1	FramePre	alternative	agagaACCTGCagagaccgCTAGAGAGCAGTCCACCCTGgtttAGAGACGTACTTACCGGTTGTTAACGTCTCAaggtAGGACAGACTCGATGTCCTAGATgctcagagGCAGGTggaag
scCHyM201	RPA1	Exon Deletion	ENSG00000132383.12	ENSE00003509441.1	chr17:1878993-1879061:+	69	chr17|1879120|1879121|+	chr17:1879104-1879123:+	GAGTGCGGATGAAAAGACGC	0.649604	0.874209	chr17|1878915|1878918|+	chr17:1878896-1878918:+	GTGCTAGGGTGGCCTGTGTTCTA	0.700821	1	FramePre	alternative	agagaACCTGCagagaccgGAGTGCGGATGAAAAGACGCgtttCGAGACGCCTTACTAGGCGTGACCCGTCTCGaggtGTGCTAGGGTGGCCTGTGTTCTAgctcagagGCAGGTggaag
scCHyM202	RPA1	Exon Deletion	ENSG00000132383.12	ENSE00003509441.1	chr17:1878993-1879061:+	69	chr17|1879131|1879132|+	chr17:1879115-1879134:+	AAAAGACGCTGGCCCAGGGG	0.510155	0.245148	chr17|1878882|1878885|+	chr17:1878863-1878885:+	TGCAAGGGCCACTGCTCTCAAGA	0.772006	1	FramePre	alternative	agagaACCTGCagagaccgAAAAGACGCTGGCCCAGGGGgtttGGAGACGAATATTGGACCAACCGGCGTCTCAaggtTGCAAGGGCCACTGCTCTCAAGAgctcagagGCAGGTggaag
scCHyM203	RPA1	Exon Deletion	ENSG00000132383.12	ENSE00003509441.1	chr17:1878993-1879061:+	69	chr17|1879128|1879129|+	chr17:1879112-1879131:+	ATGAAAAGACGCTGGCCCAG	0.69328	0.187927	chr17|1878791|1878794|-	chr17:1878791-1878813:-	CAGTCACACACTGAAGTCACTGG	0.754641	1	FramePre	alternative	agagaACCTGCagagaccgATGAAAAGACGCTGGCCCAGgtttGGAGACGGGGATAGCCACACAAGGCGTCTCAaggtCAGTCACACACTGAAGTCACTGGgctcagagGCAGGTggaag
scCHyM204	SUPT6H	Exon Deletion	ENSG00000109111.15	ENSE00000706990.1	chr17:28678076-28678192:+	117	chr17|28678283|28678284|-	chr17:28678281-28678300:-	GGATAGGGGATACGGGAAGG	0.513734	0.22403	chr17|28678005|28678008|-	chr17:28678005-28678027:-	TCTTACCATACAAGACTGCTTAA	0.544186	1	FramePre	alternative	agagaACCTGCagagaccgGGATAGGGGATACGGGAAGGgtttTGAGACGGATCATATTACGCCCCGCGTCTCTaggtTCTTACCATACAAGACTGCTTAAgctcagagGCAGGTggaag
scCHyM205	SUPT6H	Exon Deletion	ENSG00000109111.15	ENSE00000706990.1	chr17:28678076-28678192:+	117	chr17|28677892|28677893|-	chr17:28677890-28677909:-	CACACGGATGTATGAAATAG	0.567113	0.294385	chr17|28678477|28678480|-	chr17:28678477-28678499:-	CTAAGATCCCCTCTGTCAGTAGA	0.578332	1	FramePre	alternative	agagaACCTGCagagaccgCACACGGATGTATGAAATAGgtttCGAGACGCGTCCAAATATCTCGTTCGTCTCTaggtCTAAGATCCCCTCTGTCAGTAGAgctcagagGCAGGTggaag
scCHyM206	SUPT6H	Exon Deletion	ENSG00000109111.15	ENSE00000706990.1	chr17:28678076-28678192:+	117	chr17|28677893|28677894|-	chr17:28677891-28677910:-	GCACACGGATGTATGAAATA	0.527352	0.296735	chr17|28678468|28678471|+	chr17:28678449-28678471:+	CTGGAGCTGTTTCTCCAGGAAGT	0.321398	0.990827	FramePre	alternative	agagaACCTGCagagaccgGCACACGGATGTATGAAATAgtttTGAGACGAAGACCTGGGCGTTATACGTCTCCaggtCTGGAGCTGTTTCTCCAGGAAGTgctcagagGCAGGTggaag
scCHyM207	SUPT6H	Exon Deletion	ENSG00000109111.15	ENSE00001353657.1	chr17:28693696-28693836:+	141	chr17|28693917|28693918|-	chr17:28693915-28693934:-	ACAGAGCCTAACTTCTGGTG	0.679419	0.1601	chr17|28693515|28693518|-	chr17:28693515-28693537:-	ACCATCTACAAAGTCCCTTGTCT	0.33742	1	FramePre	alternative	agagaACCTGCagagaccgACAGAGCCTAACTTCTGGTGgtttAGAGACGCGATGGTTGGGAAGCAACGTCTCTaggtACCATCTACAAAGTCCCTTGTCTgctcagagGCAGGTggaag
scCHyM208	SUPT6H	Exon Deletion	ENSG00000109111.15	ENSE00001353657.1	chr17:28693696-28693836:+	141	chr17|28693621|28693622|+	chr17:28693605-28693624:+	AAAGAAATTACAACACCTCT	0.564136	0.228433	chr17|28693925|28693928|+	chr17:28693906-28693928:+	GGCTGTCCCCACCAGAAGTTAGG	0.663661	1	FramePre	alternative	agagaACCTGCagagaccgAAAGAAATTACAACACCTCTgtttAGAGACGCTAGGATTACCGAACACCGTCTCCaggtGGCTGTCCCCACCAGAAGTTAGGgctcagagGCAGGTggaag
scCHyM209	SUPT6H	Exon Deletion	ENSG00000109111.15	ENSE00001353657.1	chr17:28693696-28693836:+	141	chr17|28693546|28693547|+	chr17:28693530-28693549:+	TAGATGGTCAAATTCTGTCT	0.533947	0.281406	chr17|28693895|28693898|+	chr17:28693876-28693898:+	AGCTGCCCAGATCAGGTCTCTTT	0.774867	1	FramePre	alternative	agagaACCTGCagagaccgTAGATGGTCAAATTCTGTCTgtttAGAGACGTAGCGGAAACGAACACTCGTCTCTaggtAGCTGCCCAGATCAGGTCTCTTTgctcagagGCAGGTggaag
scCHyM210	MED1	Exon Deletion	ENSG00000125686.12	ENSE00001517944.1	chr17:39410581-39410721:-	141	chr17|39411034|39411035|+	chr17:39411018-39411037:+	GTAAGAAAATGCCTCCTTAG	0.604329	0.23014	chr17|39410495|39410498|+	chr17:39410476-39410498:+	ATGCTCATGCTCATATTAAACAA	0.57663	0.938595	FramePre	alternative	agagaACCTGCagagaccgGTAAGAAAATGCCTCCTTAGgtttAGAGACGGTGTTTAGGAGAGGACTCGTCTCAaggtATGCTCATGCTCATATTAAACAAgctcagagGCAGGTggaag
scCHyM211	MED1	Exon Deletion	ENSG00000125686.12	ENSE00001517944.1	chr17:39410581-39410721:-	141	chr17|39410517|39410518|-	chr17:39410515-39410534:-	CCAACCAACACCTTTCCGGG	0.73639	0.593904	chr17|39410840|39410843|+	chr17:39410821-39410843:+	AGGTAGGGCAAATAATCTGTAAG	0.774797	1	FramePre	alternative	agagaACCTGCagagaccgCCAACCAACACCTTTCCGGGgtttCGAGACGGTCTATCAACGTAAAGACGTCTCTaggtAGGTAGGGCAAATAATCTGTAAGgctcagagGCAGGTggaag
scCHyM212	MED1	Exon Deletion	ENSG00000125686.12	ENSE00001517944.1	chr17:39410581-39410721:-	141	chr17|39410519|39410520|-	chr17:39410517-39410536:-	CACCAACCAACACCTTTCCG	0.658898	0.480363	chr17|39410856|39410859|-	chr17:39410856-39410878:-	CCCAAAGCTCTGGTATTTGATAG	0.494112	0.884603	FramePre	alternative	agagaACCTGCagagaccgCACCAACCAACACCTTTCCGgtttCGAGACGAGAGTAATCCGCGACCGCGTCTCAaggtCCCAAAGCTCTGGTATTTGATAGgctcagagGCAGGTggaag
scCHyM213	CDK12	Exon Deletion	ENSG00000167258.15	ENSE00001757901.1	chr17:39494524-39494694:+	171	chr17|39494472|39494473|+	chr17:39494456-39494475:+	ATATTGCTGGTTCACAATAG	0.52615	0.426477	chr17|39495845|39495848|+	chr17:39495826-39495848:+	TCTCCCACTTCCTCCCAATATAC	0.527645	1	FramePre	alternative	agagaACCTGCagagaccgATATTGCTGGTTCACAATAGgtttAGAGACGAAGTAATCGACGAGAACCGTCTCTaggtTCTCCCACTTCCTCCCAATATACgctcagagGCAGGTggaag
scCHyM214	CDK12	Exon Deletion	ENSG00000167258.15	ENSE00001757901.1	chr17:39494524-39494694:+	171	chr17|39493535|39493536|+	chr17:39493519-39493538:+	GGCAGTCTTGAATTCCAGGC	0.538968	0.263941	chr17|39495443|39495446|-	chr17:39495443-39495465:-	CACCAAAGGCATACATGCATCAT	0.939755	1	FramePre	alternative	agagaACCTGCagagaccgGGCAGTCTTGAATTCCAGGCgtttTGAGACGTGCACGCTAACATTGTTCGTCTCGaggtCACCAAAGGCATACATGCATCATgctcagagGCAGGTggaag
scCHyM215	CDK12	Exon Deletion	ENSG00000167258.15	ENSE00001757901.1	chr17:39494524-39494694:+	171	chr17|39495460|39495461|+	chr17:39495444-39495463:+	TGATGCATGTATGCCTTTGG	0.576587	0.304029	chr17|39494408|39494411|+	chr17:39494389-39494411:+	AAGGTGTATAAGTATCTCGTGTA	0.743262	1	FramePre	alternative	agagaACCTGCagagaccgTGATGCATGTATGCCTTTGGgtttGGAGACGAACGTTCTATGCCGTATCGTCTCGaggtAAGGTGTATAAGTATCTCGTGTAgctcagagGCAGGTggaag
scCHyM216	CDK12	Exon Deletion	ENSG00000167258.15	ENSE00001201250.1	chr17:39509705-39509761:+	57	chr17|39510095|39510096|-	chr17:39510093-39510112:-	GAGAGATTGTTGCCCAGGTG	0.645828	0.174716	chr17|39509521|39509524|-	chr17:39509521-39509543:-	TACAATACCCAGTTCATGATTAC	0.520537	1	FramePre	alternative	agagaACCTGCagagaccgGAGAGATTGTTGCCCAGGTGgtttTGAGACGGGACGACAGATCTGTAGCGTCTCGaggtTACAATACCCAGTTCATGATTACgctcagagGCAGGTggaag
scCHyM217	CDK12	Exon Deletion	ENSG00000167258.15	ENSE00001201250.1	chr17:39509705-39509761:+	57	chr17|39509626|39509627|-	chr17:39509624-39509643:-	AAAGTCATGCGCCAAGTTAG	0.640816	0.214158	chr17|39510501|39510504|-	chr17:39510501-39510523:-	CTGCCTAAAATGTAAGTGATAAC	0.376719	1	FramePre	alternative	agagaACCTGCagagaccgAAAGTCATGCGCCAAGTTAGgtttCGAGACGGGCGTGGGGACTCAAATCGTCTCCaggtCTGCCTAAAATGTAAGTGATAACgctcagagGCAGGTggaag
scCHyM218	CDK12	Exon Deletion	ENSG00000167258.15	ENSE00001201250.1	chr17:39509705-39509761:+	57	chr17|39510443|39510444|-	chr17:39510441-39510460:-	TGCAGAATACTAGAACATCT	0.579408	0.218237	chr17|39509640|39509643|+	chr17:39509621-39509643:+	CCCCTAACTTGGCGCATGACTTT	0.439651	1	FramePre	alternative	agagaACCTGCagagaccgTGCAGAATACTAGAACATCTgtttGGAGACGTACGATACGCAGTATAACGTCTCAaggtCCCCTAACTTGGCGCATGACTTTgctcagagGCAGGTggaag
scCHyM219	CDK12	Exon Deletion	ENSG00000167258.15	ENSE00001612678.1	chr17:39511529-39511630:+	102	chr17|39510551|39510552|+	chr17:39510535-39510554:+	TAAATTCTTGAATCGTCCCT	0.51269	0.35765	chr17|39511722|39511725|-	chr17:39511722-39511744:-	TCGCCATCCTTCTGAACTTAAGA	0.292537	1	FramePre	alternative	agagaACCTGCagagaccgTAAATTCTTGAATCGTCCCTgtttCGAGACGTCTATAGGGGTCATCTGCGTCTCAaggtTCGCCATCCTTCTGAACTTAAGAgctcagagGCAGGTggaag
scCHyM220	CDK12	Exon Deletion	ENSG00000167258.15	ENSE00001612678.1	chr17:39511529-39511630:+	102	chr17|39511936|39511937|-	chr17:39511934-39511953:-	TCAAAATTAGGTAACACAGA	0.544914	0.280552	chr17|39511412|39511415|+	chr17:39511393-39511415:+	GAGTGTTAGGTTGCTCTGGATTT	0.80524	0.88764	FramePre	alternative	agagaACCTGCagagaccgTCAAAATTAGGTAACACAGAgtttAGAGACGCTGGAAAGAGAACGCGACGTCTCCaggtGAGTGTTAGGTTGCTCTGGATTTgctcagagGCAGGTggaag
scCHyM221	CDK12	Exon Deletion	ENSG00000167258.15	ENSE00001612678.1	chr17:39511529-39511630:+	102	chr17|39511341|39511342|-	chr17:39511339-39511358:-	AATAACTTCCATGCCTGGCG	0.60339	0.185079	chr17|39511734|39511737|+	chr17:39511715-39511737:+	GAGCTCTTCTTAAGTTCAGAAGG	0.384184	1	FramePre	alternative	agagaACCTGCagagaccgAATAACTTCCATGCCTGGCGgtttAGAGACGGCGTGGTGGTTTACCAACGTCTCGaggtGAGCTCTTCTTAAGTTCAGAAGGgctcagagGCAGGTggaag
scCHyM222	CDK12	Exon Deletion	ENSG00000167258.15	ENSE00001121703.1	chr17:39515731-39515808:+	78	chr17|39515248|39515249|-	chr17:39515246-39515265:-	ATAATTTACTGTCATCAGCT	0.617494	0.31145	chr17|39515927|39515930|+	chr17:39515908-39515930:+	TTATGTCCAAGTAAGTTTCTCTT	0.491327	0.717133	FramePre	alternative	agagaACCTGCagagaccgATAATTTACTGTCATCAGCTgtttTGAGACGGACGGATGATGACTCCCCGTCTCAaggtTTATGTCCAAGTAAGTTTCTCTTgctcagagGCAGGTggaag
scCHyM223	CDK12	Exon Deletion	ENSG00000167258.15	ENSE00001121703.1	chr17:39515731-39515808:+	78	chr17|39517242|39517243|-	chr17:39517240-39517259:-	GAAAGAACTGGTTATAACAG	0.659209	0.210498	chr17|39515647|39515650|+	chr17:39515628-39515650:+	TCTTGGTTGCAATCCGACATATC	0.406074	1	FramePre	alternative	agagaACCTGCagagaccgGAAAGAACTGGTTATAACAGgtttTGAGACGAGAGTGAAGACGCGATCCGTCTCTaggtTCTTGGTTGCAATCCGACATATCgctcagagGCAGGTggaag
scCHyM224	CDK12	Exon Deletion	ENSG00000167258.15	ENSE00001121703.1	chr17:39515731-39515808:+	78	chr17|39515516|39515517|+	chr17:39515500-39515519:+	CATAGAGTGTCCTTAATAGG	0.628939	0.545509	chr17|39515900|39515903|+	chr17:39515881-39515903:+	TAGTCATTCTGAATGAGTTTATG	0.290306	0.948512	FramePre	alternative	agagaACCTGCagagaccgCATAGAGTGTCCTTAATAGGgtttTGAGACGCTACAATTATACAATGGCGTCTCAaggtTAGTCATTCTGAATGAGTTTATGgctcagagGCAGGTggaag
scCHyM225	CDK12	Exon Deletion	ENSG00000167258.15	ENSE00001121697.1	chr17:39517440-39517556:+	117	chr17|39517666|39517667|+	chr17:39517650-39517669:+	TTATCATGGCAACACAGTGT	0.610751	0.670712	chr17|39517386|39517389|+	chr17:39517367-39517389:+	TGCTTCTGAAACCTCCGGAATTC	0.445832	1	FramePre	alternative	agagaACCTGCagagaccgTTATCATGGCAACACAGTGTgtttTGAGACGTGCTATCACATTTTCTACGTCTCAaggtTGCTTCTGAAACCTCCGGAATTCgctcagagGCAGGTggaag
scCHyM226	CDK12	Exon Deletion	ENSG00000167258.15	ENSE00001121697.1	chr17:39517440-39517556:+	117	chr17|39517383|39517384|-	chr17:39517381-39517400:-	GTCAACATCATGAATTCCGG	0.668439	0.653106	chr17|39517649|39517652|-	chr17:39517649-39517671:-	CTACACTGTGTTGCCATGATAAA	0.769517	1	FramePre	alternative	agagaACCTGCagagaccgGTCAACATCATGAATTCCGGgtttGGAGACGGTGCCTCACATGAACGTCGTCTCCaggtCTACACTGTGTTGCCATGATAAAgctcagagGCAGGTggaag
scCHyM227	CDK12	Exon Deletion	ENSG00000167258.15	ENSE00001121697.1	chr17:39517440-39517556:+	117	chr17|39517625|39517626|-	chr17:39517623-39517642:-	CAACATTAACTACCCAGACC	0.602004	0.495128	chr17|39517328|39517331|+	chr17:39517309-39517331:+	TGCATGCCCTGTAATGTAATAAC	0.548954	1	FramePre	alternative	agagaACCTGCagagaccgCAACATTAACTACCCAGACCgtttTGAGACGTCGCACCGGATACGTCCCGTCTCTaggtTGCATGCCCTGTAATGTAATAACgctcagagGCAGGTggaag
scCHyM228	CDK12	Exon Deletion	ENSG00000167258.15	ENSE00001121690.1	chr17:39519956-39520087:+	132	chr17|39519557|39519558|+	chr17:39519541-39519560:+	AAAGTGCTGTGTGGGACTGT	0.601405	0.162073	chr17|39520145|39520148|+	chr17:39520126-39520148:+	CCTGGGCCTTAGACGATGAGAAA	0.456412	1	FramePre	alternative	agagaACCTGCagagaccgAAAGTGCTGTGTGGGACTGTgtttAGAGACGTGCTACCCATCTCGAAGCGTCTCGaggtCCTGGGCCTTAGACGATGAGAAAgctcagagGCAGGTggaag
scCHyM229	CDK12	Exon Deletion	ENSG00000167258.15	ENSE00001121690.1	chr17:39519956-39520087:+	132	chr17|39520323|39520324|-	chr17:39520321-39520340:-	TATTCTGGGATGGAGATCCA	0.655795	0.405527	chr17|39519263|39519266|-	chr17:39519263-39519285:-	CATGTAAAACCAAAGAAAGCAAG	0.763072	1	FramePre	alternative	agagaACCTGCagagaccgTATTCTGGGATGGAGATCCAgtttAGAGACGCTCAATCGGCTTGGAACCGTCTCGaggtCATGTAAAACCAAAGAAAGCAAGgctcagagGCAGGTggaag
scCHyM230	CDK12	Exon Deletion	ENSG00000167258.15	ENSE00001121690.1	chr17:39519956-39520087:+	132	chr17|39519544|39519545|-	chr17:39519542-39519561:-	TACAGTCCCACACAGCACTT	0.525125	0.164387	chr17|39520299|39520302|+	chr17:39520280-39520302:+	ATACTTGTTCTAATTTGACTCAA	0.346721	0.629783	FramePre	alternative	agagaACCTGCagagaccgTACAGTCCCACACAGCACTTgtttCGAGACGACAGTCACTGTGGTAATCGTCTCCaggtATACTTGTTCTAATTTGACTCAAgctcagagGCAGGTggaag
scCHyM231	PSMD3	Exon Deletion	ENSG00000108344.15	ENSE00003628239.1	chr17:39996183-39996338:+	156	chr17|39995822|39995823|+	chr17:39995806-39995825:+	ATGTTCTCTGACTTAGAAGA	0.527662	0.230708	chr17|39996590|39996593|-	chr17:39996590-39996612:-	GAACCAAATGTAGAACCCCGCCC	0.458464	1	FramePre	alternative	agagaACCTGCagagaccgATGTTCTCTGACTTAGAAGAgtttCGAGACGGGTATGTGAGCTTAATTCGTCTCGaggtGAACCAAATGTAGAACCCCGCCCgctcagagGCAGGTggaag
scCHyM232	PSMD3	Exon Deletion	ENSG00000108344.15	ENSE00003628239.1	chr17:39996183-39996338:+	156	chr17|39995776|39995777|+	chr17:39995760-39995779:+	GTGAGTGTGAGAATATAAGG	0.684918	0.430079	chr17|39996566|39996569|+	chr17:39996547-39996569:+	AGGGATGATGTGGTCACCAGGGA	0.502401	1	FramePre	alternative	agagaACCTGCagagaccgGTGAGTGTGAGAATATAAGGgtttCGAGACGATATCCCGCAGTTTTTCCGTCTCCaggtAGGGATGATGTGGTCACCAGGGAgctcagagGCAGGTggaag
scCHyM233	PSMD3	Exon Deletion	ENSG00000108344.15	ENSE00003628239.1	chr17:39996183-39996338:+	156	chr17|39996393|39996394|-	chr17:39996391-39996410:-	TGAGGAATCCATGAGTGTGG	0.627643	0.177468	chr17|39995768|39995771|+	chr17:39995749-39995771:+	TGATAGTGCCTGTGAGTGTGAGA	0.75025	0.89148	FramePre	alternative	agagaACCTGCagagaccgTGAGGAATCCATGAGTGTGGgtttCGAGACGGGTCTCGCTCTCTGAAACGTCTCCaggtTGATAGTGCCTGTGAGTGTGAGAgctcagagGCAGGTggaag
scCHyM234	KPNB1	Exon Deletion	ENSG00000108424.11	ENSE00001043047.1	chr17:47669678-47669869:+	192	chr17|47669933|47669934|+	chr17:47669917-47669936:+	GGCAAGAAAGTAGAAGGTGT	0.617096	0.160207	chr17|47669602|47669605|+	chr17:47669583-47669605:+	AGTTAAGCCATCCATCAGTATTT	0.796339	1	FramePre	alternative	agagaACCTGCagagaccgGGCAAGAAAGTAGAAGGTGTgtttCGAGACGGTGGGATCTGAGCGACACGTCTCAaggtAGTTAAGCCATCCATCAGTATTTgctcagagGCAGGTggaag
scCHyM235	KPNB1	Exon Deletion	ENSG00000108424.11	ENSE00001043047.1	chr17:47669678-47669869:+	192	chr17|47670031|47670032|+	chr17:47670015-47670034:+	ATTCCAACTGCAAGAGCCAG	0.55667	0.273751	chr17|47669545|47669548|+	chr17:47669526-47669548:+	AAAGATGTTTCACACCATGTCCT	0.26441	1	FramePre	alternative	agagaACCTGCagagaccgATTCCAACTGCAAGAGCCAGgtttCGAGACGGCGACTATGCGCTCCGGCGTCTCGaggtAAAGATGTTTCACACCATGTCCTgctcagagGCAGGTggaag
scCHyM236	KPNB1	Exon Deletion	ENSG00000108424.11	ENSE00001043047.1	chr17:47669678-47669869:+	192	chr17|47670032|47670033|+	chr17:47670016-47670035:+	TTCCAACTGCAAGAGCCAGT	0.654038	0.270289	chr17|47669556|47669559|+	chr17:47669537-47669559:+	ACACCATGTCCTGTAAAATTACA	0.744065	1	FramePre	alternative	agagaACCTGCagagaccgTTCCAACTGCAAGAGCCAGTgtttCGAGACGTGCGATTCATCTTAAGTCGTCTCCaggtACACCATGTCCTGTAAAATTACAgctcagagGCAGGTggaag
scCHyM237	DHX33	Exon Deletion	ENSG00000005100.13	ENSE00003591447.1	chr17:5460939-5461109:-	171	chr17|5461167|5461168|-	chr17:5461165-5461184:-	TTTGGGGCTCGAGAGGGACA	0.620138	0.266546	chr17|5460886|5460889|+	chr17:5460867-5460889:+	AAGGCTCAATGTTCTCACTACCA	0.673207	1	FramePre	alternative	agagaACCTGCagagaccgTTTGGGGCTCGAGAGGGACAgtttTGAGACGCTTTGCACCGGCCCAGCCGTCTCAaggtAAGGCTCAATGTTCTCACTACCAgctcagagGCAGGTggaag
scCHyM238	DHX33	Exon Deletion	ENSG00000005100.13	ENSE00003591447.1	chr17:5460939-5461109:-	171	chr17|5460402|5460403|+	chr17:5460386-5460405:+	GCTCAGTGTAAGAAAGCTGC	0.5658	0.247192	chr17|5461236|5461239|-	chr17:5461236-5461258:-	CTCTGCCTGTTCTGCTCAGAGCC	0.279976	0.707348	FramePre	alternative	agagaACCTGCagagaccgGCTCAGTGTAAGAAAGCTGCgtttCGAGACGTCGCTGTCACGGTGGACCGTCTCCaggtCTCTGCCTGTTCTGCTCAGAGCCgctcagagGCAGGTggaag
scCHyM239	DHX33	Exon Deletion	ENSG00000005100.13	ENSE00003591447.1	chr17:5460939-5461109:-	171	chr17|5460328|5460329|+	chr17:5460312-5460331:+	CCAAAAGTACTTCTTAATGG	0.644548	0.202144	chr17|5461182|5461185|+	chr17:5461163-5461185:+	CGTGTCCCTCTCGAGCCCCAAAA	0.310884	1	FramePre	alternative	agagaACCTGCagagaccgCCAAAAGTACTTCTTAATGGgtttCGAGACGGGTGAGGACCGTATAATCGTCTCGaggtCGTGTCCCTCTCGAGCCCCAAAAgctcagagGCAGGTggaag
scCHyM240	RPTOR	Exon Deletion	ENSG00000141564.15	ENSE00003677706.1	chr17:80707841-80707999:+	159	chr17|80707743|80707744|-	chr17:80707741-80707760:-	GTTTGCAGTTAATAGCTGTG	0.710619	0.266071	chr17|80708051|80708054|+	chr17:80708032-80708054:+	TGCCAAAAGCCATGCCAATTGCG	0.617568	1	FramePre	alternative	agagaACCTGCagagaccgGTTTGCAGTTAATAGCTGTGgtttGGAGACGTCGAGATCCGACACAGACGTCTCTaggtTGCCAAAAGCCATGCCAATTGCGgctcagagGCAGGTggaag
scCHyM241	RPTOR	Exon Deletion	ENSG00000141564.15	ENSE00003677706.1	chr17:80707841-80707999:+	159	chr17|80708079|80708080|-	chr17:80708077-80708096:-	GCTTAACAGAAGCTACGGAT	0.648775	0.686944	chr17|80707788|80707791|-	chr17:80707788-80707810:-	CCACGGACTCCAGGGAATGCTTG	0.771108	1	FramePre	alternative	agagaACCTGCagagaccgGCTTAACAGAAGCTACGGATgtttCGAGACGACTGCGCGACACGAGGACGTCTCAaggtCCACGGACTCCAGGGAATGCTTGgctcagagGCAGGTggaag
scCHyM242	RPTOR	Exon Deletion	ENSG00000141564.15	ENSE00003677706.1	chr17:80707841-80707999:+	159	chr17|80708056|80708057|+	chr17:80708040-80708059:+	GCCATGCCAATTGCGGTGGT	0.51065	0.339469	chr17|80707733|80707736|-	chr17:80707733-80707755:-	CAGTTAATAGCTGTGTGGTCCTG	0.497489	1	FramePre	alternative	agagaACCTGCagagaccgGCCATGCCAATTGCGGTGGTgtttAGAGACGGACCAGAGCTGTCGATGCGTCTCGaggtCAGTTAATAGCTGTGTGGTCCTGgctcagagGCAGGTggaag
scCHyM243	RPTOR	Exon Deletion	ENSG00000141564.15	ENSE00003597418.1	chr17:80880415-80880489:+	75	chr17|80880330|80880331|-	chr17:80880328-80880347:-	GTGCGTGAACGAATAAGGGC	0.502297	0.908738	chr17|80880711|80880714|+	chr17:80880692-80880714:+	GTGTCTGTCTCTAAACAAGAGCT	0.597429	0.873926	FramePre	alternative	agagaACCTGCagagaccgGTGCGTGAACGAATAAGGGCgtttTGAGACGTAACGTAGTTTTCCGCCCGTCTCAaggtGTGTCTGTCTCTAAACAAGAGCTgctcagagGCAGGTggaag
scCHyM244	RPTOR	Exon Deletion	ENSG00000141564.15	ENSE00003597418.1	chr17:80880415-80880489:+	75	chr17|80880352|80880353|-	chr17:80880350-80880369:-	CAGATGCCACAAGCTTCTCA	0.560251	0.196858	chr17|80880682|80880685|+	chr17:80880663-80880685:+	CTTACTACCATGAGCGCAGCTGT	0.28529	1	FramePre	alternative	agagaACCTGCagagaccgCAGATGCCACAAGCTTCTCAgtttAGAGACGGATAAACCTCTCAGAATCGTCTCCaggtCTTACTACCATGAGCGCAGCTGTgctcagagGCAGGTggaag
scCHyM245	RPTOR	Exon Deletion	ENSG00000141564.15	ENSE00003597418.1	chr17:80880415-80880489:+	75	chr17|80880549|80880550|-	chr17:80880547-80880566:-	CCCACCGCAGTGCAGCGTGT	0.561023	0.363775	chr17|80879912|80879915|-	chr17:80879912-80879934:-	TGTGCACAGTCCCACTTGAGCAG	0.7195	1	FramePre	alternative	agagaACCTGCagagaccgCCCACCGCAGTGCAGCGTGTgtttCGAGACGGAGCTATTGTGCGTGGTCGTCTCTaggtTGTGCACAGTCCCACTTGAGCAGgctcagagGCAGGTggaag
scCHyM246	RPTOR	Exon Deletion	ENSG00000141564.15	ENSE00003564222.1	chr17:80883419-80883484:+	66	chr17|80883555|80883556|+	chr17:80883539-80883558:+	GCTGGGCCCACTGTGAAACG	0.70004	0.367505	chr17|80883017|80883020|-	chr17:80883017-80883039:-	GCAGCAAAAGGCATGGAGGCAGC	0.591714	1	FramePre	alternative	agagaACCTGCagagaccgGCTGGGCCCACTGTGAAACGgtttCGAGACGTACGGAGAATCAGTTTACGTCTCGaggtGCAGCAAAAGGCATGGAGGCAGCgctcagagGCAGGTggaag
scCHyM247	RPTOR	Exon Deletion	ENSG00000141564.15	ENSE00003564222.1	chr17:80883419-80883484:+	66	chr17|80883551|80883552|-	chr17:80883549-80883568:-	TGTGGCACCACGTTTCACAG	0.717206	0.374523	chr17|80883282|80883285|+	chr17:80883263-80883285:+	TAGAGTCCACGTAAAATCCAGGA	0.616934	0.911759	FramePre	alternative	agagaACCTGCagagaccgTGTGGCACCACGTTTCACAGgtttGGAGACGCGAGAGCCGAGGGCCATCGTCTCCaggtTAGAGTCCACGTAAAATCCAGGAgctcagagGCAGGTggaag
scCHyM248	RPTOR	Exon Deletion	ENSG00000141564.15	ENSE00003564222.1	chr17:80883419-80883484:+	66	chr17|80883550|80883551|-	chr17:80883548-80883567:-	GTGGCACCACGTTTCACAGT	0.581512	0.582934	chr17|80883329|80883332|+	chr17:80883310-80883332:+	ATTATGCGCCACGCGTGTCATGA	0.360908	1	FramePre	alternative	agagaACCTGCagagaccgGTGGCACCACGTTTCACAGTgtttTGAGACGTCGCCCCAGACGTAGTGCGTCTCCaggtATTATGCGCCACGCGTGTCATGAgctcagagGCAGGTggaag
scCHyM249	RPTOR	Exon Deletion	ENSG00000141564.15	ENSE00003553829.1	chr17:80885008-80885148:+	141	chr17|80885204|80885205|+	chr17:80885188-80885207:+	GCTGGACCCCGTGACACCTG	0.612457	0.564933	chr17|80884687|80884690|+	chr17:80884668-80884690:+	CACCCTCCCACGCTCTGTGGCCC	0.314571	1	FramePre	alternative	agagaACCTGCagagaccgGCTGGACCCCGTGACACCTGgtttTGAGACGGTTAGGGGGCATATAGCCGTCTCAaggtCACCCTCCCACGCTCTGTGGCCCgctcagagGCAGGTggaag
scCHyM250	RPTOR	Exon Deletion	ENSG00000141564.15	ENSE00003553829.1	chr17:80885008-80885148:+	141	chr17|80885218|80885219|+	chr17:80885202-80885221:+	CACCTGGGGCCAAGCCCGCA	0.500141	0.270286	chr17|80884772|80884775|+	chr17:80884753-80884775:+	GTGTTTCAGTTCCCGGGGCAATG	0.670766	1	FramePre	alternative	agagaACCTGCagagaccgCACCTGGGGCCAAGCCCGCAgtttGGAGACGTGCTTCGCAGTGTAGAACGTCTCGaggtGTGTTTCAGTTCCCGGGGCAATGgctcagagGCAGGTggaag
scCHyM251	RPTOR	Exon Deletion	ENSG00000141564.15	ENSE00003553829.1	chr17:80885008-80885148:+	141	chr17|80884908|80884909|+	chr17:80884892-80884911:+	GCTGTTGAGCAAGCGCCTGT	0.526258	1	chr17|80885322|80885325|-	chr17:80885322-80885344:-	AATGAAGCAAACCCATGGGTGTC	0.482816	1	FramePre	alternative	agagaACCTGCagagaccgGCTGTTGAGCAAGCGCCTGTgtttCGAGACGGATGGAACGGGGTTCTTCGTCTCGaggtAATGAAGCAAACCCATGGGTGTCgctcagagGCAGGTggaag
scCHyM252	RPTOR	Exon Deletion	ENSG00000141564.15	ENSE00003464850.1	chr17:80962461-80962577:+	117	chr17|80962360|80962361|+	chr17:80962344-80962363:+	TGAGCAGTGTGTGTGCAAAC	0.552313	0.256055	chr17|80962724|80962727|-	chr17:80962724-80962746:-	TCCTGGGAGGATGTGGTGGGCAG	0.525294	1	FramePre	alternative	agagaACCTGCagagaccgTGAGCAGTGTGTGTGCAAACgtttAGAGACGGCCAATCGGGGCAAACTCGTCTCGaggtTCCTGGGAGGATGTGGTGGGCAGgctcagagGCAGGTggaag
scCHyM253	RPTOR	Exon Deletion	ENSG00000141564.15	ENSE00003464850.1	chr17:80962461-80962577:+	117	chr17|80962379|80962380|-	chr17:80962377-80962396:-	ACGGTGGAACCAGGTGTGTG	0.550205	0.17538	chr17|80962861|80962864|-	chr17:80962861-80962883:-	AGGATGGAAGATGGGCGCAGATG	0.86716	1	FramePre	alternative	agagaACCTGCagagaccgACGGTGGAACCAGGTGTGTGgtttGGAGACGACTTTTGTACCCTTACACGTCTCAaggtAGGATGGAAGATGGGCGCAGATGgctcagagGCAGGTggaag
scCHyM254	RPTOR	Exon Deletion	ENSG00000141564.15	ENSE00003464850.1	chr17:80962461-80962577:+	117	chr17|80962630|80962631|-	chr17:80962628-80962647:-	AGAGCCTCCCGTTTGCACAG	0.687945	0.366867	chr17|80962361|80962364|+	chr17:80962342-80962364:+	CTTGAGCAGTGTGTGTGCAAACA	0.718306	1	FramePre	alternative	agagaACCTGCagagaccgAGAGCCTCCCGTTTGCACAGgtttGGAGACGTTAACCGGTACCAATGGCGTCTCCaggtCTTGAGCAGTGTGTGTGCAAACAgctcagagGCAGGTggaag
scCHyM255	NPLOC4	Exon Deletion	ENSG00000182446.14	ENSE00003462283.1	chr17:81600341-81600427:-	87	chr17|81600279|81600280|-	chr17:81600277-81600296:-	TGTTGGGCATCCAGGCCAGG	0.622102	0.224553	chr17|81600543|81600546|-	chr17:81600543-81600565:-	TCTGTGGCTATAGTTCTCCTTTC	0.393978	1	FramePre	alternative	agagaACCTGCagagaccgTGTTGGGCATCCAGGCCAGGgtttAGAGACGGTGTGAGGCATGTAATGCGTCTCCaggtTCTGTGGCTATAGTTCTCCTTTCgctcagagGCAGGTggaag
scCHyM256	NPLOC4	Exon Deletion	ENSG00000182446.14	ENSE00003462283.1	chr17:81600341-81600427:-	87	chr17|81600525|81600526|+	chr17:81600509-81600528:+	TAGGTCACAAGGAGTGCTGG	0.596896	0.29949	chr17|81600162|81600165|+	chr17:81600143-81600165:+	AGTCAGAGGAACATAAAGGTTAT	0.675585	1	FramePre	alternative	agagaACCTGCagagaccgTAGGTCACAAGGAGTGCTGGgtttCGAGACGTAGATGTACGCAGCAGGCGTCTCGaggtAGTCAGAGGAACATAAAGGTTATgctcagagGCAGGTggaag
scCHyM257	NPLOC4	Exon Deletion	ENSG00000182446.14	ENSE00003462283.1	chr17:81600341-81600427:-	87	chr17|81600514|81600515|+	chr17:81600498-81600517:+	ACTTCCAGCTCTAGGTCACA	0.621318	0.430899	chr17|81600214|81600217|+	chr17:81600195-81600217:+	AAAACATATAGTGCCTGCACCTG	0.647348	1	FramePre	alternative	agagaACCTGCagagaccgACTTCCAGCTCTAGGTCACAgtttAGAGACGTTACCCAAGCATAGAATCGTCTCAaggtAAAACATATAGTGCCTGCACCTGgctcagagGCAGGTggaag
scCHyM258	TBCD	Exon Deletion	ENSG00000141556.21	ENSE00003629520.1	chr17:82900651-82900731:+	81	chr17|82900594|82900595|-	chr17:82900592-82900611:-	AACGAGAACTCACTGCCTGT	0.637665	0.519828	chr17|82900817|82900820|-	chr17:82900817-82900839:-	AAATACGACATCCACAGTGAGAA	0.716112	0.694963	FramePre	alternative	agagaACCTGCagagaccgAACGAGAACTCACTGCCTGTgtttAGAGACGTGCAGACAGATCTCTAGCGTCTCGaggtAAATACGACATCCACAGTGAGAAgctcagagGCAGGTggaag
scCHyM259	TBCD	Exon Deletion	ENSG00000141556.21	ENSE00003629520.1	chr17:82900651-82900731:+	81	chr17|82900879|82900880|+	chr17:82900863-82900882:+	ATGAATTCCAGTCTTCATGC	0.619308	0.261273	chr17|82900518|82900521|+	chr17:82900499-82900521:+	GGTAACTGCTCAGGAGGGAATGG	0.84798	1	FramePre	alternative	agagaACCTGCagagaccgATGAATTCCAGTCTTCATGCgtttCGAGACGAGCTGTAAGGACGATGTCGTCTCAaggtGGTAACTGCTCAGGAGGGAATGGgctcagagGCAGGTggaag
scCHyM260	TBCD	Exon Deletion	ENSG00000141556.21	ENSE00003629520.1	chr17:82900651-82900731:+	81	chr17|82900887|82900888|-	chr17:82900885-82900904:-	AGACCATGACTCAACACATC	0.560521	0.447935	chr17|82900585|82900588|+	chr17:82900566-82900588:+	AAAGTAACTGTGCTGAATTCCCA	0.423966	1	FramePre	alternative	agagaACCTGCagagaccgAGACCATGACTCAACACATCgtttGGAGACGCAAATATGTGGCTTCTCCGTCTCGaggtAAAGTAACTGTGCTGAATTCCCAgctcagagGCAGGTggaag
scCHyM261	SEH1L	Exon Deletion	ENSG00000085415.16	ENSE00003675989.1	chr18:12978752-12978892:+	141	chr18|12978635|12978636|-	chr18:12978633-12978652:-	GTAGTGCTCACCTCTGTAGT	0.512001	0.560841	chr18|12978973|12978976|+	chr18:12978954-12978976:+	TGGAGGAGAGAGTAGAGGTAACT	0.819339	1	FramePre	alternative	agagaACCTGCagagaccgGTAGTGCTCACCTCTGTAGTgtttAGAGACGTAGGATCTTGTAGAACGCGTCTCAaggtTGGAGGAGAGAGTAGAGGTAACTgctcagagGCAGGTggaag
scCHyM262	SEH1L	Exon Deletion	ENSG00000085415.16	ENSE00003675989.1	chr18:12978752-12978892:+	141	chr18|12978953|12978954|+	chr18:12978937-12978956:+	CTGATTACCTTTGTTTGTGG	0.513796	0.229685	chr18|12978647|12978650|-	chr18:12978647-12978669:-	ACACTGCTCACAATCATGTAGTG	0.62313	1	FramePre	alternative	agagaACCTGCagagaccgCTGATTACCTTTGTTTGTGGgtttTGAGACGGCGTAAAGGTGTAGGCGCGTCTCTaggtACACTGCTCACAATCATGTAGTGgctcagagGCAGGTggaag
scCHyM263	SEH1L	Exon Deletion	ENSG00000085415.16	ENSE00003675989.1	chr18:12978752-12978892:+	141	chr18|12978949|12978950|-	chr18:12978947-12978966:-	ACTCTCTCCTCCACAAACAA	0.553652	0.211807	chr18|12978634|12978637|+	chr18:12978615-12978637:+	GGGGCTGCTGTTGAGCCCACTAC	0.833364	0.924177	FramePre	alternative	agagaACCTGCagagaccgACTCTCTCCTCCACAAACAAgtttAGAGACGGGCGGTAATTTTTTGTTCGTCTCTaggtGGGGCTGCTGTTGAGCCCACTACgctcagagGCAGGTggaag
scCHyM264	COPE	Exon Deletion	ENSG00000105669.14	ENSE00003503486.1	chr19:18903268-18903423:-	156	chr19|18903169|18903170|+	chr19:18903153-18903172:+	GGGCCACACGCACACCCAGG	0.672509	0.229123	chr19|18903581|18903584|-	chr19:18903581-18903603:-	GGCCCCATCAGCAGAGTACAAGT	0.83837	1	FramePre	alternative	agagaACCTGCagagaccgGGGCCACACGCACACCCAGGgtttTGAGACGCTGTAACACACCCACACCGTCTCGaggtGGCCCCATCAGCAGAGTACAAGTgctcagagGCAGGTggaag
scCHyM265	COPE	Exon Deletion	ENSG00000105669.14	ENSE00003503486.1	chr19:18903268-18903423:-	156	chr19|18903543|18903544|+	chr19:18903527-18903546:+	AATCTGGTGTGCCCGGTTCA	0.525134	0.534857	chr19|18903214|18903217|+	chr19:18903195-18903217:+	TGTCCGCCCTGACCCCACCCTCT	0.395006	1	FramePre	alternative	agagaACCTGCagagaccgAATCTGGTGTGCCCGGTTCAgtttGGAGACGGTCGTGAATCCATGGCTCGTCTCTaggtTGTCCGCCCTGACCCCACCCTCTgctcagagGCAGGTggaag
scCHyM266	COPE	Exon Deletion	ENSG00000105669.14	ENSE00003503486.1	chr19:18903268-18903423:-	156	chr19|18903168|18903169|+	chr19:18903152-18903171:+	GGGGCCACACGCACACCCAG	0.662069	0.294273	chr19|18903831|18903834|-	chr19:18903831-18903853:-	ACTGCCTGCCTTGGCCTCAGGCT	0.454504	1	FramePre	alternative	agagaACCTGCagagaccgGGGGCCACACGCACACCCAGgtttTGAGACGGATCATGGCACACGTTCCGTCTCGaggtACTGCCTGCCTTGGCCTCAGGCTgctcagagGCAGGTggaag
scCHyM267	COPE	Exon Deletion	ENSG00000105669.14	ENSE00001113522.1	chr19:18906960-18907112:-	153	chr19|18906891|18906892|-	chr19:18906889-18906908:-	CCACATCTCCAGGCTGCGCA	0.540038	0.250454	chr19|18907719|18907722|-	chr19:18907719-18907741:-	GCTGCTCAATAGCCATGGGGAAT	0.830365	1	FramePre	alternative	agagaACCTGCagagaccgCCACATCTCCAGGCTGCGCAgtttAGAGACGCTTATTCGGCTGCAATACGTCTCCaggtGCTGCTCAATAGCCATGGGGAATgctcagagGCAGGTggaag
scCHyM268	COPE	Exon Deletion	ENSG00000105669.14	ENSE00001113522.1	chr19:18906960-18907112:-	153	chr19|18906902|18906903|+	chr19:18906886-18906905:+	CCGTGCGCAGCCTGGAGATG	0.527115	0.184134	chr19|18907778|18907781|-	chr19:18907778-18907800:-	AACCCAGAAGAACACCAGCTTTG	0.674492	1	FramePre	alternative	agagaACCTGCagagaccgCCGTGCGCAGCCTGGAGATGgtttGGAGACGCATATGGCTGCAAGTGTCGTCTCAaggtAACCCAGAAGAACACCAGCTTTGgctcagagGCAGGTggaag
scCHyM269	COPE	Exon Deletion	ENSG00000105669.14	ENSE00001113522.1	chr19:18906960-18907112:-	153	chr19|18906879|18906880|+	chr19:18906863-18906882:+	TCCCATGACGACAGCCAGCG	0.639634	0.443221	chr19|18907996|18907999|+	chr19:18907977-18907999:+	CCCGTGCTGAGGGACCATGTTAC	0.386697	1	FramePre	alternative	agagaACCTGCagagaccgTCCCATGACGACAGCCAGCGgtttTGAGACGCGTTTCAAATAATCGATCGTCTCTaggtCCCGTGCTGAGGGACCATGTTACgctcagagGCAGGTggaag
scCHyM270	EEF2	Exon Deletion	ENSG00000167658.16	ENSE00001265527.1	chr19:3979329-3979436:-	108	chr19|3979233|3979234|+	chr19:3979217-3979236:+	CCAAGACCGAGATCAAGTCT	0.584791	0.369356	chr19|3979532|3979535|+	chr19:3979513-3979535:+	GCTAGGGACCCCGCCAGAACAAG	0.761741	1	FramePre	alternative	agagaACCTGCagagaccgCCAAGACCGAGATCAAGTCTgtttAGAGACGTTACTCAATATCGCTTCCGTCTCGaggtGCTAGGGACCCCGCCAGAACAAGgctcagagGCAGGTggaag
scCHyM271	EEF2	Exon Deletion	ENSG00000167658.16	ENSE00001265527.1	chr19:3979329-3979436:-	108	chr19|3979512|3979513|-	chr19:3979510-3979529:-	CTGGCGGGGTCCCTAGCTAA	0.542347	0.772353	chr19|3979246|3979249|-	chr19:3979246-3979268:-	AAGCTGAGCTGAGCTAGGCTCTG	0.375552	1	FramePre	alternative	agagaACCTGCagagaccgCTGGCGGGGTCCCTAGCTAAgtttGGAGACGTAGGCGCGGCTATGACCCGTCTCCaggtAAGCTGAGCTGAGCTAGGCTCTGgctcagagGCAGGTggaag
scCHyM272	EEF2	Exon Deletion	ENSG00000167658.16	ENSE00001265527.1	chr19:3979329-3979436:-	108	chr19|3979173|3979174|-	chr19:3979171-3979190:-	TCTTCTTTGCAGTCTTCCAC	0.500416	0.266316	chr19|3979532|3979535|-	chr19:3979532-3979554:-	CCAGCACCTTCCCTGAAATCTTG	0.540019	1	FramePre	alternative	agagaACCTGCagagaccgTCTTCTTTGCAGTCTTCCACgtttAGAGACGCTAACCTGATGATCATACGTCTCCaggtCCAGCACCTTCCCTGAAATCTTGgctcagagGCAGGTggaag
scCHyM273	EXOSC5	Exon Deletion	ENSG00000077348.9	ENSE00000708420.1	chr19:41389765-41389905:-	141	chr19|41389701|41389702|+	chr19:41389685-41389704:+	TGTAGAGAAGCGAGGCCTGG	0.628179	0.238279	chr19|41390328|41390331|-	chr19:41390328-41390350:-	ACCACTCTGCCATACTGCCCTTC	0.796752	1	FramePre	alternative	agagaACCTGCagagaccgTGTAGAGAAGCGAGGCCTGGgtttGGAGACGTTTTCACTCCGTCAAGTCGTCTCCaggtACCACTCTGCCATACTGCCCTTCgctcagagGCAGGTggaag
scCHyM274	EXOSC5	Exon Deletion	ENSG00000077348.9	ENSE00000708420.1	chr19:41389765-41389905:-	141	chr19|41390247|41390248|+	chr19:41390231-41390250:+	GCCTAAGAAGTTTCTACTGT	0.546433	0.412924	chr19|41389596|41389599|-	chr19:41389596-41389618:-	GCAGCAAGTGCTGGAAACCCAGC	0.599871	0.634108	FramePre	alternative	agagaACCTGCagagaccgGCCTAAGAAGTTTCTACTGTgtttGGAGACGAAATGTGCGCTGCTGATCGTCTCGaggtGCAGCAAGTGCTGGAAACCCAGCgctcagagGCAGGTggaag
scCHyM275	EXOSC5	Exon Deletion	ENSG00000077348.9	ENSE00000708420.1	chr19:41389765-41389905:-	141	chr19|41389681|41389682|-	chr19:41389679-41389698:-	CTCGCTTCTCTACAGACAGT	0.619535	0.928158	chr19|41390264|41390267|+	chr19:41390245-41390267:+	TACTGTAGGCCTGGCCAGCAGAG	0.696893	1	FramePre	alternative	agagaACCTGCagagaccgCTCGCTTCTCTACAGACAGTgtttCGAGACGCGGAGTCTTACGTGTGCCGTCTCGaggtTACTGTAGGCCTGGCCAGCAGAGgctcagagGCAGGTggaag
scCHyM276	CHAF1A	Exon Deletion	ENSG00000167670.16	ENSE00003563094.1	chr19:4423806-4423874:+	69	chr19|4423971|4423972|+	chr19:4423955-4423974:+	GCCAGCTTCTCTCATTAGGA	0.547756	0.237874	chr19|4423693|4423696|+	chr19:4423674-4423696:+	AGAGCTGAAAATCACAGTAGTGC	0.400083	1	FramePre	alternative	agagaACCTGCagagaccgGCCAGCTTCTCTCATTAGGAgtttGGAGACGGGACTAGTATTGTCGTGCGTCTCCaggtAGAGCTGAAAATCACAGTAGTGCgctcagagGCAGGTggaag
scCHyM277	CHAF1A	Exon Deletion	ENSG00000167670.16	ENSE00003563094.1	chr19:4423806-4423874:+	69	chr19|4423970|4423971|+	chr19:4423954-4423973:+	AGCCAGCTTCTCTCATTAGG	0.586328	0.211041	chr19|4423657|4423660|-	chr19:4423657-4423679:-	AGCTCTCAAAACCCACGGACCCG	0.813629	1	FramePre	alternative	agagaACCTGCagagaccgAGCCAGCTTCTCTCATTAGGgtttGGAGACGTGGTGAAGATTCCTCGTCGTCTCTaggtAGCTCTCAAAACCCACGGACCCGgctcagagGCAGGTggaag
scCHyM278	CHAF1A	Exon Deletion	ENSG00000167670.16	ENSE00003563094.1	chr19:4423806-4423874:+	69	chr19|4423726|4423727|+	chr19:4423710-4423729:+	TGCTTGACGTTCGGTTCTGG	0.551596	0.586052	chr19|4424117|4424120|-	chr19:4424117-4424139:-	TCTTACGCCTAACACAAAATTAT	0.522019	1	FramePre	alternative	agagaACCTGCagagaccgTGCTTGACGTTCGGTTCTGGgtttCGAGACGAGTATCGCCACGCGCGTCGTCTCTaggtTCTTACGCCTAACACAAAATTATgctcagagGCAGGTggaag
scCHyM279	RPS11	Exon Deletion	ENSG00000142534.7	ENSE00002976217.1	chr19:49497581-49497595:+	15	chr19|49497517|49497518|-	chr19:49497515-49497534:-	GGTGCCCTCAATAGCCTGAA	0.593352	0.324298	chr19|49497766|49497769|-	chr19:49497766-49497788:-	CCAAGTGGCTTTCTCAGCAGTGC	0.254393	1	FramePre	alternative	agagaACCTGCagagaccgGGTGCCCTCAATAGCCTGAAgtttCGAGACGTGAGTCTCTCAGCTCTCCGTCTCCaggtCCAAGTGGCTTTCTCAGCAGTGCgctcagagGCAGGTggaag
scCHyM280	RPS11	Exon Deletion	ENSG00000142534.7	ENSE00002976217.1	chr19:49497581-49497595:+	15	chr19|49497485|49497486|-	chr19:49497483-49497502:-	ATAAAGGAGTGAGCCTTGGG	0.656518	0.198051	chr19|49497759|49497762|+	chr19:49497740-49497762:+	ACGATGGTCTTCAGATGCCCACG	0.723052	1	FramePre	alternative	agagaACCTGCagagaccgATAAAGGAGTGAGCCTTGGGgtttGGAGACGTTGGATGCCGGGATCGACGTCTCCaggtACGATGGTCTTCAGATGCCCACGgctcagagGCAGGTggaag
scCHyM281	RPS11	Exon Deletion	ENSG00000142534.7	ENSE00002976217.1	chr19:49497581-49497595:+	15	chr19|49497701|49497702|+	chr19:49497685-49497704:+	GGTTAGGAATGCAAACTTGT	0.515687	0.249241	chr19|49497490|49497493|+	chr19:49497471-49497493:+	AGGAACCGCCCGCCCAAGGCTCA	0.450314	1	FramePre	alternative	agagaACCTGCagagaccgGGTTAGGAATGCAAACTTGTgtttTGAGACGTCAATACTGTTCACTCTCGTCTCCaggtAGGAACCGCCCGCCCAAGGCTCAgctcagagGCAGGTggaag
scCHyM282	TIMM44	Exon Deletion	ENSG00000104980.8	ENSE00003675207.1	chr19:7927657-7927767:-	111	chr19|7927825|7927826|-	chr19:7927823-7927842:-	GCGCAGGGGTTTCACCTCCA	0.543604	0.324731	chr19|7927489|7927492|-	chr19:7927489-7927511:-	GGGTTGAGGGAGGTCGGAGACCA	0.779542	1	FramePre	alternative	agagaACCTGCagagaccgGCGCAGGGGTTTCACCTCCAgtttCGAGACGCTCACCCCGAGTCCTGGCGTCTCGaggtGGGTTGAGGGAGGTCGGAGACCAgctcagagGCAGGTggaag
scCHyM283	TIMM44	Exon Deletion	ENSG00000104980.8	ENSE00003675207.1	chr19:7927657-7927767:-	111	chr19|7927841|7927842|+	chr19:7927825-7927844:+	GAGGTGAAACCCCTGCGCCT	0.529672	0.335632	chr19|7927447|7927450|-	chr19:7927447-7927469:-	CCAAGGCTGAGTGGTTCCTGAGT	0.51296	1	FramePre	alternative	agagaACCTGCagagaccgGAGGTGAAACCCCTGCGCCTgtttTGAGACGACCGGCATGATAGACCACGTCTCTaggtCCAAGGCTGAGTGGTTCCTGAGTgctcagagGCAGGTggaag
scCHyM284	TIMM44	Exon Deletion	ENSG00000104980.8	ENSE00003675207.1	chr19:7927657-7927767:-	111	chr19|7927824|7927825|-	chr19:7927822-7927841:-	CGCAGGGGTTTCACCTCCAG	0.605576	0.381895	chr19|7927553|7927556|+	chr19:7927534-7927556:+	TCCACATCCCCACCCAGTCCCAG	0.750968	1	FramePre	alternative	agagaACCTGCagagaccgCGCAGGGGTTTCACCTCCAGgtttAGAGACGTGGCGGCAGTAACGGGACGTCTCGaggtTCCACATCCCCACCCAGTCCCAGgctcagagGCAGGTggaag
scCHyM285	TIMM44	Exon Deletion	ENSG00000104980.8	ENSE00003572157.1	chr19:7928077-7928166:-	90	chr19|7927976|7927977|+	chr19:7927960-7927979:+	AGACCTCTTGGATCAGCCCA	0.536567	0.27292	chr19|7928409|7928412|-	chr19:7928409-7928431:-	TTCCAAGAGAATCACCCACTTTG	0.654537	1	FramePre	alternative	agagaACCTGCagagaccgAGACCTCTTGGATCAGCCCAgtttAGAGACGAGGCGCCGCACTCATTCCGTCTCGaggtTTCCAAGAGAATCACCCACTTTGgctcagagGCAGGTggaag
scCHyM286	TIMM44	Exon Deletion	ENSG00000104980.8	ENSE00003572157.1	chr19:7928077-7928166:-	90	chr19|7928013|7928014|-	chr19:7928011-7928030:-	CTATGGCCCAGACAAGGCCC	0.577248	0.262721	chr19|7928368|7928371|-	chr19:7928368-7928390:-	ATTGGGTCATCTGGATAGAGTGT	0.446843	1	FramePre	alternative	agagaACCTGCagagaccgCTATGGCCCAGACAAGGCCCgtttTGAGACGGAGTGACAAGAACGCTTCGTCTCTaggtATTGGGTCATCTGGATAGAGTGTgctcagagGCAGGTggaag
scCHyM287	TIMM44	Exon Deletion	ENSG00000104980.8	ENSE00003572157.1	chr19:7928077-7928166:-	90	chr19|7928019|7928020|-	chr19:7928017-7928036:-	TGGGAACTATGGCCCAGACA	0.588066	0.164989	chr19|7928505|7928508|-	chr19:7928505-7928527:-	ATCTCAGGCCAAGATTCAGAGTG	0.281311	1	FramePre	alternative	agagaACCTGCagagaccgTGGGAACTATGGCCCAGACAgtttCGAGACGGAGTACGGTCGAATGATCGTCTCCaggtATCTCAGGCCAAGATTCAGAGTGgctcagagGCAGGTggaag
scCHyM288	TIMM44	Exon Deletion	ENSG00000104980.8	ENSE00003493387.1	chr19:7935065-7935145:-	81	chr19|7935012|7935013|-	chr19:7935010-7935029:-	CATCAAAGTCCCCTGGCCGC	0.509833	0.588593	chr19|7935500|7935503|-	chr19:7935500-7935522:-	GCTGTAAGAGAAATGTCACTGCC	0.623322	1	FramePre	alternative	agagaACCTGCagagaccgCATCAAAGTCCCCTGGCCGCgtttGGAGACGCCCATAATACTAGCGCACGTCTCAaggtGCTGTAAGAGAAATGTCACTGCCgctcagagGCAGGTggaag
scCHyM289	TIMM44	Exon Deletion	ENSG00000104980.8	ENSE00003493387.1	chr19:7935065-7935145:-	81	chr19|7935009|7935010|-	chr19:7935007-7935026:-	CAAAGTCCCCTGGCCGCTGG	0.504596	0.454205	chr19|7935743|7935746|+	chr19:7935724-7935746:+	ACCGGGTGGTAGGAGGTGGCCTT	0.627522	1	FramePre	alternative	agagaACCTGCagagaccgCAAAGTCCCCTGGCCGCTGGgtttAGAGACGACTAAACAGTACGGAGGCGTCTCCaggtACCGGGTGGTAGGAGGTGGCCTTgctcagagGCAGGTggaag
scCHyM290	TIMM44	Exon Deletion	ENSG00000104980.8	ENSE00003493387.1	chr19:7935065-7935145:-	81	chr19|7935468|7935469|-	chr19:7935466-7935485:-	AGACTTAAAGACACAACGGT	0.663252	0.593112	chr19|7934830|7934833|+	chr19:7934811-7934833:+	ATGTTCTCCTCGAGTCCTGGCTA	0.26756	1	FramePre	alternative	agagaACCTGCagagaccgAGACTTAAAGACACAACGGTgtttAGAGACGAGACTCATGAACATGAGCGTCTCGaggtATGTTCTCCTCGAGTCCTGGCTAgctcagagGCAGGTggaag
scCHyM291	MTOR	Exon Deletion	ENSG00000198793.13	ENSE00000743805.1	chr1:11241553-11241681:-	129	chr1|11241479|11241480|-	chr1:11241477-11241496:-	TTGGGACTGTTAAAAGAATG	0.662302	0.173489	chr1|11241749|11241752|+	chr1:11241730-11241752:+	ATGTCCCACCTCAAAATCACCTT	0.521154	1	FramePre	alternative	agagaACCTGCagagaccgTTGGGACTGTTAAAAGAATGgtttTGAGACGGCATAAGACACAGCCGACGTCTCGaggtATGTCCCACCTCAAAATCACCTTgctcagagGCAGGTggaag
scCHyM292	MTOR	Exon Deletion	ENSG00000198793.13	ENSE00000743805.1	chr1:11241553-11241681:-	129	chr1|11241790|11241791|+	chr1:11241774-11241793:+	TCAGGCAGGGCTACCACAGA	0.504736	0.375072	chr1|11241373|11241376|-	chr1:11241373-11241395:-	ATCACTAGCTTTCTATATGATCT	0.730198	0.922965	FramePre	alternative	agagaACCTGCagagaccgTCAGGCAGGGCTACCACAGAgtttGGAGACGTGTGGTGCACATCAGAACGTCTCTaggtATCACTAGCTTTCTATATGATCTgctcagagGCAGGTggaag
scCHyM293	MTOR	Exon Deletion	ENSG00000198793.13	ENSE00000743805.1	chr1:11241553-11241681:-	129	chr1|11241499|11241500|+	chr1:11241483-11241502:+	TTTAACAGTCCCAACACTGG	0.588737	0.513271	chr1|11241779|11241782|-	chr1:11241779-11241801:-	CATACCCATCTGTGGTAGCCCTG	0.671224	0.656587	FramePre	alternative	agagaACCTGCagagaccgTTTAACAGTCCCAACACTGGgtttAGAGACGGAATTCTCACTATGGCGCGTCTCCaggtCATACCCATCTGTGGTAGCCCTGgctcagagGCAGGTggaag
scCHyM294	MRPL9	Exon Deletion	ENSG00000143436.11	ENSE00003533593.1	chr1:151760816-151760899:-	84	chr1|151761001|151761002|+	chr1:151760985-151761004:+	GGTTACAGGATTCCCTGCAC	0.555208	0.568285	chr1|151760257|151760260|-	chr1:151760257-151760279:-	TGACTGGGAGAAAAGTCAGGGTG	0.325106	1	FramePre	alternative	agagaACCTGCagagaccgGGTTACAGGATTCCCTGCACgtttGGAGACGGCTGACAAATTTGAGCCCGTCTCCaggtTGACTGGGAGAAAAGTCAGGGTGgctcagagGCAGGTggaag
scCHyM295	MRPL9	Exon Deletion	ENSG00000143436.11	ENSE00003533593.1	chr1:151760816-151760899:-	84	chr1|151760629|151760630|+	chr1:151760613-151760632:+	GGAGAGGTAGGTGCTAGGTG	0.671441	0.171776	chr1|151760972|151760975|+	chr1:151760953-151760975:+	ATGACTGCCACTCTAGGGAACCT	0.927553	1	FramePre	alternative	agagaACCTGCagagaccgGGAGAGGTAGGTGCTAGGTGgtttTGAGACGAAAGCTAGAGTTATCTTCGTCTCAaggtATGACTGCCACTCTAGGGAACCTgctcagagGCAGGTggaag
scCHyM296	MRPL9	Exon Deletion	ENSG00000143436.11	ENSE00003533593.1	chr1:151760816-151760899:-	84	chr1|151760243|151760244|-	chr1:151760241-151760260:-	GGTGAAAAGCTGGGATTAGG	0.568878	0.24738	chr1|151760991|151760994|-	chr1:151760991-151761013:-	TTCATCCCTGTGCAGGGAATCCT	0.292884	1	FramePre	alternative	agagaACCTGCagagaccgGGTGAAAAGCTGGGATTAGGgtttAGAGACGTCTTCGGCCAGCACGCACGTCTCTaggtTTCATCCCTGTGCAGGGAATCCTgctcagagGCAGGTggaag
scCHyM297	MRPL9	Exon Deletion	ENSG00000143436.11	ENSE00003585016.1	chr1:151761451-151761552:-	102	chr1|151761623|151761624|+	chr1:151761607-151761626:+	GGTATGCAAGCCAAGCAAGA	0.633059	0.237271	chr1|151761347|151761350|-	chr1:151761347-151761369:-	TTAGGAAGGGGTGTGATCATCCA	0.329626	1	FramePre	alternative	agagaACCTGCagagaccgGGTATGCAAGCCAAGCAAGAgtttGGAGACGACAAATTCTTGTGTTGCCGTCTCTaggtTTAGGAAGGGGTGTGATCATCCAgctcagagGCAGGTggaag
scCHyM298	MRPL9	Exon Deletion	ENSG00000143436.11	ENSE00003585016.1	chr1:151761451-151761552:-	102	chr1|151761370|151761371|+	chr1:151761354-151761373:+	TCACACCCCTTCCTAACAAA	0.507171	0.368546	chr1|151761934|151761937|+	chr1:151761915-151761937:+	AGGCACTTCACCCAACACATCAG	0.774317	1	FramePre	alternative	agagaACCTGCagagaccgTCACACCCCTTCCTAACAAAgtttGGAGACGATCGATTGATTCTGATTCGTCTCAaggtAGGCACTTCACCCAACACATCAGgctcagagGCAGGTggaag
scCHyM299	MRPL9	Exon Deletion	ENSG00000143436.11	ENSE00003585016.1	chr1:151761451-151761552:-	102	chr1|151761382|151761383|+	chr1:151761366-151761385:+	CTAACAAAGGGATCAATCCC	0.513354	0.727389	chr1|151761989|151761992|+	chr1:151761970-151761992:+	TGGGGCAGCCACAACACTTCCCC	0.513177	1	FramePre	alternative	agagaACCTGCagagaccgCTAACAAAGGGATCAATCCCgtttCGAGACGCCAAAAGACACTTTGGGCGTCTCTaggtTGGGGCAGCCACAACACTTCCCCgctcagagGCAGGTggaag
scCHyM300	SMG5	Exon Deletion	ENSG00000198952.8	ENSE00001054413.1	chr1:156266541-156266678:-	138	chr1|156266465|156266466|-	chr1:156266463-156266482:-	GGAAAGGAACACAGACTCGG	0.693908	0.202427	chr1|156267097|156267100|-	chr1:156267097-156267119:-	TGGCAGAAGTGTATGTAGAGCAA	0.811521	1	FramePre	alternative	agagaACCTGCagagaccgGGAAAGGAACACAGACTCGGgtttCGAGACGCTTTACATGCGCTCTCGCGTCTCTaggtTGGCAGAAGTGTATGTAGAGCAAgctcagagGCAGGTggaag
scCHyM301	SMG5	Exon Deletion	ENSG00000198952.8	ENSE00001054413.1	chr1:156266541-156266678:-	138	chr1|156266466|156266467|-	chr1:156266464-156266483:-	AGGAAAGGAACACAGACTCG	0.681445	0.188773	chr1|156267029|156267032|+	chr1:156267010-156267032:+	TCCCATCTCATCCTCCCTGGCTC	0.438978	0.90199	FramePre	alternative	agagaACCTGCagagaccgAGGAAAGGAACACAGACTCGgtttTGAGACGTCTTAACCTCTACATAGCGTCTCGaggtTCCCATCTCATCCTCCCTGGCTCgctcagagGCAGGTggaag
scCHyM302	SMG5	Exon Deletion	ENSG00000198952.8	ENSE00001075017.1	chr1:156274597-156274686:-	90	chr1|156274511|156274512|-	chr1:156274509-156274528:-	GGTAACACCCATTACATGGT	0.562752	0.436945	chr1|156274901|156274904|-	chr1:156274901-156274923:-	CAGTTCCTTCCTGTCCTATGAAT	0.4496	1	FramePre	alternative	agagaACCTGCagagaccgGGTAACACCCATTACATGGTgtttGGAGACGCCGGGGGCGATCGTACCCGTCTCAaggtCAGTTCCTTCCTGTCCTATGAATgctcagagGCAGGTggaag
scCHyM303	SMG5	Exon Deletion	ENSG00000198952.8	ENSE00001075017.1	chr1:156274597-156274686:-	90	chr1|156274758|156274759|-	chr1:156274756-156274775:-	TTAGTCTCTACATCTCGGAG	0.674668	0.557229	chr1|156274540|156274543|-	chr1:156274540-156274562:-	GGTTACAGGACGAGCCCAGGCTG	0.683889	1	FramePre	alternative	agagaACCTGCagagaccgTTAGTCTCTACATCTCGGAGgtttCGAGACGGGGTCACTCGTTCCAGACGTCTCCaggtGGTTACAGGACGAGCCCAGGCTGgctcagagGCAGGTggaag
scCHyM304	SMG5	Exon Deletion	ENSG00000198952.8	ENSE00001075017.1	chr1:156274597-156274686:-	90	chr1|156274515|156274516|-	chr1:156274513-156274532:-	TGTTGGTAACACCCATTACA	0.501701	0.609336	chr1|156274828|156274831|+	chr1:156274809-156274831:+	AGGGCAGAGACACACTCATCCAG	0.82028	1	FramePre	alternative	agagaACCTGCagagaccgTGTTGGTAACACCCATTACAgtttGGAGACGCAATCCTACGCCAATCCCGTCTCCaggtAGGGCAGAGACACACTCATCCAGgctcagagGCAGGTggaag
scCHyM305	UBR4	Exon Deletion	ENSG00000127481.15	ENSE00003478357.1	chr1:19099597-19099677:-	81	chr1|19099532|19099533|-	chr1:19099530-19099549:-	TTATGCAGACTTGTACCAGC	0.572668	0.573535	chr1|19099872|19099875|+	chr1:19099853-19099875:+	TGCACAATTTCAGGGGCTGCTAA	0.335876	1	FramePre	alternative	agagaACCTGCagagaccgTTATGCAGACTTGTACCAGCgtttTGAGACGTGTATCAAATATTTCGTCGTCTCGaggtTGCACAATTTCAGGGGCTGCTAAgctcagagGCAGGTggaag
scCHyM306	UBR4	Exon Deletion	ENSG00000127481.15	ENSE00003478357.1	chr1:19099597-19099677:-	81	chr1|19099740|19099741|+	chr1:19099724-19099743:+	CAAGTAAAATCCAAGAGCAA	0.586004	0.170601	chr1|19099452|19099455|-	chr1:19099452-19099474:-	CTGTCCCTGTTTGGGGTTGTGTG	0.327042	0.742984	FramePre	alternative	agagaACCTGCagagaccgCAAGTAAAATCCAAGAGCAAgtttCGAGACGGCGATCCCTCTCTTCTCCGTCTCGaggtCTGTCCCTGTTTGGGGTTGTGTGgctcagagGCAGGTggaag
scCHyM307	UBR4	Exon Deletion	ENSG00000127481.15	ENSE00003478357.1	chr1:19099597-19099677:-	81	chr1|19099755|19099756|-	chr1:19099753-19099772:-	AATTATCAACCATTGCCGTA	0.606021	0.6291	chr1|19099531|19099534|-	chr1:19099531-19099553:-	TGACTTATGCAGACTTGTACCAG	0.416631	1	FramePre	alternative	agagaACCTGCagagaccgAATTATCAACCATTGCCGTAgtttTGAGACGGTTTTTCTAAATCCCCACGTCTCAaggtTGACTTATGCAGACTTGTACCAGgctcagagGCAGGTggaag
scCHyM308	HEATR1	Exon Deletion	ENSG00000119285.11	ENSE00000908039.1	chr1:236574202-236574333:-	132	chr1|236574478|236574479|-	chr1:236574476-236574495:-	GAAAACTGAACGTTGTACAT	0.508002	0.353551	chr1|236574094|236574097|-	chr1:236574094-236574116:-	TAGTGCTTGTAAGAGGTCAGATG	0.559765	1	FramePre	alternative	agagaACCTGCagagaccgGAAAACTGAACGTTGTACATgtttAGAGACGCACTAAACGCCGGTGCACGTCTCAaggtTAGTGCTTGTAAGAGGTCAGATGgctcagagGCAGGTggaag
scCHyM309	HEATR1	Exon Deletion	ENSG00000119285.11	ENSE00000908039.1	chr1:236574202-236574333:-	132	chr1|236574135|236574136|+	chr1:236574119-236574138:+	AAATACAGGACTCTTAAACA	0.638794	0.204725	chr1|236574427|236574430|-	chr1:236574427-236574449:-	ACTGACAAAATTAAGTGGGAAAC	0.65384	1	FramePre	alternative	agagaACCTGCagagaccgAAATACAGGACTCTTAAACAgtttGGAGACGATCCAATGGGGCGCGTACGTCTCGaggtACTGACAAAATTAAGTGGGAAACgctcagagGCAGGTggaag
scCHyM310	HEATR1	Exon Deletion	ENSG00000119285.11	ENSE00000908039.1	chr1:236574202-236574333:-	132	chr1|236574150|236574151|-	chr1:236574148-236574167:-	ATGTTTATAGTCTCTTCCAA	0.620718	0.198669	chr1|236574419|236574422|+	chr1:236574400-236574422:+	TATCAACCTCTCTCAAAATACAA	0.618627	0.819788	FramePre	alternative	agagaACCTGCagagaccgATGTTTATAGTCTCTTCCAAgtttCGAGACGGACCAGATGGGGGGTCCCGTCTCGaggtTATCAACCTCTCTCAAAATACAAgctcagagGCAGGTggaag
scCHyM311	HEATR1	Exon Deletion	ENSG00000119285.11	ENSE00000908040.1	chr1:236574661-236574903:-	243	chr1|236575005|236575006|+	chr1:236574989-236575008:+	AAGATGGGAGTTTAGCCTGG	0.709758	0.188784	chr1|236574606|236574609|+	chr1:236574587-236574609:+	ACGCTGTTCCTGTTGCCTTCTAC	0.286373	1	FramePre	alternative	agagaACCTGCagagaccgAAGATGGGAGTTTAGCCTGGgtttGGAGACGGTGTACCCCTTACCACACGTCTCTaggtACGCTGTTCCTGTTGCCTTCTACgctcagagGCAGGTggaag
scCHyM312	HEATR1	Exon Deletion	ENSG00000119285.11	ENSE00000908040.1	chr1:236574661-236574903:-	243	chr1|236574986|236574987|-	chr1:236574984-236575003:-	CTAAACTCCCATCTTCCAGC	0.540956	0.243895	chr1|236574546|236574549|+	chr1:236574527-236574549:+	AAACGTCTAGTCCACCTGTAACT	0.655112	1	FramePre	alternative	agagaACCTGCagagaccgCTAAACTCCCATCTTCCAGCgtttGGAGACGCATCAGTGTCCATTCCTCGTCTCAaggtAAACGTCTAGTCCACCTGTAACTgctcagagGCAGGTggaag
scCHyM313	HEATR1	Exon Deletion	ENSG00000119285.11	ENSE00000908040.1	chr1:236574661-236574903:-	243	chr1|236574543|236574544|-	chr1:236574541-236574560:-	TTGGAGAAGATAGTTACAGG	0.64042	0.245687	chr1|236574976|236574979|+	chr1:236574957-236574979:+	CTCACTCTACAGAGACACTCAAA	0.762528	0.850475	FramePre	alternative	agagaACCTGCagagaccgTTGGAGAAGATAGTTACAGGgtttTGAGACGTTCCCATAAATCCCCGTCGTCTCAaggtCTCACTCTACAGAGACACTCAAAgctcagagGCAGGTggaag
scCHyM314	HEATR1	Exon Deletion	ENSG00000119285.11	ENSE00000908041.1	chr1:236576219-236576377:-	159	chr1|236575940|236575941|-	chr1:236575938-236575957:-	TAACAGTCTCGTGTCTCATG	0.643327	0.60961	chr1|236576477|236576480|-	chr1:236576477-236576499:-	AGGAGAAATGGAAAATTATAAAC	0.536733	0.708532	FramePre	alternative	agagaACCTGCagagaccgTAACAGTCTCGTGTCTCATGgtttAGAGACGCTCAGCTATGGGAAAAGCGTCTCTaggtAGGAGAAATGGAAAATTATAAACgctcagagGCAGGTggaag
scCHyM315	HEATR1	Exon Deletion	ENSG00000119285.11	ENSE00000908041.1	chr1:236576219-236576377:-	159	chr1|236576083|236576084|-	chr1:236576081-236576100:-	TGTAATATTAATTTGAGAGG	0.54702	0.171276	chr1|236576438|236576441|-	chr1:236576438-236576460:-	GGTAAGAGTCTTCCGTAATTAAT	0.796268	1	FramePre	alternative	agagaACCTGCagagaccgTGTAATATTAATTTGAGAGGgtttGGAGACGACTCTCTGGCCATGCCGCGTCTCTaggtGGTAAGAGTCTTCCGTAATTAATgctcagagGCAGGTggaag
scCHyM316	HEATR1	Exon Deletion	ENSG00000119285.11	ENSE00000908041.1	chr1:236576219-236576377:-	159	chr1|236576711|236576712|+	chr1:236576695-236576714:+	ACACAGTGAAATGTCGAGAA	0.53257	0.502222	chr1|236575944|236575947|+	chr1:236575925-236575947:+	AGCAGTGCAGCCCCATGAGACAC	0.883604	1	FramePre	alternative	agagaACCTGCagagaccgACACAGTGAAATGTCGAGAAgtttCGAGACGACGCGGCTCTTAACGCTCGTCTCCaggtAGCAGTGCAGCCCCATGAGACACgctcagagGCAGGTggaag
scCHyM317	HEATR1	Exon Deletion	ENSG00000119285.11	ENSE00003607969.1	chr1:236596836-236596976:-	141	chr1|236597639|236597640|+	chr1:236597623-236597642:+	ACTGTAACTAGAATCTGGCA	0.682348	0.365073	chr1|236596719|236596722|+	chr1:236596700-236596722:+	AACCTAAAGGCTAAATCTCAGCT	0.535562	1	FramePre	alternative	agagaACCTGCagagaccgACTGTAACTAGAATCTGGCAgtttCGAGACGGTGATGATGCTACAAGCCGTCTCTaggtAACCTAAAGGCTAAATCTCAGCTgctcagagGCAGGTggaag
scCHyM318	HEATR1	Exon Deletion	ENSG00000119285.11	ENSE00003607969.1	chr1:236596836-236596976:-	141	chr1|236596615|236596616|-	chr1:236596613-236596632:-	ATATTGGCTGTCTGGTCCTG	0.694324	0.193927	chr1|236597028|236597031|+	chr1:236597009-236597031:+	ACAGTGAAAGGGAGGTAGAAGGA	0.476228	1	FramePre	alternative	agagaACCTGCagagaccgATATTGGCTGTCTGGTCCTGgtttCGAGACGGACGTGTATCCAGGGATCGTCTCAaggtACAGTGAAAGGGAGGTAGAAGGAgctcagagGCAGGTggaag
scCHyM319	HEATR1	Exon Deletion	ENSG00000119285.11	ENSE00003607969.1	chr1:236596836-236596976:-	141	chr1|236596658|236596659|+	chr1:236596642-236596661:+	AGAGTCCTAATTAAGGTCCC	0.545552	0.878808	chr1|236597181|236597184|+	chr1:236597162-236597184:+	CAGCTCTCCTGAATTACCATATG	0.57856	1	FramePre	alternative	agagaACCTGCagagaccgAGAGTCCTAATTAAGGTCCCgtttAGAGACGCGCTATTCGACGGCTCACGTCTCTaggtCAGCTCTCCTGAATTACCATATGgctcagagGCAGGTggaag
scCHyM320	HEATR1	Exon Deletion	ENSG00000119285.11	ENSE00003479239.1	chr1:236597878-236597979:-	102	chr1|236597639|236597640|+	chr1:236597623-236597642:+	ACTGTAACTAGAATCTGGCA	0.682348	0.365073	chr1|236598066|236598069|+	chr1:236598047-236598069:+	CCCTAGTAATGTCTTCATACTGC	0.377733	1	FramePre	alternative	agagaACCTGCagagaccgACTGTAACTAGAATCTGGCAgtttAGAGACGTAAAGGGGCTCCGATCCCGTCTCCaggtCCCTAGTAATGTCTTCATACTGCgctcagagGCAGGTggaag
scCHyM321	HEATR1	Exon Deletion	ENSG00000119285.11	ENSE00003479239.1	chr1:236597878-236597979:-	102	chr1|236597580|236597581|-	chr1:236597578-236597597:-	ATGTCGGGAATATTCAACCT	0.663076	0.713376	chr1|236598057|236598060|+	chr1:236598038-236598060:+	AAGCATTTACCCTAGTAATGTCT	0.439053	1	FramePre	alternative	agagaACCTGCagagaccgATGTCGGGAATATTCAACCTgtttCGAGACGTGCCGGAAATCTCTCGCCGTCTCGaggtAAGCATTTACCCTAGTAATGTCTgctcagagGCAGGTggaag
scCHyM322	HEATR1	Exon Deletion	ENSG00000119285.11	ENSE00003479239.1	chr1:236597878-236597979:-	102	chr1|236598053|236598054|-	chr1:236598051-236598070:-	AGCAGTATGAAGACATTACT	0.519049	0.338799	chr1|236597802|236597805|-	chr1:236597802-236597824:-	AATGAAGAAAACATACTAAAACA	0.697331	0.639246	FramePre	alternative	agagaACCTGCagagaccgAGCAGTATGAAGACATTACTgtttAGAGACGGATACAGATGCCAGTGTCGTCTCTaggtAATGAAGAAAACATACTAAAACAgctcagagGCAGGTggaag
scCHyM323	PUM1	Exon Deletion	ENSG00000134644.16	ENSE00000916508.1	chr1:30941998-30942123:-	126	chr1|30941910|30941911|-	chr1:30941908-30941927:-	GTCAGTGTAGGTTCCAGAAG	0.507421	0.184292	chr1|30942348|30942351|-	chr1:30942348-30942370:-	AGCTCTGAATTGTGCACATCTAT	0.698423	1	FramePre	alternative	agagaACCTGCagagaccgGTCAGTGTAGGTTCCAGAAGgtttGGAGACGGGCCTAGAAAAGCCCTTCGTCTCCaggtAGCTCTGAATTGTGCACATCTATgctcagagGCAGGTggaag
scCHyM324	PUM1	Exon Deletion	ENSG00000134644.16	ENSE00000916508.1	chr1:30941998-30942123:-	126	chr1|30942536|30942537|-	chr1:30942534-30942553:-	TTGCATTCTGGTTGTTCTGG	0.625339	0.16478	chr1|30941904|30941907|-	chr1:30941904-30941926:-	TCAGTGTAGGTTCCAGAAGAGGT	0.513432	1	FramePre	alternative	agagaACCTGCagagaccgTTGCATTCTGGTTGTTCTGGgtttAGAGACGCGAGCCCCAGTCGTTTACGTCTCCaggtTCAGTGTAGGTTCCAGAAGAGGTgctcagagGCAGGTggaag
scCHyM325	PUM1	Exon Deletion	ENSG00000134644.16	ENSE00000916508.1	chr1:30941998-30942123:-	126	chr1|30942394|30942395|-	chr1:30942392-30942411:-	ACTAGCTATCTGTTTCTTGG	0.523858	0.235106	chr1|30941812|30941815|-	chr1:30941812-30941834:-	TGAATATGGGTAGTGAATTGAGC	0.266976	0.890281	FramePre	alternative	agagaACCTGCagagaccgACTAGCTATCTGTTTCTTGGgtttCGAGACGCAGAGTGACCTAGGGTGCGTCTCTaggtTGAATATGGGTAGTGAATTGAGCgctcagagGCAGGTggaag
scCHyM326	EIF2B3	Exon Deletion	ENSG00000070785.17	ENSE00001064943.1	chr1:44897355-44897444:-	90	chr1|44897165|44897166|+	chr1:44897149-44897168:+	AATATAAGCAGGGGACTCTG	0.619643	0.246293	chr1|44897562|44897565|+	chr1:44897543-44897565:+	TGAGGGTCAGAGGCATGCTGCCT	0.447563	1	FramePre	alternative	agagaACCTGCagagaccgAATATAAGCAGGGGACTCTGgtttAGAGACGGTTGCACGATTGCACAGCGTCTCGaggtTGAGGGTCAGAGGCATGCTGCCTgctcagagGCAGGTggaag
scCHyM327	EIF2B3	Exon Deletion	ENSG00000070785.17	ENSE00001064943.1	chr1:44897355-44897444:-	90	chr1|44897496|44897497|+	chr1:44897480-44897499:+	AGGCTCACAATCAGGTAACA	0.505192	0.374241	chr1|44897247|44897250|-	chr1:44897247-44897269:-	GATAACCAGTTTCTAAAATTAGC	0.363431	0.835509	FramePre	alternative	agagaACCTGCagagaccgAGGCTCACAATCAGGTAACAgtttCGAGACGAGTTCAGTAGCATTGGACGTCTCGaggtGATAACCAGTTTCTAAAATTAGCgctcagagGCAGGTggaag
scCHyM328	EIF2B3	Exon Deletion	ENSG00000070785.17	ENSE00001064943.1	chr1:44897355-44897444:-	90	chr1|44897542|44897543|+	chr1:44897526-44897545:+	AGGCACTGGTAAGTTTATGA	0.576421	0.294979	chr1|44897276|44897279|+	chr1:44897257-44897279:+	GAAACTGGTTATCTAAATTATGA	0.279993	1	FramePre	alternative	agagaACCTGCagagaccgAGGCACTGGTAAGTTTATGAgtttGGAGACGCGTATACCGTTGCCGAACGTCTCAaggtGAAACTGGTTATCTAAATTATGAgctcagagGCAGGTggaag
scCHyM329	MAGOH	Exon Deletion	ENSG00000162385.11	ENSE00001689792.1	chr1:53233542-53233652:-	111	chr1|53233473|53233474|+	chr1:53233457-53233476:+	GCAACAAAAGCTTTAAGTGG	0.619747	0.242811	chr1|53233703|53233706|-	chr1:53233703-53233725:-	TCTTCCATCACTATCTGAGTCAA	0.64165	1	FramePre	alternative	agagaACCTGCagagaccgGCAACAAAAGCTTTAAGTGGgtttGGAGACGCGTGTACCTGAGTAAGACGTCTCGaggtTCTTCCATCACTATCTGAGTCAAgctcagagGCAGGTggaag
scCHyM330	MAGOH	Exon Deletion	ENSG00000162385.11	ENSE00001689792.1	chr1:53233542-53233652:-	111	chr1|53233745|53233746|-	chr1:53233743-53233762:-	GATGCCAGAAATAAGTCTGC	0.564188	0.16779	chr1|53233450|53233453|+	chr1:53233431-53233453:+	TCCATAGTAGTTAGTAAGTGAGA	0.715872	1	FramePre	alternative	agagaACCTGCagagaccgGATGCCAGAAATAAGTCTGCgtttGGAGACGCCCACGGCCCAACCGATCGTCTCTaggtTCCATAGTAGTTAGTAAGTGAGAgctcagagGCAGGTggaag
scCHyM331	MAGOH	Exon Deletion	ENSG00000162385.11	ENSE00001689792.1	chr1:53233542-53233652:-	111	chr1|53233791|53233792|+	chr1:53233775-53233794:+	AAGACATTCATGCTCAACCT	0.677628	0.349997	chr1|53233438|53233441|-	chr1:53233438-53233460:-	TTGCCTATCTCACTTACTAACTA	0.580255	1	FramePre	alternative	agagaACCTGCagagaccgAAGACATTCATGCTCAACCTgtttGGAGACGTACATTCTATTACGAACCGTCTCTaggtTTGCCTATCTCACTTACTAACTAgctcagagGCAGGTggaag
scCHyM332	TPX2	Exon Deletion	ENSG00000088325.16	ENSE00000560794.1	chr20:31760057-31760179:+	123	chr20|31759965|31759966|+	chr20:31759949-31759968:+	GAGTTGGAAGTGTACTGGTA	0.538391	0.498397	chr20|31760229|31760232|-	chr20:31760229-31760251:-	CCAGAACCTCAGGCTTCTAAAAC	0.393856	0.920987	FramePre	alternative	agagaACCTGCagagaccgGAGTTGGAAGTGTACTGGTAgtttTGAGACGACCCATAGGCGAGGTAGCGTCTCTaggtCCAGAACCTCAGGCTTCTAAAACgctcagagGCAGGTggaag
scCHyM333	TPX2	Exon Deletion	ENSG00000088325.16	ENSE00000560794.1	chr20:31760057-31760179:+	123	chr20|31760728|31760729|+	chr20:31760712-31760731:+	GATTTAATGTAACCTAACCT	0.64649	0.337985	chr20|31759885|31759888|+	chr20:31759866-31759888:+	GTGATTGTTCTTATAGTCTATCT	0.57179	1	FramePre	alternative	agagaACCTGCagagaccgGATTTAATGTAACCTAACCTgtttCGAGACGACGTGCCAGTATGCGCACGTCTCGaggtGTGATTGTTCTTATAGTCTATCTgctcagagGCAGGTggaag
scCHyM334	TPX2	Exon Deletion	ENSG00000088325.16	ENSE00000560794.1	chr20:31760057-31760179:+	123	chr20|31760737|31760738|+	chr20:31760721-31760740:+	TAACCTAACCTGGGTCTGGG	0.596252	0.444011	chr20|31759966|31759969|-	chr20:31759966-31759988:-	AAATGCAAACTAAAGCTCCCTAC	0.323131	0.850727	FramePre	alternative	agagaACCTGCagagaccgTAACCTAACCTGGGTCTGGGgtttTGAGACGTATGGCGCCATTCCTATCGTCTCCaggtAAATGCAAACTAAAGCTCCCTACgctcagagGCAGGTggaag
scCHyM335	DNMT3B	Exon Deletion	ENSG00000088305.18	ENSE00000661222.1	chr20:32788854-32789012:+	159	chr20|32789091|32789092|-	chr20:32789089-32789108:-	CATCTGCAGAATACAATCCC	0.59299	0.408244	chr20|32787711|32787714|+	chr20:32787692-32787714:+	CCAACATGACATTTATGTAAGGA	0.383383	1	FramePre	alternative	agagaACCTGCagagaccgCATCTGCAGAATACAATCCCgtttAGAGACGCAGTACCTAGAGCAAGGCGTCTCTaggtCCAACATGACATTTATGTAAGGAgctcagagGCAGGTggaag
scCHyM336	DNMT3B	Exon Deletion	ENSG00000088305.18	ENSE00000661222.1	chr20:32788854-32789012:+	159	chr20|32788785|32788786|+	chr20:32788769-32788788:+	TGCCCTCAGGGACAGTGGAG	0.608991	0.176351	chr20|32789095|32789098|+	chr20:32789076-32789098:+	AAGACAAAGGCCTGGGATTGTAT	0.589281	1	FramePre	alternative	agagaACCTGCagagaccgTGCCCTCAGGGACAGTGGAGgtttTGAGACGTACACTCGCATGTAGGCCGTCTCTaggtAAGACAAAGGCCTGGGATTGTATgctcagagGCAGGTggaag
scCHyM337	DNMT3B	Exon Deletion	ENSG00000088305.18	ENSE00000661222.1	chr20:32788854-32789012:+	159	chr20|32789071|32789072|-	chr20:32789069-32789088:-	AGGCCTTTGTCTTCAAAGGG	0.619202	0.298678	chr20|32787726|32787729|+	chr20:32787707-32787729:+	TGTAAGGACTGCAACTGCGTACG	0.512299	1	FramePre	alternative	agagaACCTGCagagaccgAGGCCTTTGTCTTCAAAGGGgtttTGAGACGGACTGGATTAGGAACGCCGTCTCCaggtTGTAAGGACTGCAACTGCGTACGgctcagagGCAGGTggaag
scCHyM338	DDX27	Exon Deletion	ENSG00000124228.14	ENSE00003571321.1	chr20:49228715-49228888:+	174	chr20|49227829|49227830|+	chr20:49227813-49227832:+	TGGCCCTGCCATATCAGAGG	0.643	0.322007	chr20|49228993|49228996|-	chr20:49228993-49229015:-	AGTGGATTCAATCAACACAAAGG	0.743713	1	FramePre	alternative	agagaACCTGCagagaccgTGGCCCTGCCATATCAGAGGgtttCGAGACGAACCTCAGGCACAACGTCGTCTCGaggtAGTGGATTCAATCAACACAAAGGgctcagagGCAGGTggaag
scCHyM339	DDX27	Exon Deletion	ENSG00000124228.14	ENSE00003571321.1	chr20:49228715-49228888:+	174	chr20|49228660|49228661|+	chr20:49228644-49228663:+	CTCTGGTGAAAACCTAACCC	0.577332	0.316397	chr20|49229366|49229369|-	chr20:49229366-49229388:-	TGAAGGTTGGTTAAGTCTCAATC	0.289918	1	FramePre	alternative	agagaACCTGCagagaccgCTCTGGTGAAAACCTAACCCgtttAGAGACGGGACTCGTGTTCAGCCTCGTCTCGaggtTGAAGGTTGGTTAAGTCTCAATCgctcagagGCAGGTggaag
scCHyM340	DDX27	Exon Deletion	ENSG00000124228.14	ENSE00003571321.1	chr20:49228715-49228888:+	174	chr20|49228663|49228664|+	chr20:49228647-49228666:+	TGGTGAAAACCTAACCCTGG	0.674821	0.248411	chr20|49229360|49229363|+	chr20:49229341-49229363:+	ATAGTGCTTTAGGTGGGTGGGAT	0.48455	1	FramePre	alternative	agagaACCTGCagagaccgTGGTGAAAACCTAACCCTGGgtttCGAGACGGGACGGGCGCAAACCGCCGTCTCAaggtATAGTGCTTTAGGTGGGTGGGATgctcagagGCAGGTggaag
scCHyM341	PRPF6	Exon Deletion	ENSG00000101161.8	ENSE00000663635.1	chr20:63994916-63995092:+	177	chr20|63995144|63995145|+	chr20:63995128-63995147:+	AGTCCTGTTAGATCAGTGGC	0.537615	0.184544	chr20|63994846|63994849|-	chr20:63994846-63994868:-	ATGTGCCCAGGTAGGACCATGCC	0.755365	1	FramePre	alternative	agagaACCTGCagagaccgAGTCCTGTTAGATCAGTGGCgtttCGAGACGCATTGGATGGTTATAAACGTCTCAaggtATGTGCCCAGGTAGGACCATGCCgctcagagGCAGGTggaag
scCHyM342	PRPF6	Exon Deletion	ENSG00000101161.8	ENSE00000663635.1	chr20:63994916-63995092:+	177	chr20|63994857|63994858|+	chr20:63994841-63994860:+	GAGAGGGCATGGTCCTACCT	0.580748	0.270267	chr20|63995148|63995151|+	chr20:63995129-63995151:+	GTCCTGTTAGATCAGTGGCAGGA	0.256685	0.828729	FramePre	alternative	agagaACCTGCagagaccgGAGAGGGCATGGTCCTACCTgtttCGAGACGAAGGACCGGCAGTATCACGTCTCTaggtGTCCTGTTAGATCAGTGGCAGGAgctcagagGCAGGTggaag
scCHyM343	PRPF6	Exon Deletion	ENSG00000101161.8	ENSE00000663635.1	chr20:63994916-63995092:+	177	chr20|63995152|63995153|+	chr20:63995136-63995155:+	TAGATCAGTGGCAGGAATGG	0.581328	0.188833	chr20|63994598|63994601|+	chr20:63994579-63994601:+	AGACCAGCCTTGGGGAGAACCTG	0.677531	0.751874	FramePre	alternative	agagaACCTGCagagaccgTAGATCAGTGGCAGGAATGGgtttTGAGACGTAAAGTACGGTAGACACCGTCTCAaggtAGACCAGCCTTGGGGAGAACCTGgctcagagGCAGGTggaag
scCHyM344	PRPF6	Exon Deletion	ENSG00000101161.8	ENSE00000663641.1	chr20:64016723-64016845:+	123	chr20|64016664|64016665|-	chr20:64016662-64016681:-	AGAGCTGCAGATTCCCAACG	0.740311	0.459507	chr20|64016909|64016912|-	chr20:64016909-64016931:-	AAATAGCCTAGTAGTTTATAAGG	0.309196	1	FramePre	alternative	agagaACCTGCagagaccgAGAGCTGCAGATTCCCAACGgtttTGAGACGTCCTCTTGCAGCCAGATCGTCTCGaggtAAATAGCCTAGTAGTTTATAAGGgctcagagGCAGGTggaag
scCHyM345	PRPF6	Exon Deletion	ENSG00000101161.8	ENSE00000663641.1	chr20:64016723-64016845:+	123	chr20|64016661|64016662|+	chr20:64016645-64016664:+	AGGAACTCCGTACTCCCCGT	0.600591	0.989788	chr20|64017716|64017719|+	chr20:64017697-64017719:+	TTACTCTGTTCGCTCTCATGCAC	0.259511	1	FramePre	alternative	agagaACCTGCagagaccgAGGAACTCCGTACTCCCCGTgtttAGAGACGCCAGCACGCAGCGGGGGCGTCTCGaggtTTACTCTGTTCGCTCTCATGCACgctcagagGCAGGTggaag
scCHyM346	PRPF6	Exon Deletion	ENSG00000101161.8	ENSE00000663641.1	chr20:64016723-64016845:+	123	chr20|64017917|64017918|+	chr20:64017901-64017920:+	CTTACTCAAATCTCACCCAC	0.623192	0.39312	chr20|64016665|64016668|-	chr20:64016665-64016687:-	GAAATCAGAGCTGCAGATTCCCA	0.364456	0.968033	FramePre	alternative	agagaACCTGCagagaccgCTTACTCAAATCTCACCCACgtttAGAGACGAAACTGATAACAGTTCACGTCTCTaggtGAAATCAGAGCTGCAGATTCCCAgctcagagGCAGGTggaag
scCHyM347	PRPF6	Exon Deletion	ENSG00000101161.8	ENSE00000663644.1	chr20:64025939-64026058:+	120	chr20|64026153|64026154|+	chr20:64026137-64026156:+	GATGGGAGTGAGATGACGGC	0.596995	0.202155	chr20|64025715|64025718|+	chr20:64025696-64025718:+	GCAGCCTCTTCACTGTCCTCACT	0.617532	1	FramePre	alternative	agagaACCTGCagagaccgGATGGGAGTGAGATGACGGCgtttCGAGACGTGACGTGACAAGCCACGCGTCTCGaggtGCAGCCTCTTCACTGTCCTCACTgctcagagGCAGGTggaag
scCHyM348	PRPF6	Exon Deletion	ENSG00000101161.8	ENSE00000663644.1	chr20:64025939-64026058:+	120	chr20|64025886|64025887|+	chr20:64025870-64025889:+	GATTAAGTGTGATCAGGCGC	0.534991	0.586492	chr20|64026175|64026178|-	chr20:64026175-64026197:-	GTCACATCACAAAGATGAGTGTG	0.784818	1	FramePre	alternative	agagaACCTGCagagaccgGATTAAGTGTGATCAGGCGCgtttCGAGACGTACTAGACCCTCGTAGTCGTCTCCaggtGTCACATCACAAAGATGAGTGTGgctcagagGCAGGTggaag
scCHyM349	PRPF6	Exon Deletion	ENSG00000101161.8	ENSE00000663644.1	chr20:64025939-64026058:+	120	chr20|64026121|64026122|-	chr20:64026119-64026138:-	TCACCACCCAAGCCAGGCGT	0.501172	0.182364	chr20|64025648|64025651|+	chr20:64025629-64025651:+	AGAGGGCGTGGGTGGATCCTGGG	0.320768	1	FramePre	alternative	agagaACCTGCagagaccgTCACCACCCAAGCCAGGCGTgtttTGAGACGACGCCAGTACTCCGGGCCGTCTCAaggtAGAGGGCGTGGGTGGATCCTGGGgctcagagGCAGGTggaag
scCHyM350	HIRA	Exon Deletion	ENSG00000100084.14	ENSE00003555550.1	chr22:19356890-19357051:-	162	chr22|19357119|19357120|+	chr22:19357103-19357122:+	AGACAGTAGCCCTGGAAGTG	0.553556	0.185635	chr22|19356554|19356557|+	chr22:19356535-19356557:+	GGGGAAGCCAGGCCACAGCAGCC	0.649455	0.698667	FramePre	alternative	agagaACCTGCagagaccgAGACAGTAGCCCTGGAAGTGgtttTGAGACGAAGACAAGAGATACACCCGTCTCAaggtGGGGAAGCCAGGCCACAGCAGCCgctcagagGCAGGTggaag
scCHyM351	HIRA	Exon Deletion	ENSG00000100084.14	ENSE00003555550.1	chr22:19356890-19357051:-	162	chr22|19356818|19356819|-	chr22:19356816-19356835:-	GTAGGCCCCACCTCACTGCA	0.537763	0.249072	chr22|19357336|19357339|-	chr22:19357336-19357358:-	CTGGGTGATCATCAGAGGCATTG	0.723205	1	FramePre	alternative	agagaACCTGCagagaccgGTAGGCCCCACCTCACTGCAgtttCGAGACGCCGATAGGGTCCGGGCGCGTCTCAaggtCTGGGTGATCATCAGAGGCATTGgctcagagGCAGGTggaag
scCHyM352	HIRA	Exon Deletion	ENSG00000100084.14	ENSE00003555550.1	chr22:19356890-19357051:-	162	chr22|19356760|19356761|+	chr22:19356744-19356763:+	GCAATATCACTAACTGCTCA	0.59893	0.410512	chr22|19357222|19357225|-	chr22:19357222-19357244:-	ATCCAAGATCTCAGGGAGGCTCC	0.458157	1	FramePre	alternative	agagaACCTGCagagaccgGCAATATCACTAACTGCTCAgtttCGAGACGGTCGTCGGTAGGAAGAACGTCTCTaggtATCCAAGATCTCAGGGAGGCTCCgctcagagGCAGGTggaag
scCHyM353	HIRA	Exon Deletion	ENSG00000100084.14	ENSE00003527896.1	chr22:19361237-19361341:-	105	chr22|19361450|19361451|+	chr22:19361434-19361453:+	CGACCAGAGCATTTCCACCC	0.534767	0.619596	chr22|19361110|19361113|-	chr22:19361110-19361132:-	CAGTGGCTCTCCATCACCTTCTG	0.680416	0.867211	FramePre	alternative	agagaACCTGCagagaccgCGACCAGAGCATTTCCACCCgtttAGAGACGACCGCTGCGACTCCATACGTCTCCaggtCAGTGGCTCTCCATCACCTTCTGgctcagagGCAGGTggaag
scCHyM354	HIRA	Exon Deletion	ENSG00000100084.14	ENSE00003527896.1	chr22:19361237-19361341:-	105	chr22|19361110|19361111|+	chr22:19361094-19361113:+	CTGCTATGACTTCTCCCAGA	0.623116	0.283709	chr22|19361468|19361471|+	chr22:19361449-19361471:+	CACCCTGGGAGGGAGGAAGCAGA	0.459907	0.944968	FramePre	alternative	agagaACCTGCagagaccgCTGCTATGACTTCTCCCAGAgtttAGAGACGCCGGCGTTATCGAGTACCGTCTCTaggtCACCCTGGGAGGGAGGAAGCAGAgctcagagGCAGGTggaag
scCHyM355	HIRA	Exon Deletion	ENSG00000100084.14	ENSE00003527896.1	chr22:19361237-19361341:-	105	chr22|19361398|19361399|+	chr22:19361382-19361401:+	TACGGGGTAGCATTTGGTAA	0.581716	0.519849	chr22|19361088|19361091|+	chr22:19361069-19361091:+	GCTAAGAGTTGGTGGGTACCCCG	0.563062	1	FramePre	alternative	agagaACCTGCagagaccgTACGGGGTAGCATTTGGTAAgtttAGAGACGGCCATACACTTGCTGATCGTCTCCaggtGCTAAGAGTTGGTGGGTACCCCGgctcagagGCAGGTggaag
scCHyM356	CDC45	Exon Deletion	ENSG00000093009.11	ENSE00003603046.1	chr22:19482690-19482827:+	138	chr22|19482893|19482894|-	chr22:19482891-19482910:-	CACACCTTACCAAGAACACC	0.606435	0.424069	chr22|19482626|19482629|+	chr22:19482607-19482629:+	AGCAGAACAACTCAGAGGCTTAG	0.821284	1	FramePre	alternative	agagaACCTGCagagaccgCACACCTTACCAAGAACACCgtttTGAGACGGTCCCAAATTATTGGTACGTCTCTaggtAGCAGAACAACTCAGAGGCTTAGgctcagagGCAGGTggaag
scCHyM357	CDC45	Exon Deletion	ENSG00000093009.11	ENSE00003603046.1	chr22:19482690-19482827:+	138	chr22|19482886|19482887|+	chr22:19482870-19482889:+	GCCATGTACAATGTCTCACC	0.573501	0.482775	chr22|19482575|19482578|+	chr22:19482556-19482578:+	GAGTCCCTTGCCACGTGGGCCTC	0.595601	1	FramePre	alternative	agagaACCTGCagagaccgGCCATGTACAATGTCTCACCgtttCGAGACGTGATCCTAAAGCTACTTCGTCTCGaggtGAGTCCCTTGCCACGTGGGCCTCgctcagagGCAGGTggaag
scCHyM358	CDC45	Exon Deletion	ENSG00000093009.11	ENSE00003603046.1	chr22:19482690-19482827:+	138	chr22|19482618|19482619|+	chr22:19482602-19482621:+	GTTTAAGCAGAACAACTCAG	0.730957	0.315569	chr22|19483007|19483010|+	chr22:19482988-19483010:+	AGGAGAGTCTGGAGTACACTGGC	0.798202	1	FramePre	alternative	agagaACCTGCagagaccgGTTTAAGCAGAACAACTCAGgtttTGAGACGCTGATCTACAACCAACACGTCTCTaggtAGGAGAGTCTGGAGTACACTGGCgctcagagGCAGGTggaag
scCHyM359	DGCR8	Exon Deletion	ENSG00000128191.16	ENSE00003460151.1	chr22:20092809-20092907:+	99	chr22|20092729|20092730|-	chr22:20092727-20092746:-	TCTGCCCACACCGACAGACA	0.650321	0.447462	chr22|20093569|20093572|+	chr22:20093550-20093572:+	AACTGAGCAGCATGTGGGCATGC	0.859995	1	FramePre	alternative	agagaACCTGCagagaccgTCTGCCCACACCGACAGACAgtttTGAGACGCCCTATCGCTTTATCATCGTCTCAaggtAACTGAGCAGCATGTGGGCATGCgctcagagGCAGGTggaag
scCHyM360	DGCR8	Exon Deletion	ENSG00000128191.16	ENSE00003460151.1	chr22:20092809-20092907:+	99	chr22|20092995|20092996|+	chr22:20092979-20092998:+	GGCTGAGCAGTGGTGACAAG	0.524726	0.197773	chr22|20092534|20092537|+	chr22:20092515-20092537:+	GTAGACCTTGGTCCCTGTCGTAG	0.282438	1	FramePre	alternative	agagaACCTGCagagaccgGGCTGAGCAGTGGTGACAAGgtttTGAGACGCCCACACGGGGCCTCGCCGTCTCCaggtGTAGACCTTGGTCCCTGTCGTAGgctcagagGCAGGTggaag
scCHyM361	DGCR8	Exon Deletion	ENSG00000128191.16	ENSE00003460151.1	chr22:20092809-20092907:+	99	chr22|20092974|20092975|+	chr22:20092958-20092977:+	CTCGCTGCTTGGTTAGGGAG	0.52771	0.410288	chr22|20092505|20092508|+	chr22:20092486-20092508:+	CCATTCCGGCAGTCCTGTGTCCG	0.315414	1	FramePre	alternative	agagaACCTGCagagaccgCTCGCTGCTTGGTTAGGGAGgtttAGAGACGCCACCTCGCTGCTGAGCCGTCTCCaggtCCATTCCGGCAGTCCTGTGTCCGgctcagagGCAGGTggaag
scCHyM362	PI4KA	Exon Deletion	ENSG00000241973.11	ENSE00003502775.1	chr22:20726488-20726541:-	54	chr22|20726429|20726430|+	chr22:20726413-20726432:+	GGGACAGACCGGGCACAAGC	0.506254	0.32295	chr22|20726991|20726994|-	chr22:20726991-20727013:-	AGTTAAAGACATAAAGTTAACTT	0.500494	1	FramePre	alternative	agagaACCTGCagagaccgGGGACAGACCGGGCACAAGCgtttAGAGACGTCTTCAGGGCCATTGCCCGTCTCTaggtAGTTAAAGACATAAAGTTAACTTgctcagagGCAGGTggaag
scCHyM363	PI4KA	Exon Deletion	ENSG00000241973.11	ENSE00003502775.1	chr22:20726488-20726541:-	54	chr22|20726595|20726596|+	chr22:20726579-20726598:+	AGCAGAGCCACCCAACCCTA	0.543961	0.395197	chr22|20726211|20726214|+	chr22:20726192-20726214:+	AGGGGACCCCACCGATGAGAGGG	0.488706	1	FramePre	alternative	agagaACCTGCagagaccgAGCAGAGCCACCCAACCCTAgtttGGAGACGCAGCCTGGAGGAGTGCGCGTCTCAaggtAGGGGACCCCACCGATGAGAGGGgctcagagGCAGGTggaag
scCHyM364	PI4KA	Exon Deletion	ENSG00000241973.11	ENSE00003502775.1	chr22:20726488-20726541:-	54	chr22|20726683|20726684|+	chr22:20726667-20726686:+	ATGGCAGGCAAAATGACCGA	0.625278	0.303694	chr22|20726055|20726058|+	chr22:20726036-20726058:+	GCCTCCACAATTCTGAGAATGAG	0.876447	1	FramePre	alternative	agagaACCTGCagagaccgATGGCAGGCAAAATGACCGAgtttAGAGACGTCGGACCAAAGGGCTACCGTCTCAaggtGCCTCCACAATTCTGAGAATGAGgctcagagGCAGGTggaag
scCHyM365	PI4KA	Exon Deletion	ENSG00000241973.11	ENSE00003484938.1	chr22:20727230-20727397:-	168	chr22|20727460|20727461|+	chr22:20727444-20727463:+	CTCTGGAAATACCTGGTCCA	0.589169	0.211349	chr22|20727049|20727052|-	chr22:20727049-20727071:-	GTTCTAATTCAAATGTGTTCTCT	0.260802	1	FramePre	alternative	agagaACCTGCagagaccgCTCTGGAAATACCTGGTCCAgtttGGAGACGCCGCCGGTCAGGGGGAGCGTCTCAaggtGTTCTAATTCAAATGTGTTCTCTgctcagagGCAGGTggaag
scCHyM366	PI4KA	Exon Deletion	ENSG00000241973.11	ENSE00003484938.1	chr22:20727230-20727397:-	168	chr22|20727147|20727148|+	chr22:20727131-20727150:+	GGCGACCTCATGGCCAATGG	0.52253	0.571545	chr22|20727521|20727524|-	chr22:20727521-20727543:-	CATAACACATCAGAAGCATCTTC	0.622284	0.860783	FramePre	alternative	agagaACCTGCagagaccgGGCGACCTCATGGCCAATGGgtttTGAGACGTCGCACCCTAGTGTCGACGTCTCTaggtCATAACACATCAGAAGCATCTTCgctcagagGCAGGTggaag
scCHyM367	PI4KA	Exon Deletion	ENSG00000241973.11	ENSE00003484938.1	chr22:20727230-20727397:-	168	chr22|20727149|20727150|+	chr22:20727133-20727152:+	CGACCTCATGGCCAATGGTG	0.551202	0.401178	chr22|20727520|20727523|+	chr22:20727501-20727523:+	TAAGCATCGGTAACCATGGGGAA	0.552394	1	FramePre	alternative	agagaACCTGCagagaccgCGACCTCATGGCCAATGGTGgtttAGAGACGACTTCGATAGAGGGACGCGTCTCAaggtTAAGCATCGGTAACCATGGGGAAgctcagagGCAGGTggaag
scCHyM368	HSCB	Exon Deletion	ENSG00000100209.11	ENSE00003546666.1	chr22:28744615-28744704:+	90	chr22|28744215|28744216|-	chr22:28744213-28744232:-	AGGAAGTGGTTAAGTAGAGC	0.537849	0.180071	chr22|28745140|28745143|+	chr22:28745121-28745143:+	TCTGTGAATATTACTTGCCTCAA	0.512695	1	FramePre	alternative	agagaACCTGCagagaccgAGGAAGTGGTTAAGTAGAGCgtttGGAGACGGTCAGTCGAATAAGAGGCGTCTCCaggtTCTGTGAATATTACTTGCCTCAAgctcagagGCAGGTggaag
scCHyM369	HSCB	Exon Deletion	ENSG00000100209.11	ENSE00003546666.1	chr22:28744615-28744704:+	90	chr22|28744209|28744210|-	chr22:28744207-28744226:-	TGGTTAAGTAGAGCTGGTGT	0.64697	0.200102	chr22|28745032|28745035|-	chr22:28745032-28745054:-	AGAGGGTGCAGTAGTACAATCAC	0.807518	1	FramePre	alternative	agagaACCTGCagagaccgTGGTTAAGTAGAGCTGGTGTgtttAGAGACGCCTAGCCGATTTACGCCCGTCTCGaggtAGAGGGTGCAGTAGTACAATCACgctcagagGCAGGTggaag
scCHyM370	HSCB	Exon Deletion	ENSG00000100209.11	ENSE00003546666.1	chr22:28744615-28744704:+	90	chr22|28744229|28744230|-	chr22:28744227-28744246:-	TGGGCAGGCACCTAAGGAAG	0.533447	0.208082	chr22|28745115|28745118|+	chr22:28745096-28745118:+	GCCTCAGAGCACAAGTATAATTT	0.863237	1	FramePre	alternative	agagaACCTGCagagaccgTGGGCAGGCACCTAAGGAAGgtttAGAGACGAGGGGAGACCTCCCCGACGTCTCGaggtGCCTCAGAGCACAAGTATAATTTgctcagagGCAGGTggaag
scCHyM371	MCM5	Exon Deletion	ENSG00000100297.16	ENSE00001805573.1	chr22:35408408-35408563:+	156	chr22|35408614|35408615|-	chr22:35408612-35408631:-	CTCGGGTTAGGGCCACAGCT	0.554514	0.409533	chr22|35408094|35408097|+	chr22:35408075-35408097:+	GTAAGAGAATTGATGAACTAGCT	0.530286	1	FramePre	alternative	agagaACCTGCagagaccgCTCGGGTTAGGGCCACAGCTgtttCGAGACGTTCGGAAACCTCTACACCGTCTCGaggtGTAAGAGAATTGATGAACTAGCTgctcagagGCAGGTggaag
scCHyM372	MCM5	Exon Deletion	ENSG00000100297.16	ENSE00001805573.1	chr22:35408408-35408563:+	156	chr22|35408631|35408632|-	chr22:35408629-35408648:-	ATGACCCACTCCCAACACTC	0.638369	0.254328	chr22|35408082|35408085|+	chr22:35408063-35408085:+	AGTGGGGCTTTAGTAAGAGAATT	0.665746	0.96968	FramePre	alternative	agagaACCTGCagagaccgATGACCCACTCCCAACACTCgtttCGAGACGTGCGAGAATCTCCTACCCGTCTCAaggtAGTGGGGCTTTAGTAAGAGAATTgctcagagGCAGGTggaag
scCHyM373	MCM5	Exon Deletion	ENSG00000100297.16	ENSE00001805573.1	chr22:35408408-35408563:+	156	chr22|35408303|35408304|-	chr22:35408301-35408320:-	GTTGCCAGCGGCAATTTATG	0.511573	0.470278	chr22|35408762|35408765|+	chr22:35408743-35408765:+	CATAATCTGCAGGGGCATGTCAG	0.410164	0.603175	FramePre	alternative	agagaACCTGCagagaccgGTTGCCAGCGGCAATTTATGgtttTGAGACGAGTTGAGGTCGACGAATCGTCTCCaggtCATAATCTGCAGGGGCATGTCAGgctcagagGCAGGTggaag
scCHyM374	MCM5	Exon Deletion	ENSG00000100297.16	ENSE00003550023.1	chr22:35416339-35416404:+	66	chr22|35416476|35416477|-	chr22:35416474-35416493:-	AGAGAACTTGGTCCCAATCA	0.507073	0.307952	chr22|35416099|35416102|+	chr22:35416080-35416102:+	AATCCCTGGGCCGGTCACTCTAG	0.434922	1	FramePre	alternative	agagaACCTGCagagaccgAGAGAACTTGGTCCCAATCAgtttGGAGACGATGAGTTTGCGACCTTGCGTCTCTaggtAATCCCTGGGCCGGTCACTCTAGgctcagagGCAGGTggaag
scCHyM375	MCM5	Exon Deletion	ENSG00000100297.16	ENSE00003550023.1	chr22:35416339-35416404:+	66	chr22|35416250|35416251|+	chr22:35416234-35416253:+	GAGCTGGTATTCAGGAGTGA	0.632052	0.222087	chr22|35416516|35416519|+	chr22:35416497-35416519:+	CCCAGGCCTAGAATCTGTGTGTG	0.535357	1	FramePre	alternative	agagaACCTGCagagaccgGAGCTGGTATTCAGGAGTGAgtttAGAGACGGTTTCGTCCCAGCTTAGCGTCTCAaggtCCCAGGCCTAGAATCTGTGTGTGgctcagagGCAGGTggaag
scCHyM376	MCM5	Exon Deletion	ENSG00000100297.16	ENSE00003550023.1	chr22:35416339-35416404:+	66	chr22|35416462|35416463|-	chr22:35416460-35416479:-	CAATCAGGGCAGCCTGAGGA	0.594391	0.194311	chr22|35416025|35416028|-	chr22:35416025-35416047:-	TGCTGGCTGAGCACAGGAAGTCA	0.638961	1	FramePre	alternative	agagaACCTGCagagaccgCAATCAGGGCAGCCTGAGGAgtttAGAGACGGTGATGATGCTGCACATCGTCTCAaggtTGCTGGCTGAGCACAGGAAGTCAgctcagagGCAGGTggaag
scCHyM377	RANGAP1	Exon Deletion	ENSG00000100401.20	ENSE00000655554.1	chr22:41256711-41256824:-	114	chr22|41256590|41256591|+	chr22:41256574-41256593:+	CAGCATCACAGGGCCCGAAG	0.597808	0.398613	chr22|41257083|41257086|-	chr22:41257083-41257105:-	AGGCAGAGGGATCAGCTTACGTG	0.75558	0.819435	FramePre	alternative	agagaACCTGCagagaccgCAGCATCACAGGGCCCGAAGgtttTGAGACGGCAAGCGTAGTAGATTCCGTCTCGaggtAGGCAGAGGGATCAGCTTACGTGgctcagagGCAGGTggaag
scCHyM378	RANGAP1	Exon Deletion	ENSG00000100401.20	ENSE00000655554.1	chr22:41256711-41256824:-	114	chr22|41256922|41256923|-	chr22:41256920-41256939:-	GGAGGACAGTGTGTGGTGGC	0.505736	0.169348	chr22|41256463|41256466|-	chr22:41256463-41256485:-	AGTAAACACAGTACGTGACTCAT	0.903873	1	FramePre	alternative	agagaACCTGCagagaccgGGAGGACAGTGTGTGGTGGCgtttCGAGACGGGCTGTCAAGCCGATACCGTCTCGaggtAGTAAACACAGTACGTGACTCATgctcagagGCAGGTggaag
scCHyM379	RANGAP1	Exon Deletion	ENSG00000100401.20	ENSE00000655554.1	chr22:41256711-41256824:-	114	chr22|41256593|41256594|+	chr22:41256577-41256596:+	CATCACAGGGCCCGAAGTGG	0.548017	0.293605	chr22|41256971|41256974|-	chr22:41256971-41256993:-	GCCAGGGGCCCAGAGGCCAACAA	0.891406	1	FramePre	alternative	agagaACCTGCagagaccgCATCACAGGGCCCGAAGTGGgtttGGAGACGTGCTAGTGGTGTGCGGACGTCTCCaggtGCCAGGGGCCCAGAGGCCAACAAgctcagagGCAGGTggaag
scCHyM380	RANGAP1	Exon Deletion	ENSG00000100401.20	ENSE00000655579.1	chr22:41264664-41264843:-	180	chr22|41264599|41264600|-	chr22:41264597-41264616:-	TCCGTCTGACATATGTGCCC	0.574158	0.610666	chr22|41264893|41264896|+	chr22:41264874-41264896:+	ATAGACACCCAGCTTCTGTGCTG	0.300805	1	FramePre	alternative	agagaACCTGCagagaccgTCCGTCTGACATATGTGCCCgtttGGAGACGTGCTTCTATTGAAACCTCGTCTCCaggtATAGACACCCAGCTTCTGTGCTGgctcagagGCAGGTggaag
scCHyM381	RANGAP1	Exon Deletion	ENSG00000100401.20	ENSE00000655579.1	chr22:41264664-41264843:-	180	chr22|41264609|41264610|+	chr22:41264593-41264612:+	GCCAGGGCACATATGTCAGA	0.606149	0.327905	chr22|41264973|41264976|-	chr22:41264973-41264995:-	CAGTCTTAAGAATACTGAAATGG	0.489613	1	FramePre	alternative	agagaACCTGCagagaccgGCCAGGGCACATATGTCAGAgtttAGAGACGCCTTATAACAGTAGCTCCGTCTCCaggtCAGTCTTAAGAATACTGAAATGGgctcagagGCAGGTggaag
scCHyM382	RANGAP1	Exon Deletion	ENSG00000100401.20	ENSE00000655579.1	chr22:41264664-41264843:-	180	chr22|41264943|41264944|+	chr22:41264927-41264946:+	CCTTCCAAGGACACCCCGGC	0.511553	0.319996	chr22|41264530|41264533|-	chr22:41264530-41264552:-	AAAAGAGAAAGGCCTCAAAGGCA	0.332641	0.880203	FramePre	alternative	agagaACCTGCagagaccgCCTTCCAAGGACACCCCGGCgtttAGAGACGGGCACCGGAAATCACGCCGTCTCCaggtAAAAGAGAAAGGCCTCAAAGGCAgctcagagGCAGGTggaag
scCHyM383	PHF5A	Exon Deletion	ENSG00000100410.8	ENSE00003625067.1	chr22:41468124-41468147:-	24	chr22|41468027|41468028|-	chr22:41468025-41468044:-	GGGCTTTGAGTAGATGTGCC	0.525695	0.618344	chr22|41468263|41468266|-	chr22:41468263-41468285:-	TAATGATAAAATGGCTATCCGCA	0.46043	1	FramePre	alternative	agagaACCTGCagagaccgGGGCTTTGAGTAGATGTGCCgtttCGAGACGCGATCAGGTGGGACAACCGTCTCGaggtTAATGATAAAATGGCTATCCGCAgctcagagGCAGGTggaag
scCHyM384	PHF5A	Exon Deletion	ENSG00000100410.8	ENSE00003625067.1	chr22:41468124-41468147:-	24	chr22|41468221|41468222|+	chr22:41468205-41468224:+	GAAGTACATCCTCGAGCTGG	0.68485	0.501123	chr22|41468014|41468017|-	chr22:41468014-41468036:-	AGTAGATGTGCCTGGAAGTATGT	0.616825	1	FramePre	alternative	agagaACCTGCagagaccgGAAGTACATCCTCGAGCTGGgtttTGAGACGGACGGATCCCTACACCACGTCTCAaggtAGTAGATGTGCCTGGAAGTATGTgctcagagGCAGGTggaag
scCHyM385	PHF5A	Exon Deletion	ENSG00000100410.8	ENSE00003625067.1	chr22:41468124-41468147:-	24	chr22|41468220|41468221|+	chr22:41468204-41468223:+	AGAAGTACATCCTCGAGCTG	0.610013	0.363453	chr22|41468050|41468053|-	chr22:41468050-41468072:-	TGTGGAACCAGCAAAAGTGCCAC	0.461234	1	FramePre	alternative	agagaACCTGCagagaccgAGAAGTACATCCTCGAGCTGgtttAGAGACGCCTTAACCTCTGGATGGCGTCTCCaggtTGTGGAACCAGCAAAAGTGCCACgctcagagGCAGGTggaag
scCHyM386	NOL10	Exon Deletion	ENSG00000115761.16	ENSE00003612925.1	chr2:10681971-10682069:-	99	chr2|10682202|10682203|-	chr2:10682200-10682219:-	TGTGCTGGTGACCTTTCCCA	0.545677	0.275319	chr2|10681911|10681914|-	chr2:10681911-10681933:-	TACCAGGAAATGCTGCGATGGGA	0.640161	1	FramePre	alternative	agagaACCTGCagagaccgTGTGCTGGTGACCTTTCCCAgtttGGAGACGGCTCGTGCTATCGCTAGCGTCTCCaggtTACCAGGAAATGCTGCGATGGGAgctcagagGCAGGTggaag
scCHyM387	NOL10	Exon Deletion	ENSG00000115761.16	ENSE00003612925.1	chr2:10681971-10682069:-	99	chr2|10681918|10681919|-	chr2:10681916-10681935:-	TGTACCAGGAAATGCTGCGA	0.510686	0.479162	chr2|10682140|10682143|-	chr2:10682140-10682162:-	TAGTTGTGGTGACTGCTTGGTAC	0.362967	1	FramePre	alternative	agagaACCTGCagagaccgTGTACCAGGAAATGCTGCGAgtttTGAGACGGACCTCACTCTTTCGCACGTCTCTaggtTAGTTGTGGTGACTGCTTGGTACgctcagagGCAGGTggaag
scCHyM388	NOL10	Exon Deletion	ENSG00000115761.16	ENSE00003612925.1	chr2:10681971-10682069:-	99	chr2|10682346|10682347|-	chr2:10682344-10682363:-	GGATGTTTGATACACTGTTG	0.597687	0.272007	chr2|10681829|10681832|+	chr2:10681810-10681832:+	GGTAGTAGTTAAATGGGTGTTTA	0.849348	0.75082	FramePre	alternative	agagaACCTGCagagaccgGGATGTTTGATACACTGTTGgtttTGAGACGTATTCCAGTCGTACTTTCGTCTCAaggtGGTAGTAGTTAAATGGGTGTTTAgctcagagGCAGGTggaag
scCHyM389	MCM6	Exon Deletion	ENSG00000076003.5	ENSE00000455018.1	chr2:135856728-135856883:-	156	chr2|135857028|135857029|-	chr2:135857026-135857045:-	TCATACCACCAAAATCACAT	0.719353	0.225531	chr2|135856676|135856679|-	chr2:135856676-135856698:-	CAGTTGGAGTAATCGAGTGAGAC	0.641151	1	FramePre	alternative	agagaACCTGCagagaccgTCATACCACCAAAATCACATgtttCGAGACGCTTAGGCACTCGCGACTCGTCTCGaggtCAGTTGGAGTAATCGAGTGAGACgctcagagGCAGGTggaag
scCHyM390	MCM6	Exon Deletion	ENSG00000076003.5	ENSE00000455018.1	chr2:135856728-135856883:-	156	chr2|135856650|135856651|-	chr2:135856648-135856667:-	AAGATACACTGCTCAACAGC	0.583084	0.991921	chr2|135856936|135856939|+	chr2:135856917-135856939:+	AATAGACATCAGCCAATAAATAT	0.700424	0.868857	FramePre	alternative	agagaACCTGCagagaccgAAGATACACTGCTCAACAGCgtttAGAGACGTTCAAAGCTTGGGTTAGCGTCTCAaggtAATAGACATCAGCCAATAAATATgctcagagGCAGGTggaag
scCHyM391	MCM6	Exon Deletion	ENSG00000076003.5	ENSE00000455018.1	chr2:135856728-135856883:-	156	chr2|135857260|135857261|+	chr2:135857244-135857263:+	AAAGTTGATCTAATATGTGC	0.531758	0.271876	chr2|135856591|135856594|+	chr2:135856572-135856594:+	AGTTGCTTACTAAACCCTTTGTC	0.292003	1	FramePre	alternative	agagaACCTGCagagaccgAAAGTTGATCTAATATGTGCgtttCGAGACGTGAAAATAGTCAAACCACGTCTCGaggtAGTTGCTTACTAAACCCTTTGTCgctcagagGCAGGTggaag
scCHyM392	CNOT9	Exon Deletion	ENSG00000144580.14	ENSE00001183547.1	chr2:218580561-218580740:+	180	chr2|218580827|218580828|+	chr2:218580811-218580830:+	AATGATTTGAAGACTTTAGG	0.575798	0.18477	chr2|218580467|218580470|+	chr2:218580448-218580470:+	GAAACGCTCCCCTGGTATTCATG	0.704412	1	FramePre	alternative	agagaACCTGCagagaccgAATGATTTGAAGACTTTAGGgtttCGAGACGAGGATTTGCCTCGCAACCGTCTCTaggtGAAACGCTCCCCTGGTATTCATGgctcagagGCAGGTggaag
scCHyM393	CNOT9	Exon Deletion	ENSG00000144580.14	ENSE00001183547.1	chr2:218580561-218580740:+	180	chr2|218580919|218580920|-	chr2:218580917-218580936:-	TAAATTGAATCTCTTGGGTA	0.505057	0.225301	chr2|218580503|218580506|+	chr2:218580484-218580506:+	CTCTAAAACTCTGTTGCAGGGTA	0.277441	1	FramePre	alternative	agagaACCTGCagagaccgTAAATTGAATCTCTTGGGTAgtttGGAGACGTGCGTGAGCCTGATCTTCGTCTCGaggtCTCTAAAACTCTGTTGCAGGGTAgctcagagGCAGGTggaag
scCHyM394	CNOT9	Exon Deletion	ENSG00000144580.14	ENSE00001183547.1	chr2:218580561-218580740:+	180	chr2|218580456|218580457|+	chr2:218580440-218580459:+	TGTATTTAGAAACGCTCCCC	0.562343	0.338612	chr2|218580871|218580874|-	chr2:218580871-218580893:-	ACAAATACCTCAGACCTTTCTAA	0.288872	0.675127	FramePre	alternative	agagaACCTGCagagaccgTGTATTTAGAAACGCTCCCCgtttGGAGACGGCGGAGACTAGGTTCGGCGTCTCGaggtACAAATACCTCAGACCTTTCTAAgctcagagGCAGGTggaag
scCHyM395	GTF3C2	Exon Deletion	ENSG00000115207.13	ENSE00001167121.1	chr2:27336198-27336425:-	228	chr2|27336088|27336089|-	chr2:27336086-27336105:-	AGACAAGGGGAGCTTACCTC	0.51093	0.856458	chr2|27336571|27336574|+	chr2:27336552-27336574:+	CAAGTGAGAACAGAGTCCTTGGC	0.341575	1	FramePre	alternative	agagaACCTGCagagaccgAGACAAGGGGAGCTTACCTCgtttTGAGACGACCCTGCCCACCACATCCGTCTCGaggtCAAGTGAGAACAGAGTCCTTGGCgctcagagGCAGGTggaag
scCHyM396	GTF3C2	Exon Deletion	ENSG00000115207.13	ENSE00001167121.1	chr2:27336198-27336425:-	228	chr2|27336103|27336104|-	chr2:27336101-27336120:-	GCTTGGATTGGGCTGAGACA	0.51539	0.362494	chr2|27337014|27337017|-	chr2:27337014-27337036:-	GGGGCCAAAGCAGTTCACAAGGT	0.777699	0.757809	FramePre	alternative	agagaACCTGCagagaccgGCTTGGATTGGGCTGAGACAgtttGGAGACGGTCGATACCGCTCTAGACGTCTCAaggtGGGGCCAAAGCAGTTCACAAGGTgctcagagGCAGGTggaag
scCHyM397	GTF3C2	Exon Deletion	ENSG00000115207.13	ENSE00001167121.1	chr2:27336198-27336425:-	228	chr2|27336101|27336102|-	chr2:27336099-27336118:-	TTGGATTGGGCTGAGACAAG	0.558772	0.317817	chr2|27336618|27336621|+	chr2:27336599-27336621:+	CTTCCCAAAGTCTGTCTTATATT	0.380997	0.80805	FramePre	alternative	agagaACCTGCagagaccgTTGGATTGGGCTGAGACAAGgtttGGAGACGAACCACGGTGACGTTACCGTCTCGaggtCTTCCCAAAGTCTGTCTTATATTgctcagagGCAGGTggaag
scCHyM398	LRPPRC	Exon Deletion	ENSG00000138095.19	ENSE00003533354.1	chr2:43896634-43896708:-	75	chr2|43896891|43896892|+	chr2:43896875-43896894:+	GTGCAAGCTATGCCAAGCTT	0.512549	0.369602	chr2|43896481|43896484|+	chr2:43896462-43896484:+	CAGTACAGCTAACAGACGACAAA	0.901806	1	FramePre	alternative	agagaACCTGCagagaccgGTGCAAGCTATGCCAAGCTTgtttAGAGACGGAGTGGATACTAAACGTCGTCTCGaggtCAGTACAGCTAACAGACGACAAAgctcagagGCAGGTggaag
scCHyM399	LRPPRC	Exon Deletion	ENSG00000138095.19	ENSE00003533354.1	chr2:43896634-43896708:-	75	chr2|43896442|43896443|-	chr2:43896440-43896459:-	AATGTAAAACAAGTTCACGC	0.656373	0.430032	chr2|43896902|43896905|-	chr2:43896902-43896924:-	TACTTGCAATGCCAAGGACAGCA	0.683871	0.954512	FramePre	alternative	agagaACCTGCagagaccgAATGTAAAACAAGTTCACGCgtttCGAGACGTGTAGAGCGGGAGTTAGCGTCTCCaggtTACTTGCAATGCCAAGGACAGCAgctcagagGCAGGTggaag
scCHyM400	LRPPRC	Exon Deletion	ENSG00000138095.19	ENSE00003533354.1	chr2:43896634-43896708:-	75	chr2|43896892|43896893|-	chr2:43896890-43896909:-	GGACAGCATTCACCAAAGCT	0.60815	0.348735	chr2|43896544|43896547|-	chr2:43896544-43896566:-	ACATAAAAGCCTGTTGTTTCAGG	0.352788	0.951932	FramePre	alternative	agagaACCTGCagagaccgGGACAGCATTCACCAAAGCTgtttGGAGACGAAGAGTCCGGAATAGTACGTCTCGaggtACATAAAAGCCTGTTGTTTCAGGgctcagagGCAGGTggaag
scCHyM401	XPO1	Exon Deletion	ENSG00000082898.18	ENSE00003677929.1	chr2:61490642-61490776:-	135	chr2|61489457|61489458|-	chr2:61489455-61489474:-	TTAGGGTAAGGGAAGCGTAA	0.603646	0.273215	chr2|61491942|61491945|+	chr2:61491923-61491945:+	ATCAGAAACACTTCTATTGGATC	0.438448	1	FramePre	alternative	agagaACCTGCagagaccgTTAGGGTAAGGGAAGCGTAAgtttCGAGACGGTCGTGTGACCTGTACCCGTCTCTaggtATCAGAAACACTTCTATTGGATCgctcagagGCAGGTggaag
scCHyM402	XPO1	Exon Deletion	ENSG00000082898.18	ENSE00003677929.1	chr2:61490642-61490776:-	135	chr2|61491610|61491611|+	chr2:61491594-61491613:+	CTCACTATGAAAATTTAACC	0.501845	0.452645	chr2|61490577|61490580|-	chr2:61490577-61490599:-	ACAAGACGTGTTCTTTACAAATG	0.290845	1	FramePre	alternative	agagaACCTGCagagaccgCTCACTATGAAAATTTAACCgtttCGAGACGTCCCACTGAAGTTGGACCGTCTCGaggtACAAGACGTGTTCTTTACAAATGgctcagagGCAGGTggaag
scCHyM403	XPO1	Exon Deletion	ENSG00000082898.18	ENSE00003677929.1	chr2:61490642-61490776:-	135	chr2|61491354|61491355|-	chr2:61491352-61491371:-	CAAACGATTCTCTTCCTCAG	0.669791	0.411073	chr2|61490587|61490590|-	chr2:61490587-61490609:-	ATGGGATTTAACAAGACGTGTTC	0.346079	1	FramePre	alternative	agagaACCTGCagagaccgCAAACGATTCTCTTCCTCAGgtttGGAGACGTGAATGAGAGGTGGTAACGTCTCAaggtATGGGATTTAACAAGACGTGTTCgctcagagGCAGGTggaag
scCHyM404	CCT7	Exon Deletion	ENSG00000135624.16	ENSE00003638328.1	chr2:73247762-73247926:+	165	chr2|73247990|73247991|-	chr2:73247988-73248007:-	CACAATAGCCATGAAGACCC	0.541629	0.241364	chr2|73247631|73247634|+	chr2:73247612-73247634:+	TGATAACAGAAAGGCTGTGTTAC	0.811455	1	FramePre	alternative	agagaACCTGCagagaccgCACAATAGCCATGAAGACCCgtttAGAGACGGACGACACCCTCCAACCCGTCTCGaggtTGATAACAGAAAGGCTGTGTTACgctcagagGCAGGTggaag
scCHyM405	CCT7	Exon Deletion	ENSG00000135624.16	ENSE00003638328.1	chr2:73247762-73247926:+	165	chr2|73247541|73247542|-	chr2:73247539-73247558:-	TCAGTCACCCCTTAAGCATA	0.500152	0.382532	chr2|73248108|73248111|-	chr2:73248108-73248130:-	AACAGGTGTTCCCTATCCAAATT	0.772668	1	FramePre	alternative	agagaACCTGCagagaccgTCAGTCACCCCTTAAGCATAgtttTGAGACGCTCCGCCCCTCGTCGGTCGTCTCGaggtAACAGGTGTTCCCTATCCAAATTgctcagagGCAGGTggaag
scCHyM406	CCT7	Exon Deletion	ENSG00000135624.16	ENSE00003638328.1	chr2:73247762-73247926:+	165	chr2|73247989|73247990|-	chr2:73247987-73248006:-	ACAATAGCCATGAAGACCCA	0.691665	0.250708	chr2|73247706|73247709|-	chr2:73247706-73247728:-	GTACTAACATGAAATAAAATCAA	0.796153	0.863144	FramePre	alternative	agagaACCTGCagagaccgACAATAGCCATGAAGACCCAgtttGGAGACGGGCTTAATCTATTACTACGTCTCTaggtGTACTAACATGAAATAAAATCAAgctcagagGCAGGTggaag
scCHyM407	CCT7	Exon Deletion	ENSG00000135624.16	ENSE00000920805.1	chr2:73251226-73251432:+	207	chr2|73251158|73251159|+	chr2:73251142-73251161:+	GGCTGAAGGGACCTACTGAG	0.65927	0.262993	chr2|73251649|73251652|+	chr2:73251630-73251652:+	TTCATTGCTTCTACCAAGAGTAT	0.400402	1	FramePre	alternative	agagaACCTGCagagaccgGGCTGAAGGGACCTACTGAGgtttTGAGACGAACGTCGCCACAGATATCGTCTCTaggtTTCATTGCTTCTACCAAGAGTATgctcagagGCAGGTggaag
scCHyM408	CCT7	Exon Deletion	ENSG00000135624.16	ENSE00000920805.1	chr2:73251226-73251432:+	207	chr2|73251580|73251581|+	chr2:73251564-73251583:+	TGACCAACTCCCTCCTCTGA	0.546319	0.28031	chr2|73251120|73251123|+	chr2:73251101-73251123:+	GGGCTTGGGATGGAGGAAGGAAT	0.747866	1	FramePre	alternative	agagaACCTGCagagaccgTGACCAACTCCCTCCTCTGAgtttTGAGACGGGTTCATGTTTCGGTGTCGTCTCGaggtGGGCTTGGGATGGAGGAAGGAATgctcagagGCAGGTggaag
scCHyM409	CCT7	Exon Deletion	ENSG00000135624.16	ENSE00000920805.1	chr2:73251226-73251432:+	207	chr2|73251158|73251159|-	chr2:73251156-73251175:-	TCCATGCTGGGCCACTCAGT	0.527781	0.187064	chr2|73251486|73251489|+	chr2:73251467-73251489:+	GGCGGGTGGGGCTAGATTCTGAA	0.503734	1	FramePre	alternative	agagaACCTGCagagaccgTCCATGCTGGGCCACTCAGTgtttCGAGACGCTCTACCTTGTGTGTTGCGTCTCGaggtGGCGGGTGGGGCTAGATTCTGAAgctcagagGCAGGTggaag
scCHyM410	POLR1A	Exon Deletion	ENSG00000068654.16	ENSE00000767838.1	chr2:86045617-86045769:-	153	chr2|86045834|86045835|+	chr2:86045818-86045837:+	AACAGTGCTTTGTCCCAGCA	0.56859	0.289757	chr2|86045515|86045518|+	chr2:86045496-86045518:+	ACCTCGACAGCTACAATAGCCCC	0.59451	0.73151	FramePre	alternative	agagaACCTGCagagaccgAACAGTGCTTTGTCCCAGCAgtttCGAGACGCCACCCGCTTTCGACAACGTCTCAaggtACCTCGACAGCTACAATAGCCCCgctcagagGCAGGTggaag
scCHyM411	POLR1A	Exon Deletion	ENSG00000068654.16	ENSE00000767838.1	chr2:86045617-86045769:-	153	chr2|86045541|86045542|-	chr2:86045539-86045558:-	TGAACTATGACTGCCCTACA	0.632904	0.723073	chr2|86045849|86045852|+	chr2:86045830-86045852:+	TCCCAGCAGGGAAAGTATAATCT	0.59189	1	FramePre	alternative	agagaACCTGCagagaccgTGAACTATGACTGCCCTACAgtttGGAGACGACGACAGCTAGTCAACCCGTCTCCaggtTCCCAGCAGGGAAAGTATAATCTgctcagagGCAGGTggaag
scCHyM412	POLR1A	Exon Deletion	ENSG00000068654.16	ENSE00000767838.1	chr2:86045617-86045769:-	153	chr2|86045836|86045837|-	chr2:86045834-86045853:-	CAGATTATACTTTCCCTGCT	0.521086	0.336839	chr2|86045469|86045472|+	chr2:86045450-86045472:+	CTGACCAGACAGGCCACTCCCTT	0.307783	1	FramePre	alternative	agagaACCTGCagagaccgCAGATTATACTTTCCCTGCTgtttCGAGACGAAAGTAATTCCCGGAGCCGTCTCAaggtCTGACCAGACAGGCCACTCCCTTgctcagagGCAGGTggaag
scCHyM413	POLR1A	Exon Deletion	ENSG00000068654.16	ENSE00000902553.1	chr2:86075030-86075260:-	231	chr2|86074971|86074972|-	chr2:86074969-86074988:-	GTTCGGATTCTGGTGATTGG	0.529055	0.734069	chr2|86075369|86075372|+	chr2:86075350-86075372:+	ACCCAAGATGTGGAGGAGCTGTT	0.715846	1	FramePre	alternative	agagaACCTGCagagaccgGTTCGGATTCTGGTGATTGGgtttCGAGACGAGCTCGAGCTCACTGCTCGTCTCTaggtACCCAAGATGTGGAGGAGCTGTTgctcagagGCAGGTggaag
scCHyM414	POLR1A	Exon Deletion	ENSG00000068654.16	ENSE00000902553.1	chr2:86075030-86075260:-	231	chr2|86075374|86075375|+	chr2:86075358-86075377:+	TGTGGAGGAGCTGTTTGACT	0.593495	0.237128	chr2|86074653|86074656|-	chr2:86074653-86074675:-	AGAGCCACTCTTAGGAAGGGAGT	0.719803	0.862858	FramePre	alternative	agagaACCTGCagagaccgTGTGGAGGAGCTGTTTGACTgtttTGAGACGCGATTTCTGAGGTTTTCCGTCTCCaggtAGAGCCACTCTTAGGAAGGGAGTgctcagagGCAGGTggaag
scCHyM415	POLR1A	Exon Deletion	ENSG00000068654.16	ENSE00000902553.1	chr2:86075030-86075260:-	231	chr2|86075324|86075325|-	chr2:86075322-86075341:-	AGCCTGTTGAGACAGATTTG	0.677106	0.255225	chr2|86074864|86074867|+	chr2:86074845-86074867:+	AGGGCAGCCATTCTTCTGCCCGG	0.326405	1	FramePre	alternative	agagaACCTGCagagaccgAGCCTGTTGAGACAGATTTGgtttTGAGACGTTTACGAAGATGACTACCGTCTCAaggtAGGGCAGCCATTCTTCTGCCCGGgctcagagGCAGGTggaag
scCHyM416	POLR1A	Exon Deletion	ENSG00000068654.16	ENSE00003474416.1	chr2:86083082-86083168:-	87	chr2|86083224|86083225|+	chr2:86083208-86083227:+	AACAGGTACTCTTTCTGCAA	0.535926	0.245957	chr2|86083007|86083010|-	chr2:86083007-86083029:-	CTGGACTCATTAACCCTGCCTTA	0.494977	1	FramePre	alternative	agagaACCTGCagagaccgAACAGGTACTCTTTCTGCAAgtttTGAGACGCGCGTAGTTGCGTTTATCGTCTCAaggtCTGGACTCATTAACCCTGCCTTAgctcagagGCAGGTggaag
scCHyM417	POLR1A	Exon Deletion	ENSG00000068654.16	ENSE00003474416.1	chr2:86083082-86083168:-	87	chr2|86082968|86082969|+	chr2:86082952-86082971:+	ACCTCTGGATCAGTTCCAGG	0.711309	0.415741	chr2|86083267|86083270|+	chr2:86083248-86083270:+	TCCCCAAGCCTGCAACTTGACCA	0.683179	1	FramePre	alternative	agagaACCTGCagagaccgACCTCTGGATCAGTTCCAGGgtttTGAGACGGATGATCCCTGGCCGCCCGTCTCAaggtTCCCCAAGCCTGCAACTTGACCAgctcagagGCAGGTggaag
scCHyM418	POLR1A	Exon Deletion	ENSG00000068654.16	ENSE00003474416.1	chr2:86083082-86083168:-	87	chr2|86083314|86083315|+	chr2:86083298-86083317:+	TATCAGGCCTGGATTCCCTC	0.514631	0.571543	chr2|86082926|86082929|-	chr2:86082926-86082948:-	GGGCAGTCTTCAGGGCACATTGA	0.856593	1	FramePre	alternative	agagaACCTGCagagaccgTATCAGGCCTGGATTCCCTCgtttAGAGACGATGTACACAACCCCTATCGTCTCAaggtGGGCAGTCTTCAGGGCACATTGAgctcagagGCAGGTggaag
scCHyM419	COPG1	Exon Deletion	ENSG00000181789.14	ENSE00003594870.1	chr3:129268495-129268620:+	126	chr3|129268431|129268432|-	chr3:129268429-129268448:-	TGCACCAGGGACCACCATGG	0.689434	0.40606	chr3|129268712|129268715|-	chr3:129268712-129268734:-	CTCCTCCCAGCATAACTGCCACC	0.326919	1	FramePre	alternative	agagaACCTGCagagaccgTGCACCAGGGACCACCATGGgtttTGAGACGCTAACGGATCCTTAAAACGTCTCGaggtCTCCTCCCAGCATAACTGCCACCgctcagagGCAGGTggaag
scCHyM420	COPG1	Exon Deletion	ENSG00000181789.14	ENSE00003594870.1	chr3:129268495-129268620:+	126	chr3|129268434|129268435|-	chr3:129268432-129268451:-	ATGTGCACCAGGGACCACCA	0.715175	0.19588	chr3|129268768|129268771|+	chr3:129268749-129268771:+	CACCTCTGGCTCCAGAAAATAGA	0.638101	1	FramePre	alternative	agagaACCTGCagagaccgATGTGCACCAGGGACCACCAgtttTGAGACGCTATAATGTGGGTCCGTCGTCTCGaggtCACCTCTGGCTCCAGAAAATAGAgctcagagGCAGGTggaag
scCHyM421	COPG1	Exon Deletion	ENSG00000181789.14	ENSE00003594870.1	chr3:129268495-129268620:+	126	chr3|129268707|129268708|+	chr3:129268691-129268710:+	GCCACTAACCTAACTAGGGT	0.559945	1	chr3|129268331|129268334|+	chr3:129268312-129268334:+	TTCCCCACACCTACCCTGTAAGG	0.768966	0.617543	FramePre	alternative	agagaACCTGCagagaccgGCCACTAACCTAACTAGGGTgtttTGAGACGAAAGGAAGGCAGAGGAGCGTCTCGaggtTTCCCCACACCTACCCTGTAAGGgctcagagGCAGGTggaag
scCHyM422	ATR	Exon Deletion	ENSG00000175054.16	ENSE00001229471.1	chr3:142560263-142560454:-	192	chr3|142561122|142561123|-	chr3:142561120-142561139:-	CATCTTTCTAAATGTAGCCA	0.548994	0.245093	chr3|142560204|142560207|-	chr3:142560204-142560226:-	CTGTAATGAACTTGGATTTACTG	0.546351	1	FramePre	alternative	agagaACCTGCagagaccgCATCTTTCTAAATGTAGCCAgtttCGAGACGATCGACTACCGGGCGATCGTCTCAaggtCTGTAATGAACTTGGATTTACTGgctcagagGCAGGTggaag
scCHyM423	ATR	Exon Deletion	ENSG00000175054.16	ENSE00001229471.1	chr3:142560263-142560454:-	192	chr3|142560053|142560054|-	chr3:142560051-142560070:-	ACAATAGTCCTGTAAGGTAA	0.528345	0.243303	chr3|142560534|142560537|-	chr3:142560534-142560556:-	AATAGTTGATATTACATAGTATG	0.633232	0.81621	FramePre	alternative	agagaACCTGCagagaccgACAATAGTCCTGTAAGGTAAgtttCGAGACGCTGTTTACACGAACAGTCGTCTCCaggtAATAGTTGATATTACATAGTATGgctcagagGCAGGTggaag
scCHyM424	ATR	Exon Deletion	ENSG00000175054.16	ENSE00001229471.1	chr3:142560263-142560454:-	192	chr3|142560109|142560110|-	chr3:142560107-142560126:-	ATTGAGTCAAATGCTAGGTA	0.56269	0.316264	chr3|142560963|142560966|-	chr3:142560963-142560985:-	AGACTGTGCATCTATTAGCAATT	0.645512	1	FramePre	alternative	agagaACCTGCagagaccgATTGAGTCAAATGCTAGGTAgtttTGAGACGCACGGACAACAGAAAGTCGTCTCAaggtAGACTGTGCATCTATTAGCAATTgctcagagGCAGGTggaag
scCHyM425	SGO1	Exon Deletion	ENSG00000129810.15	ENSE00001498587.1	chr3:20175005-20175055:-	51	chr3|20174883|20174884|-	chr3:20174881-20174900:-	TTTGAAACCAGTCATTTGGC	0.526271	0.183248	chr3|20175158|20175161|-	chr3:20175158-20175180:-	TAATGTAGGAAAACTACAGAATG	0.701576	1	FramePre	alternative	agagaACCTGCagagaccgTTTGAAACCAGTCATTTGGCgtttGGAGACGCAACCCCCCTAGTGTTTCGTCTCCaggtTAATGTAGGAAAACTACAGAATGgctcagagGCAGGTggaag
scCHyM426	SGO1	Exon Deletion	ENSG00000129810.15	ENSE00001498587.1	chr3:20175005-20175055:-	51	chr3|20175361|20175362|+	chr3:20175345-20175364:+	TCCAAGGAAATGCTAACTGG	0.633306	0.175366	chr3|20174923|20174926|-	chr3:20174923-20174945:-	AAGAAACATTGTAACAGTATATG	0.797646	0.961633	FramePre	alternative	agagaACCTGCagagaccgTCCAAGGAAATGCTAACTGGgtttTGAGACGCGGTTGCGCGCGAACGACGTCTCGaggtAAGAAACATTGTAACAGTATATGgctcagagGCAGGTggaag
scCHyM427	SGO1	Exon Deletion	ENSG00000129810.15	ENSE00001498587.1	chr3:20175005-20175055:-	51	chr3|20175279|20175280|+	chr3:20175263-20175282:+	CATGTGAAAGAATCTTGTAC	0.605914	0.429955	chr3|20174874|20174877|-	chr3:20174874-20174896:-	AAACCAGTCATTTGGCAGGGAAG	0.546782	1	FramePre	alternative	agagaACCTGCagagaccgCATGTGAAAGAATCTTGTACgtttCGAGACGGCGTAGTGACGGCGGGCCGTCTCAaggtAAACCAGTCATTTGGCAGGGAAGgctcagagGCAGGTggaag
scCHyM428	RPSA	Exon Deletion	ENSG00000168028.14	ENSE00003514571.1	chr3:39410754-39410999:+	246	chr3|39411088|39411089|+	chr3:39411072-39411091:+	TTGGAGTTGAGGCTACTGAC	0.617433	0.456052	chr3|39410537|39410540|-	chr3:39410537-39410559:-	TACTATATATCCCGAGCACCTAG	0.918085	1	FramePre	alternative	agagaACCTGCagagaccgTTGGAGTTGAGGCTACTGACgtttGGAGACGAACAGTGCTAGGTAGGACGTCTCGaggtTACTATATATCCCGAGCACCTAGgctcagagGCAGGTggaag
scCHyM429	RPSA	Exon Deletion	ENSG00000168028.14	ENSE00003514571.1	chr3:39410754-39410999:+	246	chr3|39411057|39411058|-	chr3:39411055-39411074:-	CAAGCTCTAACAATGTGCAC	0.563374	0.446495	chr3|39410667|39410670|+	chr3:39410648-39410670:+	CATGGAGTAGTAGTGATTAAGTT	0.788397	1	FramePre	alternative	agagaACCTGCagagaccgCAAGCTCTAACAATGTGCACgtttGGAGACGGTATACACACAATCACCCGTCTCAaggtCATGGAGTAGTAGTGATTAAGTTgctcagagGCAGGTggaag
scCHyM430	RPSA	Exon Deletion	ENSG00000168028.14	ENSE00003514571.1	chr3:39410754-39410999:+	246	chr3|39410678|39410679|-	chr3:39410676-39410695:-	CAGTAAGCACTTCTGGGCAC	0.50914	0.183624	chr3|39411205|39411208|+	chr3:39411186-39411208:+	ATAGTAATTCTTGCTACAAGTAT	0.67917	0.737999	FramePre	alternative	agagaACCTGCagagaccgCAGTAAGCACTTCTGGGCACgtttTGAGACGCTCAATCCGTGTGTGGCCGTCTCAaggtATAGTAATTCTTGCTACAAGTATgctcagagGCAGGTggaag
scCHyM431	EXOSC7	Exon Deletion	ENSG00000075914.13	ENSE00003674606.1	chr3:44989140-44989241:+	102	chr3|44989368|44989369|+	chr3:44989352-44989371:+	GAAGATCCGAGCCAAACTCA	0.660109	0.29667	chr3|44988893|44988896|+	chr3:44988874-44988896:+	CAATCAGACACAACTGGCATGGA	0.761426	1	FramePre	alternative	agagaACCTGCagagaccgGAAGATCCGAGCCAAACTCAgtttAGAGACGTAGTAAACAGTCGGGTTCGTCTCCaggtCAATCAGACACAACTGGCATGGAgctcagagGCAGGTggaag
scCHyM432	EXOSC7	Exon Deletion	ENSG00000075914.13	ENSE00003674606.1	chr3:44989140-44989241:+	102	chr3|44989371|44989372|+	chr3:44989355-44989374:+	GATCCGAGCCAAACTCAGGG	0.653219	0.393934	chr3|44989035|44989038|+	chr3:44989016-44989038:+	GATGATCCACTAAGAGGAAAAGA	0.905424	1	FramePre	alternative	agagaACCTGCagagaccgGATCCGAGCCAAACTCAGGGgtttGGAGACGCAAATATTAAGCTAAGGCGTCTCTaggtGATGATCCACTAAGAGGAAAAGAgctcagagGCAGGTggaag
scCHyM433	EXOSC7	Exon Deletion	ENSG00000075914.13	ENSE00003674606.1	chr3:44989140-44989241:+	102	chr3|44988998|44988999|+	chr3:44988982-44989001:+	TAATGTTGTTGTTAGCTACA	0.561588	0.222232	chr3|44989308|44989311|-	chr3:44989308-44989330:-	CATTCCAAAAGCCAGACAGCGTC	0.533264	1	FramePre	alternative	agagaACCTGCagagaccgTAATGTTGTTGTTAGCTACAgtttGGAGACGATGTCCTAACGGCCGGCCGTCTCCaggtCATTCCAAAAGCCAGACAGCGTCgctcagagGCAGGTggaag
scCHyM434	EXOSC7	Exon Deletion	ENSG00000075914.13	ENSE00003641489.1	chr3:45007420-45007575:+	156	chr3|45007363|45007364|+	chr3:45007347-45007366:+	ACCACGAGGCCATCAGGGGT	0.577405	0.217252	chr3|45007660|45007663|-	chr3:45007660-45007682:-	GGGTCAAGGCTGTGAATGGGGAG	0.436699	1	FramePre	alternative	agagaACCTGCagagaccgACCACGAGGCCATCAGGGGTgtttGGAGACGGTTGTTACTGGACCTTACGTCTCGaggtGGGTCAAGGCTGTGAATGGGGAGgctcagagGCAGGTggaag
scCHyM435	EXOSC7	Exon Deletion	ENSG00000075914.13	ENSE00003641489.1	chr3:45007420-45007575:+	156	chr3|45007636|45007637|-	chr3:45007634-45007653:-	CACGGTATGACCAAGGGAGC	0.502125	0.542777	chr3|45007295|45007298|+	chr3:45007276-45007298:+	CTCGTGAGCAGAATCTAAAATAA	0.36147	0.925512	FramePre	alternative	agagaACCTGCagagaccgCACGGTATGACCAAGGGAGCgtttGGAGACGGAGCGTTCTGATAGACCCGTCTCGaggtCTCGTGAGCAGAATCTAAAATAAgctcagagGCAGGTggaag
scCHyM436	EXOSC7	Exon Deletion	ENSG00000075914.13	ENSE00003641489.1	chr3:45007420-45007575:+	156	chr3|45007643|45007644|-	chr3:45007641-45007660:-	GAATCCCCACGGTATGACCA	0.640741	0.869565	chr3|45007268|45007271|-	chr3:45007268-45007290:-	GATTCTGCTCACGAGGAAAACAG	0.750812	1	FramePre	alternative	agagaACCTGCagagaccgGAATCCCCACGGTATGACCAgtttTGAGACGGGGTCGAACGGAGCTACCGTCTCGaggtGATTCTGCTCACGAGGAAAACAGgctcagagGCAGGTggaag
scCHyM437	QARS1	Exon Deletion	ENSG00000172053.18	ENSE00003668410.1	chr3:49101355-49101441:-	87	chr3|49101516|49101517|-	chr3:49101514-49101533:-	ATCACCATGGCCTTCCTGGG	0.591173	0.211762	chr3|49101254|49101257|+	chr3:49101235-49101257:+	CATGGCCTCTGCCCACCTGGGTA	0.393868	1	FramePre	alternative	agagaACCTGCagagaccgATCACCATGGCCTTCCTGGGgtttTGAGACGAATACTTAACATTCAGTCGTCTCCaggtCATGGCCTCTGCCCACCTGGGTAgctcagagGCAGGTggaag
scCHyM438	QARS1	Exon Deletion	ENSG00000172053.18	ENSE00003668410.1	chr3:49101355-49101441:-	87	chr3|49101517|49101518|+	chr3:49101501-49101520:+	ACAGATGTTCCCTCCCAGGA	0.63498	0.167015	chr3|49101201|49101204|+	chr3:49101182-49101204:+	TTCCAATAAGCTCAATAGATTCC	0.354695	1	FramePre	alternative	agagaACCTGCagagaccgACAGATGTTCCCTCCCAGGAgtttTGAGACGTAACTCATGTCGGAACTCGTCTCAaggtTTCCAATAAGCTCAATAGATTCCgctcagagGCAGGTggaag
scCHyM439	QARS1	Exon Deletion	ENSG00000172053.18	ENSE00003668410.1	chr3:49101355-49101441:-	87	chr3|49101513|49101514|+	chr3:49101497-49101516:+	AGAAACAGATGTTCCCTCCC	0.501754	0.164939	chr3|49101166|49101169|+	chr3:49101147-49101169:+	AACTCACTGACTCCTCAGAGGGA	0.297343	1	FramePre	alternative	agagaACCTGCagagaccgAGAAACAGATGTTCCCTCCCgtttTGAGACGCCCTGCGTCAGCTCCCGCGTCTCCaggtAACTCACTGACTCCTCAGAGGGAgctcagagGCAGGTggaag
scCHyM440	RFT1	Exon Deletion	ENSG00000163933.10	ENSE00001079770.1	chr3:53121699-53121800:-	102	chr3|53121900|53121901|+	chr3:53121884-53121903:+	CAGTGGTCACCCTGGCTGTG	0.503551	0.196737	chr3|53121481|53121484|+	chr3:53121462-53121484:+	ACAATGAAGTCCAGTGTGTGGCC	0.369548	1	FramePre	alternative	agagaACCTGCagagaccgCAGTGGTCACCCTGGCTGTGgtttGGAGACGATCGTACTTACATATGGCGTCTCAaggtACAATGAAGTCCAGTGTGTGGCCgctcagagGCAGGTggaag
scCHyM441	RFT1	Exon Deletion	ENSG00000163933.10	ENSE00001079770.1	chr3:53121699-53121800:-	102	chr3|53121876|53121877|+	chr3:53121860-53121879:+	GAATGATAGACAGAAAATCT	0.544079	0.178212	chr3|53121474|53121477|+	chr3:53121455-53121477:+	ATGTTTGACAATGAAGTCCAGTG	0.363163	1	FramePre	alternative	agagaACCTGCagagaccgGAATGATAGACAGAAAATCTgtttGGAGACGGATCTGGTGGCGACTCACGTCTCGaggtATGTTTGACAATGAAGTCCAGTGgctcagagGCAGGTggaag
scCHyM442	RFT1	Exon Deletion	ENSG00000163933.10	ENSE00001079770.1	chr3:53121699-53121800:-	102	chr3|53121627|53121628|+	chr3:53121611-53121630:+	AATGCAGACCACACGGCGGT	0.555535	0.75285	chr3|53122013|53122016|-	chr3:53122013-53122035:-	TAATAGATTACAAAAGAATATAT	0.654574	0.766145	FramePre	alternative	agagaACCTGCagagaccgAATGCAGACCACACGGCGGTgtttAGAGACGAACCGCCGGATAGATCGCGTCTCCaggtTAATAGATTACAAAAGAATATATgctcagagGCAGGTggaag
scCHyM443	NAA15	Exon Deletion	ENSG00000164134.13	ENSE00001081754.1	chr4:139378756-139378854:+	99	chr4|139378701|139378702|-	chr4:139378699-139378718:-	GATAAGAGGCCTCCTTTGGA	0.591291	0.215352	chr4|139378913|139378916|-	chr4:139378913-139378935:-	TGATAAACTTGTACAGACCACTT	0.628875	0.792888	FramePre	alternative	agagaACCTGCagagaccgGATAAGAGGCCTCCTTTGGAgtttAGAGACGAGTGCGTAAGAGTTGGTCGTCTCGaggtTGATAAACTTGTACAGACCACTTgctcagagGCAGGTggaag
scCHyM444	NAA15	Exon Deletion	ENSG00000164134.13	ENSE00001081754.1	chr4:139378756-139378854:+	99	chr4|139378703|139378704|+	chr4:139378687-139378706:+	AAGTCTTGGCCCTCCAAAGG	0.595797	0.311409	chr4|139378907|139378910|+	chr4:139378888-139378910:+	ATACAGTGGTTGATGGTGACGGT	0.807778	1	FramePre	alternative	agagaACCTGCagagaccgAAGTCTTGGCCCTCCAAAGGgtttGGAGACGACCAATACAATCAACTACGTCTCGaggtATACAGTGGTTGATGGTGACGGTgctcagagGCAGGTggaag
scCHyM445	NAA15	Exon Deletion	ENSG00000164134.13	ENSE00001081754.1	chr4:139378756-139378854:+	99	chr4|139378912|139378913|+	chr4:139378896-139378915:+	GTTGATGGTGACGGTATAAG	0.557501	0.706234	chr4|139378703|139378706|-	chr4:139378703-139378725:-	ATCATTGGATAAGAGGCCTCCTT	0.264925	1	FramePre	alternative	agagaACCTGCagagaccgGTTGATGGTGACGGTATAAGgtttTGAGACGTCGGTCTAAACGCGGATCGTCTCTaggtATCATTGGATAAGAGGCCTCCTTgctcagagGCAGGTggaag
scCHyM446	NELFA	Exon Deletion	ENSG00000185049.16	ENSE00003730719.1	chr4:1989708-1989869:-	162	chr4|1989954|1989955|-	chr4:1989952-1989971:-	ACCCTAACTGAGGAGGGTGT	0.56292	0.20266	chr4|1989628|1989631|-	chr4:1989628-1989650:-	TTAGGTTCTAAGGTACCAAGACT	0.364707	1	FramePre	alternative	agagaACCTGCagagaccgACCCTAACTGAGGAGGGTGTgtttTGAGACGAGCTACTCATCCGTCACCGTCTCCaggtTTAGGTTCTAAGGTACCAAGACTgctcagagGCAGGTggaag
scCHyM447	NELFA	Exon Deletion	ENSG00000185049.16	ENSE00003730719.1	chr4:1989708-1989869:-	162	chr4|1988877|1988878|+	chr4:1988861-1988880:+	GCCCAACAGCGTGACTCAGC	0.532101	0.485758	chr4|1990075|1990078|-	chr4:1990075-1990097:-	CAGCCCTCTCAAGGCATGCCCGC	0.5311	1	FramePre	alternative	agagaACCTGCagagaccgGCCCAACAGCGTGACTCAGCgtttGGAGACGAAGGACCTTGGACTGGTCGTCTCAaggtCAGCCCTCTCAAGGCATGCCCGCgctcagagGCAGGTggaag
scCHyM448	NELFA	Exon Deletion	ENSG00000185049.16	ENSE00003730719.1	chr4:1989708-1989869:-	162	chr4|1989620|1989621|+	chr4:1989604-1989623:+	CCCAGAACGCCACCTTGAAG	0.536853	0.32674	chr4|1990073|1990076|+	chr4:1990054-1990076:+	CAGAACAGGAATGCCTGAGAGGC	0.300131	1	FramePre	alternative	agagaACCTGCagagaccgCCCAGAACGCCACCTTGAAGgtttAGAGACGGATAAGGGATACCGCAGCGTCTCAaggtCAGAACAGGAATGCCTGAGAGGCgctcagagGCAGGTggaag
scCHyM449	NOP14	Exon Deletion	ENSG00000087269.16	ENSE00000699284.1	chr4:2953511-2953645:-	135	chr4|2953364|2953365|+	chr4:2953348-2953367:+	ACCCCAAGATTACACACAGC	0.604024	0.27052	chr4|2953782|2953785|+	chr4:2953763-2953785:+	AACACAGAAAAGAGGCCAGGAGA	0.683026	0.763171	FramePre	alternative	agagaACCTGCagagaccgACCCCAAGATTACACACAGCgtttCGAGACGTAAACCGAATGGGTCGACGTCTCCaggtAACACAGAAAAGAGGCCAGGAGAgctcagagGCAGGTggaag
scCHyM450	NOP14	Exon Deletion	ENSG00000087269.16	ENSE00000699284.1	chr4:2953511-2953645:-	135	chr4|2953973|2953974|-	chr4:2953971-2953990:-	CTAGTTCTAAAGCACAGGGT	0.637	0.429068	chr4|2953371|2953374|-	chr4:2953371-2953393:-	TGTTGAACATTGATACTGAATTA	0.667874	1	FramePre	alternative	agagaACCTGCagagaccgCTAGTTCTAAAGCACAGGGTgtttCGAGACGGAAAACAGATAAATAGCCGTCTCTaggtTGTTGAACATTGATACTGAATTAgctcagagGCAGGTggaag
scCHyM451	NOP14	Exon Deletion	ENSG00000087269.16	ENSE00000699284.1	chr4:2953511-2953645:-	135	chr4|2953455|2953456|+	chr4:2953439-2953458:+	GCCCTTTCTCTGGAGAAAGT	0.575798	0.205044	chr4|2953730|2953733|-	chr4:2953730-2953752:-	GTGCCAACTGAGTGATCACTGTG	0.877666	1	FramePre	alternative	agagaACCTGCagagaccgGCCCTTTCTCTGGAGAAAGTgtttCGAGACGGTGACCTTTTTTTTAGACGTCTCTaggtGTGCCAACTGAGTGATCACTGTGgctcagagGCAGGTggaag
scCHyM452	EXOC1	Exon Deletion	ENSG00000090989.18	ENSE00000716641.1	chr4:55870678-55870905:+	228	chr4|55870452|55870453|-	chr4:55870450-55870469:-	TTGCCTCTAAATCAATGTTA	0.514644	0.396744	chr4|55871023|55871026|+	chr4:55871004-55871026:+	AAATAATTCCAAAGACCTAATGA	0.281703	1	FramePre	alternative	agagaACCTGCagagaccgTTGCCTCTAAATCAATGTTAgtttGGAGACGACAAGACCGCCTGTTACCGTCTCAaggtAAATAATTCCAAAGACCTAATGAgctcagagGCAGGTggaag
scCHyM453	EXOC1	Exon Deletion	ENSG00000090989.18	ENSE00000716641.1	chr4:55870678-55870905:+	228	chr4|55871024|55871025|+	chr4:55871008-55871027:+	AATTCCAAAGACCTAATGAT	0.577186	0.292007	chr4|55870624|55870627|+	chr4:55870605-55870627:+	CACATCTAAATAACAAGTATGTT	0.838507	0.844486	FramePre	alternative	agagaACCTGCagagaccgAATTCCAAAGACCTAATGATgtttTGAGACGATATTCTTCGACTCCCACGTCTCTaggtCACATCTAAATAACAAGTATGTTgctcagagGCAGGTggaag
scCHyM454	EXOC1	Exon Deletion	ENSG00000090989.18	ENSE00000716641.1	chr4:55870678-55870905:+	228	chr4|55870533|55870534|+	chr4:55870517-55870536:+	ATAAACTGAAGTAGATGTGT	0.567053	0.17801	chr4|55871028|55871031|-	chr4:55871028-55871050:-	CAGGCAAGATGCTATTCAGTCCT	0.663259	0.803549	FramePre	alternative	agagaACCTGCagagaccgATAAACTGAAGTAGATGTGTgtttGGAGACGTGATCCCGCTAAGATTTCGTCTCTaggtCAGGCAAGATGCTATTCAGTCCTgctcagagGCAGGTggaag
scCHyM455	EXOC1	Exon Deletion	ENSG00000090989.18	ENSE00001147689.1	chr4:55877917-55878066:+	150	chr4|55877714|55877715|+	chr4:55877698-55877717:+	TATTTATGATTATCTTATGG	0.565449	0.160266	chr4|55878135|55878138|+	chr4:55878116-55878138:+	GAATTAAGAGGTCATGTGTTCAG	0.32138	1	FramePre	alternative	agagaACCTGCagagaccgTATTTATGATTATCTTATGGgtttGGAGACGTTTATTTACTAGGTCTCCGTCTCAaggtGAATTAAGAGGTCATGTGTTCAGgctcagagGCAGGTggaag
scCHyM456	EXOC1	Exon Deletion	ENSG00000090989.18	ENSE00001147689.1	chr4:55877917-55878066:+	150	chr4|55877738|55877739|+	chr4:55877722-55877741:+	AATGTTCATTTGATATACAC	0.575738	0.280412	chr4|55878158|55878161|-	chr4:55878158-55878180:-	TGCTTTGCTAAGAATGTACTACA	0.423253	1	FramePre	alternative	agagaACCTGCagagaccgAATGTTCATTTGATATACACgtttAGAGACGGTACCCTTGTCTGCAGACGTCTCCaggtTGCTTTGCTAAGAATGTACTACAgctcagagGCAGGTggaag
scCHyM457	EXOC1	Exon Deletion	ENSG00000090989.18	ENSE00001147689.1	chr4:55877917-55878066:+	150	chr4|55878395|55878396|-	chr4:55878393-55878412:-	ACAGATTATAAATCCACAGA	0.653947	0.193628	chr4|55877723|55877726|+	chr4:55877704-55877726:+	TGATTATCTTATGGTGGTAATGT	0.371048	0.872101	FramePre	alternative	agagaACCTGCagagaccgACAGATTATAAATCCACAGAgtttAGAGACGAGTTGCGTGTTTTATTTCGTCTCAaggtTGATTATCTTATGGTGGTAATGTgctcagagGCAGGTggaag
scCHyM458	EXOC1	Exon Deletion	ENSG00000090989.18	ENSE00003657855.1	chr4:55888888-55888932:+	45	chr4|55889227|55889228|+	chr4:55889211-55889230:+	AAATCTTATATAGATATGGT	0.644749	0.214234	chr4|55888811|55888814|+	chr4:55888792-55888814:+	AACTAGAGCTTTAACTTCCTCTT	0.575495	1	FramePre	alternative	agagaACCTGCagagaccgAAATCTTATATAGATATGGTgtttAGAGACGCGGGTGTGAAATGCGACCGTCTCTaggtAACTAGAGCTTTAACTTCCTCTTgctcagagGCAGGTggaag
scCHyM459	EXOC1	Exon Deletion	ENSG00000090989.18	ENSE00003657855.1	chr4:55888888-55888932:+	45	chr4|55888717|55888718|+	chr4:55888701-55888720:+	CATATAATTTCTCAAACAGT	0.570639	0.163138	chr4|55889033|55889036|-	chr4:55889033-55889055:-	ACCAATACCTGGCAATTCAGAGC	0.577128	1	FramePre	alternative	agagaACCTGCagagaccgCATATAATTTCTCAAACAGTgtttAGAGACGTATTTACGAGCGTCGTGCGTCTCAaggtACCAATACCTGGCAATTCAGAGCgctcagagGCAGGTggaag
scCHyM460	EXOC1	Exon Deletion	ENSG00000090989.18	ENSE00003657855.1	chr4:55888888-55888932:+	45	chr4|55889070|55889071|+	chr4:55889054-55889073:+	GTGAAAGAAAGCCAACATGA	0.654262	0.28253	chr4|55888806|55888809|-	chr4:55888806-55888828:-	CACAAACCATGCACAAGAGGAAG	0.752514	0.940361	FramePre	alternative	agagaACCTGCagagaccgGTGAAAGAAAGCCAACATGAgtttCGAGACGCTTGAGGGTAAGAGGATCGTCTCGaggtCACAAACCATGCACAAGAGGAAGgctcagagGCAGGTggaag
scCHyM461	EXOC1	Exon Deletion	ENSG00000090989.18	ENSE00003500126.1	chr4:55891315-55891422:+	108	chr4|55891677|55891678|+	chr4:55891661-55891680:+	ATATTCTCTAAATTAGTGGG	0.670578	0.365379	chr4|55891211|55891214|-	chr4:55891211-55891233:-	TGCACAGACCATGGATCCATAAT	0.919904	1	FramePre	alternative	agagaACCTGCagagaccgATATTCTCTAAATTAGTGGGgtttTGAGACGATGATTCTGATTACGACCGTCTCCaggtTGCACAGACCATGGATCCATAATgctcagagGCAGGTggaag
scCHyM462	EXOC1	Exon Deletion	ENSG00000090989.18	ENSE00003500126.1	chr4:55891315-55891422:+	108	chr4|55891676|55891677|+	chr4:55891660-55891679:+	AATATTCTCTAAATTAGTGG	0.591878	0.221727	chr4|55891193|55891196|+	chr4:55891174-55891196:+	GGATTCCATTGAGATTATAAATT	0.649628	1	FramePre	alternative	agagaACCTGCagagaccgAATATTCTCTAAATTAGTGGgtttCGAGACGTACTATCGCTCCACATCCGTCTCGaggtGGATTCCATTGAGATTATAAATTgctcagagGCAGGTggaag
scCHyM463	EXOC1	Exon Deletion	ENSG00000090989.18	ENSE00003500126.1	chr4:55891315-55891422:+	108	chr4|55891143|55891144|-	chr4:55891141-55891160:-	TTCCAAGATCTACAGGACAA	0.617512	0.250666	chr4|55891521|55891524|+	chr4:55891502-55891524:+	TGATCAGAAGAGAAAAGGAAAGA	0.380445	0.681138	FramePre	alternative	agagaACCTGCagagaccgTTCCAAGATCTACAGGACAAgtttAGAGACGCGTACTCGCGGACGTGGCGTCTCGaggtTGATCAGAAGAGAAAAGGAAAGAgctcagagGCAGGTggaag
scCHyM464	SRP72	Exon Deletion	ENSG00000174780.17	ENSE00001187285.1	chr4:56491431-56491568:+	138	chr4|56491225|56491226|-	chr4:56491223-56491242:-	TATTCTGAAAGGAGAACATG	0.628191	0.166966	chr4|56491796|56491799|-	chr4:56491796-56491818:-	TAAACCATCTGTGTGTGTAAACA	0.508881	1	FramePre	alternative	agagaACCTGCagagaccgTATTCTGAAAGGAGAACATGgtttGGAGACGGAAATCTGTACGTCGTGCGTCTCAaggtTAAACCATCTGTGTGTGTAAACAgctcagagGCAGGTggaag
scCHyM465	SRP72	Exon Deletion	ENSG00000174780.17	ENSE00001187285.1	chr4:56491431-56491568:+	138	chr4|56491184|56491185|-	chr4:56491182-56491201:-	TATTCCTTAACACAGTGATG	0.594152	0.175016	chr4|56491720|56491723|-	chr4:56491720-56491742:-	GGCTGAGGGAAAAGGGAAGGAAA	0.803159	1	FramePre	alternative	agagaACCTGCagagaccgTATTCCTTAACACAGTGATGgtttGGAGACGACCCACACTATAGTTTCCGTCTCGaggtGGCTGAGGGAAAAGGGAAGGAAAgctcagagGCAGGTggaag
scCHyM466	SRP72	Exon Deletion	ENSG00000174780.17	ENSE00001187285.1	chr4:56491431-56491568:+	138	chr4|56492347|56492348|+	chr4:56492331-56492350:+	GATTTGAAGAAAAGGTTAGT	0.554043	0.162438	chr4|56491302|56491305|-	chr4:56491302-56491324:-	TTGATGACCTTCAACAAAAGCAA	0.498872	1	FramePre	alternative	agagaACCTGCagagaccgGATTTGAAGAAAAGGTTAGTgtttAGAGACGCAGACACTGCATCGTAACGTCTCAaggtTTGATGACCTTCAACAAAAGCAAgctcagagGCAGGTggaag
scCHyM467	POLR2B	Exon Deletion	ENSG00000047315.17	ENSE00003688949.1	chr4:57024005-57024112:+	108	chr4|57024510|57024511|+	chr4:57024494-57024513:+	AGTGGTAATAGTCTAACATA	0.506412	0.523874	chr4|57023889|57023892|+	chr4:57023870-57023892:+	TTGTTGAATAAGTATATGAACAT	0.437015	1	FramePre	alternative	agagaACCTGCagagaccgAGTGGTAATAGTCTAACATAgtttCGAGACGAGTCCATAGCAGCGTCCCGTCTCGaggtTTGTTGAATAAGTATATGAACATgctcagagGCAGGTggaag
scCHyM468	POLR2B	Exon Deletion	ENSG00000047315.17	ENSE00003688949.1	chr4:57024005-57024112:+	108	chr4|57023845|57023846|+	chr4:57023829-57023848:+	TAAGAGCTCAAAGATGATAC	0.519355	0.220428	chr4|57024219|57024222|-	chr4:57024219-57024241:-	AAAGCAGAAAAGTAAGTCTCACA	0.387226	1	FramePre	alternative	agagaACCTGCagagaccgTAAGAGCTCAAAGATGATACgtttTGAGACGTCTGTGGATTAGAGAGCCGTCTCCaggtAAAGCAGAAAAGTAAGTCTCACAgctcagagGCAGGTggaag
scCHyM469	POLR2B	Exon Deletion	ENSG00000047315.17	ENSE00003688949.1	chr4:57024005-57024112:+	108	chr4|57023899|57023900|-	chr4:57023897-57023916:-	TCCCAAATTCTGTTTAAACA	0.555439	0.198859	chr4|57024185|57024188|-	chr4:57024185-57024207:-	CAAAGTACCCTGGCTCAAATGTG	0.62352	1	FramePre	alternative	agagaACCTGCagagaccgTCCCAAATTCTGTTTAAACAgtttAGAGACGGAGATAGCGAACATAAGCGTCTCAaggtCAAAGTACCCTGGCTCAAATGTGgctcagagGCAGGTggaag
scCHyM470	NUP54	Exon Deletion	ENSG00000138750.15	ENSE00003493006.1	chr4:76124649-76124756:-	108	chr4|76124389|76124390|-	chr4:76124387-76124406:-	AAATAAAGCATCTTAGTGCA	0.522932	0.326252	chr4|76124843|76124846|-	chr4:76124843-76124865:-	AGAGATGAATCTCAGGCTTATCC	0.417007	1	FramePre	alternative	agagaACCTGCagagaccgAAATAAAGCATCTTAGTGCAgtttTGAGACGTTGAAATGAAAGCTGTTCGTCTCAaggtAGAGATGAATCTCAGGCTTATCCgctcagagGCAGGTggaag
scCHyM471	NUP54	Exon Deletion	ENSG00000138750.15	ENSE00003493006.1	chr4:76124649-76124756:-	108	chr4|76124481|76124482|-	chr4:76124479-76124498:-	AATTGGAAAACAAGTCTCAT	0.520582	0.19283	chr4|76124830|76124833|+	chr4:76124811-76124833:+	TCAGTTACACCTGTATGGAAATT	0.846317	1	FramePre	alternative	agagaACCTGCagagaccgAATTGGAAAACAAGTCTCATgtttGGAGACGTTGGGTAGTTCGTTTACCGTCTCTaggtTCAGTTACACCTGTATGGAAATTgctcagagGCAGGTggaag
scCHyM472	NUP54	Exon Deletion	ENSG00000138750.15	ENSE00003493006.1	chr4:76124649-76124756:-	108	chr4|76124967|76124968|+	chr4:76124951-76124970:+	AAAGATATCTTTAGAGCTCT	0.510664	0.182844	chr4|76124594|76124597|-	chr4:76124594-76124616:-	TAAGACTATGTGTGTGAAATAAT	0.721511	0.883017	FramePre	alternative	agagaACCTGCagagaccgAAAGATATCTTTAGAGCTCTgtttGGAGACGTCCTCTTTCCGTAATCCCGTCTCGaggtTAAGACTATGTGTGTGAAATAATgctcagagGCAGGTggaag
scCHyM473	HELQ	Exon Deletion	ENSG00000163312.11	ENSE00003669883.1	chr4:83418093-83418206:-	114	chr4|83418372|83418373|+	chr4:83418356-83418375:+	AGATGTGAAGAAACATGGGG	0.77313	0.16985	chr4|83417973|83417976|+	chr4:83417954-83417976:+	AATAAAAGATTCCCATGACAAAT	0.808758	0.836583	FramePre	alternative	agagaACCTGCagagaccgAGATGTGAAGAAACATGGGGgtttCGAGACGTCTATGATGGCTAAGAGCGTCTCCaggtAATAAAAGATTCCCATGACAAATgctcagagGCAGGTggaag
scCHyM474	HELQ	Exon Deletion	ENSG00000163312.11	ENSE00003669883.1	chr4:83418093-83418206:-	114	chr4|83418274|83418275|+	chr4:83418258-83418277:+	AGTTTGGTTTGTGTGATAGG	0.601062	0.286456	chr4|83418000|83418003|-	chr4:83418000-83418022:-	TGAAGTCTTAATACAGAGGAAGT	0.423067	0.505408	FramePre	alternative	agagaACCTGCagagaccgAGTTTGGTTTGTGTGATAGGgtttTGAGACGCGTATTTGCCCTTAATGCGTCTCGaggtTGAAGTCTTAATACAGAGGAAGTgctcagagGCAGGTggaag
scCHyM475	HELQ	Exon Deletion	ENSG00000163312.11	ENSE00003669883.1	chr4:83418093-83418206:-	114	chr4|83417926|83417927|+	chr4:83417910-83417929:+	AGTAACAGCGGATTTCTGGA	0.621911	0.382505	chr4|83418311|83418314|-	chr4:83418311-83418333:-	ATCTCTGGCTTAACTCAAGTTCC	0.479071	1	FramePre	alternative	agagaACCTGCagagaccgAGTAACAGCGGATTTCTGGAgtttAGAGACGACATGGAAATCTTAGGTCGTCTCAaggtATCTCTGGCTTAACTCAAGTTCCgctcagagGCAGGTggaag
scCHyM476	HELQ	Exon Deletion	ENSG00000163312.11	ENSE00001152039.1	chr4:83446835-83447035:-	201	chr4|83447395|83447396|-	chr4:83447393-83447412:-	CCCCATGAGCACCTAATGGG	0.660267	0.536113	chr4|83446693|83446696|+	chr4:83446674-83446696:+	AGATTATCAAGCATAGAATGTCT	0.340411	1	FramePre	alternative	agagaACCTGCagagaccgCCCCATGAGCACCTAATGGGgtttAGAGACGTGATATTCATATGACTACGTCTCGaggtAGATTATCAAGCATAGAATGTCTgctcagagGCAGGTggaag
scCHyM477	HELQ	Exon Deletion	ENSG00000163312.11	ENSE00001152039.1	chr4:83446835-83447035:-	201	chr4|83447396|83447397|-	chr4:83447394-83447413:-	ACCCCATGAGCACCTAATGG	0.644335	0.504452	chr4|83446637|83446640|-	chr4:83446637-83446659:-	TGTCAAGTGTTTCTTGAAGTGTG	0.287152	1	FramePre	alternative	agagaACCTGCagagaccgACCCCATGAGCACCTAATGGgtttCGAGACGACAACCAGTTCCCTTAGCGTCTCAaggtTGTCAAGTGTTTCTTGAAGTGTGgctcagagGCAGGTggaag
scCHyM478	HELQ	Exon Deletion	ENSG00000163312.11	ENSE00001152039.1	chr4:83446835-83447035:-	201	chr4|83447397|83447398|-	chr4:83447395-83447414:-	AACCCCATGAGCACCTAATG	0.513851	0.396354	chr4|83446756|83446759|+	chr4:83446737-83446759:+	TAGAGGTACTAAGGTACTAAGTA	0.819839	1	FramePre	alternative	agagaACCTGCagagaccgAACCCCATGAGCACCTAATGgtttGGAGACGTGTACTATCGGCGGCCGCGTCTCAaggtTAGAGGTACTAAGGTACTAAGTAgctcagagGCAGGTggaag
scCHyM479	BRD8	Exon Deletion	ENSG00000112983.18	ENSE00003557437.1	chr5:138161796-138161864:-	69	chr5|138161936|138161937|+	chr5:138161920-138161939:+	AACTTACTCTAAGTAACTAA	0.54175	0.232316	chr5|138161685|138161688|+	chr5:138161666-138161688:+	GCACTCAGTGCCCCTTATAGCAA	0.700531	0.926194	FramePre	alternative	agagaACCTGCagagaccgAACTTACTCTAAGTAACTAAgtttAGAGACGCTCGGCGGAGCGCAACGCGTCTCCaggtGCACTCAGTGCCCCTTATAGCAAgctcagagGCAGGTggaag
scCHyM480	BRD8	Exon Deletion	ENSG00000112983.18	ENSE00003557437.1	chr5:138161796-138161864:-	69	chr5|138161608|138161609|-	chr5:138161606-138161625:-	TAAAAGAATAAATCTCCACC	0.615345	0.177173	chr5|138161996|138161999|-	chr5:138161996-138162018:-	TCCTACTCTTCATTGTTGGTGAC	0.303161	1	FramePre	alternative	agagaACCTGCagagaccgTAAAAGAATAAATCTCCACCgtttTGAGACGCGCACCCAAAATGGAGGCGTCTCGaggtTCCTACTCTTCATTGTTGGTGACgctcagagGCAGGTggaag
scCHyM481	BRD8	Exon Deletion	ENSG00000112983.18	ENSE00003557437.1	chr5:138161796-138161864:-	69	chr5|138161972|138161973|-	chr5:138161970-138161989:-	AAAGTCTGAGTAGGCTTCTG	0.557433	0.202473	chr5|138161737|138161740|+	chr5:138161718-138161740:+	TATCGAAAGCAAAACTTCACTAA	0.734762	1	FramePre	alternative	agagaACCTGCagagaccgAAAGTCTGAGTAGGCTTCTGgtttAGAGACGGGTGCGGTCTTACCGACCGTCTCCaggtTATCGAAAGCAAAACTTCACTAAgctcagagGCAGGTggaag
scCHyM482	HARS1	Exon Deletion	ENSG00000170445.16	ENSE00003545217.1	chr5:140679002-140679127:-	126	chr5|140679240|140679241|-	chr5:140679238-140679257:-	AGTGCTATTAATCTTATGGG	0.678542	0.637247	chr5|140678523|140678526|-	chr5:140678523-140678545:-	ATGCAGATTTCACAAAATCCCTG	0.335096	1	FramePre	alternative	agagaACCTGCagagaccgAGTGCTATTAATCTTATGGGgtttCGAGACGGTCAGGAATGAGTCCCCCGTCTCCaggtATGCAGATTTCACAAAATCCCTGgctcagagGCAGGTggaag
scCHyM483	HARS1	Exon Deletion	ENSG00000170445.16	ENSE00003545217.1	chr5:140679002-140679127:-	126	chr5|140678928|140678929|-	chr5:140678926-140678945:-	CAGAATCTATTGAGTACTCA	0.62471	0.327537	chr5|140679204|140679207|-	chr5:140679204-140679226:-	CCCACATAGGGAGGGGTTAGACC	0.263975	1	FramePre	alternative	agagaACCTGCagagaccgCAGAATCTATTGAGTACTCAgtttAGAGACGAACTTCCTATGGAGCCCCGTCTCGaggtCCCACATAGGGAGGGGTTAGACCgctcagagGCAGGTggaag
scCHyM484	HARS1	Exon Deletion	ENSG00000170445.16	ENSE00003545217.1	chr5:140679002-140679127:-	126	chr5|140678895|140678896|+	chr5:140678879-140678898:+	AAACCCTAAGAGCATTATCT	0.501078	0.339209	chr5|140679246|140679249|-	chr5:140679246-140679268:-	TGATGTTTGTAAGTGCTATTAAT	0.38157	1	FramePre	alternative	agagaACCTGCagagaccgAAACCCTAAGAGCATTATCTgtttCGAGACGAGTCGTCCTTTCTGGGTCGTCTCGaggtTGATGTTTGTAAGTGCTATTAATgctcagagGCAGGTggaag
scCHyM485	HARS1	Exon Deletion	ENSG00000170445.16	ENSE00002023646.1	chr5:140679062-140679127:-	66	chr5|140679002|140679003|+	chr5:140678986-140679005:+	GTTTCCCAACACTCACACAC	0.647054	0.165742	chr5|140679287|140679290|-	chr5:140679287-140679309:-	AGCCTTCAGCTACCTCATGTGGT	0.429301	0.956363	FramePre	alternative	agagaACCTGCagagaccgGTTTCCCAACACTCACACACgtttCGAGACGTACTGTTCCTTTATGCTCGTCTCCaggtAGCCTTCAGCTACCTCATGTGGTgctcagagGCAGGTggaag
scCHyM486	HARS1	Exon Deletion	ENSG00000170445.16	ENSE00002023646.1	chr5:140679062-140679127:-	66	chr5|140679240|140679241|-	chr5:140679238-140679257:-	AGTGCTATTAATCTTATGGG	0.678542	0.637247	chr5|140679010|140679013|+	chr5:140678991-140679013:+	CCAACACTCACACACTGGTAGAA	0.659865	1	FramePre	alternative	agagaACCTGCagagaccgAGTGCTATTAATCTTATGGGgtttTGAGACGAGAAAATAACATTAGAACGTCTCCaggtCCAACACTCACACACTGGTAGAAgctcagagGCAGGTggaag
scCHyM487	HARS1	Exon Deletion	ENSG00000170445.16	ENSE00002023646.1	chr5:140679062-140679127:-	66	chr5|140678996|140678997|-	chr5:140678994-140679013:-	TTCTACCAGTGTGTGAGTGT	0.56232	0.195077	chr5|140679204|140679207|-	chr5:140679204-140679226:-	CCCACATAGGGAGGGGTTAGACC	0.263975	1	FramePre	alternative	agagaACCTGCagagaccgTTCTACCAGTGTGTGAGTGTgtttAGAGACGCTGGTACACAGGCCGCTCGTCTCCaggtCCCACATAGGGAGGGGTTAGACCgctcagagGCAGGTggaag
scCHyM488	LARS1	Exon Deletion	ENSG00000133706.19	ENSE00003544811.1	chr5:146168128-146168265:-	138	chr5|146168384|146168385|+	chr5:146168368-146168387:+	GCAATATATTGATACCTATG	0.53953	0.424066	chr5|146168056|146168059|+	chr5:146168037-146168059:+	TGTGTTGGGCACTGTGCTAGTAC	0.395128	1	FramePre	alternative	agagaACCTGCagagaccgGCAATATATTGATACCTATGgtttAGAGACGAGCTGCCTGAGGGTGAACGTCTCAaggtTGTGTTGGGCACTGTGCTAGTACgctcagagGCAGGTggaag
scCHyM489	LARS1	Exon Deletion	ENSG00000133706.19	ENSE00003544811.1	chr5:146168128-146168265:-	138	chr5|146167842|146167843|+	chr5:146167826-146167845:+	GCCTACGACCGGCTTACGCC	0.540797	0.947541	chr5|146168356|146168359|+	chr5:146168337-146168359:+	TTGCCAACTAAAATTGACTCTGA	0.53052	1	FramePre	alternative	agagaACCTGCagagaccgGCCTACGACCGGCTTACGCCgtttTGAGACGGGCTTGCTAGTAAGAGTCGTCTCGaggtTTGCCAACTAAAATTGACTCTGAgctcagagGCAGGTggaag
scCHyM490	LARS1	Exon Deletion	ENSG00000133706.19	ENSE00003544811.1	chr5:146168128-146168265:-	138	chr5|146167832|146167833|-	chr5:146167830-146167849:-	GCCGGGCGTAAGCCGGTCGT	0.594911	1	chr5|146168378|146168381|-	chr5:146168378-146168400:-	TGTAGTGGAGCCACATAGGTATC	0.892196	0.842782	FramePre	alternative	agagaACCTGCagagaccgGCCGGGCGTAAGCCGGTCGTgtttCGAGACGTATATTCCTGTTAACTACGTCTCCaggtTGTAGTGGAGCCACATAGGTATCgctcagagGCAGGTggaag
scCHyM491	LSM11	Exon Deletion	ENSG00000155858.6	ENSE00001023124.1	chr5:157754004-157754087:+	84	chr5|157754163|157754164|+	chr5:157754147-157754166:+	GATCCCTGAGCCCAGTGACT	0.563042	0.235836	chr5|157753768|157753771|-	chr5:157753768-157753790:-	ACCTATGGATGGTAAGGGCCTTT	0.795046	1	FramePre	alternative	agagaACCTGCagagaccgGATCCCTGAGCCCAGTGACTgtttCGAGACGACCGTTAGGCACTCTTTCGTCTCCaggtACCTATGGATGGTAAGGGCCTTTgctcagagGCAGGTggaag
scCHyM492	LSM11	Exon Deletion	ENSG00000155858.6	ENSE00001023124.1	chr5:157754004-157754087:+	84	chr5|157754155|157754156|-	chr5:157754153-157754172:-	AATCCTAGTCACTGGGCTCA	0.56552	0.49357	chr5|157753797|157753800|-	chr5:157753797-157753819:-	AGCTGCTATCACCATATAAGATG	0.576098	1	FramePre	alternative	agagaACCTGCagagaccgAATCCTAGTCACTGGGCTCAgtttTGAGACGGATACATTTCCCCGCTCCGTCTCCaggtAGCTGCTATCACCATATAAGATGgctcagagGCAGGTggaag
scCHyM493	LSM11	Exon Deletion	ENSG00000155858.6	ENSE00001023124.1	chr5:157754004-157754087:+	84	chr5|157753847|157753848|-	chr5:157753845-157753864:-	CAGAAGAAAATGGTGACACC	0.577642	0.188111	chr5|157754194|157754197|+	chr5:157754175-157754197:+	CTAGAGGGAAATCTCTGTTGCTA	0.280541	1	FramePre	alternative	agagaACCTGCagagaccgCAGAAGAAAATGGTGACACCgtttAGAGACGTAATGGAGAAGACCGCTCGTCTCGaggtCTAGAGGGAAATCTCTGTTGCTAgctcagagGCAGGTggaag
scCHyM494	SKP2	Exon Deletion	ENSG00000145604.17	ENSE00003563858.1	chr5:36166519-36166662:+	144	chr5|36166246|36166247|+	chr5:36166230-36166249:+	GATTCTCTGGTTCTAGATCA	0.581111	0.20091	chr5|36166801|36166804|-	chr5:36166801-36166823:-	GCACAAAGGCCCCATAGCAAAGT	0.882476	0.569168	FramePre	alternative	agagaACCTGCagagaccgGATTCTCTGGTTCTAGATCAgtttTGAGACGAATTTCTAGGCTAGCGCCGTCTCCaggtGCACAAAGGCCCCATAGCAAAGTgctcagagGCAGGTggaag
scCHyM495	SKP2	Exon Deletion	ENSG00000145604.17	ENSE00003563858.1	chr5:36166519-36166662:+	144	chr5|36166764|36166765|-	chr5:36166762-36166781:-	CTGCACAGATAACCTACCAT	0.642845	0.733928	chr5|36166447|36166450|+	chr5:36166428-36166450:+	GCAGCAGTGTCCTACCTGTTAGT	0.822331	1	FramePre	alternative	agagaACCTGCagagaccgCTGCACAGATAACCTACCATgtttAGAGACGTTGTAAGAATCGTCGGACGTCTCGaggtGCAGCAGTGTCCTACCTGTTAGTgctcagagGCAGGTggaag
scCHyM496	SKP2	Exon Deletion	ENSG00000145604.17	ENSE00003563858.1	chr5:36166519-36166662:+	144	chr5|36166763|36166764|+	chr5:36166747-36166766:+	TCAGCCTTAAAGCCTATGGT	0.577053	0.453979	chr5|36166363|36166366|-	chr5:36166363-36166385:-	AGTTGGCTATACAATTAGCTATG	0.711939	1	FramePre	alternative	agagaACCTGCagagaccgTCAGCCTTAAAGCCTATGGTgtttTGAGACGGCGAACACGTAAGATGGCGTCTCTaggtAGTTGGCTATACAATTAGCTATGgctcagagGCAGGTggaag
scCHyM497	SKP2	Exon Deletion	ENSG00000145604.17	ENSE00003482539.1	chr5:36170344-36170442:+	99	chr5|36170602|36170603|+	chr5:36170586-36170605:+	CTAACTTTCTGTCCAAACTC	0.558924	0.592363	chr5|36170247|36170250|+	chr5:36170228-36170250:+	AACTCACTGACTCAAAGACCTGT	0.673406	1	FramePre	alternative	agagaACCTGCagagaccgCTAACTTTCTGTCCAAACTCgtttTGAGACGCTACGGGTGTCTGCATCCGTCTCGaggtAACTCACTGACTCAAAGACCTGTgctcagagGCAGGTggaag
scCHyM498	SKP2	Exon Deletion	ENSG00000145604.17	ENSE00003482539.1	chr5:36170344-36170442:+	99	chr5|36170196|36170197|-	chr5:36170194-36170213:-	CTATCTCTCAGACATCAAAC	0.541024	0.343779	chr5|36170546|36170549|-	chr5:36170546-36170568:-	CATTCACCAAATCAAGAGCCTGG	0.396806	1	FramePre	alternative	agagaACCTGCagagaccgCTATCTCTCAGACATCAAACgtttAGAGACGGGCCTTATCGGACGCGTCGTCTCTaggtCATTCACCAAATCAAGAGCCTGGgctcagagGCAGGTggaag
scCHyM499	SKP2	Exon Deletion	ENSG00000145604.17	ENSE00003482539.1	chr5:36170344-36170442:+	99	chr5|36170251|36170252|-	chr5:36170249-36170268:-	GCGAGTGTAGTTAAGCTCAC	0.570908	0.975774	chr5|36170576|36170579|-	chr5:36170576-36170598:-	GACAGAAAGTTAGGAGGGCAAAA	0.914506	1	FramePre	alternative	agagaACCTGCagagaccgGCGAGTGTAGTTAAGCTCACgtttAGAGACGCAGAGGGGGCAGGCGCTCGTCTCGaggtGACAGAAAGTTAGGAGGGCAAAAgctcagagGCAGGTggaag
scCHyM500	NUP155	Exon Deletion	ENSG00000113569.16	ENSE00003573738.1	chr5:37304739-37304843:-	105	chr5|37304999|37305000|+	chr5:37304983-37305002:+	TGACTGTGCTACCATTACCA	0.571929	0.163512	chr5|37304681|37304684|+	chr5:37304662-37304684:+	CATCTATATATGTGCTTAAATCA	0.799305	0.649007	FramePre	alternative	agagaACCTGCagagaccgTGACTGTGCTACCATTACCAgtttCGAGACGTGGCGCTCGCGCTGAAACGTCTCAaggtCATCTATATATGTGCTTAAATCAgctcagagGCAGGTggaag
scCHyM501	NUP155	Exon Deletion	ENSG00000113569.16	ENSE00003573738.1	chr5:37304739-37304843:-	105	chr5|37304635|37304636|+	chr5:37304619-37304638:+	TAACATCTAATAGCAGGCAT	0.569713	0.541088	chr5|37304893|37304896|-	chr5:37304893-37304915:-	TAGGGCTAAAGGGTTGTGATGCC	0.535448	1	FramePre	alternative	agagaACCTGCagagaccgTAACATCTAATAGCAGGCATgtttGGAGACGGCAAGTTACAGGGTAGTCGTCTCGaggtTAGGGCTAAAGGGTTGTGATGCCgctcagagGCAGGTggaag
scCHyM502	NUP155	Exon Deletion	ENSG00000113569.16	ENSE00003573738.1	chr5:37304739-37304843:-	105	chr5|37304980|37304981|-	chr5:37304978-37304997:-	ATGGTAGCACAGTCATCTTG	0.679012	0.318761	chr5|37304623|37304626|-	chr5:37304623-37304645:-	TCATCCCATGCCTGCTATTAGAT	0.613843	1	FramePre	alternative	agagaACCTGCagagaccgATGGTAGCACAGTCATCTTGgtttGGAGACGGGCGAGACAGTCCGTCGCGTCTCCaggtTCATCCCATGCCTGCTATTAGATgctcagagGCAGGTggaag
scCHyM503	MTREX	Exon Deletion	ENSG00000039123.16	ENSE00003658838.1	chr5:55347013-55347144:+	132	chr5|55346897|55346898|+	chr5:55346881-55346900:+	GCTTTGTCTAACCCACGGTC	0.513817	0.400806	chr5|55347259|55347262|-	chr5:55347259-55347281:-	CAAATGTGCTGAGTACTGCTGTA	0.300794	1	FramePre	alternative	agagaACCTGCagagaccgGCTTTGTCTAACCCACGGTCgtttCGAGACGTATCTCGCTATGTCGATCGTCTCCaggtCAAATGTGCTGAGTACTGCTGTAgctcagagGCAGGTggaag
scCHyM504	MTREX	Exon Deletion	ENSG00000039123.16	ENSE00003658838.1	chr5:55347013-55347144:+	132	chr5|55346748|55346749|-	chr5:55346746-55346765:-	GACAACCTCAAACAGAATGG	0.66107	0.278081	chr5|55347238|55347241|+	chr5:55347219-55347241:+	TCTGTTACATATTACTAGGATAT	0.792933	0.828673	FramePre	alternative	agagaACCTGCagagaccgGACAACCTCAAACAGAATGGgtttCGAGACGGCAAGATACAAACAAAGCGTCTCTaggtTCTGTTACATATTACTAGGATATgctcagagGCAGGTggaag
scCHyM505	MTREX	Exon Deletion	ENSG00000039123.16	ENSE00003658838.1	chr5:55347013-55347144:+	132	chr5|55346749|55346750|-	chr5:55346747-55346766:-	AGACAACCTCAAACAGAATG	0.576626	0.167402	chr5|55347340|55347343|-	chr5:55347340-55347362:-	AATAGAACAATGTACTCATATCT	0.805993	1	FramePre	alternative	agagaACCTGCagagaccgAGACAACCTCAAACAGAATGgtttAGAGACGTCTTCCTTCTGAAATGACGTCTCCaggtAATAGAACAATGTACTCATATCTgctcagagGCAGGTggaag
scCHyM506	MTREX	Exon Deletion	ENSG00000039123.16	ENSE00003575413.1	chr5:55350919-55351029:+	111	chr5|55350764|55350765|-	chr5:55350762-55350781:-	AACTCAAACCTATATTCTCA	0.5646	0.167565	chr5|55351586|55351589|-	chr5:55351586-55351608:-	GTAATTAAATACACCTTCTGCAA	0.315098	1	FramePre	alternative	agagaACCTGCagagaccgAACTCAAACCTATATTCTCAgtttAGAGACGGGAAACGGGTGTCAGTCCGTCTCAaggtGTAATTAAATACACCTTCTGCAAgctcagagGCAGGTggaag
scCHyM507	MTREX	Exon Deletion	ENSG00000039123.16	ENSE00003575413.1	chr5:55350919-55351029:+	111	chr5|55351233|55351234|-	chr5:55351231-55351250:-	ACCACTACATTCTTGAAGAA	0.53271	0.246983	chr5|55350773|55350776|+	chr5:55350754-55350776:+	ATAATCCGTGAGAATATAGGTTT	0.262257	1	FramePre	alternative	agagaACCTGCagagaccgACCACTACATTCTTGAAGAAgtttCGAGACGCTATATCGTGAATATTACGTCTCAaggtATAATCCGTGAGAATATAGGTTTgctcagagGCAGGTggaag
scCHyM508	MTREX	Exon Deletion	ENSG00000039123.16	ENSE00003633708.1	chr5:55358573-55358698:+	126	chr5|55358913|55358914|+	chr5:55358897-55358916:+	AGCAACTCATGTAATGGATA	0.511297	0.316987	chr5|55358465|55358468|-	chr5:55358465-55358487:-	TAACAAGTTATAAACCCTAAGAA	0.450292	0.745052	FramePre	alternative	agagaACCTGCagagaccgAGCAACTCATGTAATGGATAgtttAGAGACGTACTTCCTAGTTGAGCGCGTCTCAaggtTAACAAGTTATAAACCCTAAGAAgctcagagGCAGGTggaag
scCHyM509	MTREX	Exon Deletion	ENSG00000039123.16	ENSE00003633708.1	chr5:55358573-55358698:+	126	chr5|55357873|55357874|-	chr5:55357871-55357890:-	GGTTGAGTCCATCTGTCACC	0.559805	0.61513	chr5|55358789|55358792|-	chr5:55358789-55358811:-	AGTATATTAACTCATTTCACTTA	0.541949	0.710123	FramePre	alternative	agagaACCTGCagagaccgGGTTGAGTCCATCTGTCACCgtttTGAGACGTTAGGCCCAACGGAAAGCGTCTCTaggtAGTATATTAACTCATTTCACTTAgctcagagGCAGGTggaag
scCHyM510	MTREX	Exon Deletion	ENSG00000039123.16	ENSE00003633708.1	chr5:55358573-55358698:+	126	chr5|55358467|55358468|-	chr5:55358465-55358484:-	CAAGTTATAAACCCTAAGAA	0.51788	0.202512	chr5|55358830|55358833|-	chr5:55358830-55358852:-	AGTAATCACACCCTTCCATCTTC	0.622744	1	FramePre	alternative	agagaACCTGCagagaccgCAAGTTATAAACCCTAAGAAgtttCGAGACGCAATTCTACTTGCCTAACGTCTCGaggtAGTAATCACACCCTTCCATCTTCgctcagagGCAGGTggaag
scCHyM511	MTREX	Exon Deletion	ENSG00000039123.16	ENSE00003643169.1	chr5:55422878-55422982:+	105	chr5|55423056|55423057|-	chr5:55423054-55423073:-	CAAAACGTCCTCCTAGGTTG	0.521318	0.69211	chr5|55422748|55422751|-	chr5:55422748-55422770:-	AGGGACTTCCCATGAAGTAAATC	0.680557	1	FramePre	alternative	agagaACCTGCagagaccgCAAAACGTCCTCCTAGGTTGgtttGGAGACGCTGAATCTTTTAGTTCGCGTCTCAaggtAGGGACTTCCCATGAAGTAAATCgctcagagGCAGGTggaag
scCHyM512	MTREX	Exon Deletion	ENSG00000039123.16	ENSE00003643169.1	chr5:55422878-55422982:+	105	chr5|55422697|55422698|+	chr5:55422681-55422700:+	CTCTACCATTAGTCAAAGGT	0.600803	0.433471	chr5|55423100|55423103|-	chr5:55423100-55423122:-	TAGAAACACTAGTAGATAGCTCT	0.771264	1	FramePre	alternative	agagaACCTGCagagaccgCTCTACCATTAGTCAAAGGTgtttCGAGACGCCCCCGTTGCCTCCCGACGTCTCGaggtTAGAAACACTAGTAGATAGCTCTgctcagagGCAGGTggaag
scCHyM513	MTREX	Exon Deletion	ENSG00000039123.16	ENSE00003643169.1	chr5:55422878-55422982:+	105	chr5|55422738|55422739|-	chr5:55422736-55422755:-	AGTAAATCATGGTTAGGTAC	0.503454	0.607882	chr5|55423093|55423096|+	chr5:55423074-55423096:+	AGATGTTCTTCACTGCATTGTCA	0.287687	0.668894	FramePre	alternative	agagaACCTGCagagaccgAGTAAATCATGGTTAGGTACgtttAGAGACGTGGAAACGTTCAGGATGCGTCTCAaggtAGATGTTCTTCACTGCATTGTCAgctcagagGCAGGTggaag
scCHyM514	DIMT1	Exon Deletion	ENSG00000086189.10	ENSE00003619516.1	chr5:62402036-62402122:-	87	chr5|62402319|62402320|-	chr5:62402317-62402336:-	GTATTCCTCCAAGTTAGGAG	0.657234	0.424549	chr5|62401932|62401935|+	chr5:62401913-62401935:+	CAACAAGGGATCAGGAGTTACTA	0.720415	1	FramePre	alternative	agagaACCTGCagagaccgGTATTCCTCCAAGTTAGGAGgtttGGAGACGCGATACGTCAGAAATCACGTCTCCaggtCAACAAGGGATCAGGAGTTACTAgctcagagGCAGGTggaag
scCHyM515	DIMT1	Exon Deletion	ENSG00000086189.10	ENSE00003619516.1	chr5:62402036-62402122:-	87	chr5|62401170|62401171|+	chr5:62401154-62401173:+	CATTATAGGGTACAAAGGGG	0.649122	0.254717	chr5|62402203|62402206|+	chr5:62402184-62402206:+	CACCTGAACATCTTTACTCATAT	0.701578	1	FramePre	alternative	agagaACCTGCagagaccgCATTATAGGGTACAAAGGGGgtttGGAGACGGCCTCTATCAAGACTGTCGTCTCAaggtCACCTGAACATCTTTACTCATATgctcagagGCAGGTggaag
scCHyM516	DIMT1	Exon Deletion	ENSG00000086189.10	ENSE00003619516.1	chr5:62402036-62402122:-	87	chr5|62401983|62401984|-	chr5:62401981-62402000:-	ACTATGTTAGCAAGCTCAGT	0.513356	0.626999	chr5|62402219|62402222|+	chr5:62402200-62402222:+	CTCATATGTGCTCCGATAAGAGC	0.273106	1	FramePre	alternative	agagaACCTGCagagaccgACTATGTTAGCAAGCTCAGTgtttGGAGACGTTGCGGTTGGAGGCTATCGTCTCCaggtCTCATATGTGCTCCGATAAGAGCgctcagagGCAGGTggaag
scCHyM517	ASCC3	Exon Deletion	ENSG00000112249.14	ENSE00003469982.1	chr6:100798713-100798838:-	126	chr6|100799350|100799351|+	chr6:100799334-100799353:+	AACTAGTGTTAGACTCACGA	0.693201	0.970588	chr6|100798579|100798582|+	chr6:100798560-100798582:+	AACTCTCCTACTGTAATTCTCTA	0.430713	1	FramePre	alternative	agagaACCTGCagagaccgAACTAGTGTTAGACTCACGAgtttTGAGACGAGAGACCAACCGAAATCCGTCTCTaggtAACTCTCCTACTGTAATTCTCTAgctcagagGCAGGTggaag
scCHyM518	ASCC3	Exon Deletion	ENSG00000112249.14	ENSE00003469982.1	chr6:100798713-100798838:-	126	chr6|100798592|100798593|-	chr6:100798590-100798609:-	ACAGTACAGACATATATAGT	0.56796	0.306017	chr6|100798928|100798931|+	chr6:100798909-100798931:+	GAGAGAGACAGAAAACACTACTG	0.870449	0.538711	FramePre	alternative	agagaACCTGCagagaccgACAGTACAGACATATATAGTgtttAGAGACGACCAGGTGGAAAAAAATCGTCTCGaggtGAGAGAGACAGAAAACACTACTGgctcagagGCAGGTggaag
scCHyM519	ASCC3	Exon Deletion	ENSG00000112249.14	ENSE00003469982.1	chr6:100798713-100798838:-	126	chr6|100798178|100798179|+	chr6:100798162-100798181:+	GAATACTTTAACCTAAACTA	0.579927	0.402701	chr6|100798896|100798899|-	chr6:100798896-100798918:-	TGTCTCTCTCTAAAGAATATTTA	0.615543	0.712833	FramePre	alternative	agagaACCTGCagagaccgGAATACTTTAACCTAAACTAgtttCGAGACGTCAGGACCCCCTCTCCACGTCTCCaggtTGTCTCTCTCTAAAGAATATTTAgctcagagGCAGGTggaag
scCHyM520	CMTR1	Exon Deletion	ENSG00000137200.13	ENSE00003684945.1	chr6:37476126-37476194:+	69	chr6|37476060|37476061|+	chr6:37476044-37476063:+	GAGCTGTGAAAATGCCCTGG	0.72324	0.167589	chr6|37476357|37476360|+	chr6:37476338-37476360:+	GGGGTGCTAGGTAGGTGACTTGC	0.904658	1	FramePre	alternative	agagaACCTGCagagaccgGAGCTGTGAAAATGCCCTGGgtttTGAGACGCGAGGCTCGAATAGGGGCGTCTCCaggtGGGGTGCTAGGTAGGTGACTTGCgctcagagGCAGGTggaag
scCHyM521	CMTR1	Exon Deletion	ENSG00000137200.13	ENSE00003684945.1	chr6:37476126-37476194:+	69	chr6|37476256|37476257|+	chr6:37476240-37476259:+	CTGCTGCTCCCGTCCAGTGA	0.550678	0.301096	chr6|37475823|37475826|+	chr6:37475804-37475826:+	GGGTGACAGGGCAGACACATACA	0.893709	1	FramePre	alternative	agagaACCTGCagagaccgCTGCTGCTCCCGTCCAGTGAgtttCGAGACGAGTGGTTTTGCAAGCGGCGTCTCAaggtGGGTGACAGGGCAGACACATACAgctcagagGCAGGTggaag
scCHyM522	CMTR1	Exon Deletion	ENSG00000137200.13	ENSE00003684945.1	chr6:37476126-37476194:+	69	chr6|37476058|37476059|+	chr6:37476042-37476061:+	TGGAGCTGTGAAAATGCCCT	0.544267	0.23576	chr6|37476546|37476549|-	chr6:37476546-37476568:-	ATGTTCAAAATTCCTATTCCCTC	0.381714	1	FramePre	alternative	agagaACCTGCagagaccgTGGAGCTGTGAAAATGCCCTgtttAGAGACGACGTTCTATGTCGCCGGCGTCTCAaggtATGTTCAAAATTCCTATTCCCTCgctcagagGCAGGTggaag
scCHyM523	XPO5	Exon Deletion	ENSG00000124571.18	ENSE00003681277.1	chr6:43526685-43526747:-	63	chr6|43526812|43526813|-	chr6:43526810-43526829:-	GGTTGGGATCAGTGGGCCTG	0.521484	0.182461	chr6|43526453|43526456|-	chr6:43526453-43526475:-	CTCCCAACCATATATGTGATCTT	0.741204	0.900677	FramePre	alternative	agagaACCTGCagagaccgGGTTGGGATCAGTGGGCCTGgtttAGAGACGATGAGCGTTGAGTCATGCGTCTCCaggtCTCCCAACCATATATGTGATCTTgctcagagGCAGGTggaag
scCHyM524	XPO5	Exon Deletion	ENSG00000124571.18	ENSE00003681277.1	chr6:43526685-43526747:-	63	chr6|43526807|43526808|+	chr6:43526791-43526810:+	ACTACCACAACAGCCACCTC	0.548592	0.343134	chr6|43526415|43526418|+	chr6:43526396-43526418:+	ATAGGTTGGTCATGGACGATCTC	0.572273	1	FramePre	alternative	agagaACCTGCagagaccgACTACCACAACAGCCACCTCgtttGGAGACGCTAGGAGTTTTGGCAAACGTCTCCaggtATAGGTTGGTCATGGACGATCTCgctcagagGCAGGTggaag
scCHyM525	XPO5	Exon Deletion	ENSG00000124571.18	ENSE00003681277.1	chr6:43526685-43526747:-	63	chr6|43526615|43526616|+	chr6:43526599-43526618:+	AGACTGCAAGGAAACTGACC	0.601566	0.4311	chr6|43526937|43526940|-	chr6:43526937-43526959:-	TCTCAGCTAGTTGAACTTGAAGG	0.519013	0.818815	FramePre	alternative	agagaACCTGCagagaccgAGACTGCAAGGAAACTGACCgtttAGAGACGCTTAAACCTACTTAGGCCGTCTCGaggtTCTCAGCTAGTTGAACTTGAAGGgctcagagGCAGGTggaag
scCHyM526	RNGTT	Exon Deletion	ENSG00000111880.16	ENSE00000760355.1	chr6:88849755-88849826:-	72	chr6|88850281|88850282|-	chr6:88850279-88850298:-	AAAGGCCACATGGCTCACAT	0.69404	0.20814	chr6|88849661|88849664|-	chr6:88849661-88849683:-	GTGCTGCCTTAGAGATAGTAGGA	0.528051	1	FramePre	alternative	agagaACCTGCagagaccgAAAGGCCACATGGCTCACATgtttAGAGACGCTGGAGGTACAGCGGAACGTCTCGaggtGTGCTGCCTTAGAGATAGTAGGAgctcagagGCAGGTggaag
scCHyM527	RNGTT	Exon Deletion	ENSG00000111880.16	ENSE00000760355.1	chr6:88849755-88849826:-	72	chr6|88850122|88850123|+	chr6:88850106-88850125:+	ACTAAGTGACAATTAAGGGT	0.606534	0.347881	chr6|88849674|88849677|-	chr6:88849674-88849696:-	ACAATAGTCTTTGGTGCTGCCTT	0.47169	0.880639	FramePre	alternative	agagaACCTGCagagaccgACTAAGTGACAATTAAGGGTgtttCGAGACGTCGCCAATCTGTTAGAACGTCTCTaggtACAATAGTCTTTGGTGCTGCCTTgctcagagGCAGGTggaag
scCHyM528	RNGTT	Exon Deletion	ENSG00000111880.16	ENSE00000760355.1	chr6:88849755-88849826:-	72	chr6|88849667|88849668|-	chr6:88849665-88849684:-	GGTGCTGCCTTAGAGATAGT	0.526723	0.255463	chr6|88849959|88849962|-	chr6:88849959-88849981:-	TTGATATGATCTGGGTACAAGTG	0.533802	1	FramePre	alternative	agagaACCTGCagagaccgGGTGCTGCCTTAGAGATAGTgtttTGAGACGCACATTAGGCGCCTACACGTCTCTaggtTTGATATGATCTGGGTACAAGTGgctcagagGCAGGTggaag
scCHyM529	MDN1	Exon Deletion	ENSG00000112159.12	ENSE00002236013.1	chr6:89670919-89671080:-	162	chr6|89671238|89671239|-	chr6:89671236-89671255:-	TGAGCTGTGTGTATTGGGGT	0.527789	0.168946	chr6|89670706|89670709|+	chr6:89670687-89670709:+	GGGGAAAGGGTGGGTTGGGGATA	0.802542	0.52674	FramePre	alternative	agagaACCTGCagagaccgTGAGCTGTGTGTATTGGGGTgtttAGAGACGTATGCAACGCGACATACCGTCTCCaggtGGGGAAAGGGTGGGTTGGGGATAgctcagagGCAGGTggaag
scCHyM530	MDN1	Exon Deletion	ENSG00000112159.12	ENSE00002236013.1	chr6:89670919-89671080:-	162	chr6|89670721|89670722|+	chr6:89670705-89670724:+	GGATAGGAGGTATCATCTGC	0.576122	0.527344	chr6|89671285|89671288|+	chr6:89671266-89671288:+	TTCATTTACATATATCGTCACAA	0.350034	1	FramePre	alternative	agagaACCTGCagagaccgGGATAGGAGGTATCATCTGCgtttCGAGACGTCGTATTTTCTGACGATCGTCTCGaggtTTCATTTACATATATCGTCACAAgctcagagGCAGGTggaag
scCHyM531	MDN1	Exon Deletion	ENSG00000112159.12	ENSE00002236013.1	chr6:89670919-89671080:-	162	chr6|89671196|89671197|+	chr6:89671180-89671199:+	AATGTACTAAATAGTACTAA	0.518443	0.195194	chr6|89670843|89670846|-	chr6:89670843-89670865:-	ATGTCATTAGTCTTTGGTGTGAT	0.396635	0.978176	FramePre	alternative	agagaACCTGCagagaccgAATGTACTAAATAGTACTAAgtttTGAGACGGGTCCCTATAGCGACTTCGTCTCGaggtATGTCATTAGTCTTTGGTGTGATgctcagagGCAGGTggaag
scCHyM532	MDN1	Exon Deletion	ENSG00000112159.12	ENSE00002322848.1	chr6:89685827-89685973:-	147	chr6|89685596|89685597|+	chr6:89685580-89685599:+	TAGGTCCTGAGATCTTCATC	0.532105	0.401068	chr6|89686093|89686096|-	chr6:89686093-89686115:-	GCCATGGTCCTTGCTTGAGAGCT	0.716685	1	FramePre	alternative	agagaACCTGCagagaccgTAGGTCCTGAGATCTTCATCgtttGGAGACGGGTTGCGTATCACGAGCCGTCTCTaggtGCCATGGTCCTTGCTTGAGAGCTgctcagagGCAGGTggaag
scCHyM533	MDN1	Exon Deletion	ENSG00000112159.12	ENSE00002322848.1	chr6:89685827-89685973:-	147	chr6|89686061|89686062|+	chr6:89686045-89686064:+	TCTATTTGGGATACTACGGA	0.672296	0.521872	chr6|89685677|89685680|-	chr6:89685677-89685699:-	ATGCGATTCACATTAGATATAGA	0.730605	1	FramePre	alternative	agagaACCTGCagagaccgTCTATTTGGGATACTACGGAgtttGGAGACGGTGCGGACCCCGATGAGCGTCTCTaggtATGCGATTCACATTAGATATAGAgctcagagGCAGGTggaag
scCHyM534	MDN1	Exon Deletion	ENSG00000112159.12	ENSE00002322848.1	chr6:89685827-89685973:-	147	chr6|89686069|89686070|+	chr6:89686053-89686072:+	GGATACTACGGATGGCCAAG	0.66074	0.543275	chr6|89685702|89685705|-	chr6:89685702-89685724:-	AACAAGACACATTTAGTTATGTT	0.456346	0.714909	FramePre	alternative	agagaACCTGCagagaccgGGATACTACGGATGGCCAAGgtttGGAGACGGTGACATCCAGGGTACCCGTCTCTaggtAACAAGACACATTTAGTTATGTTgctcagagGCAGGTggaag
scCHyM535	NRF1	Exon Deletion	ENSG00000106459.15	ENSE00003891643.1	chr7:129710374-129710571:+	198	chr7|129710636|129710637|+	chr7:129710620-129710639:+	TGGGCACCTCACCTCAGACT	0.507414	0.318518	chr7|129710296|129710299|-	chr7:129710296-129710318:-	GTCCCAATATGCAATAAGCAGCT	0.768101	1	FramePre	alternative	agagaACCTGCagagaccgTGGGCACCTCACCTCAGACTgtttCGAGACGGTAGTTGAAGTCTACCCCGTCTCTaggtGTCCCAATATGCAATAAGCAGCTgctcagagGCAGGTggaag
scCHyM536	NRF1	Exon Deletion	ENSG00000106459.15	ENSE00003891643.1	chr7:129710374-129710571:+	198	chr7|129710244|129710245|+	chr7:129710228-129710247:+	AGTCTGTGGGAGGTAATCCT	0.597453	0.242939	chr7|129710620|129710623|-	chr7:129710620-129710642:-	CCTAGTCTGAGGTGAGGTGCCCA	0.321854	1	FramePre	alternative	agagaACCTGCagagaccgAGTCTGTGGGAGGTAATCCTgtttGGAGACGGCTTGGGGCCGCATTGCCGTCTCGaggtCCTAGTCTGAGGTGAGGTGCCCAgctcagagGCAGGTggaag
scCHyM537	NRF1	Exon Deletion	ENSG00000106459.15	ENSE00003891643.1	chr7:129710374-129710571:+	198	chr7|129710260|129710261|+	chr7:129710244-129710263:+	TCCTAGGAGAGTCTAATAAG	0.583974	0.487396	chr7|129710683|129710686|-	chr7:129710683-129710705:-	AGGTAGGAAGATCTTGGGGAGCT	0.475271	1	FramePre	alternative	agagaACCTGCagagaccgTCCTAGGAGAGTCTAATAAGgtttCGAGACGGTATTTGTTCCCCAGCGCGTCTCTaggtAGGTAGGAAGATCTTGGGGAGCTgctcagagGCAGGTggaag
scCHyM538	ANLN	Exon Deletion	ENSG00000011426.11	ENSE00000677201.1	chr7:36422633-36422809:+	177	chr7|36423206|36423207|+	chr7:36423190-36423209:+	GGGGAAGGAGGGCTAGACAT	0.66894	0.199391	chr7|36422437|36422440|-	chr7:36422437-36422459:-	CCAAGTCCTTATAATTTAATACA	0.272853	0.637191	FramePre	alternative	agagaACCTGCagagaccgGGGGAAGGAGGGCTAGACATgtttAGAGACGACTCACGTACATTATTGCGTCTCTaggtCCAAGTCCTTATAATTTAATACAgctcagagGCAGGTggaag
scCHyM539	ANLN	Exon Deletion	ENSG00000011426.11	ENSE00000677201.1	chr7:36422633-36422809:+	177	chr7|36423365|36423366|+	chr7:36423349-36423368:+	GTAATTTAGTATGCGTCTGG	0.635475	0.590813	chr7|36422523|36422526|+	chr7:36422504-36422526:+	TAAAGATAGTGTTACTGATTTCG	0.426993	1	FramePre	alternative	agagaACCTGCagagaccgGTAATTTAGTATGCGTCTGGgtttTGAGACGGGAAGCGAATGACTGTACGTCTCTaggtTAAAGATAGTGTTACTGATTTCGgctcagagGCAGGTggaag
scCHyM540	ANLN	Exon Deletion	ENSG00000011426.11	ENSE00000677201.1	chr7:36422633-36422809:+	177	chr7|36422476|36422477|-	chr7:36422474-36422493:-	TAGGTGGTTGGGGAAAACCT	0.605776	0.306528	chr7|36422928|36422931|-	chr7:36422928-36422950:-	TTATATCTCAATAAAAGGACCTA	0.292307	1	FramePre	alternative	agagaACCTGCagagaccgTAGGTGGTTGGGGAAAACCTgtttAGAGACGAATCGGGGAAAAGCCATCGTCTCAaggtTTATATCTCAATAAAAGGACCTAgctcagagGCAGGTggaag
scCHyM541	RFC2	Exon Deletion	ENSG00000049541.11	ENSE00003604148.1	chr7:74246662-74246763:-	102	chr7|74246818|74246819|+	chr7:74246802-74246821:+	CCAATTCAGTTGCCTTCACA	0.602302	0.401669	chr7|74246542|74246545|+	chr7:74246523-74246545:+	AGGTGCAGGCCCCTATTAAATTG	0.588276	0.65797	FramePre	alternative	agagaACCTGCagagaccgCCAATTCAGTTGCCTTCACAgtttAGAGACGTCTTTGTTCGAGTTCGCCGTCTCGaggtAGGTGCAGGCCCCTATTAAATTGgctcagagGCAGGTggaag
scCHyM542	RFC2	Exon Deletion	ENSG00000049541.11	ENSE00003604148.1	chr7:74246662-74246763:-	102	chr7|74245352|74245353|+	chr7:74245336-74245355:+	TACCAACCGAAGTGTTGTGA	0.618904	0.555221	chr7|74247099|74247102|-	chr7:74247099-74247121:-	AGACGAATTATCGCCAGGCTGGG	0.264737	1	FramePre	alternative	agagaACCTGCagagaccgTACCAACCGAAGTGTTGTGAgtttTGAGACGGCCGTTAGTTTTCCTTGCGTCTCTaggtAGACGAATTATCGCCAGGCTGGGgctcagagGCAGGTggaag
scCHyM543	RFC2	Exon Deletion	ENSG00000049541.11	ENSE00003604148.1	chr7:74246662-74246763:-	102	chr7|74245347|74245348|-	chr7:74245345-74245364:-	GTGCAACCATCACAACACTT	0.655586	0.302678	chr7|74246851|74246854|+	chr7:74246832-74246854:+	AACAATCGGTATATCAGGGACTG	0.840817	1	FramePre	alternative	agagaACCTGCagagaccgGTGCAACCATCACAACACTTgtttTGAGACGCATCCCATCGATTAGGTCGTCTCAaggtAACAATCGGTATATCAGGGACTGgctcagagGCAGGTggaag
scCHyM544	TRRAP	Exon Deletion	ENSG00000196367.14	ENSE00002531298.1	chr7:98890335-98890445:+	111	chr7|98890052|98890053|+	chr7:98890036-98890055:+	GAGGTTTCATACTTAGATCG	0.633869	0.84148	chr7|98890572|98890575|+	chr7:98890553-98890575:+	TCACATAAGGATAACTTTGTTCA	0.463803	0.909051	FramePre	alternative	agagaACCTGCagagaccgGAGGTTTCATACTTAGATCGgtttCGAGACGTCAAATCGTTTAGTATGCGTCTCGaggtTCACATAAGGATAACTTTGTTCAgctcagagGCAGGTggaag
scCHyM545	TRRAP	Exon Deletion	ENSG00000196367.14	ENSE00002531298.1	chr7:98890335-98890445:+	111	chr7|98890663|98890664|-	chr7:98890661-98890680:-	TGTACACACATGTCATCAGT	0.64366	0.352008	chr7|98890212|98890215|-	chr7:98890212-98890234:-	GCCAAAAGCAAATTTGTGCTACT	0.500591	1	FramePre	alternative	agagaACCTGCagagaccgTGTACACACATGTCATCAGTgtttGGAGACGCGCGACCGAAAAAGCACCGTCTCAaggtGCCAAAAGCAAATTTGTGCTACTgctcagagGCAGGTggaag
scCHyM546	TRRAP	Exon Deletion	ENSG00000196367.14	ENSE00002531298.1	chr7:98890335-98890445:+	111	chr7|98890072|98890073|+	chr7:98890056-98890075:+	TGGCAGAGACAAGCTAGTAC	0.546357	0.608806	chr7|98890677|98890680|+	chr7:98890658-98890680:+	CCAACTGATGACATGTGTGTACA	0.675643	1	FramePre	alternative	agagaACCTGCagagaccgTGGCAGAGACAAGCTAGTACgtttCGAGACGGGTGCGCTTTAGCCATCCGTCTCCaggtCCAACTGATGACATGTGTGTACAgctcagagGCAGGTggaag
scCHyM547	TRRAP	Exon Deletion	ENSG00000196367.14	ENSE00002471402.1	chr7:98930633-98930830:+	198	chr7|98930290|98930291|+	chr7:98930274-98930293:+	AACTGATAGTTTAAGAATTG	0.513777	0.238185	chr7|98930888|98930891|-	chr7:98930888-98930910:-	CAGAAGGATCTTATAGTATTCTT	0.416017	0.84446	FramePre	alternative	agagaACCTGCagagaccgAACTGATAGTTTAAGAATTGgtttCGAGACGGTGGCTTCCTATTAGTTCGTCTCCaggtCAGAAGGATCTTATAGTATTCTTgctcagagGCAGGTggaag
scCHyM548	TRRAP	Exon Deletion	ENSG00000196367.14	ENSE00002471402.1	chr7:98930633-98930830:+	198	chr7|98930929|98930930|+	chr7:98930913-98930932:+	AATATGCTCTCCTAGCAGCA	0.63283	0.404931	chr7|98930259|98930262|+	chr7:98930240-98930262:+	GAGGGTGTCTGTACCTGAGAGTG	0.898523	1	FramePre	alternative	agagaACCTGCagagaccgAATATGCTCTCCTAGCAGCAgtttGGAGACGCACGATCCCCTAAACGCCGTCTCAaggtGAGGGTGTCTGTACCTGAGAGTGgctcagagGCAGGTggaag
scCHyM549	TRRAP	Exon Deletion	ENSG00000196367.14	ENSE00002471402.1	chr7:98930633-98930830:+	198	chr7|98930258|98930259|-	chr7:98930256-98930275:-	TTTCTAGAAGGACCACTCTC	0.506953	0.27736	chr7|98930950|98930953|-	chr7:98930950-98930972:-	GTGAAGATGCTGAAATGAAATCT	0.6862	1	FramePre	alternative	agagaACCTGCagagaccgTTTCTAGAAGGACCACTCTCgtttCGAGACGAAGCCTCGCAACAAGAACGTCTCAaggtGTGAAGATGCTGAAATGAAATCTgctcagagGCAGGTggaag
scCHyM550	TRRAP	Exon Deletion	ENSG00000196367.14	ENSE00002451552.1	chr7:98957981-98958091:+	111	chr7|98958151|98958152|+	chr7:98958135-98958154:+	AGGCTACTGACTAACACCCC	0.63784	0.510937	chr7|98957800|98957803|+	chr7:98957781-98957803:+	TTGACTAGCCATCTGCCCTCCTG	0.570608	1	FramePre	alternative	agagaACCTGCagagaccgAGGCTACTGACTAACACCCCgtttTGAGACGTGAGTCATCGCATTGACCGTCTCCaggtTTGACTAGCCATCTGCCCTCCTGgctcagagGCAGGTggaag
scCHyM551	TRRAP	Exon Deletion	ENSG00000196367.14	ENSE00002451552.1	chr7:98957981-98958091:+	111	chr7|98957925|98957926|+	chr7:98957909-98957928:+	GTGAAAAGTCAAGCCTGGGT	0.560355	0.200695	chr7|98958157|98958160|-	chr7:98958157-98958179:-	ATGAAATTGCCACAGATAACCTC	0.412324	0.514135	FramePre	alternative	agagaACCTGCagagaccgGTGAAAAGTCAAGCCTGGGTgtttGGAGACGGACTAAGTATCGGTATTCGTCTCAaggtATGAAATTGCCACAGATAACCTCgctcagagGCAGGTggaag
scCHyM552	TRRAP	Exon Deletion	ENSG00000196367.14	ENSE00002451552.1	chr7:98957981-98958091:+	111	chr7|98957927|98957928|-	chr7:98957925-98957944:-	GCAACACTAATTTCCAACCC	0.5756	0.32094	chr7|98958620|98958623|-	chr7:98958620-98958642:-	TTACCACTGAAAGAGTGAAATGC	0.67815	1	FramePre	alternative	agagaACCTGCagagaccgGCAACACTAATTTCCAACCCgtttGGAGACGATCACGCGAAATACAAACGTCTCGaggtTTACCACTGAAAGAGTGAAATGCgctcagagGCAGGTggaag
scCHyM553	TRRAP	Exon Deletion	ENSG00000196367.14	ENSE00002461551.1	chr7:98964629-98964775:+	147	chr7|98964512|98964513|+	chr7:98964496-98964515:+	AAGCTCACAGTGTTGACACT	0.661376	0.273849	chr7|98964911|98964914|-	chr7:98964911-98964933:-	AACCCCTACATTGAAGAGCAAAT	0.873405	1	FramePre	alternative	agagaACCTGCagagaccgAAGCTCACAGTGTTGACACTgtttGGAGACGACACGTACCTCAAGTATCGTCTCCaggtAACCCCTACATTGAAGAGCAAATgctcagagGCAGGTggaag
scCHyM554	TRRAP	Exon Deletion	ENSG00000196367.14	ENSE00002461551.1	chr7:98964629-98964775:+	147	chr7|98964448|98964449|+	chr7:98964432-98964451:+	ATCTAGTTGAGAATTAGGAG	0.672043	0.240496	chr7|98964876|98964879|-	chr7:98964876-98964898:-	CGACCAAACAACAGGACTTGGTG	0.33603	1	FramePre	alternative	agagaACCTGCagagaccgATCTAGTTGAGAATTAGGAGgtttCGAGACGTCCTTTAAGAAATCGGCCGTCTCAaggtCGACCAAACAACAGGACTTGGTGgctcagagGCAGGTggaag
scCHyM555	TRRAP	Exon Deletion	ENSG00000196367.14	ENSE00002461551.1	chr7:98964629-98964775:+	147	chr7|98964889|98964890|-	chr7:98964887-98964906:-	ACGATTTACGACCAAACAAC	0.503972	0.696096	chr7|98964470|98964473|-	chr7:98964470-98964492:-	CATGGCTCACGCTACATTCTGAA	0.620356	1	FramePre	alternative	agagaACCTGCagagaccgACGATTTACGACCAAACAACgtttGGAGACGCCGCTTTCAAATTACAACGTCTCGaggtCATGGCTCACGCTACATTCTGAAgctcagagGCAGGTggaag
scCHyM556	ELP3	Exon Deletion	ENSG00000134014.17	ENSE00003496910.1	chr8:28129502-28129663:+	162	chr8|28129406|28129407|-	chr8:28129404-28129423:-	GTCCTCCTAGTATGAGATAG	0.535209	0.363996	chr8|28129737|28129740|+	chr8:28129718-28129740:+	TCTACATTCATACCCAGCCTTTC	0.487466	1	FramePre	alternative	agagaACCTGCagagaccgGTCCTCCTAGTATGAGATAGgtttGGAGACGATGGTGCAATGCTGTAGCGTCTCGaggtTCTACATTCATACCCAGCCTTTCgctcagagGCAGGTggaag
scCHyM557	ELP3	Exon Deletion	ENSG00000134014.17	ENSE00003496910.1	chr8:28129502-28129663:+	162	chr8|28129756|28129757|-	chr8:28129754-28129773:-	CATACTTCTTTCCCTAAGAG	0.580064	0.354347	chr8|28129269|28129272|-	chr8:28129269-28129291:-	ACTGCAAAATGAGGATAATACAC	0.352783	0.836082	FramePre	alternative	agagaACCTGCagagaccgCATACTTCTTTCCCTAAGAGgtttTGAGACGTGCTGCCCGGGGGCCGTCGTCTCTaggtACTGCAAAATGAGGATAATACACgctcagagGCAGGTggaag
scCHyM558	ELP3	Exon Deletion	ENSG00000134014.17	ENSE00003496910.1	chr8:28129502-28129663:+	162	chr8|28129769|28129770|+	chr8:28129753-28129772:+	ACTCTTAGGGAAAGAAGTAT	0.641878	0.181874	chr8|28129420|28129423|+	chr8:28129401-28129423:+	CCACTATCTCATACTAGGAGGAC	0.470562	0.977561	FramePre	alternative	agagaACCTGCagagaccgACTCTTAGGGAAAGAAGTATgtttTGAGACGCATTAGCGGCCACCCTGCGTCTCTaggtCCACTATCTCATACTAGGAGGACgctcagagGCAGGTggaag
scCHyM559	POP1	Exon Deletion	ENSG00000104356.11	ENSE00000701556.1	chr8:98148815-98149006:+	192	chr8|98149101|98149102|+	chr8:98149085-98149104:+	GACTTTATGTACAACTTAGG	0.548037	0.335969	chr8|98148753|98148756|+	chr8:98148734-98148756:+	TAAAGCTGCTTATAGGGAGACCC	0.538875	1	FramePre	alternative	agagaACCTGCagagaccgGACTTTATGTACAACTTAGGgtttGGAGACGTGTCTACCTTGTCGGAGCGTCTCCaggtTAAAGCTGCTTATAGGGAGACCCgctcagagGCAGGTggaag
scCHyM560	POP1	Exon Deletion	ENSG00000104356.11	ENSE00000701556.1	chr8:98148815-98149006:+	192	chr8|98149142|98149143|+	chr8:98149126-98149145:+	TGCCCTTAGAGCTATAGTCC	0.514518	0.437882	chr8|98148643|98148646|-	chr8:98148643-98148665:-	AGTATAAGGTATTCCTCCTACAG	0.565352	1	FramePre	alternative	agagaACCTGCagagaccgTGCCCTTAGAGCTATAGTCCgtttTGAGACGTAGTATACGGGATCTGCCGTCTCAaggtAGTATAAGGTATTCCTCCTACAGgctcagagGCAGGTggaag
scCHyM561	POP1	Exon Deletion	ENSG00000104356.11	ENSE00000701556.1	chr8:98148815-98149006:+	192	chr8|98148753|98148754|+	chr8:98148737-98148756:+	AGCTGCTTATAGGGAGACCC	0.582015	0.217851	chr8|98149111|98149114|+	chr8:98149092-98149114:+	TGTACAACTTAGGAGGAATTGAG	0.424629	1	FramePre	alternative	agagaACCTGCagagaccgAGCTGCTTATAGGGAGACCCgtttAGAGACGGGCGCCATGCGACGCGTCGTCTCCaggtTGTACAACTTAGGAGGAATTGAGgctcagagGCAGGTggaag
scCHyM562	PRPF4	Exon Deletion	ENSG00000136875.13	ENSE00000806185.1	chr9:113288175-113288264:+	90	chr9|113288363|113288364|+	chr9:113288347-113288366:+	TAGAGCAGAGATCTTCAGGT	0.585201	0.197069	chr9|113288120|113288123|-	chr9:113288120-113288142:-	TAGACATATAAATAGTCACAAAA	0.80959	0.677238	FramePre	alternative	agagaACCTGCagagaccgTAGAGCAGAGATCTTCAGGTgtttAGAGACGTGTATAGACTGTGACCTCGTCTCCaggtTAGACATATAAATAGTCACAAAAgctcagagGCAGGTggaag
scCHyM563	PRPF4	Exon Deletion	ENSG00000136875.13	ENSE00000806185.1	chr9:113288175-113288264:+	90	chr9|113288011|113288012|-	chr9:113288009-113288028:-	AAATAGTCATTCTGCACCAA	0.589796	0.387174	chr9|113288395|113288398|+	chr9:113288376-113288398:+	TTGGGCTGCAGGGAATTGGAATC	0.354699	0.957228	FramePre	alternative	agagaACCTGCagagaccgAAATAGTCATTCTGCACCAAgtttCGAGACGTGATATCGAGATCTCCCCGTCTCTaggtTTGGGCTGCAGGGAATTGGAATCgctcagagGCAGGTggaag
scCHyM564	PRPF4	Exon Deletion	ENSG00000136875.13	ENSE00000806185.1	chr9:113288175-113288264:+	90	chr9|113288078|113288079|-	chr9:113288076-113288095:-	CCCATTCTGTACAACACGAG	0.668427	0.719392	chr9|113288316|113288319|-	chr9:113288316-113288338:-	CCTGGCAGATAGCCATAAAGGGT	0.410268	1	FramePre	alternative	agagaACCTGCagagaccgCCCATTCTGTACAACACGAGgtttCGAGACGCCGCTCTTATTCGCCTCCGTCTCAaggtCCTGGCAGATAGCCATAAAGGGTgctcagagGCAGGTggaag
scCHyM565	EXOSC2	Exon Deletion	ENSG00000130713.16	ENSE00003489687.1	chr9:130700867-130700935:+	69	chr9|130700793|130700794|+	chr9:130700777-130700796:+	GATGGAGGTGTGGGGTCAAG	0.539466	0.180218	chr9|130700998|130701001|-	chr9:130700998-130701020:-	GGCCAGAATTCCAGAGAGCTATG	0.903621	1	FramePre	alternative	agagaACCTGCagagaccgGATGGAGGTGTGGGGTCAAGgtttCGAGACGAGGTGTTATTCGCGGGACGTCTCGaggtGGCCAGAATTCCAGAGAGCTATGgctcagagGCAGGTggaag
scCHyM566	EXOSC2	Exon Deletion	ENSG00000130713.16	ENSE00003489687.1	chr9:130700867-130700935:+	69	chr9|130701047|130701048|+	chr9:130701031-130701050:+	CAGTAGCTAAGCATTAATAG	0.651487	0.729266	chr9|130699692|130699695|+	chr9:130699673-130699695:+	GCGCAGGGAGTGGAGAAGGTGTT	0.74663	1	FramePre	alternative	agagaACCTGCagagaccgCAGTAGCTAAGCATTAATAGgtttGGAGACGGGGGACTGGGGGCACGGCGTCTCGaggtGCGCAGGGAGTGGAGAAGGTGTTgctcagagGCAGGTggaag
scCHyM567	EXOSC2	Exon Deletion	ENSG00000130713.16	ENSE00003489687.1	chr9:130700867-130700935:+	69	chr9|130701092|130701093|+	chr9:130701076-130701095:+	TGTTCCTTAAACGTAACATC	0.548888	0.581503	chr9|130700749|130700752|-	chr9:130700749-130700771:-	CTCCCCTCTCCAATGGTCCAGGC	0.483843	1	FramePre	alternative	agagaACCTGCagagaccgTGTTCCTTAAACGTAACATCgtttCGAGACGATAGTGGGGGTTCGCTCCGTCTCCaggtCTCCCCTCTCCAATGGTCCAGGCgctcagagGCAGGTggaag
scCHyM568	NELFB	Exon Deletion	ENSG00000188986.9	ENSE00001386498.1	chr9:137266331-137266426:+	96	chr9|137266276|137266277|+	chr9:137266260-137266279:+	GTAGGGTCAGAGGAGCTCCA	0.667488	0.173914	chr9|137266478|137266481|+	chr9:137266459-137266481:+	CTACGAGGGGTTGTGGGCTGGAA	0.516047	1	FramePre	alternative	agagaACCTGCagagaccgGTAGGGTCAGAGGAGCTCCAgtttGGAGACGACTTTCATACTCAGTACCGTCTCAaggtCTACGAGGGGTTGTGGGCTGGAAgctcagagGCAGGTggaag
scCHyM569	NELFB	Exon Deletion	ENSG00000188986.9	ENSE00001386498.1	chr9:137266331-137266426:+	96	chr9|137266586|137266587|-	chr9:137266584-137266603:-	ACACCCCAGAACCTCCCTGG	0.641043	0.218548	chr9|137266205|137266208|+	chr9:137266186-137266208:+	ACCCCGTGTGTGGGGCTGGTGAT	0.450984	1	FramePre	alternative	agagaACCTGCagagaccgACACCCCAGAACCTCCCTGGgtttAGAGACGAGCAGCGCTACAATGTACGTCTCGaggtACCCCGTGTGTGGGGCTGGTGATgctcagagGCAGGTggaag
scCHyM570	NELFB	Exon Deletion	ENSG00000188986.9	ENSE00001386498.1	chr9:137266331-137266426:+	96	chr9|137266266|137266267|+	chr9:137266250-137266269:+	TGAGTAACGAGTAGGGTCAG	0.623769	0.480691	chr9|137266512|137266515|-	chr9:137266512-137266534:-	GGACCAAAGGGGCCTCCACAATC	0.71928	1	FramePre	alternative	agagaACCTGCagagaccgTGAGTAACGAGTAGGGTCAGgtttTGAGACGGACTGAAACCGTCACCTCGTCTCTaggtGGACCAAAGGGGCCTCCACAATCgctcagagGCAGGTggaag
scCHyM571	NOL6	Exon Deletion	ENSG00000165271.17	ENSE00001091775.1	chr9:33465207-33465359:-	153	chr9|33465425|33465426|+	chr9:33465409-33465428:+	GTTCATCCAGCCCCTACCCA	0.638443	0.463849	chr9|33465147|33465150|-	chr9:33465147-33465169:-	CTTGCGGCCAGCCATCATCCTTC	0.251021	1	FramePre	alternative	agagaACCTGCagagaccgGTTCATCCAGCCCCTACCCAgtttTGAGACGCCTCGCCACCGCGGTTACGTCTCTaggtCTTGCGGCCAGCCATCATCCTTCgctcagagGCAGGTggaag
scCHyM572	NOL6	Exon Deletion	ENSG00000165271.17	ENSE00001091775.1	chr9:33465207-33465359:-	153	chr9|33465127|33465128|-	chr9:33465125-33465144:-	GCTGCACCCTAAGTCTACAT	0.597892	0.80903	chr9|33465541|33465544|+	chr9:33465522-33465544:+	CAGATGACAAATATAGGGACCAA	0.828823	1	FramePre	alternative	agagaACCTGCagagaccgGCTGCACCCTAAGTCTACATgtttTGAGACGTGAATAACCGTAGCGTTCGTCTCCaggtCAGATGACAAATATAGGGACCAAgctcagagGCAGGTggaag
scCHyM573	NOL6	Exon Deletion	ENSG00000165271.17	ENSE00001091775.1	chr9:33465207-33465359:-	153	chr9|33465145|33465146|+	chr9:33465129-33465148:+	AGACTTAGGGTGCAGCACGA	0.671334	0.744222	chr9|33465457|33465460|-	chr9:33465457-33465479:-	TTAAGAGAATATGAGATTACATA	0.722505	1	FramePre	alternative	agagaACCTGCagagaccgAGACTTAGGGTGCAGCACGAgtttCGAGACGTGACGCGATGAACATGTCGTCTCCaggtTTAAGAGAATATGAGATTACATAgctcagagGCAGGTggaag
scCHyM574	NCBP1	Exon Deletion	ENSG00000136937.13	ENSE00001767060.1	chr9:97653798-97653908:+	111	chr9|97653541|97653542|+	chr9:97653525-97653544:+	TAATTGCATAGTTCTCTGGG	0.668556	0.170235	chr9|97653964|97653967|-	chr9:97653964-97653986:-	AACCCACAAGCAGAAATATTTAA	0.443289	1	FramePre	alternative	agagaACCTGCagagaccgTAATTGCATAGTTCTCTGGGgtttAGAGACGAAGGATATGGCACGTTACGTCTCTaggtAACCCACAAGCAGAAATATTTAAgctcagagGCAGGTggaag
scCHyM575	NCBP1	Exon Deletion	ENSG00000136937.13	ENSE00001767060.1	chr9:97653798-97653908:+	111	chr9|97653705|97653706|-	chr9:97653703-97653722:-	AAATCTGAGCTCTAACTCCA	0.57549	0.208294	chr9|97653977|97653980|-	chr9:97653977-97653999:-	CCTACAAAATTTAAACCCACAAG	0.677133	0.878613	FramePre	alternative	agagaACCTGCagagaccgAAATCTGAGCTCTAACTCCAgtttTGAGACGTGATGGTACTCTATCCCCGTCTCGaggtCCTACAAAATTTAAACCCACAAGgctcagagGCAGGTggaag
scCHyM576	NCBP1	Exon Deletion	ENSG00000136937.13	ENSE00001767060.1	chr9:97653798-97653908:+	111	chr9|97654103|97654104|-	chr9:97654101-97654120:-	CTCCCTGACCCAAATAGTGA	0.58595	0.6494	chr9|97653710|97653713|+	chr9:97653691-97653713:+	ATATGAATGCCATGGAGTTAGAG	0.780039	1	FramePre	alternative	agagaACCTGCagagaccgCTCCCTGACCCAAATAGTGAgtttGGAGACGAGGGGCTGGAGACCTTTCGTCTCAaggtATATGAATGCCATGGAGTTAGAGgctcagagGCAGGTggaag
scCHyM577	NKAP	Exon Deletion	ENSG00000101882.10	ENSE00000675728.1	chrX:119938730-119938810:-	81	chrX|119939041|119939042|-	chrX:119939039-119939058:-	GTGTCATGCATTCAGCAGAA	0.621373	0.332324	chrX|119938605|119938608|+	chrX:119938586-119938608:+	AAACTTAAGGGGTAGAAGAACAT	0.259801	0.726176	FramePre	alternative	agagaACCTGCagagaccgGTGTCATGCATTCAGCAGAAgtttGGAGACGAGTCTCATGCACCACGGCGTCTCAaggtAAACTTAAGGGGTAGAAGAACATgctcagagGCAGGTggaag
scCHyM578	NKAP	Exon Deletion	ENSG00000101882.10	ENSE00000675728.1	chrX:119938730-119938810:-	81	chrX|119938065|119938066|+	chrX:119938049-119938068:+	GAATATTAACAAAACCATAC	0.508904	0.217506	chrX|119938961|119938964|+	chrX:119938942-119938964:+	AATGTAAACTCATCACTTAAGGT	0.467009	1	FramePre	alternative	agagaACCTGCagagaccgGAATATTAACAAAACCATACgtttAGAGACGAGCTTTTGAGAGAGAGTCGTCTCGaggtAATGTAAACTCATCACTTAAGGTgctcagagGCAGGTggaag
scCHyM579	NKAP	Exon Deletion	ENSG00000101882.10	ENSE00000675728.1	chrX:119938730-119938810:-	81	chrX|119938036|119938037|+	chrX:119938020-119938039:+	ATTAAGTCTGCAGATAGTAT	0.57519	0.198471	chrX|119938963|119938966|-	chrX:119938963-119938985:-	ATAGTATCATCAGAACATCAGAC	0.338484	0.806746	FramePre	alternative	agagaACCTGCagagaccgATTAAGTCTGCAGATAGTATgtttAGAGACGCTACCGTATTACCTGGCCGTCTCCaggtATAGTATCATCAGAACATCAGACgctcagagGCAGGTggaag
scCHyM580	NUP98	Exon Deletion	ENSG00000110713.17	ENSE00000891053.1	chr11:3773632-3773739:-	108	chr11|3773841|3773842|-	chr11:3773839-3773858:-	ATCTCAGTATAAAAGACCTG	0.647229	0.433295	chr11|3773538|3773541|+	chr11:3773519-3773541:+	CATAAACCCAAACTGAACCACTC	0.769651	1	FramePre	alternative	agagaACCTGCagagaccgATCTCAGTATAAAAGACCTGgtttCGAGACGCCGTCTACAGTCATCATCGTCTCAaggtCATAAACCCAAACTGAACCACTCgctcagagGCAGGTggaag
scCHyM581	NUP98	Exon Deletion	ENSG00000110713.17	ENSE00000891053.1	chr11:3773632-3773739:-	108	chr11|3773839|3773840|-	chr11:3773837-3773856:-	CTCAGTATAAAAGACCTGGG	0.693721	0.393432	chr11|3773524|3773527|-	chr11:3773524-3773546:-	GGATAGAGTGGTTCAGTTTGGGT	0.61595	1	FramePre	alternative	agagaACCTGCagagaccgCTCAGTATAAAAGACCTGGGgtttAGAGACGCGGATCTGATTATATTGCGTCTCGaggtGGATAGAGTGGTTCAGTTTGGGTgctcagagGCAGGTggaag
scCHyM582	NUP98	Exon Deletion	ENSG00000110713.17	ENSE00000891053.1	chr11:3773632-3773739:-	108	chr11|3773436|3773437|-	chr11:3773434-3773453:-	TAGGCAGGGATAATATTCAG	0.663999	0.402213	chr11|3773801|3773804|+	chr11:3773782-3773804:+	CATTCCTACTCTCTCAGATACAA	0.687733	1	FramePre	alternative	agagaACCTGCagagaccgTAGGCAGGGATAATATTCAGgtttGGAGACGGTAAGGGCGCGAGTCGACGTCTCCaggtCATTCCTACTCTCTCAGATACAAgctcagagGCAGGTggaag
scCHyM583	POLE2	Exon Deletion	ENSG00000100479.13	ENSE00003642639.1	chr14:49655005-49655094:-	90	chr14|49655337|49655338|-	chr14:49655335-49655354:-	GCAAGCCTATTACCCTGGGC	0.552112	0.402441	chr14|49654917|49654920|+	chr14:49654898-49654920:+	ATTAGATACAATCCTGTATATTC	0.655221	1	FramePre	alternative	agagaACCTGCagagaccgGCAAGCCTATTACCCTGGGCgtttGGAGACGGAGAGCTGCACGGTCGCCGTCTCTaggtATTAGATACAATCCTGTATATTCgctcagagGCAGGTggaag
scCHyM584	POLE2	Exon Deletion	ENSG00000100479.13	ENSE00003642639.1	chr14:49655005-49655094:-	90	chr14|49655277|49655278|-	chr14:49655275-49655294:-	AGGAGTAATTAAGCCAATGC	0.570376	0.579569	chr14|49654903|49654906|-	chr14:49654903-49654925:-	ATTAAGAATATACAGGATTGTAT	0.571771	1	FramePre	alternative	agagaACCTGCagagaccgAGGAGTAATTAAGCCAATGCgtttCGAGACGGAGCTTGGTTTCGGGAGCGTCTCAaggtATTAAGAATATACAGGATTGTATgctcagagGCAGGTggaag
scCHyM585	POLE2	Exon Deletion	ENSG00000100479.13	ENSE00003642639.1	chr14:49655005-49655094:-	90	chr14|49655275|49655276|+	chr14:49655259-49655278:+	ACTATAGGCCAGGCCTGCAT	0.50252	0.301819	chr14|49654950|49654953|-	chr14:49654950-49654972:-	TATAGTCATATAAACTAAAGTAA	0.865141	1	FramePre	alternative	agagaACCTGCagagaccgACTATAGGCCAGGCCTGCATgtttCGAGACGCGCGCCCCGCTTCTGCACGTCTCGaggtTATAGTCATATAAACTAAAGTAAgctcagagGCAGGTggaag
scCHyM586	RTRAF	Exon Deletion	ENSG00000087302.9	ENSE00002494104.1	chr14:52004240-52004242:+	3	chr14|52004293|52004294|+	chr14:52004277-52004296:+	TTACAGACTGAATACTTGGG	0.626802	0.299703	chr14|52004150|52004153|+	chr14:52004131-52004153:+	AGTTGAGGAAAGGATGCTATTCT	0.670734	1	FramePre	alternative	agagaACCTGCagagaccgTTACAGACTGAATACTTGGGgtttGGAGACGGGCTTCGTTCGGAGGGGCGTCTCTaggtAGTTGAGGAAAGGATGCTATTCTgctcagagGCAGGTggaag
scCHyM587	RTRAF	Exon Deletion	ENSG00000087302.9	ENSE00002494104.1	chr14:52004240-52004242:+	3	chr14|52004069|52004070|-	chr14:52004067-52004086:-	GCTGCATGGGCAAGGGAACT	0.504659	0.163114	chr14|52004299|52004302|+	chr14:52004280-52004302:+	CAGACTGAATACTTGGGAGGAAA	0.901173	0.746561	FramePre	alternative	agagaACCTGCagagaccgGCTGCATGGGCAAGGGAACTgtttTGAGACGTCATGGGCGCAATACCGCGTCTCTaggtCAGACTGAATACTTGGGAGGAAAgctcagagGCAGGTggaag
scCHyM588	TIPIN	Exon Deletion	ENSG00000075131.10	ENSE00003604788.1	chr15:66349315-66349437:-	123	chr15|66349530|66349531|+	chr15:66349514-66349533:+	AAAGCTATGCCAAAATCACT	0.543083	0.234021	chr15|66349257|66349260|+	chr15:66349238-66349260:+	AACAGCAATTTAGCCTCAACTAA	0.414066	0.904269	FramePre	alternative	agagaACCTGCagagaccgAAAGCTATGCCAAAATCACTgtttTGAGACGCGCTGGGTTACGGTCCACGTCTCCaggtAACAGCAATTTAGCCTCAACTAAgctcagagGCAGGTggaag
scCHyM589	TIPIN	Exon Deletion	ENSG00000075131.10	ENSE00003604788.1	chr15:66349315-66349437:-	123	chr15|66349256|66349257|-	chr15:66349254-66349273:-	TGGTAGGGTAGATTTAGTTG	0.609462	0.44464	chr15|66349536|66349539|-	chr15:66349536-66349558:-	AACCTTATAAATATAAAATGACC	0.383219	1	FramePre	alternative	agagaACCTGCagagaccgTGGTAGGGTAGATTTAGTTGgtttCGAGACGAAGCTTTTAGCCTGATTCGTCTCTaggtAACCTTATAAATATAAAATGACCgctcagagGCAGGTggaag
scCHyM590	TIPIN	Exon Deletion	ENSG00000075131.10	ENSE00003604788.1	chr15:66349315-66349437:-	123	chr15|66349494|66349495|-	chr15:66349492-66349511:-	AGTTCTGAAAGTTGCTGACG	0.602268	0.321566	chr15|66349220|66349223|+	chr15:66349201-66349223:+	CCTCTCTACCAAAAGAGATTTCA	0.487416	0.763002	FramePre	alternative	agagaACCTGCagagaccgAGTTCTGAAAGTTGCTGACGgtttGGAGACGTAACCCCGATAGGGTTTCGTCTCTaggtCCTCTCTACCAAAAGAGATTTCAgctcagagGCAGGTggaag
scCHyM591	SPAG5	Exon Deletion	ENSG00000076382.17	ENSE00003702881.1	chr17:28586425-28586499:-	75	chr17|28586364|28586365|-	chr17:28586362-28586381:-	AGATGAAGAATGGAGAATCC	0.55603	0.16515	chr17|28587027|28587030|-	chr17:28587027-28587049:-	ATAGGAAAGGTGGCTGGGTGTGG	0.603915	0.9375	FramePre	alternative	agagaACCTGCagagaccgAGATGAAGAATGGAGAATCCgtttTGAGACGATGGGCTGTGACGTGAGCGTCTCCaggtATAGGAAAGGTGGCTGGGTGTGGgctcagagGCAGGTggaag
scCHyM592	SPAG5	Exon Deletion	ENSG00000076382.17	ENSE00003702881.1	chr17:28586425-28586499:-	75	chr17|28586889|28586890|-	chr17:28586887-28586906:-	GGCTCCTATAACTCACTGGG	0.618208	0.344495	chr17|28586330|28586333|+	chr17:28586311-28586333:+	GAAACCTCCCTTCACCACCACGA	0.776828	1	FramePre	alternative	agagaACCTGCagagaccgGGCTCCTATAACTCACTGGGgtttTGAGACGTCCGAAATGACAGCCGCCGTCTCTaggtGAAACCTCCCTTCACCACCACGAgctcagagGCAGGTggaag
scCHyM593	SPAG5	Exon Deletion	ENSG00000076382.17	ENSE00003702881.1	chr17:28586425-28586499:-	75	chr17|28586360|28586361|-	chr17:28586358-28586377:-	GAAGAATGGAGAATCCTGGG	0.738454	0.205439	chr17|28586865|28586868|+	chr17:28586846-28586868:+	AGTAGGCAACATGTACCACCAGC	0.820615	1	FramePre	alternative	agagaACCTGCagagaccgGAAGAATGGAGAATCCTGGGgtttGGAGACGGTCCAGGGCGTGATTCCCGTCTCAaggtAGTAGGCAACATGTACCACCAGCgctcagagGCAGGTggaag
scCHyM594	NUP88	Exon Deletion	ENSG00000108559.12	ENSE00003651710.1	chr17:5387386-5387466:-	81	chr17|5387525|5387526|+	chr17:5387509-5387528:+	GATGCTGAAACCACCTAATG	0.51443	0.570801	chr17|5387223|5387226|+	chr17:5387204-5387226:+	TGAAGTAGGCCCCATAGGAAGGG	0.429674	1	FramePre	alternative	agagaACCTGCagagaccgGATGCTGAAACCACCTAATGgtttAGAGACGTTTTGCCTTAGAAGCATCGTCTCTaggtTGAAGTAGGCCCCATAGGAAGGGgctcagagGCAGGTggaag
scCHyM595	NUP88	Exon Deletion	ENSG00000108559.12	ENSE00003651710.1	chr17:5387386-5387466:-	81	chr17|5387524|5387525|-	chr17:5387522-5387541:-	AGATGCTGAGCCACATTAGG	0.55445	0.321279	chr17|5387162|5387165|+	chr17:5387143-5387165:+	AGGTCTCTACTAATTAGGAGAAA	0.725739	1	FramePre	alternative	agagaACCTGCagagaccgAGATGCTGAGCCACATTAGGgtttAGAGACGCGGTAGGTGTGAATCCCCGTCTCCaggtAGGTCTCTACTAATTAGGAGAAAgctcagagGCAGGTggaag
scCHyM596	SDHC	Exon Deletion	ENSG00000143252.16	ENSE00003545898.1	chr1:161328396-161328497:+	102	chr1|161328629|161328630|+	chr1:161328613-161328632:+	TAGATGAGGTGAACCCTTCA	0.57191	0.561038	chr1|161327926|161327929|+	chr1:161327907-161327929:+	TGTTGCTATAACAAGATGGAGTC	0.477281	1	FramePre	alternative	agagaACCTGCagagaccgTAGATGAGGTGAACCCTTCAgtttGGAGACGCTCTCCCAACGAGACCTCGTCTCGaggtTGTTGCTATAACAAGATGGAGTCgctcagagGCAGGTggaag
scCHyM597	SDHC	Exon Deletion	ENSG00000143252.16	ENSE00003545898.1	chr1:161328396-161328497:+	102	chr1|161328571|161328572|-	chr1:161328569-161328588:-	AAGTGAGGGAAGTATCAAGT	0.646226	0.293726	chr1|161328287|161328290|-	chr1:161328287-161328309:-	CAATACCAAGCCAGGCATGGTTG	0.76509	0.661091	FramePre	alternative	agagaACCTGCagagaccgAAGTGAGGGAAGTATCAAGTgtttGGAGACGACCGGGACACGACCGCACGTCTCCaggtCAATACCAAGCCAGGCATGGTTGgctcagagGCAGGTggaag
scCHyM598	SDHC	Exon Deletion	ENSG00000143252.16	ENSE00003545898.1	chr1:161328396-161328497:+	102	chr1|161327502|161327503|+	chr1:161327486-161327505:+	TGTAAACATGTTAGAACCGT	0.609034	0.227538	chr1|161328575|161328578|-	chr1:161328575-161328597:-	GTTGAGTAAAAGTGAGGGAAGTA	0.771577	1	FramePre	alternative	agagaACCTGCagagaccgTGTAAACATGTTAGAACCGTgtttTGAGACGCGTCTACTTGTATAGACCGTCTCCaggtGTTGAGTAAAAGTGAGGGAAGTAgctcagagGCAGGTggaag
scCHyM599	POLR3F	Exon Deletion	ENSG00000132664.12	ENSE00003571516.1	chr20:18480038-18480181:+	144	chr20|18479546|18479547|+	chr20:18479530-18479549:+	CACGATGGGAGCATAGCAAA	0.576311	0.472748	chr20|18480315|18480318|-	chr20:18480315-18480337:-	TACTGAGTCAAACCAACAACAGA	0.823722	1	FramePre	alternative	agagaACCTGCagagaccgCACGATGGGAGCATAGCAAAgtttTGAGACGGCATAAGAACGATTTGACGTCTCCaggtTACTGAGTCAAACCAACAACAGAgctcagagGCAGGTggaag
scCHyM600	POLR3F	Exon Deletion	ENSG00000132664.12	ENSE00003571516.1	chr20:18480038-18480181:+	144	chr20|18479608|18479609|-	chr20:18479606-18479625:-	CTTCATTGTTATTCCCACAC	0.554935	0.393832	chr20|18480251|18480254|-	chr20:18480251-18480273:-	ATTCCTATAAAATATGATAAATA	0.524219	0.611427	FramePre	alternative	agagaACCTGCagagaccgCTTCATTGTTATTCCCACACgtttAGAGACGGCCCGCTAGGCCGATAGCGTCTCTaggtATTCCTATAAAATATGATAAATAgctcagagGCAGGTggaag
scCHyM601	EPB41L1	Exon Deletion	ENSG00000088367.23	ENSE00001783625.1	chr20:36219761-36219844:+	84	chr20|36219496|36219497|-	chr20:36219494-36219513:-	ATTTAAGAATCCTGGCATCA	0.535777	0.231057	chr20|36219909|36219912|-	chr20:36219909-36219931:-	CAGATGGCGAAGCCGAAGCAGAA	0.624763	0.501229	FramePre	alternative	agagaACCTGCagagaccgATTTAAGAATCCTGGCATCAgtttGGAGACGGTTGTAGGATATGACTTCGTCTCGaggtCAGATGGCGAAGCCGAAGCAGAAgctcagagGCAGGTggaag
scCHyM602	EPB41L1	Exon Deletion	ENSG00000088367.23	ENSE00001783625.1	chr20:36219761-36219844:+	84	chr20|36220002|36220003|-	chr20:36220000-36220019:-	CCCGTGCCTAGAACAACATG	0.651463	0.508526	chr20|36219703|36219706|+	chr20:36219684-36219706:+	CCCCACCCCGCCCTCACCCCTCC	0.267115	0.920525	FramePre	alternative	agagaACCTGCagagaccgCCCGTGCCTAGAACAACATGgtttTGAGACGGGTACCCCATGTACCACCGTCTCAaggtCCCCACCCCGCCCTCACCCCTCCgctcagagGCAGGTggaag
scCHyM603	EPB41L1	Exon Deletion	ENSG00000088367.23	ENSE00001783625.1	chr20:36219761-36219844:+	84	chr20|36219544|36219545|-	chr20:36219542-36219561:-	CCTAGACGCTAAGATTCCTG	0.700901	0.400347	chr20|36219922|36219925|-	chr20:36219922-36219944:-	TCTGTCCACTTTACAGATGGCGA	0.333391	0.630074	FramePre	alternative	agagaACCTGCagagaccgCCTAGACGCTAAGATTCCTGgtttGGAGACGCCTGCTGGATCGGTCCCCGTCTCTaggtTCTGTCCACTTTACAGATGGCGAgctcagagGCAGGTggaag
scCHyM604	TUBGCP6	Exon Deletion	ENSG00000128159.12	ENSE00003623580.1	chr22:50229404-50229577:-	174	chr22|50229350|50229351|-	chr22:50229348-50229367:-	TGAGAACGGTGCACACGACC	0.501719	0.888889	chr22|50229720|50229723|-	chr22:50229720-50229742:-	GTCCCTCGGTGTGGGAGTTCTGG	0.423784	1	FramePre	alternative	agagaACCTGCagagaccgTGAGAACGGTGCACACGACCgtttTGAGACGGTGCATAATCAGGGCGACGTCTCAaggtGTCCCTCGGTGTGGGAGTTCTGGgctcagagGCAGGTggaag
scCHyM605	TUBGCP6	Exon Deletion	ENSG00000128159.12	ENSE00003623580.1	chr22:50229404-50229577:-	174	chr22|50229320|50229321|-	chr22:50229318-50229337:-	AATCTCAGAGGTCCTTCTGC	0.52358	0.218387	chr22|50229753|50229756|-	chr22:50229753-50229775:-	AGTGTGGTCAGTGAGGATTTGTG	0.571015	0.891932	FramePre	alternative	agagaACCTGCagagaccgAATCTCAGAGGTCCTTCTGCgtttGGAGACGTGGGGAAGTCCCTCTTACGTCTCAaggtAGTGTGGTCAGTGAGGATTTGTGgctcagagGCAGGTggaag
scCHyM606	TUBGCP6	Exon Deletion	ENSG00000128159.12	ENSE00003623580.1	chr22:50229404-50229577:-	174	chr22|50229319|50229320|+	chr22:50229303-50229322:+	AGACTCTCTGGTCCTGCAGA	0.595469	0.202081	chr22|50229671|50229674|-	chr22:50229671-50229693:-	GGTCCTGGAGGCACTCTAGGTGG	0.541936	1	FramePre	alternative	agagaACCTGCagagaccgAGACTCTCTGGTCCTGCAGAgtttCGAGACGCCTTACTAACCTGAAGACGTCTCCaggtGGTCCTGGAGGCACTCTAGGTGGgctcagagGCAGGTggaag
scCHyM607	BIN1	Exon Deletion	ENSG00000136717.15	ENSE00003466327.1	chr2:127051154-127051243:-	90	chr2|127051087|127051088|-	chr2:127051085-127051104:-	GCCTGTCCGGGGCTCCCCTG	0.501967	0.175267	chr2|127051976|127051979|-	chr2:127051976-127051998:-	GAGCACCTACTGGTTTATGCCAG	0.642733	0.94597	FramePre	alternative	agagaACCTGCagagaccgGCCTGTCCGGGGCTCCCCTGgtttTGAGACGGCGTCGATGCTGTATGGCGTCTCTaggtGAGCACCTACTGGTTTATGCCAGgctcagagGCAGGTggaag
scCHyM608	BIN1	Exon Deletion	ENSG00000136717.15	ENSE00003466327.1	chr2:127051154-127051243:-	90	chr2|127051074|127051075|+	chr2:127051058-127051077:+	GGCCTGGACCAGCACCAGCA	0.513033	0.188524	chr2|127051705|127051708|-	chr2:127051705-127051727:-	GGCTGCGCACAGGCTGCACCGCA	0.686023	1	FramePre	alternative	agagaACCTGCagagaccgGGCCTGGACCAGCACCAGCAgtttGGAGACGGAGGGCATATGAGACAGCGTCTCAaggtGGCTGCGCACAGGCTGCACCGCAgctcagagGCAGGTggaag
scCHyM609	AAMP	Exon Deletion	ENSG00000127837.10	ENSE00003621040.1	chr2:218266064-218266147:-	84	chr2|218266009|218266010|-	chr2:218266007-218266026:-	TAGGGAGGGGCTGAGAACCT	0.509779	0.17416	chr2|218266304|218266307|-	chr2:218266304-218266326:-	CAGTGCTGACCTCCTGGGCCCCA	0.641817	1	FramePre	alternative	agagaACCTGCagagaccgTAGGGAGGGGCTGAGAACCTgtttAGAGACGCACGGCACAGAACCTATCGTCTCTaggtCAGTGCTGACCTCCTGGGCCCCAgctcagagGCAGGTggaag
scCHyM610	AAMP	Exon Deletion	ENSG00000127837.10	ENSE00003621040.1	chr2:218266064-218266147:-	84	chr2|218266201|218266202|+	chr2:218266185-218266204:+	CGCTCACATACACTAAGCAA	0.673422	0.519262	chr2|218266004|218266007|-	chr2:218266004-218266026:-	TAGGGAGGGGCTGAGAACCTGGG	0.265995	1	FramePre	alternative	agagaACCTGCagagaccgCGCTCACATACACTAAGCAAgtttCGAGACGAACAGGAGCGTCTTTGCCGTCTCTaggtTAGGGAGGGGCTGAGAACCTGGGgctcagagGCAGGTggaag
scCHyM611	WDR43	Exon Deletion	ENSG00000163811.12	ENSE00003573415.1	chr2:28901987-28902124:+	138	chr2|28901817|28901818|+	chr2:28901801-28901820:+	TTACGAGTTTCTCTTCCCAT	0.530643	0.234963	chr2|28902262|28902265|+	chr2:28902243-28902265:+	AGTCTCATCTACGTTTAAATAAC	0.373466	1	FramePre	alternative	agagaACCTGCagagaccgTTACGAGTTTCTCTTCCCATgtttTGAGACGAATCCTGTGCCTGGATGCGTCTCAaggtAGTCTCATCTACGTTTAAATAACgctcagagGCAGGTggaag
scCHyM612	WDR43	Exon Deletion	ENSG00000163811.12	ENSE00003573415.1	chr2:28901987-28902124:+	138	chr2|28902226|28902227|+	chr2:28902210-28902229:+	TGTGATGGGATCTGTGCAGT	0.590582	0.201428	chr2|28901919|28901922|+	chr2:28901900-28901922:+	TGGGCTGGTGGGCATTTGTATTT	0.395	0.916332	FramePre	alternative	agagaACCTGCagagaccgTGTGATGGGATCTGTGCAGTgtttGGAGACGGCCCACGGATTCACCCTCGTCTCTaggtTGGGCTGGTGGGCATTTGTATTTgctcagagGCAGGTggaag
scCHyM613	NAA50	Exon Deletion	ENSG00000121579.13	ENSE00003745930.1	chr3:113723959-113724095:-	102	chr3|113723506|113723507|-	chr3:113723504-113723523:-	CTGTAGGTGCAGTATGCTGT	0.530241	0.435615	chr3|113724202|113724205|+	chr3:113724183-113724205:+	CATGATTGATAAATCCAACTCTT	0.645676	1	FramePre	alternative	agagaACCTGCagagaccgCTGTAGGTGCAGTATGCTGTgtttAGAGACGCGTGGTCCCACGGTGCGCGTCTCTaggtCATGATTGATAAATCCAACTCTTgctcagagGCAGGTggaag
scCHyM614	NAA50	Exon Deletion	ENSG00000121579.13	ENSE00003745930.1	chr3:113723959-113724095:-	102	chr3|113724333|113724334|+	chr3:113724317-113724336:+	GTACACAACGACTACTACAA	0.552813	0.656343	chr3|113723828|113723831|-	chr3:113723828-113723850:-	TAAGTGAGGAAATGGGAGTGGTC	0.388392	1	FramePre	alternative	agagaACCTGCagagaccgGTACACAACGACTACTACAAgtttCGAGACGCATAGGCCGCGCTAAAGCGTCTCCaggtTAAGTGAGGAAATGGGAGTGGTCgctcagagGCAGGTggaag
scCHyM615	NAA50	Exon Deletion	ENSG00000121579.13	ENSE00003745930.1	chr3:113723959-113724095:-	102	chr3|113723544|113723545|+	chr3:113723528-113723547:+	ATCATTGAAATAGGCTGCCA	0.54084	0.244386	chr3|113724227|113724230|+	chr3:113724208-113724230:+	AGAGTTGATTTATAAGCAAATTA	0.506567	0.785113	FramePre	alternative	agagaACCTGCagagaccgATCATTGAAATAGGCTGCCAgtttCGAGACGCTTTTCAAAGGCGTATTCGTCTCTaggtAGAGTTGATTTATAAGCAAATTAgctcagagGCAGGTggaag
scCHyM616	UBA3	Exon Deletion	ENSG00000144744.17	ENSE00003686622.1	chr3:69080112-69080153:-	42	chr3|69080206|69080207|+	chr3:69080190-69080209:+	TACACACTGGGCGCCGCGAG	0.516782	1	chr3|69079803|69079806|+	chr3:69079784-69079806:+	ACAGGGTCACTGCTCTGACAATT	0.850215	0.774812	FramePre	alternative	agagaACCTGCagagaccgTACACACTGGGCGCCGCGAGgtttCGAGACGGAATCGGAATCTCTACACGTCTCCaggtACAGGGTCACTGCTCTGACAATTgctcagagGCAGGTggaag
scCHyM617	UBA3	Exon Deletion	ENSG00000144744.17	ENSE00003686622.1	chr3:69080112-69080153:-	42	chr3|69080204|69080205|+	chr3:69080188-69080207:+	GCTACACACTGGGCGCCGCG	0.599499	0.818014	chr3|69079828|69079831|+	chr3:69079809-69079831:+	GGATGGAGGAAGAGGAGTGCACA	0.908849	1	FramePre	alternative	agagaACCTGCagagaccgGCTACACACTGGGCGCCGCGgtttAGAGACGGAGTTTATAATCGTGTACGTCTCAaggtGGATGGAGGAAGAGGAGTGCACAgctcagagGCAGGTggaag
scCHyM618	UBA3	Exon Deletion	ENSG00000144744.17	ENSE00003686622.1	chr3:69080112-69080153:-	42	chr3|69080205|69080206|+	chr3:69080189-69080208:+	CTACACACTGGGCGCCGCGA	0.529351	1	chr3|69079742|69079745|+	chr3:69079723-69079745:+	CAAAAGGCCACAAAACGGTCTTG	0.387698	1	FramePre	alternative	agagaACCTGCagagaccgCTACACACTGGGCGCCGCGAgtttGGAGACGTGGCAACCGGACTGAATCGTCTCTaggtCAAAAGGCCACAAAACGGTCTTGgctcagagGCAGGTggaag
scCHyM619	LETM1	Exon Deletion	ENSG00000168924.15	ENSE00003527879.1	chr4:1823644-1823775:-	132	chr4|1823546|1823547|-	chr4:1823544-1823563:-	CGCACTCATTCCTCAACCAT	0.595375	0.483467	chr4|1823916|1823919|-	chr4:1823916-1823938:-	CTAACGCCGTCATCGGGTCACGC	0.699837	1	FramePre	alternative	agagaACCTGCagagaccgCGCACTCATTCCTCAACCATgtttAGAGACGTCAGCTGCCTGCGGAAGCGTCTCTaggtCTAACGCCGTCATCGGGTCACGCgctcagagGCAGGTggaag
scCHyM620	LETM1	Exon Deletion	ENSG00000168924.15	ENSE00003527879.1	chr4:1823644-1823775:-	132	chr4|1823587|1823588|-	chr4:1823585-1823604:-	TAGGTGGCTCCGCTCTTCTG	0.605575	0.322526	chr4|1823925|1823928|+	chr4:1823906-1823928:+	TTGCTGTGCTGCGTGACCCGATG	0.471575	1	FramePre	alternative	agagaACCTGCagagaccgTAGGTGGCTCCGCTCTTCTGgtttGGAGACGAATATTGCGTTGACTAGCGTCTCAaggtTTGCTGTGCTGCGTGACCCGATGgctcagagGCAGGTggaag
scCHyM621	LETM1	Exon Deletion	ENSG00000168924.15	ENSE00003527879.1	chr4:1823644-1823775:-	132	chr4|1823547|1823548|-	chr4:1823545-1823564:-	GCGCACTCATTCCTCAACCA	0.610734	0.64714	chr4|1824003|1824006|-	chr4:1824003-1824025:-	AGTGAAGAGTTGGTGCCCTGTTC	0.737932	1	FramePre	alternative	agagaACCTGCagagaccgGCGCACTCATTCCTCAACCAgtttAGAGACGTATTCAAATACCAGCTCCGTCTCCaggtAGTGAAGAGTTGGTGCCCTGTTCgctcagagGCAGGTggaag
scCHyM622	HDAC3	Exon Deletion	ENSG00000171720.10	ENSE00003526413.1	chr5:141626194-141626283:-	90	chr5|141626135|141626136|-	chr5:141626133-141626152:-	GCTAGGGTGTCCCTCAGATA	0.533913	0.555727	chr5|141626334|141626337|-	chr5:141626334-141626356:-	AGGCAATACCTAAAGGTATTTAC	0.843763	1	FramePre	alternative	agagaACCTGCagagaccgGCTAGGGTGTCCCTCAGATAgtttAGAGACGACAGAATACTCACAATGCGTCTCTaggtAGGCAATACCTAAAGGTATTTACgctcagagGCAGGTggaag
scCHyM623	HDAC3	Exon Deletion	ENSG00000171720.10	ENSE00003526413.1	chr5:141626194-141626283:-	90	chr5|141626135|141626136|+	chr5:141626119-141626138:+	GACCCATGTGGCCATATCTG	0.559964	0.352064	chr5|141626347|141626350|-	chr5:141626347-141626369:-	TTGTGCTCCTTTCAGGCAATACC	0.359461	1	FramePre	alternative	agagaACCTGCagagaccgGACCCATGTGGCCATATCTGgtttCGAGACGCTTTAAATCGGTGATGTCGTCTCCaggtTTGTGCTCCTTTCAGGCAATACCgctcagagGCAGGTggaag
scCHyM624	HDAC3	Exon Deletion	ENSG00000171720.10	ENSE00003526413.1	chr5:141626194-141626283:-	90	chr5|141626136|141626137|+	chr5:141626120-141626139:+	ACCCATGTGGCCATATCTGA	0.578563	0.241569	chr5|141626366|141626369|+	chr5:141626347-141626369:+	GGTATTGCCTGAAAGGAGCACAA	0.623099	1	FramePre	alternative	agagaACCTGCagagaccgACCCATGTGGCCATATCTGAgtttAGAGACGGGTTGTTTATTCCTTTTCGTCTCCaggtGGTATTGCCTGAAAGGAGCACAAgctcagagGCAGGTggaag
scCHyM625	POLR1C	Exon Deletion	ENSG00000171453.20	ENSE00003598136.1	chr6:43520625-43520774:+	150	chr6|43520488|43520489|+	chr6:43520472-43520491:+	GCAGTGGGGCAAGCTGACTA	0.590432	0.252063	chr6|43520865|43520868|-	chr6:43520865-43520887:-	CCACTTGGTAGCAAACCAGGTTA	0.493256	1	FramePre	alternative	agagaACCTGCagagaccgGCAGTGGGGCAAGCTGACTAgtttTGAGACGGAAAAGCTTGTTCGCTTCGTCTCCaggtCCACTTGGTAGCAAACCAGGTTAgctcagagGCAGGTggaag
scCHyM626	POLR1C	Exon Deletion	ENSG00000171453.20	ENSE00003598136.1	chr6:43520625-43520774:+	150	chr6|43520514|43520515|+	chr6:43520498-43520517:+	TCAGCTGAGACATTCCCGGC	0.596012	0.606242	chr6|43520872|43520875|-	chr6:43520872-43520894:-	TAATTTGCCACTTGGTAGCAAAC	0.470937	1	FramePre	alternative	agagaACCTGCagagaccgTCAGCTGAGACATTCCCGGCgtttCGAGACGACCGACTGCCTCTTCGTCGTCTCTaggtTAATTTGCCACTTGGTAGCAAACgctcagagGCAGGTggaag
scCHyM627	POLR1C	Exon Deletion	ENSG00000171453.20	ENSE00003598136.1	chr6:43520625-43520774:+	150	chr6|43520866|43520867|+	chr6:43520850-43520869:+	GGGCTCCTAAAAGTATAACC	0.522458	0.618978	chr6|43520567|43520570|+	chr6:43520548-43520570:+	CTGTTAGTAGCTTAGGAGGAGTA	0.571655	1	FramePre	alternative	agagaACCTGCagagaccgGGGCTCCTAAAAGTATAACCgtttCGAGACGGTGGGAATAGTACTAATCGTCTCGaggtCTGTTAGTAGCTTAGGAGGAGTAgctcagagGCAGGTggaag
scCHyM628	SRRT	Exon Deletion	ENSG00000087087.20	ENSE00003552923.1	chr7:100886247-100886435:+	189	chr7|100886539|100886540|-	chr7:100886537-100886556:-	CAAATGAGTGAGCAGGCGAG	0.593606	0.560432	chr7|100886051|100886054|+	chr7:100886032-100886054:+	GTTGTTCTGCACACTCTTTGACC	0.280311	1	FramePre	alternative	agagaACCTGCagagaccgCAAATGAGTGAGCAGGCGAGgtttAGAGACGGCCATTGAGACATGATACGTCTCTaggtGTTGTTCTGCACACTCTTTGACCgctcagagGCAGGTggaag
scCHyM629	SRRT	Exon Deletion	ENSG00000087087.20	ENSE00003552923.1	chr7:100886247-100886435:+	189	chr7|100886166|100886167|+	chr7:100886150-100886169:+	TCAATCGCTGGTGCTCAAGA	0.612583	0.408305	chr7|100886616|100886619|-	chr7:100886616-100886638:-	TTCCACCCCAGCCACAAATGATC	0.69061	1	FramePre	alternative	agagaACCTGCagagaccgTCAATCGCTGGTGCTCAAGAgtttGGAGACGGGCAGACGAGTGAGTCGCGTCTCGaggtTTCCACCCCAGCCACAAATGATCgctcagagGCAGGTggaag
scCHyM630	SRRT	Exon Deletion	ENSG00000087087.20	ENSE00003552923.1	chr7:100886247-100886435:+	189	chr7|100886170|100886171|+	chr7:100886154-100886173:+	TCGCTGGTGCTCAAGAGGGA	0.576685	0.522397	chr7|100886644|100886647|+	chr7:100886625-100886647:+	TGGCTGGGGTGGAACAAAAGCTA	0.503619	1	FramePre	alternative	agagaACCTGCagagaccgTCGCTGGTGCTCAAGAGGGAgtttAGAGACGATTACACGCTGTCTAAGCGTCTCAaggtTGGCTGGGGTGGAACAAAAGCTAgctcagagGCAGGTggaag
scCHyM631	SMC5	Exon Deletion	ENSG00000198887.9	ENSE00003485424.1	chr9:70347613-70347717:+	105	chr9|70347277|70347278|+	chr9:70347261-70347280:+	CCACTCTGTACTAGAGCTCT	0.546488	0.336496	chr9|70347817|70347820|-	chr9:70347817-70347839:-	TATCAGTATCAGTCTGGGCATAA	0.673145	1	FramePre	alternative	agagaACCTGCagagaccgCCACTCTGTACTAGAGCTCTgtttGGAGACGTCTTTAGGTGCCTCGCGCGTCTCTaggtTATCAGTATCAGTCTGGGCATAAgctcagagGCAGGTggaag
scCHyM632	SMC5	Exon Deletion	ENSG00000198887.9	ENSE00003485424.1	chr9:70347613-70347717:+	105	chr9|70347266|70347267|-	chr9:70347264-70347283:-	CCAAGAGCTCTAGTACAGAG	0.695512	0.364077	chr9|70347863|70347866|-	chr9:70347863-70347885:-	AAAGCAGTATTACTATATTCTGA	0.356395	0.6758	FramePre	alternative	agagaACCTGCagagaccgCCAAGAGCTCTAGTACAGAGgtttAGAGACGTGCGCGTATCTCAAACGCGTCTCCaggtAAAGCAGTATTACTATATTCTGAgctcagagGCAGGTggaag
scCHyM633	OGT	Exon Deletion	ENSG00000147162.14	ENSE00001154534.3	chrX:71547907-71548023:+	117	chrX|71547756|71547757|-	chrX:71547754-71547773:-	CAAAAGTGACCCTGCAGCAT	0.506809	0.470893	chrX|71548149|71548152|+	chrX:71548130-71548152:+	TCTGGCGGTATAGGCAGTATGTG	0.810542	1	FramePre	alternative	agagaACCTGCagagaccgCAAAAGTGACCCTGCAGCATgtttGGAGACGTTTCTCATCGGACGGTTCGTCTCCaggtTCTGGCGGTATAGGCAGTATGTGgctcagagGCAGGTggaag
scCHyM634	OGT	Exon Deletion	ENSG00000147162.14	ENSE00001154534.3	chrX:71547907-71548023:+	117	chrX|71547690|71547691|+	chrX:71547674-71547693:+	GGTTTGCACTTGGGTTCTGG	0.540286	0.266509	chrX|71548101|71548104|+	chrX:71548082-71548104:+	CTAGAACTAAATAATAGGTCTTA	0.751715	0.847146	FramePre	alternative	agagaACCTGCagagaccgGGTTTGCACTTGGGTTCTGGgtttCGAGACGAATCATTGATTCAGGTCCGTCTCTaggtCTAGAACTAAATAATAGGTCTTAgctcagagGCAGGTggaag
scCHyM635	OGT	Exon Deletion	ENSG00000147162.14	ENSE00001154534.3	chrX:71547907-71548023:+	117	chrX|71549460|71549461|+	chrX:71549444-71549463:+	AGCATTTGCTGGATAGTACA	0.648038	0.494488	chrX|71547475|71547478|+	chrX:71547456-71547478:+	AGCCATACCTCTTAACACCTCAT	0.901465	0.971104	FramePre	alternative	agagaACCTGCagagaccgAGCATTTGCTGGATAGTACAgtttAGAGACGTAGCGTCACATCTCAGGCGTCTCTaggtAGCCATACCTCTTAACACCTCATgctcagagGCAGGTggaag
scCHyM636	DAP3	Exon Deletion	ENSG00000132676.16	ENSE00003703630.1	chr1:155725927-155726019:+	93	chr1|155727058|155727059|-	chr1:155727056-155727075:-	TACTCAGGACTGTTAACAGA	0.636091	0.221375	chr1|155725554|155725557|+	chr1:155725535-155725557:+	TCCCCTCAAATAAGGCAACAGAA	0.653506	0.93988	FramePre	alternative	agagaACCTGCagagaccgTACTCAGGACTGTTAACAGAgtttCGAGACGCTATGAAGTCCCTACGGCGTCTCCaggtTCCCCTCAAATAAGGCAACAGAAgctcagagGCAGGTggaag
scCHyM637	DAP3	Exon Deletion	ENSG00000132676.17	ENSE00003703630.1	chr1:155725927-155726019:+	93	chr1|155725541|155725542|-	chr1:155725539-155725558:-	CTTCTGTTGCCTTATTTGAG	0.536954	0.182194	chr1|155727107|155727110|-	chr1:155727107-155727129:-	ACAATCCATACTGACGACTCTAG	0.575272	0.844233	FramePre	alternative	agagaACCTGCagagaccgCTTCTGTTGCCTTATTTGAGgtttCGAGACGACTAAAACGCCGATCTGCGTCTCAaggtACAATCCATACTGACGACTCTAGgctcagagGCAGGTggaag
scCHyM638	XBP1	Exon Deletion	ENSG00000100219.16	ENSE00003077043.1	chr22:28796047-28796192:-	146	chr22|28796232-28796233|+	chr22:28796216-28796235:+	TAAACAGCTTCAAGTGCCCA	0.579386	0.414323	chr22|28795919-28795922|-	chr22:28795919-28795941:-	GTGGGGTTGGAGGTGAACATCAA	0.782775	1	FramePre	N/A	agagaACCTGCagagaccgTAAACAGCTTCAAGTGCCCAgtttCGAGACGTAGATGGCAAGTAAGCGCGTCTCCaggtGTGGGGTTGGAGGTGAACATCAAgctcagagGCAGGTggaag
scCHyM639	XBP1	Exon Deletion	ENSG00000100219.16	ENSE00003077043.1	chr22:28796047-28796192:-	146	chr22|28795905-28795906|+	chr22:28795889-28795908:+	GTTCTATATTACCTGGAACT	0.607598	0.555575	chr22|28796249-28796252|-	chr22:28796249-28796271:-	AAGTTGAGAATCACAGCTGTCTA	0.652827	1	FramePre	N/A	agagaACCTGCagagaccgGTTCTATATTACCTGGAACTgtttTGAGACGAGACTTTGTATCGACTGCGTCTCGaggtAAGTTGAGAATCACAGCTGTCTAgctcagagGCAGGTggaag
scCHyM640	XBP1	Exon Deletion	ENSG00000100219.16	ENSE00003077043.1	chr22:28796047-28796192:-	146	chr22|28795964-28795965|-	chr22:28795962-28795981:-	CATCCCTAACTAGACAGATG	0.664639	0.43051	chr22|28796449-28796452|-	chr22:28796449-28796471:-	AGTCCTCAAGAGATGAGAAAAGG	0.59194	1	FramePre	N/A	agagaACCTGCagagaccgCATCCCTAACTAGACAGATGgtttAGAGACGCGCGGCGCAGTGCAGCTCGTCTCCaggtAGTCCTCAAGAGATGAGAAAAGGgctcagagGCAGGTggaag
scCHyM641	ERN1	Exon Deletion	ENSG00000178607.17	ENSE00000742415.1	chr17:64049055-64049202:-	148	chr17|64049308-64049309|+	chr17:64049292-64049311:+	TGCCACCTAGAAGGTGTCCT	0.56587	0.630465	chr17|64048879-64048882|+	chr17:64048860-64048882:+	GAAGGTGGCGCCCCAGAGATAAC	0.611599	1	FramePre	N/A	agagaACCTGCagagaccgTGCCACCTAGAAGGTGTCCTgtttAGAGACGAGCAACAGAGGATGGTACGTCTCCaggtGAAGGTGGCGCCCCAGAGATAACgctcagagGCAGGTggaag
scCHyM642	ERN1	Exon Deletion	ENSG00000178607.17	ENSE00000742415.1	chr17:64049055-64049202:-	148	chr17|64048897-64048898|-	chr17:64048895-64048914:-	ACTTGTGCCAAATCTGGTAG	0.569995	0.486203	chr17|64049267-64049270|+	chr17:64049248-64049270:+	ATCCTCACTCACAGTCAGGGAGG	0.408157	1	FramePre	N/A	agagaACCTGCagagaccgACTTGTGCCAAATCTGGTAGgtttTGAGACGGTGGACGCACAAGAAGTCGTCTCGaggtATCCTCACTCACAGTCAGGGAGGgctcagagGCAGGTggaag
scCHyM643	ERN1	Exon Deletion	ENSG00000178607.17	ENSE00000742415.1	chr17:64049055-64049202:-	148	chr17|64049314-64049315|-	chr17:64049312-64049331:-	ATATGTCAGCTGATTCTCCC	0.573578	0.400316	chr17|64048752-64048755|-	chr17:64048752-64048774:-	TACCTGGTGACATGAGGGTTGAA	0.911076	1	FramePre	N/A	agagaACCTGCagagaccgATATGTCAGCTGATTCTCCCgtttCGAGACGTATTGGATCCGTACTCACGTCTCGaggtTACCTGGTGACATGAGGGTTGAAgctcagagGCAGGTggaag
scCHyM644	PKM	Exon Deletion	ENSG00000067225.19	ENSE00003618390.1	chr15:72202454-72202620:-	167	chr15|72202651-72202652|+	chr15:72202635-72202654:+	TCCGTCCAGAGGGACGAGAG	0.714007	0.846093	chr15|72202301-72202304|+	chr15:72202282-72202304:+	GGCCCAGGGAAGGGGCTCTGCTC	0.622844	1	FramePre	N/A	agagaACCTGCagagaccgTCCGTCCAGAGGGACGAGAGgtttGGAGACGTCCACTCGAGTGCTATGCGTCTCCaggtGGCCCAGGGAAGGGGCTCTGCTCgctcagagGCAGGTggaag
scCHyM645	PKM	Exon Deletion	ENSG00000067225.19	ENSE00003618390.1	chr15:72202454-72202620:-	167	chr15|72202401-72202402|-	chr15:72202399-72202418:-	TCAGTGGTACCTCACCTTGG	0.685937	0.785536	chr15|72202700-72202703|+	chr15:72202681-72202703:+	TCACAAAAGGAGAGGGAGGGGAA	0.509553	1	FramePre	N/A	agagaACCTGCagagaccgTCAGTGGTACCTCACCTTGGgtttTGAGACGAACTCTCTGACTGCACCCGTCTCTaggtTCACAAAAGGAGAGGGAGGGGAAgctcagagGCAGGTggaag
scCHyM646	PKM	Exon Deletion	ENSG00000067225.19	ENSE00003618390.1	chr15:72202454-72202620:-	167	chr15|72202832-72202833|-	chr15:72202830-72202849:-	GTAGGCACAGTAGATGTCAC	0.632976	0.480955	chr15|72202254-72202257|+	chr15:72202235-72202257:+	ATCCAAATGTTCTGACATTCCTT	0.660342	1	FramePre	N/A	agagaACCTGCagagaccgGTAGGCACAGTAGATGTCACgtttAGAGACGCTCGCTGCCAGCCTATCCGTCTCTaggtATCCAAATGTTCTGACATTCCTTgctcagagGCAGGTggaag
scCHyM647	PKM	Exon Deletion	ENSG00000067225.19	ENSE00001339202.1	chr15:72203022-72203188:-	167	chr15|72202894-72202895|-	chr15:72202892-72202911:-	CGTCTGTAGGAACACCGCCA	0.687562	0.850768	chr15|72203290-72203293|-	chr15:72203290-72203312:-	GCCAATTAACCTAAGGTTACCTT	0.743863	1	FramePre	N/A	agagaACCTGCagagaccgCGTCTGTAGGAACACCGCCAgtttGGAGACGCTCCAAGATAGCTTAATCGTCTCTaggtGCCAATTAACCTAAGGTTACCTTgctcagagGCAGGTggaag
scCHyM648	PKM	Exon Deletion	ENSG00000067225.19	ENSE00001339202.1	chr15:72203022-72203188:-	167	chr15|72202913-72202914|+	chr15:72202897-72202916:+	GTGTTCCTACAGACGAGAAG	0.579783	0.424742	chr15|72203328-72203331|-	chr15:72203328-72203350:-	ATCACCCTACCTCTGCATCTGCC	0.604851	1	FramePre	N/A	agagaACCTGCagagaccgGTGTTCCTACAGACGAGAAGgtttAGAGACGTGATGTGGCTTCATACGCGTCTCAaggtATCACCCTACCTCTGCATCTGCCgctcagagGCAGGTggaag
scCHyM649	PKM	Exon Deletion	ENSG00000067225.19	ENSE00001339202.1	chr15:72203022-72203188:-	167	chr15|72202907-72202908|-	chr15:72202905-72202924:-	CAGAGCCTCTTCTCGTCTGT	0.617343	0.468981	chr15|72203300-72203303|+	chr15:72203281-72203303:+	TCAGAGAGGAAGGTAACCTTAGG	0.488866	1	FramePre	N/A	agagaACCTGCagagaccgCAGAGCCTCTTCTCGTCTGTgtttAGAGACGTTGGATTAACAATGAGTCGTCTCGaggtTCAGAGAGGAAGGTAACCTTAGGgctcagagGCAGGTggaag
scCHyM650	FAS	Exon Deletion	ENSG00000026103.22	ENSE00003500194.1;ENSE00003968181.1	chr10:89010753-89010815:+	63	chr10|89010670-89010671|-	chr10:89010668-89010687:-	TTCTAGTAATCAAGAGTGAT	0.470795	0.336246	chr10|89010872-89010875|-	chr10:89010872-89010894:-	TAGGTAAGAATGAGGCAAATCTT	0.839892	1	FramePre	N/A	agagaACCTGCagagaccgTTCTAGTAATCAAGAGTGATgtttGGAGACGAGAGCGCTTCCGAGCGCCGTCTCAaggtTAGGTAAGAATGAGGCAAATCTTgctcagagGCAGGTggaag
scCHyM651	FAS	Exon Deletion	ENSG00000026103.22	ENSE00003500194.1;ENSE00003968181.1	chr10:89010753-89010815:+	63	chr10|89011050-89011051|-	chr10:89011048-89011067:-	TGCAGAGAACACCTGTTCAT	0.544483	0.505015	chr10|89010662-89010665|-	chr10:89010662-89010684:-	TAGTAATCAAGAGTGATTGGTTT	0.607743	1	FramePre	N/A	agagaACCTGCagagaccgTGCAGAGAACACCTGTTCATgtttAGAGACGCACCGGGATGTCACTAACGTCTCGaggtTAGTAATCAAGAGTGATTGGTTTgctcagagGCAGGTggaag
scCHyM652	FAS	Exon Deletion	ENSG00000026103.22	ENSE00003500194.1;ENSE00003968181.1	chr10:89010753-89010815:+	63	chr10|89010945-89010946|-	chr10:89010943-89010962:-	GCTCTCAAGGCTGCATTCAG	0.613924	0.334232	chr10|89010653-89010656|+	chr10:89010634-89010656:+	CCCCAACCCCATGGAAAGATGTG	0.531183	0.849292	FramePre	N/A	agagaACCTGCagagaccgGCTCTCAAGGCTGCATTCAGgtttAGAGACGGCAAGGCGAGGAGATTACGTCTCGaggtCCCCAACCCCATGGAAAGATGTGgctcagagGCAGGTggaag
scCHyM653	FGFR2	Exon Deletion	ENSG00000066468.24	ENSE00003608712.1	chr10:121517319-121517463:-	145	chr10|121517500-121517501|+	chr10:121517484-121517503:+	AAGAAAAGGCTAGACGACAC	0.631401	0.509402	chr10|121517284-121517287|+	chr10:121517265-121517287:+	TAGCAGTCAACCAAGAAAAGGGA	0.739264	1	FramePre	N/A	agagaACCTGCagagaccgAAGAAAAGGCTAGACGACACgtttTGAGACGGGCGAAACAATGAATCGCGTCTCGaggtTAGCAGTCAACCAAGAAAAGGGAgctcagagGCAGGTggaag
scCHyM654	FGFR2	Exon Deletion	ENSG00000066468.24	ENSE00003608712.1	chr10:121517319-121517463:-	145	chr10|121517546-121517547|+	chr10:121517530-121517549:+	AACCACAAGGCGTCGCACCG	0.63508	1	chr10|121517258-121517261|+	chr10:121517239-121517261:+	TGATAACAGAAGCTGTGTTAATT	0.747645	1	FramePre	N/A	agagaACCTGCagagaccgAACCACAAGGCGTCGCACCGgtttAGAGACGCTTTGGCGATAAGGGTTCGTCTCAaggtTGATAACAGAAGCTGTGTTAATTgctcagagGCAGGTggaag
scCHyM655	FGFR2	Exon Deletion	ENSG00000066468.24	ENSE00003608712.1	chr10:121517319-121517463:-	145	chr10|121517701-121517702|+	chr10:121517685-121517704:+	CATGCACGCAATCAAACGCA	0.594141	0.607723	chr10|121517234-121517237|+	chr10:121517215-121517237:+	TGCAAGGATAAAAGGGGCCATTT	0.638844	0.86897	FramePre	N/A	agagaACCTGCagagaccgCATGCACGCAATCAAACGCAgtttTGAGACGGTTCATATTTGGCACCTCGTCTCCaggtTGCAAGGATAAAAGGGGCCATTTgctcagagGCAGGTggaag
scCHyM656	FGFR2	Exon Deletion	ENSG00000066468.24	ENSE00003605080.1	chr10:121518682-121518829:-	148	chr10|121518867-121518868|+	chr10:121518851-121518870:+	AATATAACGGCCAACCAGGA	0.603676	0.759902	chr10|121518585-121518588|-	chr10:121518585-121518607:-	GGAGACTGCAGGCAGCTTATAGG	0.77092	1	FramePre	N/A	agagaACCTGCagagaccgAATATAACGGCCAACCAGGAgtttTGAGACGGGCCACGTTGAAGTTAACGTCTCTaggtGGAGACTGCAGGCAGCTTATAGGgctcagagGCAGGTggaag
scCHyM657	FGFR2	Exon Deletion	ENSG00000066468.24	ENSE00003605080.1	chr10:121518682-121518829:-	148	chr10|121518938-121518939|+	chr10:121518922-121518941:+	ACTCCATTACGTCTAAACAG	0.803491	0.595998	chr10|121518529-121518532|+	chr10:121518510-121518532:+	CATGGCTACTGGCATCATACCAG	0.803658	1	FramePre	N/A	agagaACCTGCagagaccgACTCCATTACGTCTAAACAGgtttCGAGACGGCATGCTCGCCGGAGTACGTCTCAaggtCATGGCTACTGGCATCATACCAGgctcagagGCAGGTggaag
scCHyM658	FGFR2	Exon Deletion	ENSG00000066468.24	ENSE00003605080.1	chr10:121518682-121518829:-	148	chr10|121518954-121518955|+	chr10:121518938-121518957:+	ACAGCGGCATTAAAGGGCTG	0.553425	0.57616	chr10|121518523-121518526|-	chr10:121518523-121518545:-	TTCGGTGATGCAGCTGGTATGAT	0.629223	0.986947	FramePre	N/A	agagaACCTGCagagaccgACAGCGGCATTAAAGGGCTGgtttTGAGACGGCCTCAACCGTGGAGGACGTCTCGaggtTTCGGTGATGCAGCTGGTATGATgctcagagGCAGGTggaag
scCHyM659	BIN1	Exon Deletion	ENSG00000136717.15	ENSE00003656910.1	chr2:127057473-127057601:-	129	chr2|127057424-127057425|+	chr2:127057408-127057427:+	AAGGCCATGCACGCCCTGAG	0.608444	0.590522	chr2|127057680-127057683|+	chr2:127057661-127057683:+	GGGGAGACAGACAGAGACAAAGC	0.759631	1	FramePre	N/A	agagaACCTGCagagaccgAAGGCCATGCACGCCCTGAGgtttTGAGACGTGATCGGTAACAGTTGACGTCTCTaggtGGGGAGACAGACAGAGACAAAGCgctcagagGCAGGTggaag
scCHyM660	BIN1	Exon Deletion	ENSG00000136717.15	ENSE00003656910.1	chr2:127057473-127057601:-	129	chr2|127057688-127057689|-	chr2:127057686-127057705:-	GCCTGAGGTGTGACTAACCG	0.670386	0.787018	chr2|127057311-127057314|-	chr2:127057311-127057333:-	TTCCCTCCATCCATCATCCTCCA	0.364153	0.569871	FramePre	N/A	agagaACCTGCagagaccgGCCTGAGGTGTGACTAACCGgtttTGAGACGGAACTAGATACCAGTGACGTCTCCaggtTTCCCTCCATCCATCATCCTCCAgctcagagGCAGGTggaag
scCHyM661	BIN1	Exon Deletion	ENSG00000136717.15	ENSE00003656910.1	chr2:127057473-127057601:-	129	chr2|127057291-127057292|+	chr2:127057275-127057294:+	CTTAGTACATGCTCAGAGAT	0.524455	0.451675	chr2|127057807-127057810|-	chr2:127057807-127057829:-	TGGACCGCCTGCCTCAGTGTCCC	0.411317	1	FramePre	N/A	agagaACCTGCagagaccgCTTAGTACATGCTCAGAGATgtttGGAGACGGTTGCTGAGAATCTTGTCGTCTCGaggtTGGACCGCCTGCCTCAGTGTCCCgctcagagGCAGGTggaag
scCHyM662	EZH2	Exon Deletion	ENSG00000106462.12	ENSE00003536171.1	chr7:148814914-148815039:-	126	chr7|148814814-148814815|+	chr7:148814798-148814817:+	GAGTTTCGTCAAGTAAACAA	0.65161	0.514981	chr7|148815176-148815179|+	chr7:148815157-148815179:+	CTGAATGCATAACATTACACATA	0.744417	1	FramePre	N/A	agagaACCTGCagagaccgGAGTTTCGTCAAGTAAACAAgtttCGAGACGACCGACCGGACTTGTTCCGTCTCTaggtCTGAATGCATAACATTACACATAgctcagagGCAGGTggaag
scCHyM663	EZH2	Exon Deletion	ENSG00000106462.12	ENSE00003536171.1	chr7:148814914-148815039:-	126	chr7|148815129-148815130|+	chr7:148815113-148815132:+	ACATTCTTCCCTACTACCTG	0.663434	0.506804	chr7|148814872-148814875|-	chr7:148814872-148814894:-	ATGCAATTGCATGAGAACTAAAT	0.69351	1	FramePre	N/A	agagaACCTGCagagaccgACATTCTTCCCTACTACCTGgtttCGAGACGGCTTTCGGAACTACAAGCGTCTCGaggtATGCAATTGCATGAGAACTAAATgctcagagGCAGGTggaag
scCHyM664	EZH2	Exon Deletion	ENSG00000106462.12	ENSE00003536171.1	chr7:148814914-148815039:-	126	chr7|148815127-148815128|-	chr7:148815125-148815144:-	AGCTACACTCCACAGGTAGT	0.545258	0.6638	chr7|148814872-148814875|+	chr7:148814853-148814875:+	AATTGCTAACCAAAGACCTATTT	0.670039	1	FramePre	N/A	agagaACCTGCagagaccgAGCTACACTCCACAGGTAGTgtttGGAGACGTGTTACACCTCATGAATCGTCTCTaggtAATTGCTAACCAAAGACCTATTTgctcagagGCAGGTggaag
scCHyM665	AAMP	Gene KO	ENSG00000127837.10	N/A	N/A	N/A	chr2|218267561-218267562|-	chr2:218267559-218267578:-	AATACCTTGGCAGTGACCGG	0.703498	0.918532	chr2|218266539-218266542|+	chr2:218266520-218266542:+	CACATCCAGGTGTTGCCGTCAGC	0.392317	1	N/A	N/A	agagaACCTGCagagaccgAATACCTTGGCAGTGACCGGgtttAGAGACGATCTTGGCGAAGGAATGCGTCTCAaggtCACATCCAGGTGTTGCCGTCAGCgctcagagGCAGGTggaag
scCHyM666	AAMP	Gene KO	ENSG00000127837.10	N/A	N/A	N/A	chr2|218266510-218266511|-	chr2:218266508-218266527:-	TGGATGTGGAAAGTCCCGAA	0.680429	0.459446	chr2|218266932-218266935|-	chr2:218266932-218266954:-	AGCCATGACTCCACTCTAGTGGC	0.564353	1	N/A	N/A	agagaACCTGCagagaccgTGGATGTGGAAAGTCCCGAAgtttGGAGACGGAGGGCGATAGGGACTACGTCTCCaggtAGCCATGACTCCACTCTAGTGGCgctcagagGCAGGTggaag
scCHyM667	ALG13	Gene KO	ENSG00000101901.12	N/A	N/A	N/A	chrX|111727697-111727698|+	chrX:111727681-111727700:+	GGGAATGGACAGATGCCCAG	0.74222	0.248884	chrX|111727351-111727354|-	chrX:111727351-111727373:-	GGGCCCGGCATGTTGTGCCTGTT	0.919605	1	N/A	N/A	agagaACCTGCagagaccgGGGAATGGACAGATGCCCAGgtttAGAGACGGGCCACGTCAACTAACCCGTCTCAaggtGGGCCCGGCATGTTGTGCCTGTTgctcagagGCAGGTggaag
scCHyM668	ALG13	Gene KO	ENSG00000101901.12	N/A	N/A	N/A	chrX|111682203-111682204|-	chrX:111682201-111682220:-	GTAAACGACTCAGTACTGAA	0.710247	0.654949	chrX|111727437-111727440|-	chrX:111727437-111727459:-	AACACAATACTTACCGAGATCTA	0.934814	0.975979	N/A	N/A	agagaACCTGCagagaccgGTAAACGACTCAGTACTGAAgtttAGAGACGTCCGGACGATAACGTAACGTCTCCaggtAACACAATACTTACCGAGATCTAgctcagagGCAGGTggaag
scCHyM669	ANLN	Gene KO	ENSG00000011426.11	N/A	N/A	N/A	chr7|36410612-36410613|-	chr7:36410610-36410629:-	TGTATTTGGAGTAATAATGG	0.681924	0.164059	chr7|36407894-36407897|+	chr7:36407875-36407897:+	TCCCAGACAGTTCCATCCAAGGG	0.737174	1	N/A	N/A	agagaACCTGCagagaccgTGTATTTGGAGTAATAATGGgtttTGAGACGCTGTGACCCCGCCAATCCGTCTCAaggtTCCCAGACAGTTCCATCCAAGGGgctcagagGCAGGTggaag
scCHyM670	ANLN	Gene KO	ENSG00000011426.11	N/A	N/A	N/A	chr7|36407839-36407840|+	chr7:36407823-36407842:+	TATTAGTCCTCTGAAAACGG	0.723287	0.571842	chr7|36411099-36411102|-	chr7:36411099-36411121:-	TGCACTCCATATATTGCCCTTGT	0.708542	1	N/A	N/A	agagaACCTGCagagaccgTATTAGTCCTCTGAAAACGGgtttTGAGACGCCAACACTTTCCGCTTACGTCTCAaggtTGCACTCCATATATTGCCCTTGTgctcagagGCAGGTggaag
scCHyM671	AQR	Gene KO	ENSG00000021776.11	N/A	N/A	N/A	chr15|34920416-34920417|+	chr15:34920400-34920419:+	AGAGGTATGATGCCACCTGG	0.743474	0.22123	chr15|34938792-34938795|-	chr15:34938792-34938814:-	GGGCATATCAAGAGAGGAGATTT	0.863669	1	N/A	N/A	agagaACCTGCagagaccgAGAGGTATGATGCCACCTGGgtttGGAGACGTAGACGCACTATAATTTCGTCTCTaggtGGGCATATCAAGAGAGGAGATTTgctcagagGCAGGTggaag
scCHyM672	AQR	Gene KO	ENSG00000021776.11	N/A	N/A	N/A	chr15|34900675-34900676|+	chr15:34900659-34900678:+	TTACTTTAACATTATGACCA	0.681583	0.214512	chr15|34900848-34900851|-	chr15:34900848-34900870:-	CTGACAGGCTGTGCTGGAGACTA	0.879658	1	N/A	N/A	agagaACCTGCagagaccgTTACTTTAACATTATGACCAgtttGGAGACGGGGCATCCTTACGAGTGCGTCTCCaggtCTGACAGGCTGTGCTGGAGACTAgctcagagGCAGGTggaag
scCHyM673	ASCC3	Gene KO	ENSG00000112249.14	N/A	N/A	N/A	chr6|100859179-100859180|-	chr6:100859177-100859196:-	ATTGTCCATTCCAGAAGAGG	0.673658	0.221317	chr6|100864153-100864156|-	chr6:100864153-100864175:-	GGCCTGACATGGAAGAAGATAAT	0.810898	1	N/A	N/A	agagaACCTGCagagaccgATTGTCCATTCCAGAAGAGGgtttGGAGACGCAGAGAGTTGCCATGTGCGTCTCGaggtGGCCTGACATGGAAGAAGATAATgctcagagGCAGGTggaag
scCHyM674	ASCC3	Gene KO	ENSG00000112249.14	N/A	N/A	N/A	chr6|100848335-100848336|-	chr6:100848333-100848352:-	TCTGAATGAACATCTCCAGG	0.698911	0.195498	chr6|100766609-100766612|+	chr6:100766590-100766612:+	GACAACTGCATGTCACCAGTCAA	0.921035	1	N/A	N/A	agagaACCTGCagagaccgTCTGAATGAACATCTCCAGGgtttAGAGACGTGGTCGACCGGCGACAACGTCTCCaggtGACAACTGCATGTCACCAGTCAAgctcagagGCAGGTggaag
scCHyM675	ATR	Gene KO	ENSG00000175054.16	N/A	N/A	N/A	chr3|142550166-142550167|+	chr3:142550150-142550169:+	ATCAGGAAAGTCGAAAACGT	0.684306	0.411106	chr3|142560379-142560382|+	chr3:142560360-142560382:+	GGCCACTGTATTCAAGGGAAATC	0.911011	1	N/A	N/A	agagaACCTGCagagaccgATCAGGAAAGTCGAAAACGTgtttCGAGACGGCGGGCAATCATATAGACGTCTCCaggtGGCCACTGTATTCAAGGGAAATCgctcagagGCAGGTggaag
scCHyM676	ATR	Gene KO	ENSG00000175054.16	N/A	N/A	N/A	chr3|142535195-142535196|+	chr3:142535179-142535198:+	CTGAAGATCAGTGCTCTCAG	0.717345	0.302495	chr3|142550274-142550277|-	chr3:142550274-142550296:-	GTAGAATCCCTTCACTCTAGTCA	0.904303	1	N/A	N/A	agagaACCTGCagagaccgCTGAAGATCAGTGCTCTCAGgtttAGAGACGTAGTGTGTACCACATGACGTCTCCaggtGTAGAATCCCTTCACTCTAGTCAgctcagagGCAGGTggaag
scCHyM677	BIN1	Gene KO	ENSG00000136717.15	N/A	N/A	N/A	chr2|127070608-127070609|-	chr2:127070606-127070625:-	GCTGAATGAGTGTCTGCAGG	0.686344	0.187634	chr2|127068982-127068985|+	chr2:127068963-127068985:+	AAGGGACTCGTAGTGGTGCCGGG	0.666584	1	N/A	N/A	agagaACCTGCagagaccgGCTGAATGAGTGTCTGCAGGgtttGGAGACGGAAGTCGTTTTCCAGGACGTCTCGaggtAAGGGACTCGTAGTGGTGCCGGGgctcagagGCAGGTggaag
scCHyM678	BIN1	Gene KO	ENSG00000136717.15	N/A	N/A	N/A	chr2|127070053-127070054|-	chr2:127070051-127070070:-	GGATTACCACCAGAAGCTGG	0.672401	0.217372	chr2|127063959-127063962|-	chr2:127063959-127063981:-	AGGAGATGAATGTGGATCTGCAG	0.706023	1	N/A	N/A	agagaACCTGCagagaccgGGATTACCACCAGAAGCTGGgtttGGAGACGAAAGAATCATATGTTATCGTCTCCaggtAGGAGATGAATGTGGATCTGCAGgctcagagGCAGGTggaag
scCHyM679	BRD8	Gene KO	ENSG00000112983.18	N/A	N/A	N/A	chr5|138166613-138166614|+	chr5:138166597-138166616:+	TTGGGACACAGACTCTACAG	0.738147	0.43239	chr5|138166022-138166025|-	chr5:138166022-138166044:-	CATGGACAGCAGTGAAATATCCA	0.80383	1	N/A	N/A	agagaACCTGCagagaccgTTGGGACACAGACTCTACAGgtttAGAGACGATACACGGACATACCCACGTCTCAaggtCATGGACAGCAGTGAAATATCCAgctcagagGCAGGTggaag
scCHyM680	BRD8	Gene KO	ENSG00000112983.18	N/A	N/A	N/A	chr5|138169223-138169224|+	chr5:138169207-138169226:+	TGGAAATATACTCACCCCAG	0.742969	0.215762	chr5|138166679-138166682|-	chr5:138166679-138166701:-	GAAGCTGGTCCTACACAGTTCAC	0.793773	1	N/A	N/A	agagaACCTGCagagaccgTGGAAATATACTCACCCCAGgtttAGAGACGAGCTTACAATTTTATCCCGTCTCCaggtGAAGCTGGTCCTACACAGTTCACgctcagagGCAGGTggaag
scCHyM681	CCAR1	Gene KO	ENSG00000060339.14	N/A	N/A	N/A	chr10|68756304-68756305|+	chr10:68756288-68756307:+	GATTCGCTACCATCGCCCTG	0.753499	1	chr10|68753998-68754001|-	chr10:68753998-68754020:-	TAAGGACTCTACTTCTCTGTGCA	0.717483	1	N/A	N/A	agagaACCTGCagagaccgGATTCGCTACCATCGCCCTGgtttCGAGACGTAACAAAGTGCTTTCTACGTCTCCaggtTAAGGACTCTACTTCTCTGTGCAgctcagagGCAGGTggaag
scCHyM682	CCAR1	Gene KO	ENSG00000060339.14	N/A	N/A	N/A	chr10|68749650-68749651|-	chr10:68749648-68749667:-	GAAAACTGAACTGTGTAACG	0.721322	0.447187	chr10|68755428-68755431|-	chr10:68755428-68755450:-	TGGGTCTGGTCCATCCAACGAAG	0.788492	1	N/A	N/A	agagaACCTGCagagaccgGAAAACTGAACTGTGTAACGgtttGGAGACGATGTAAACATGGGCGTCCGTCTCTaggtTGGGTCTGGTCCATCCAACGAAGgctcagagGCAGGTggaag
scCHyM683	CCT7	Gene KO	ENSG00000135624.16	N/A	N/A	N/A	chr2|73247919-73247920|-	chr2:73247917-73247936:-	ACCCACCTACCTCAACTGTG	0.710535	0.286963	chr2|73248997-73249000|+	chr2:73248978-73249000:+	TGGGTCTCTCCAGGATTATCAGG	0.285314	1	N/A	N/A	agagaACCTGCagagaccgACCCACCTACCTCAACTGTGgtttAGAGACGGCGTGGCGTCGCCACAACGTCTCCaggtTGGGTCTCTCCAGGATTATCAGGgctcagagGCAGGTggaag
scCHyM684	CCT7	Gene KO	ENSG00000135624.16	N/A	N/A	N/A	chr2|73243124-73243125|-	chr2:73243122-73243141:-	GTACTGCCATACCAGCTGGG	0.726515	0.591044	chr2|73249911-73249914|+	chr2:73249892-73249914:+	AAGAGACCCAGATTGGAGGCGAG	0.639507	1	N/A	N/A	agagaACCTGCagagaccgGTACTGCCATACCAGCTGGGgtttAGAGACGGTTACTCATTTGGAAGGCGTCTCGaggtAAGAGACCCAGATTGGAGGCGAGgctcagagGCAGGTggaag
scCHyM685	CDC45	Gene KO	ENSG00000093009.11	N/A	N/A	N/A	chr22|19494344-19494345|+	chr22:19494328-19494347:+	AGATAGTGGAGCAAACCATG	0.760032	0.267587	chr22|19497424-19497427|+	chr22:19497405-19497427:+	AGCTGGCTTGGATGCTGTCCAAG	0.692841	1	N/A	N/A	agagaACCTGCagagaccgAGATAGTGGAGCAAACCATGgtttGGAGACGGTGAAAAGGTGTTACCGCGTCTCGaggtAGCTGGCTTGGATGCTGTCCAAGgctcagagGCAGGTggaag
scCHyM686	CDC45	Gene KO	ENSG00000093009.11	N/A	N/A	N/A	chr22|19499125-19499126|+	chr22:19499109-19499128:+	TCGTTGGACTAACAGACCAG	0.724515	0.599688	chr22|19496017-19496020|+	chr22:19495998-19496020:+	ACTACGAGCAGTATGAATATCAT	0.699682	1	N/A	N/A	agagaACCTGCagagaccgTCGTTGGACTAACAGACCAGgtttTGAGACGTGCGTAGCCCACTCTGTCGTCTCGaggtACTACGAGCAGTATGAATATCATgctcagagGCAGGTggaag
scCHyM687	CDK12	Gene KO	ENSG00000167258.15	N/A	N/A	N/A	chr17|39463058-39463059|+	chr17:39463042-39463061:+	CCAGTCCCTATGGTCGAAGG	0.701027	0.946074	chr17|39471212-39471215|-	chr17:39471212-39471234:-	GATGTGTTACATTCACCAGTTCA	0.876097	1	N/A	N/A	agagaACCTGCagagaccgCCAGTCCCTATGGTCGAAGGgtttAGAGACGTTCGAGCATTCCGGAGGCGTCTCGaggtGATGTGTTACATTCACCAGTTCAgctcagagGCAGGTggaag
scCHyM688	CDK12	Gene KO	ENSG00000167258.15	N/A	N/A	N/A	chr17|39471240-39471241|+	chr17:39471224-39471243:+	TGTAACACATCTAAACACAG	0.74646	0.292396	chr17|39470895-39470898|+	chr17:39470876-39470898:+	CAGTAGGAAATCCATGAAGTCCA	0.81645	1	N/A	N/A	agagaACCTGCagagaccgTGTAACACATCTAAACACAGgtttGGAGACGGAACTTTTGTGAACACTCGTCTCGaggtCAGTAGGAAATCCATGAAGTCCAgctcagagGCAGGTggaag
scCHyM689	CHAF1A	Gene KO	ENSG00000167670.16	N/A	N/A	N/A	chr19|4409601-4409602|-	chr19:4409599-4409618:-	TTCCAGCACCTCACTCTCAG	0.700767	0.179083	chr19|4409432-4409435|-	chr19:4409432-4409454:-	TGGGGCACATTCTCGGGCCACTC	0.682574	1	N/A	N/A	agagaACCTGCagagaccgTTCCAGCACCTCACTCTCAGgtttCGAGACGGTAGGTGTAGATAAGCCCGTCTCAaggtTGGGGCACATTCTCGGGCCACTCgctcagagGCAGGTggaag
scCHyM690	CHAF1A	Gene KO	ENSG00000167670.16	N/A	N/A	N/A	chr19|4409157-4409158|+	chr19:4409141-4409160:+	AGTCATCATTGATTTGACAG	0.724197	0.624283	chr19|4409530-4409533|-	chr19:4409530-4409552:-	CGGTGGTCTCACAGCCAAGATGT	0.560624	1	N/A	N/A	agagaACCTGCagagaccgAGTCATCATTGATTTGACAGgtttGGAGACGTTCACGCTGTTCTTATGCGTCTCGaggtCGGTGGTCTCACAGCCAAGATGTgctcagagGCAGGTggaag
scCHyM691	CMTR1	Gene KO	ENSG00000137200.13	N/A	N/A	N/A	chr6|37453300-37453301|-	chr6:37453298-37453317:-	CTCACCCCATAAGAGTCCCG	0.715143	0.481101	chr6|37450273-37450276|-	chr6:37450273-37450295:-	AGTGGTACATTCTGGAAACCATG	0.834521	1	N/A	N/A	agagaACCTGCagagaccgCTCACCCCATAAGAGTCCCGgtttCGAGACGGAGAAAGATATGCCGGGCGTCTCAaggtAGTGGTACATTCTGGAAACCATGgctcagagGCAGGTggaag
scCHyM692	CMTR1	Gene KO	ENSG00000137200.13	N/A	N/A	N/A	chr6|37446334-37446335|+	chr6:37446318-37446337:+	GGATTGGGTAAATACAGCCA	0.703267	0.390643	chr6|37450316-37450319|-	chr6:37450316-37450338:-	CCACCACCATCCAATCGCTCATT	0.857634	1	N/A	N/A	agagaACCTGCagagaccgGGATTGGGTAAATACAGCCAgtttAGAGACGGTATACTTGAGGATTAACGTCTCAaggtCCACCACCATCCAATCGCTCATTgctcagagGCAGGTggaag
scCHyM693	CNOT1	Gene KO	ENSG00000125107.19	N/A	N/A	N/A	chr16|58578799-58578800|+	chr16:58578783-58578802:+	ATGGCGCAAGGTATGCCAAG	0.723004	0.514962	chr16|58575108-58575111|-	chr16:58575108-58575130:-	GGCCTTGTCAATGCTGCTAAATG	0.858421	1	N/A	N/A	agagaACCTGCagagaccgATGGCGCAAGGTATGCCAAGgtttTGAGACGCCCCGTGTACTCATTACCGTCTCCaggtGGCCTTGTCAATGCTGCTAAATGgctcagagGCAGGTggaag
scCHyM694	CNOT1	Gene KO	ENSG00000125107.19	N/A	N/A	N/A	chr16|58575076-58575077|+	chr16:58575060-58575079:+	GACGTGAAGCAAGTGCAGCA	0.695471	0.435174	chr16|58578835-58578838|+	chr16:58578816-58578838:+	TAGTAAGGCCAATACCAGCATGT	0.903265	1	N/A	N/A	agagaACCTGCagagaccgGACGTGAAGCAAGTGCAGCAgtttGGAGACGGGCATTAGTCGCATAAGCGTCTCAaggtTAGTAAGGCCAATACCAGCATGTgctcagagGCAGGTggaag
scCHyM695	CNOT9	Gene KO	ENSG00000144580.14	N/A	N/A	N/A	chr2|218583010-218583011|-	chr2:218583008-218583027:-	AGACTGGTGTGCTGTCAAGG	0.631019	0.293003	chr2|218580673-218580676|+	chr2:218580654-218580676:+	CTGGAGCTAAGTAAGAAGCGAGA	0.550064	1	N/A	N/A	agagaACCTGCagagaccgAGACTGGTGTGCTGTCAAGGgtttAGAGACGCAAGGCCGAACGATCCTCGTCTCTaggtCTGGAGCTAAGTAAGAAGCGAGAgctcagagGCAGGTggaag
scCHyM696	CNOT9	Gene KO	ENSG00000144580.14	N/A	N/A	N/A	chr2|218583081-218583082|+	chr2:218583065-218583084:+	TAGCATCACATCCAGAAACC	0.646742	0.288723	chr2|218584625-218584628|+	chr2:218584606-218584628:+	TTCCAGGTCAGCGTTTCTCGCAG	0.203595	1	N/A	N/A	agagaACCTGCagagaccgTAGCATCACATCCAGAAACCgtttGGAGACGGACGGTTATCAGCCGCCCGTCTCAaggtTTCCAGGTCAGCGTTTCTCGCAGgctcagagGCAGGTggaag
scCHyM697	COPE	Gene KO	ENSG00000105669.14	N/A	N/A	N/A	chr19|18911061-18911062|-	chr19:18911059-18911078:-	ACTGCAGAGGAAGTTCGGTG	0.685892	0.233025	chr19|18919304-18919307|+	chr19:18919285-18919307:+	CGTCGAACAGCTCGTCTACCTCC	0.305133	1	N/A	N/A	agagaACCTGCagagaccgACTGCAGAGGAAGTTCGGTGgtttAGAGACGATCACGATGCTGACCACCGTCTCTaggtCGTCGAACAGCTCGTCTACCTCCgctcagagGCAGGTggaag
scCHyM698	COPE	Gene KO	ENSG00000105669.14	N/A	N/A	N/A	chr19|18911022-18911023|+	chr19:18911006-18911025:+	GCGCACGGCCTGGAGCTCAG	0.685173	0.161509	chr19|18919265-18919268|+	chr19:18919246-18919268:+	TGCACTGCTGGTAGCTGCCGATG	0.796208	1	N/A	N/A	agagaACCTGCagagaccgGCGCACGGCCTGGAGCTCAGgtttAGAGACGCCGCAGCGTATACCCAGCGTCTCCaggtTGCACTGCTGGTAGCTGCCGATGgctcagagGCAGGTggaag
scCHyM699	COPG1	Gene KO	ENSG00000181789.14	N/A	N/A	N/A	chr3|129257536-129257537|+	chr3:129257520-129257539:+	CGTCAATAAGATGATCAGCA	0.693361	0.38629	chr3|129257743-129257746|+	chr3:129257724-129257746:+	TAGCCGTGACAGCCCACTGTTTG	0.777449	1	N/A	N/A	agagaACCTGCagagaccgCGTCAATAAGATGATCAGCAgtttCGAGACGAGAAGTAAGTTTGTCGTCGTCTCGaggtTAGCCGTGACAGCCCACTGTTTGgctcagagGCAGGTggaag
scCHyM700	COPG1	Gene KO	ENSG00000181789.14	N/A	N/A	N/A	chr3|129255027-129255028|+	chr3:129255011-129255030:+	CTACATGAAACAAGCCATTG	0.689154	0.255814	chr3|129257812-129257815|-	chr3:129257812-129257834:-	GCACTGCAGCCTGGCAGATTGAC	0.817257	1	N/A	N/A	agagaACCTGCagagaccgCTACATGAAACAAGCCATTGgtttGGAGACGCAGTGGAGGTCTGTGCTCGTCTCCaggtGCACTGCAGCCTGGCAGATTGACgctcagagGCAGGTggaag
scCHyM701	CREBBP	Gene KO	ENSG00000005339.15	N/A	N/A	N/A	chr16|3769193-3769194|-	chr16:3769191-3769210:-	CGATCCTGGTGAATCCAAAG	0.725119	0.67107	chr16|3770739-3770742|+	chr16:3770720-3770742:+	GGTAGCACTGGGCACTGAGCCAG	0.849542	1	N/A	N/A	agagaACCTGCagagaccgCGATCCTGGTGAATCCAAAGgtttGGAGACGCATGACGTTGATCCGAACGTCTCTaggtGGTAGCACTGGGCACTGAGCCAGgctcagagGCAGGTggaag
scCHyM702	CREBBP	Gene KO	ENSG00000005339.15	N/A	N/A	N/A	chr16|3770638-3770639|+	chr16:3770622-3770641:+	TGAGGGGTAGCCACAGACGG	0.709633	0.378919	chr16|3773811-3773814|-	chr16:3773811-3773833:-	TGCCACAGAACCAGTTCCCGTCA	0.864442	1	N/A	N/A	agagaACCTGCagagaccgTGAGGGGTAGCCACAGACGGgtttGGAGACGCCCTTCCTTCGAATATCCGTCTCCaggtTGCCACAGAACCAGTTCCCGTCAgctcagagGCAGGTggaag
scCHyM703	CSTF3	Gene KO	ENSG00000176102.13	N/A	N/A	N/A	chr11|33141702-33141703|+	chr11:33141686-33141705:+	TTCCAGAATCTGCCAGAACT	0.509459	0.209235	chr11|33096961-33096964|-	chr11:33096961-33096983:-	CATAGGTATATATCCAATATATG	0.862777	0.694361	N/A	N/A	agagaACCTGCagagaccgTTCCAGAATCTGCCAGAACTgtttTGAGACGTCTTCTGTGAACCTACGCGTCTCCaggtCATAGGTATATATCCAATATATGgctcagagGCAGGTggaag
scCHyM704	CSTF3	Gene KO	ENSG00000176102.13	N/A	N/A	N/A	chr11|33141703-33141704|-	chr11:33141701-33141720:-	GTTGCCCAGTTCCCCAGTTC	0.31287	0.510158	chr11|33106010-33106013|+	chr11:33105991-33106013:+	ACTCTACCTGATAGGACATAATT	0.863286	1	N/A	N/A	agagaACCTGCagagaccgGTTGCCCAGTTCCCCAGTTCgtttGGAGACGACATTCACCCTATAATCCGTCTCCaggtACTCTACCTGATAGGACATAATTgctcagagGCAGGTggaag
scCHyM705	CTR9	Gene KO	ENSG00000198730.9	N/A	N/A	N/A	chr11|10764405-10764406|-	chr11:10764403-10764422:-	GGTTTCCAAGTCTAAAATGG	0.645512	0.203102	chr11|10763684-10763687|+	chr11:10763665-10763687:+	AGTACTATTATCAAGCCACACAG	0.823798	1	N/A	N/A	agagaACCTGCagagaccgGGTTTCCAAGTCTAAAATGGgtttCGAGACGAGATTGCCGGAATTTGTCGTCTCGaggtAGTACTATTATCAAGCCACACAGgctcagagGCAGGTggaag
scCHyM706	CTR9	Gene KO	ENSG00000198730.9	N/A	N/A	N/A	chr11|10763685-10763686|-	chr11:10763683-10763702:-	AGAGGATGAGGCAAACTGTG	0.693154	0.206012	chr11|10764338-10764341|+	chr11:10764319-10764341:+	AGCCTATGGAACAGCAACACGAA	0.739362	1	N/A	N/A	agagaACCTGCagagaccgAGAGGATGAGGCAAACTGTGgtttGGAGACGCAAACTATGCTATACACCGTCTCCaggtAGCCTATGGAACAGCAACACGAAgctcagagGCAGGTggaag
scCHyM707	CTU2	Gene KO	ENSG00000174177.13	N/A	N/A	N/A	chr16|88712639-88712640|-	chr16:88712637-88712656:-	GAGCACCAAAGCACCGACGG	0.682578	0.790471	chr16|88711691-88711694|+	chr16:88711672-88711694:+	TGGCAGGAGTCATCTTTGTTGAC	0.236643	1	N/A	N/A	agagaACCTGCagagaccgGAGCACCAAAGCACCGACGGgtttCGAGACGTGGCTTCCATGGGGCGGCGTCTCCaggtTGGCAGGAGTCATCTTTGTTGACgctcagagGCAGGTggaag
scCHyM708	CTU2	Gene KO	ENSG00000174177.13	N/A	N/A	N/A	chr16|88710252-88710253|-	chr16:88710250-88710269:-	CAGACCATGGAGCTGGACGA	0.649507	0.546744	chr16|88712670-88712673|+	chr16:88712651-88712673:+	GTGCTCTGCCCAGGAGCTGGTGG	0.382497	1	N/A	N/A	agagaACCTGCagagaccgCAGACCATGGAGCTGGACGAgtttGGAGACGAGGGGGAGTCCGTTTCCCGTCTCAaggtGTGCTCTGCCCAGGAGCTGGTGGgctcagagGCAGGTggaag
scCHyM709	DAP3	Gene KO	ENSG00000132676.16	N/A	N/A	N/A	chr1|155717098-155717099|-	chr1:155717096-155717115:-	TTGGTGCGGGAAATAGCTCT	0.647707	0.17949	chr1|155725394-155725397|-	chr1:155725394-155725416:-	CTTACCATCAGGCAAGCTTCACT	0.164788	1	N/A	N/A	agagaACCTGCagagaccgTTGGTGCGGGAAATAGCTCTgtttTGAGACGGTAAGGCAACAGGCGAGCGTCTCAaggtCTTACCATCAGGCAAGCTTCACTgctcagagGCAGGTggaag
scCHyM710	DAP3	Gene KO	ENSG00000132676.16	N/A	N/A	N/A	chr1|155729239-155729240|+	chr1:155729223-155729242:+	AGGAACGCCACAGATGCAGT	0.600134	0.4408	chr1|155729106-155729109|-	chr1:155729106-155729128:-	TTATACCTGTTCAACCACTTCTC	0.392877	1	N/A	N/A	agagaACCTGCagagaccgAGGAACGCCACAGATGCAGTgtttCGAGACGGTTGGCACAGCCGTCAACGTCTCGaggtTTATACCTGTTCAACCACTTCTCgctcagagGCAGGTggaag
scCHyM711	DDX21	Gene KO	ENSG00000165732.13	N/A	N/A	N/A	chr10|68962088-68962089|+	chr10:68962072-68962091:+	TACTTGATAGGAAATACCTG	0.692991	0.384209	chr10|68965488-68965491|+	chr10:68965469-68965491:+	TGGTGGAACTCCCTATGGAGGTC	0.778482	1	N/A	N/A	agagaACCTGCagagaccgTACTTGATAGGAAATACCTGgtttAGAGACGTCTAAATGTCGACTAAGCGTCTCCaggtTGGTGGAACTCCCTATGGAGGTCgctcagagGCAGGTggaag
scCHyM712	DDX21	Gene KO	ENSG00000165732.13	N/A	N/A	N/A	chr10|68963297-68963298|-	chr10:68963295-68963314:-	GAAATAGGAAGGTCACTCCT	0.66889	0.217634	chr10|68967083-68967086|-	chr10:68967083-68967105:-	GTGAGATCTAGTTTGCCATTCTG	0.80445	1	N/A	N/A	agagaACCTGCagagaccgGAAATAGGAAGGTCACTCCTgtttTGAGACGACATGCGCGTTAGTGGGCGTCTCTaggtGTGAGATCTAGTTTGCCATTCTGgctcagagGCAGGTggaag
scCHyM713	DDX27	Gene KO	ENSG00000124228.15	N/A	N/A	N/A	chr20|49223388-49223389|-	chr20:49223386-49223405:-	TGATGAGTAGTCAGTCTCCG	0.696493	0.729167	chr20|49225124-49225127|+	chr20:49225105-49225127:+	TGGTGTAGGAAGCAGGAGGATTT	0.822877	1	N/A	N/A	agagaACCTGCagagaccgTGATGAGTAGTCAGTCTCCGgtttAGAGACGCGAAAACGAAACTCACTCGTCTCGaggtTGGTGTAGGAAGCAGGAGGATTTgctcagagGCAGGTggaag
scCHyM714	DDX27	Gene KO	ENSG00000124228.15	N/A	N/A	N/A	chr20|49223358-49223359|+	chr20:49223342-49223361:+	AGACCTTCAAGAGAATGATG	0.681465	0.19395	chr20|49224957-49224960|+	chr20:49224938-49224960:+	TCCATAGATACACTCAAAGTAAA	0.913753	1	N/A	N/A	agagaACCTGCagagaccgAGACCTTCAAGAGAATGATGgtttCGAGACGATGTAATTCACGCGGCACGTCTCGaggtTCCATAGATACACTCAAAGTAAAgctcagagGCAGGTggaag
scCHyM715	DDX6	Gene KO	ENSG00000110367.13	N/A	N/A	N/A	chr11|118779722-118779723|-	chr11:118779720-118779739:-	TAGGATGTGACCTCCACAAA	0.46859	0.361102	chr11|118781177-118781180|-	chr11:118781177-118781199:-	CTGTATTCTCTCTAGACCTGGTG	0.37833	1	N/A	N/A	agagaACCTGCagagaccgTAGGATGTGACCTCCACAAAgtttAGAGACGTATAGTCGACTGTGAACCGTCTCGaggtCTGTATTCTCTCTAGACCTGGTGgctcagagGCAGGTggaag
scCHyM716	DDX6	Gene KO	ENSG00000110367.13	N/A	N/A	N/A	chr11|118786058-118786059|+	chr11:118786042-118786061:+	TAACACTTACTTAATAGTGG	0.608951	0.195396	chr11|118779719-118779722|-	chr11:118779719-118779741:-	ACTAGGATGTGACCTCCACAAAA	0.714135	1	N/A	N/A	agagaACCTGCagagaccgTAACACTTACTTAATAGTGGgtttTGAGACGGCGTAGCTTGGGTCATCCGTCTCCaggtACTAGGATGTGACCTCCACAAAAgctcagagGCAGGTggaag
scCHyM717	DGCR8	Gene KO	ENSG00000128191.16	N/A	N/A	N/A	chr22|20089993-20089994|-	chr22:20089991-20090010:-	AGACAAGGGATGCTACTCAG	0.759473	0.353155	chr22|20087192-20087195|-	chr22:20087192-20087214:-	GGGGCACAAAGGCCTTCTTCCAG	0.722651	1	N/A	N/A	agagaACCTGCagagaccgAGACAAGGGATGCTACTCAGgtttGGAGACGACTGCTTCAGGTGTCACCGTCTCAaggtGGGGCACAAAGGCCTTCTTCCAGgctcagagGCAGGTggaag
scCHyM718	DGCR8	Gene KO	ENSG00000128191.16	N/A	N/A	N/A	chr22|20089761-20089762|+	chr22:20089745-20089764:+	CCTACACAGAGAGTCTCGGG	0.776741	0.281157	chr22|20089997-20090000|-	chr22:20089997-20090019:-	TTATAATGCAGACAAGGGATGCT	0.532642	1	N/A	N/A	agagaACCTGCagagaccgCCTACACAGAGAGTCTCGGGgtttCGAGACGTACCCCGACCGCACTTTCGTCTCCaggtTTATAATGCAGACAAGGGATGCTgctcagagGCAGGTggaag
scCHyM719	DHX33	Gene KO	ENSG00000005100.13	N/A	N/A	N/A	chr17|5468622-5468623|-	chr17:5468620-5468639:-	TGCCCATCTTCCAAGCGCGG	0.663701	0.594415	chr17|5453826-5453829|-	chr17:5453826-5453848:-	ATAAGATGACCGTGCCAGAGATC	0.696102	1	N/A	N/A	agagaACCTGCagagaccgTGCCCATCTTCCAAGCGCGGgtttCGAGACGACTCAGGTGGACGTTGACGTCTCAaggtATAAGATGACCGTGCCAGAGATCgctcagagGCAGGTggaag
scCHyM720	DHX33	Gene KO	ENSG00000005100.13	N/A	N/A	N/A	chr17|5468585-5468586|-	chr17:5468583-5468602:-	GCTCCGAAACCTGGACAACG	0.773358	0.636996	chr17|5450913-5450916|-	chr17:5450913-5450935:-	GATCACATTCAGGCGGCCATTGC	0.667801	1	N/A	N/A	agagaACCTGCagagaccgGCTCCGAAACCTGGACAACGgtttGGAGACGGTCTAATGAAGTGTCCCCGTCTCAaggtGATCACATTCAGGCGGCCATTGCgctcagagGCAGGTggaag
scCHyM721	DIMT1	Gene KO	ENSG00000086189.11	N/A	N/A	N/A	chr5|62403273-62403274|-	chr5:62403271-62403290:-	AACAGCATTATCGATAAGGT	0.636211	0.801782	chr5|62398724-62398727|-	chr5:62398724-62398746:-	TCATCAGGCCTGTGGCCAGCAAA	0.824298	1	N/A	N/A	agagaACCTGCagagaccgAACAGCATTATCGATAAGGTgtttTGAGACGTGAGGATATCTGGACATCGTCTCAaggtTCATCAGGCCTGTGGCCAGCAAAgctcagagGCAGGTggaag
scCHyM722	DIMT1	Gene KO	ENSG00000086189.11	N/A	N/A	N/A	chr5|62402104-62402105|+	chr5:62402088-62402107:+	ACTTCCAGCACTACATCAGT	0.62705	0.238292	chr5|62398717-62398720|+	chr5:62398698-62398720:+	AGCACATCACCCACCAGTACTTG	0.935949	1	N/A	N/A	agagaACCTGCagagaccgACTTCCAGCACTACATCAGTgtttGGAGACGGATCGTCACCCCTGCTGCGTCTCTaggtAGCACATCACCCACCAGTACTTGgctcagagGCAGGTggaag
scCHyM723	DNMT3B	Gene KO	ENSG00000088305.18	N/A	N/A	N/A	chr20|32787283-32787284|-	chr20:32787281-32787300:-	ATGGTAAGGTAAGAGCTGGG	0.696875	0.181571	chr20|32788889-32788892|+	chr20:32788870-32788892:+	GAATAGGGGACCTCGTGTGGGGA	0.617934	1	N/A	N/A	agagaACCTGCagagaccgATGGTAAGGTAAGAGCTGGGgtttTGAGACGCAATTTAGGCTGTCCCTCGTCTCAaggtGAATAGGGGACCTCGTGTGGGGAgctcagagGCAGGTggaag
scCHyM724	DNMT3B	Gene KO	ENSG00000088305.18	N/A	N/A	N/A	chr20|32788926-32788927|-	chr20:32788924-32788943:-	GGCCTTCCAAGACACCACCA	0.720614	0.325891	chr20|32792725-32792728|-	chr20:32792725-32792747:-	AGGCCCTCGATCCCAGTGGGCTT	0.388075	1	N/A	N/A	agagaACCTGCagagaccgGGCCTTCCAAGACACCACCAgtttAGAGACGGTGATTCAGAGCTGCTACGTCTCCaggtAGGCCCTCGATCCCAGTGGGCTTgctcagagGCAGGTggaag
scCHyM725	EEF2	Gene KO	ENSG00000167658.16	N/A	N/A	N/A	chr19|3982877-3982878|-	chr19:3982875-3982894:-	CCAGACTTTCCAGCGCATCG	0.699209	0.558732	chr19|3982329-3982332|-	chr19:3982329-3982351:-	CCGAGATGTATGTGGCCAAGTTC	0.612762	1	N/A	N/A	agagaACCTGCagagaccgCCAGACTTTCCAGCGCATCGgtttAGAGACGGAGTAAGAGTCTGCACGCGTCTCCaggtCCGAGATGTATGTGGCCAAGTTCgctcagagGCAGGTggaag
scCHyM726	EEF2	Gene KO	ENSG00000167658.16	N/A	N/A	N/A	chr19|3983190-3983191|+	chr19:3983174-3983193:+	GGAGAAGTCGACATGCCCGG	0.775355	0.712589	chr19|3982414-3982417|-	chr19:3982414-3982436:-	TCACACTTCCAGATCGATCCTGT	0.551531	1	N/A	N/A	agagaACCTGCagagaccgGGAGAAGTCGACATGCCCGGgtttTGAGACGACCGGACCCTCCAGCCGCGTCTCTaggtTCACACTTCCAGATCGATCCTGTgctcagagGCAGGTggaag
scCHyM727	EIF2B1	Gene KO	ENSG00000111361.13	N/A	N/A	N/A	chr12|123630407-123630408|+	chr12:123630391-123630410:+	ACTTACGGAGTATTCCAGGG	0.770951	0.441123	chr12|123630214-123630217|-	chr12:123630214-123630236:-	TCAGGAGAATATCACTGTCAAGA	0.917155	1	N/A	N/A	agagaACCTGCagagaccgACTTACGGAGTATTCCAGGGgtttAGAGACGTCCGGATCGCAGTATCGCGTCTCGaggtTCAGGAGAATATCACTGTCAAGAgctcagagGCAGGTggaag
scCHyM728	EIF2B1	Gene KO	ENSG00000111361.13	N/A	N/A	N/A	chr12|123630523-123630524|-	chr12:123630521-123630540:-	ATTCCAGGGGAGACAATCCA	0.685256	0.261931	chr12|123630270-123630273|-	chr12:123630270-123630292:-	TTCCTAGGATTACTCCAAATGTA	0.627636	1	N/A	N/A	agagaACCTGCagagaccgATTCCAGGGGAGACAATCCAgtttAGAGACGGCTGTAATCCGTGCCCCCGTCTCTaggtTTCCTAGGATTACTCCAAATGTAgctcagagGCAGGTggaag
scCHyM729	EIF2B3	Gene KO	ENSG00000070785.17	N/A	N/A	N/A	chr1|44978442-44978443|-	chr1:44978440-44978459:-	AGTCATTGTGGTTACAACCA	0.696285	0.286994	chr1|44941660-44941663|-	chr1:44941660-44941682:-	CCATCTCCATTTAACAGACAGAT	0.766238	1	N/A	N/A	agagaACCTGCagagaccgAGTCATTGTGGTTACAACCAgtttGGAGACGCACTGATAACAGTAGAGCGTCTCTaggtCCATCTCCATTTAACAGACAGATgctcagagGCAGGTggaag
scCHyM730	EIF2B3	Gene KO	ENSG00000070785.17	N/A	N/A	N/A	chr1|44897420-44897421|+	chr1:44897404-44897423:+	GGGCATCCACAAGACCCGTG	0.709416	0.714026	chr1|44941582-44941585|+	chr1:44941563-44941585:+	TCATCAACATAGCAAGTGATGCA	0.690291	1	N/A	N/A	agagaACCTGCagagaccgGGGCATCCACAAGACCCGTGgtttAGAGACGCCAATCCGGAGATCGTTCGTCTCCaggtTCATCAACATAGCAAGTGATGCAgctcagagGCAGGTggaag
scCHyM731	EIF3A	Gene KO	ENSG00000107581.13	N/A	N/A	N/A	chr10|119058123-119058124|-	chr10:119058121-119058140:-	AAGCTGAACTCCAGAAAGTG	0.716232	0.211583	chr10|119058279-119058282|+	chr10:119058260-119058282:+	AGGTATGCAGTGACAGCCAACTG	0.868932	1	N/A	N/A	agagaACCTGCagagaccgAAGCTGAACTCCAGAAAGTGgtttTGAGACGTTTCCATAATGCCCTTTCGTCTCCaggtAGGTATGCAGTGACAGCCAACTGgctcagagGCAGGTggaag
scCHyM732	EIF3A	Gene KO	ENSG00000107581.13	N/A	N/A	N/A	chr10|119072983-119072984|+	chr10:119072967-119072986:+	TCCCACAGGAATTTAACCCA	0.650671	0.297607	chr10|119069499-119069502|-	chr10:119069499-119069521:-	ATGCATCTACACTCCATCGTCTT	0.894012	1	N/A	N/A	agagaACCTGCagagaccgTCCCACAGGAATTTAACCCAgtttGGAGACGCACCGGTATTACCGAACCGTCTCTaggtATGCATCTACACTCCATCGTCTTgctcagagGCAGGTggaag
scCHyM733	ELP3	Gene KO	ENSG00000134014.17	N/A	N/A	N/A	chr8|28132286-28132287|-	chr8:28132284-28132303:-	CACACACTGCCTTCACAGTG	0.650693	0.169118	chr8|28129522-28129525|-	chr8:28129522-28129544:-	AATAGTAATTCCAATACACTTTG	0.88393	1	N/A	N/A	agagaACCTGCagagaccgCACACACTGCCTTCACAGTGgtttAGAGACGAACCGCACATAGTCTACCGTCTCGaggtAATAGTAATTCCAATACACTTTGgctcagagGCAGGTggaag
scCHyM734	ELP3	Gene KO	ENSG00000134014.17	N/A	N/A	N/A	chr8|28113160-28113161|+	chr8:28113144-28113163:+	TACTTCCAACAATATTTACG	0.702237	0.372348	chr8|28129656-28129659|+	chr8:28129637-28129659:+	TGAAGATGTGGCTAGAGACACCA	0.667513	1	N/A	N/A	agagaACCTGCagagaccgTACTTCCAACAATATTTACGgtttTGAGACGGACTAGAGGTTAGTTTTCGTCTCAaggtTGAAGATGTGGCTAGAGACACCAgctcagagGCAGGTggaag
scCHyM735	EPB41L1	Gene KO	ENSG00000088367.23	N/A	N/A	N/A	chr20|36182281-36182282|-	chr20:36182279-36182298:-	CTGTGAAGGCAAAATTCCAG	0.702053	0.224078	chr20|36188492-36188495|-	chr20:36188492-36188514:-	CCAAGGCAGACTCACCTCCCCAG	0.633007	1	N/A	N/A	agagaACCTGCagagaccgCTGTGAAGGCAAAATTCCAGgtttAGAGACGTGTTCTTGGTTGAATCGCGTCTCGaggtCCAAGGCAGACTCACCTCCCCAGgctcagagGCAGGTggaag
scCHyM736	EPB41L1	Gene KO	ENSG00000088367.23	N/A	N/A	N/A	chr20|36185245-36185246|+	chr20:36185229-36185248:+	TATGATGCTGAGGAGCATGT	0.73571	0.285995	chr20|36190327-36190330|+	chr20:36190308-36190330:+	AGCTCCCAAACCACCGGTCAGCC	0.582478	1	N/A	N/A	agagaACCTGCagagaccgTATGATGCTGAGGAGCATGTgtttGGAGACGCTGCGTCGCGCCACCTACGTCTCGaggtAGCTCCCAAACCACCGGTCAGCCgctcagagGCAGGTggaag
scCHyM737	ERN1	Gene KO	ENSG00000178607.17	N/A	N/A	N/A	chr17|64065279-64065280|+	chr17:64065263-64065282:+	GTATTTCCCAACATACAGAG	0.752099	0.212394	chr17|64057820-64057823|+	chr17:64057801-64057823:+	CCAGGGGATAGGTGATGATGAAG	0.72599	1	N/A	N/A	agagaACCTGCagagaccgGTATTTCCCAACATACAGAGgtttGGAGACGAAGTGGTGTGAGTCAACCGTCTCGaggtCCAGGGGATAGGTGATGATGAAGgctcagagGCAGGTggaag
scCHyM738	ERN1	Gene KO	ENSG00000178607.17	N/A	N/A	N/A	chr17|64066839-64066840|-	chr17:64066837-64066856:-	CCAAAACTACGCCTCCCCTG	0.731904	0.667391	chr17|64075212-64075215|-	chr17:64075212-64075234:-	CCATCCCAGAATTGGTGCAGGCA	0.786722	1	N/A	N/A	agagaACCTGCagagaccgCCAAAACTACGCCTCCCCTGgtttAGAGACGGTTTTCCCCCTGCTTATCGTCTCGaggtCCATCCCAGAATTGGTGCAGGCAgctcagagGCAGGTggaag
scCHyM739	ESPL1	Gene KO	ENSG00000135476.12	N/A	N/A	N/A	chr12|53277922-53277923|-	chr12:53277920-53277939:-	GGCTGCTAGGATCTGCAGTG	0.711861	0.210144	chr12|53272760-53272763|+	chr12:53272741-53272763:+	GCCTACAGCTTCTATAGTCACAA	0.923234	1	N/A	N/A	agagaACCTGCagagaccgGGCTGCTAGGATCTGCAGTGgtttGGAGACGTCTAAGCACCATTAAGGCGTCTCGaggtGCCTACAGCTTCTATAGTCACAAgctcagagGCAGGTggaag
scCHyM740	ESPL1	Gene KO	ENSG00000135476.12	N/A	N/A	N/A	chr12|53270447-53270448|+	chr12:53270431-53270450:+	GGGACTTCACCTCTACACTG	0.735135	0.431356	chr12|53269578-53269581|+	chr12:53269559-53269581:+	ATGCCAGTGGCCATGGTCTAAAT	0.827963	1	N/A	N/A	agagaACCTGCagagaccgGGGACTTCACCTCTACACTGgtttGGAGACGCTTTGCCGTTTATTACGCGTCTCTaggtATGCCAGTGGCCATGGTCTAAATgctcagagGCAGGTggaag
scCHyM741	ETFA	Gene KO	ENSG00000140374.16	N/A	N/A	N/A	chr15|76292435-76292436|-	chr15:76292433-76292452:-	TGGAGCATCTGCCTTCGGAA	0.629448	0.381198	chr15|76292622-76292625|+	chr15:76292603-76292625:+	TACTGGAAAACCTCACCTGGAAG	0.872576	1	N/A	N/A	agagaACCTGCagagaccgTGGAGCATCTGCCTTCGGAAgtttGGAGACGAGAATACCGGGTCTATCCGTCTCAaggtTACTGGAAAACCTCACCTGGAAGgctcagagGCAGGTggaag
scCHyM742	ETFA	Gene KO	ENSG00000140374.16	N/A	N/A	N/A	chr15|76292623-76292624|+	chr15:76292607-76292626:+	GGAAAACCTCACCTGGAAGT	0.595503	0.210718	chr15|76286461-76286464|-	chr15:76286461-76286483:-	AGGAAATGCTCTATGTACAGTGA	0.922993	1	N/A	N/A	agagaACCTGCagagaccgGGAAAACCTCACCTGGAAGTgtttGGAGACGATCTGTAGTTCTAGCAGCGTCTCAaggtAGGAAATGCTCTATGTACAGTGAgctcagagGCAGGTggaag
scCHyM743	EXOC1	Gene KO	ENSG00000090989.18	N/A	N/A	N/A	chr4|55868369-55868370|+	chr4:55868353-55868372:+	GAAAATCAGAGTGTGACAGG	0.728009	0.197367	chr4|55871223-55871226|-	chr4:55871223-55871245:-	TAATGAACATACCTGGTCGAAGA	0.761337	1	N/A	N/A	agagaACCTGCagagaccgGAAAATCAGAGTGTGACAGGgtttCGAGACGAGGAGTTGGATGCGCCCCGTCTCGaggtTAATGAACATACCTGGTCGAAGAgctcagagGCAGGTggaag
scCHyM744	EXOC1	Gene KO	ENSG00000090989.18	N/A	N/A	N/A	chr4|55870900-55870901|+	chr4:55870884-55870903:+	ATCTGAGATAGAGTTCCTTG	0.703027	0.215194	chr4|55864267-55864270|-	chr4:55864267-55864289:-	AGCAGTGCTGCTGGCAACCCATT	0.804016	1	N/A	N/A	agagaACCTGCagagaccgATCTGAGATAGAGTTCCTTGgtttGGAGACGCCATAGCTTCTGACGGTCGTCTCTaggtAGCAGTGCTGCTGGCAACCCATTgctcagagGCAGGTggaag
scCHyM745	EXOSC2	Gene KO	ENSG00000130713.16	N/A	N/A	N/A	chr9|130698177-130698178|+	chr9:130698161-130698180:+	GGTTCAACAGAAGAGGTGGA	0.660261	0.206954	chr9|130699346-130699349|+	chr9:130699327-130699349:+	AGAGGAGAAGATCTGCAGAAGAT	0.840092	1	N/A	N/A	agagaACCTGCagagaccgGGTTCAACAGAAGAGGTGGAgtttGGAGACGATTCACAGAGCGTGCCGCGTCTCGaggtAGAGGAGAAGATCTGCAGAAGATgctcagagGCAGGTggaag
scCHyM746	EXOSC2	Gene KO	ENSG00000130713.16	N/A	N/A	N/A	chr9|130698238-130698239|+	chr9:130698222-130698241:+	TCGTCCATGAACCTTCCTGG	0.701178	0.437787	chr9|130695553-130695556|-	chr9:130695553-130695575:-	ACACAGATCAACTTGTTTACTCT	0.665331	1	N/A	N/A	agagaACCTGCagagaccgTCGTCCATGAACCTTCCTGGgtttTGAGACGCCAGCATCCTCCGCCAGCGTCTCGaggtACACAGATCAACTTGTTTACTCTgctcagagGCAGGTggaag
scCHyM747	EXOSC5	Gene KO	ENSG00000077348.9	N/A	N/A	N/A	chr19|41391920-41391921|-	chr19:41391918-41391937:-	GCTGATCAGGAACACGTGCG	0.687927	0.797249	chr19|41389896-41389899|-	chr19:41389896-41389918:-	CTGTGGTGCTCAGCTCCTGGCCT	0.196825	1	N/A	N/A	agagaACCTGCagagaccgGCTGATCAGGAACACGTGCGgtttAGAGACGGTTACGAAGGGCTGAAGCGTCTCCaggtCTGTGGTGCTCAGCTCCTGGCCTgctcagagGCAGGTggaag
scCHyM748	EXOSC5	Gene KO	ENSG00000077348.9	N/A	N/A	N/A	chr19|41397242-41397243|+	chr19:41397226-41397245:+	GTTCGCAGGCAAAGTGCCGG	0.586274	0.559073	chr19|41391945-41391948|-	chr19:41391945-41391967:-	CCCAGGTGTTGCAGAGAAGAGCC	0.151531	1	N/A	N/A	agagaACCTGCagagaccgGTTCGCAGGCAAAGTGCCGGgtttAGAGACGAGATTTGTACCTTATGTCGTCTCAaggtCCCAGGTGTTGCAGAGAAGAGCCgctcagagGCAGGTggaag
scCHyM749	EXOSC7	Gene KO	ENSG00000075914.13	N/A	N/A	N/A	chr3|44989566-44989567|+	chr3:44989550-44989569:+	GGTCACACAGACATCTTGGT	0.700856	0.399416	chr3|44997192-44997195|+	chr3:44997173-44997195:+	ACAATAAAAGCAGTGTCGACTTA	0.601604	1	N/A	N/A	agagaACCTGCagagaccgGGTCACACAGACATCTTGGTgtttAGAGACGAAACCCCAACAGAATTCCGTCTCTaggtACAATAAAAGCAGTGTCGACTTAgctcagagGCAGGTggaag
scCHyM750	EXOSC7	Gene KO	ENSG00000075914.13	N/A	N/A	N/A	chr3|44989183-44989184|-	chr3:44989181-44989200:-	CAGTTTCCACTTCGACACAT	0.683234	0.378617	chr3|44997132-44997135|+	chr3:44997113-44997135:+	AAGGTAGAGGAGGTGATGACCTT	0.678038	1	N/A	N/A	agagaACCTGCagagaccgCAGTTTCCACTTCGACACATgtttTGAGACGTCCAGGAGTATGTTCTTCGTCTCCaggtAAGGTAGAGGAGGTGATGACCTTgctcagagGCAGGTggaag
scCHyM751	EZH2	Gene KO	ENSG00000106462.12	N/A	N/A	N/A	chr7|148829739-148829740|-	chr7:148829737-148829756:-	TTATGATGGGAAAGTACACG	0.736814	0.372223	chr7|148826511-148826514|+	chr7:148826492-148826514:+	AAACATCGCCTACAGAAAAGCGT	0.567424	1	N/A	N/A	agagaACCTGCagagaccgTTATGATGGGAAAGTACACGgtttAGAGACGCGCTATTGAATGGAACGCGTCTCCaggtAAACATCGCCTACAGAAAAGCGTgctcagagGCAGGTggaag
scCHyM752	EZH2	Gene KO	ENSG00000106462.12	N/A	N/A	N/A	chr7|148818080-148818081|+	chr7:148818064-148818083:+	TGGGGTCTTTATCCGCTCAG	0.709228	0.69641	chr7|148827175-148827178|-	chr7:148827175-148827197:-	CAGATAAGGGCACAGCAGAAGAA	0.640868	1	N/A	N/A	agagaACCTGCagagaccgTGGGGTCTTTATCCGCTCAGgtttGGAGACGGGCGCTACTCTCAAGGTCGTCTCTaggtCAGATAAGGGCACAGCAGAAGAAgctcagagGCAGGTggaag
scCHyM753	FANCI	Gene KO	ENSG00000140525.19	N/A	N/A	N/A	chr15|89261627-89261628|-	chr15:89261625-89261644:-	GACAGCACTAATAAACTCAT	0.539199	0.262416	chr15|89278705-89278708|+	chr15:89278686-89278708:+	GATCCATGAGATGATCAGACAAG	0.889485	1	N/A	N/A	agagaACCTGCagagaccgGACAGCACTAATAAACTCATgtttAGAGACGAACTCTCTAGGGAGGGACGTCTCGaggtGATCCATGAGATGATCAGACAAGgctcagagGCAGGTggaag
scCHyM754	FANCI	Gene KO	ENSG00000140525.19	N/A	N/A	N/A	chr15|89260838-89260839|+	chr15:89260822-89260841:+	CATAGGATTACTGATGCTGG	0.64007	0.488907	chr15|89294979-89294982|-	chr15:89294979-89295001:-	TGCAGAGCTACATTCACTGCATA	0.9254	1	N/A	N/A	agagaACCTGCagagaccgCATAGGATTACTGATGCTGGgtttGGAGACGCGGTTCGTCGTTCAACCCGTCTCGaggtTGCAGAGCTACATTCACTGCATAgctcagagGCAGGTggaag
scCHyM755	FAS	Gene KO	ENSG00000026103.22	N/A	N/A	N/A	chr10|89007729-89007730|+	chr10:89007713-89007732:+	TAGGGACTGCACAGTCAATG	0.676785	0.379908	chr10|89003182-89003185|-	chr10:89003182-89003204:-	TGTAACATACCTGGAGGACAGGG	0.735047	1	N/A	N/A	agagaACCTGCagagaccgTAGGGACTGCACAGTCAATGgtttGGAGACGCAAATTCAATCTAGTACCGTCTCTaggtTGTAACATACCTGGAGGACAGGGgctcagagGCAGGTggaag
scCHyM756	FAS	Gene KO	ENSG00000026103.22	N/A	N/A	N/A	chr10|89003159-89003160|+	chr10:89003143-89003162:+	TTGGAAGGCCTGCATCATGA	0.591256	0.30527	chr10|89007759-89007762|-	chr10:89007759-89007781:-	TCTGTGTACTCCTTCCCTTCTTG	0.31331	1	N/A	N/A	agagaACCTGCagagaccgTTGGAAGGCCTGCATCATGAgtttCGAGACGTATGACGTATCCATACACGTCTCTaggtTCTGTGTACTCCTTCCCTTCTTGgctcagagGCAGGTggaag
scCHyM757	FGFR2	Gene KO	ENSG00000066468.24	N/A	N/A	N/A	chr10|121515256-121515257|-	chr10:121515254-121515273:-	GATAGCCATTTACTGCATAG	0.64046	0.335049	chr10|121520053-121520056|-	chr10:121520053-121520075:-	CAGTGATGCCCAGCCCCACATCC	0.831458	1	N/A	N/A	agagaACCTGCagagaccgGATAGCCATTTACTGCATAGgtttCGAGACGTCCAGTAGACCGGACCACGTCTCGaggtCAGTGATGCCCAGCCCCACATCCgctcagagGCAGGTggaag
scCHyM758	FGFR2	Gene KO	ENSG00000066468.24	N/A	N/A	N/A	chr10|121503896-121503897|+	chr10:121503880-121503899:+	CGTGTTGTTATCCTCACCAG	0.685741	0.371257	chr10|121593714-121593717|-	chr10:121593714-121593736:-	GTTGAGGATACCACATTAGAGCC	0.726937	1	N/A	N/A	agagaACCTGCagagaccgCGTGTTGTTATCCTCACCAGgtttAGAGACGTTGGCTAGATACCCCGACGTCTCAaggtGTTGAGGATACCACATTAGAGCCgctcagagGCAGGTggaag
scCHyM759	GBF1	Gene KO	ENSG00000107862.6	N/A	N/A	N/A	chr10|102362553-102362554|+	chr10:102362537-102362556:+	GACAGTGATTGACAGCACCG	0.777704	0.653454	chr10|102365544-102365547|-	chr10:102365544-102365566:-	CGGTCACTCACAAACTCTCCAAT	0.768235	1	N/A	N/A	agagaACCTGCagagaccgGACAGTGATTGACAGCACCGgtttGGAGACGACATTTGACTTGGTAGTCGTCTCGaggtCGGTCACTCACAAACTCTCCAATgctcagagGCAGGTggaag
scCHyM760	GBF1	Gene KO	ENSG00000107862.6	N/A	N/A	N/A	chr10|102365504-102365505|+	chr10:102365488-102365507:+	ACAACACAGAGGTTGCTCAG	0.791144	0.291765	chr10|102361115-102361118|-	chr10:102361115-102361137:-	CACATCAAGAAACTCACCTCCAT	0.633472	1	N/A	N/A	agagaACCTGCagagaccgACAACACAGAGGTTGCTCAGgtttAGAGACGCTCCTCCCTGAAATCAACGTCTCGaggtCACATCAAGAAACTCACCTCCATgctcagagGCAGGTggaag
scCHyM761	GTF2H3	Gene KO	ENSG00000111358.14	N/A	N/A	N/A	chr12|123652546-123652547|+	chr12:123652530-123652549:+	AGACATTCATAGAATGAACA	0.668471	0.17462	chr12|123651010-123651013|+	chr12:123650991-123651013:+	CAGGTGACATAAAGGGTCAACAT	0.683615	1	N/A	N/A	agagaACCTGCagagaccgAGACATTCATAGAATGAACAgtttCGAGACGACCGACGGGTTCATCGGCGTCTCCaggtCAGGTGACATAAAGGGTCAACATgctcagagGCAGGTggaag
scCHyM762	GTF2H3	Gene KO	ENSG00000111358.14	N/A	N/A	N/A	chr12|123648013-123648014|+	chr12:123647997-123648016:+	GGAGACTTCTTCGGAGACCC	0.548374	0.55536	chr12|123651020-123651023|-	chr12:123651020-123651042:-	GCCAGGGATCCTGCCAGCAAAGT	0.856099	1	N/A	N/A	agagaACCTGCagagaccgGGAGACTTCTTCGGAGACCCgtttAGAGACGAGATGTGTCCGGGGACACGTCTCCaggtGCCAGGGATCCTGCCAGCAAAGTgctcagagGCAGGTggaag
scCHyM763	GTF3C2	Gene KO	ENSG00000115207.13	N/A	N/A	N/A	chr2|27337935-27337936|-	chr2:27337933-27337952:-	GAAGTGCCTCCATCTCACCA	0.716093	0.312624	chr2|27337541-27337544|-	chr2:27337541-27337563:-	TCCAGCCGAGAGCAGAAACATTC	0.731048	1	N/A	N/A	agagaACCTGCagagaccgGAAGTGCCTCCATCTCACCAgtttGGAGACGCCAACACCTTACCACCGCGTCTCCaggtTCCAGCCGAGAGCAGAAACATTCgctcagagGCAGGTggaag
scCHyM764	GTF3C2	Gene KO	ENSG00000115207.13	N/A	N/A	N/A	chr2|27337524-27337525|-	chr2:27337522-27337541:-	CATACTGGGAGTTTGCTGAG	0.732285	0.17593	chr2|27342912-27342915|+	chr2:27342893-27342915:+	GAGATTGAGATTCTGGCCGATCT	0.702893	1	N/A	N/A	agagaACCTGCagagaccgCATACTGGGAGTTTGCTGAGgtttGGAGACGGCTGGTCTATTGTCCTTCGTCTCGaggtGAGATTGAGATTCTGGCCGATCTgctcagagGCAGGTggaag
scCHyM765	HARS1	Gene KO	ENSG00000170445.16	N/A	N/A	N/A	chr5|140690855-140690856|+	chr5:140690839-140690858:+	ACAGGAATGATATTACCTTG	0.687114	0.273824	chr5|140677099-140677102|+	chr5:140677080-140677102:+	GGATCCTGGAGCAGCTGTTCCAC	0.578456	1	N/A	N/A	agagaACCTGCagagaccgACAGGAATGATATTACCTTGgtttCGAGACGTCCCGCCCCACTTGACACGTCTCCaggtGGATCCTGGAGCAGCTGTTCCACgctcagagGCAGGTggaag
scCHyM766	HARS1	Gene KO	ENSG00000170445.16	N/A	N/A	N/A	chr5|140677101-140677102|+	chr5:140677085-140677104:+	CTGGAGCAGCTGTTCCACCA	0.710467	0.237395	chr5|140690910-140690913|+	chr5:140690891-140690913:+	ATCAGGACCCAGCTGTGCCTTCA	0.782321	1	N/A	N/A	agagaACCTGCagagaccgCTGGAGCAGCTGTTCCACCAgtttCGAGACGGGAGTATCGTTGTAGGTCGTCTCTaggtATCAGGACCCAGCTGTGCCTTCAgctcagagGCAGGTggaag
scCHyM767	HDAC3	Gene KO	ENSG00000171720.10	N/A	N/A	N/A	chr5|141629267-141629268|-	chr5:141629265-141629284:-	ATTGACATTGACATCCACCA	0.708414	0.565671	chr5|141629896-141629899|-	chr5:141629896-141629918:-	AGATCTGTGATATTGCCATTAAC	0.689566	1	N/A	N/A	agagaACCTGCagagaccgATTGACATTGACATCCACCAgtttAGAGACGTGTACGTCCATACAGTTCGTCTCGaggtAGATCTGTGATATTGCCATTAACgctcagagGCAGGTggaag
scCHyM768	HDAC3	Gene KO	ENSG00000171720.10	N/A	N/A	N/A	chr5|141629732-141629733|+	chr5:141629716-141629735:+	GTTGACATAGCAGAAGCCAG	0.715858	0.266768	chr5|141629296-141629299|-	chr5:141629296-141629318:-	GCTTCCCTCTAGGTACCACCCTC	0.4498	1	N/A	N/A	agagaACCTGCagagaccgGTTGACATAGCAGAAGCCAGgtttTGAGACGCGTGCTAGCCCCTGCGACGTCTCTaggtGCTTCCCTCTAGGTACCACCCTCgctcagagGCAGGTggaag
scCHyM769	HEATR1	Gene KO	ENSG00000119285.11	N/A	N/A	N/A	chr1|236604054-236604055|+	chr1:236604038-236604057:+	GGCTGGCATCACTTTGAGGG	0.592414	0.515147	chr1|236603355-236603358|-	chr1:236603355-236603377:-	GGATGTACTGGCCTGGAAGAGTT	0.876192	1	N/A	N/A	agagaACCTGCagagaccgGGCTGGCATCACTTTGAGGGgtttCGAGACGTATACCGGCGATCCGGCCGTCTCAaggtGGATGTACTGGCCTGGAAGAGTTgctcagagGCAGGTggaag
scCHyM770	HEATR1	Gene KO	ENSG00000119285.11	N/A	N/A	N/A	chr1|236603962-236603963|+	chr1:236603946-236603965:+	TGGCTCACCAATGGCGAAGG	0.65425	0.671217	chr1|236603318-236603321|+	chr1:236603299-236603321:+	CTAGCTGACTGAACAACGGTGCT	0.474927	1	N/A	N/A	agagaACCTGCagagaccgTGGCTCACCAATGGCGAAGGgtttGGAGACGAGATGAAAACTTTGATTCGTCTCGaggtCTAGCTGACTGAACAACGGTGCTgctcagagGCAGGTggaag
scCHyM771	HELQ	Gene KO	ENSG00000163312.11	N/A	N/A	N/A	chr4|83453307-83453308|-	chr4:83453305-83453324:-	GAGTCATCATCAAATGACCT	0.651047	0.272559	chr4|83453644-83453647|-	chr4:83453644-83453666:-	TATGATGTACCTTCCTCACAGGC	0.867027	1	N/A	N/A	agagaACCTGCagagaccgGAGTCATCATCAAATGACCTgtttAGAGACGCTTGTGCGTACTCGTCCCGTCTCGaggtTATGATGTACCTTCCTCACAGGCgctcagagGCAGGTggaag
scCHyM772	HELQ	Gene KO	ENSG00000163312.11	N/A	N/A	N/A	chr4|83453356-83453357|-	chr4:83453354-83453373:-	CAAAGACACTCTCCTATCTG	0.627554	0.355816	chr4|83453827-83453830|+	chr4:83453808-83453830:+	AGTGGCAAAGTCTGTAGCATGTT	0.888505	1	N/A	N/A	agagaACCTGCagagaccgCAAAGACACTCTCCTATCTGgtttGGAGACGCGGTACGCCTACTAGCGCGTCTCAaggtAGTGGCAAAGTCTGTAGCATGTTgctcagagGCAGGTggaag
scCHyM773	HIRA	Gene KO	ENSG00000100084.14	N/A	N/A	N/A	chr22|19396886-19396887|+	chr22:19396870-19396889:+	AAGCTATGTATTTACCAACA	0.699917	0.191897	chr22|19394489-19394492|-	chr22:19394489-19394511:-	AGTGTGGAGGAACGACCCATGTG	0.792517	1	N/A	N/A	agagaACCTGCagagaccgAAGCTATGTATTTACCAACAgtttCGAGACGGTAGAGACCACGCGGACCGTCTCCaggtAGTGTGGAGGAACGACCCATGTGgctcagagGCAGGTggaag
scCHyM774	HIRA	Gene KO	ENSG00000100084.14	N/A	N/A	N/A	chr22|19398036-19398037|-	chr22:19398034-19398053:-	CTGGCTAGCCTCATGCAGCG	0.714817	0.551121	chr22|19396868-19396871|+	chr22:19396849-19396871:+	GGCTGCGGTCATCAGCTTGAGAA	0.690212	1	N/A	N/A	agagaACCTGCagagaccgCTGGCTAGCCTCATGCAGCGgtttCGAGACGTTAAGTGCTACGAGATTCGTCTCCaggtGGCTGCGGTCATCAGCTTGAGAAgctcagagGCAGGTggaag
scCHyM775	HSCB	Gene KO	ENSG00000100209.11	N/A	N/A	N/A	chr22|28742304-28742305|-	chr22:28742302-28742321:-	GGCTGAAGTAGTCTCGAGTG	0.704973	0.466736	chr22|28745907-28745910|-	chr22:28745907-28745929:-	TATGAGGAATTGCCTGTCCATTT	0.773918	0.790651	N/A	N/A	agagaACCTGCagagaccgGGCTGAAGTAGTCTCGAGTGgtttCGAGACGCGGTCATCGCTACGAACCGTCTCTaggtTATGAGGAATTGCCTGTCCATTTgctcagagGCAGGTggaag
scCHyM776	HSCB	Gene KO	ENSG00000100209.11	N/A	N/A	N/A	chr22|28742217-28742218|-	chr22:28742215-28742234:-	GGCCGCCGCAGTTCCAACAG	0.689791	0.623559	chr22|28745872-28745875|+	chr22:28745853-28745875:+	TACCCCAATAGCTAAAGCTCCAT	0.797751	1	N/A	N/A	agagaACCTGCagagaccgGGCCGCCGCAGTTCCAACAGgtttCGAGACGTGCTGTGAATGTCCGTGCGTCTCAaggtTACCCCAATAGCTAAAGCTCCATgctcagagGCAGGTggaag
scCHyM777	INO80	Gene KO	ENSG00000128908.17	N/A	N/A	N/A	chr15|41058700-41058701|-	chr15:41058698-41058717:-	AGGATGTAAAGTATTTCCAG	0.77879	0.219698	chr15|41069572-41069575|+	chr15:41069553-41069575:+	GTTGGACTGATATTTACCTTAAA	0.827853	1	N/A	N/A	agagaACCTGCagagaccgAGGATGTAAAGTATTTCCAGgtttAGAGACGCTCTTGTCAAGTAGATCCGTCTCAaggtGTTGGACTGATATTTACCTTAAAgctcagagGCAGGTggaag
scCHyM778	INO80	Gene KO	ENSG00000128908.17	N/A	N/A	N/A	chr15|41056632-41056633|-	chr15:41056630-41056649:-	GACCCCAATTCAGAACACCA	0.732739	0.407234	chr15|41074544-41074547|-	chr15:41074544-41074566:-	GGCCAAGAGGCAACAGCGAAAAC	0.842708	1	N/A	N/A	agagaACCTGCagagaccgGACCCCAATTCAGAACACCAgtttCGAGACGGCCAGTGCGAACGATAACGTCTCTaggtGGCCAAGAGGCAACAGCGAAAACgctcagagGCAGGTggaag
scCHyM779	KPNB1	Gene KO	ENSG00000108424.11	N/A	N/A	N/A	chr17|47661173-47661174|+	chr17:47661157-47661176:+	CACACAGTGTCCAGATACGA	0.692568	0.55686	chr17|47665120-47665123|+	chr17:47665101-47665123:+	TGCGAAGGGAGCACTACAGTATC	0.805447	1	N/A	N/A	agagaACCTGCagagaccgCACACAGTGTCCAGATACGAgtttTGAGACGTCGGCGTAAGATCACCCCGTCTCGaggtTGCGAAGGGAGCACTACAGTATCgctcagagGCAGGTggaag
scCHyM780	KPNB1	Gene KO	ENSG00000108424.11	N/A	N/A	N/A	chr17|47669715-47669716|-	chr17:47669713-47669732:-	TATCTCGAACAACTACACTG	0.806379	0.343777	chr17|47665149-47665152|-	chr17:47665149-47665171:-	GAAGGTAACTCACCTGTTTAGTT	0.620862	1	N/A	N/A	agagaACCTGCagagaccgTATCTCGAACAACTACACTGgtttGGAGACGGTCATGTCCCTGATTCGCGTCTCGaggtGAAGGTAACTCACCTGTTTAGTTgctcagagGCAGGTggaag
scCHyM781	LARS1	Gene KO	ENSG00000133706.19	N/A	N/A	N/A	chr5|146164433-146164434|-	chr5:146164431-146164450:-	GGATCTTCTAAATACCAGTG	0.753871	0.625981	chr5|146157468-146157471|+	chr5:146157449-146157471:+	GTAAAGCCCTGGTATGACATATT	0.884602	1	N/A	N/A	agagaACCTGCagagaccgGGATCTTCTAAATACCAGTGgtttAGAGACGGCTCTCTGCGATCCTAACGTCTCCaggtGTAAAGCCCTGGTATGACATATTgctcagagGCAGGTggaag
scCHyM782	LARS1	Gene KO	ENSG00000133706.19	N/A	N/A	N/A	chr5|146157410-146157411|-	chr5:146157408-146157427:-	TGTTGTTAAGGAATTAATGG	0.692172	0.273434	chr5|146132992-146132995|+	chr5:146132973-146132995:+	ACCCACTCTACCCAGGTGTACAG	0.894051	1	N/A	N/A	agagaACCTGCagagaccgTGTTGTTAAGGAATTAATGGgtttTGAGACGAGTAATTTGCCCCCCCCCGTCTCAaggtACCCACTCTACCCAGGTGTACAGgctcagagGCAGGTggaag
scCHyM783	LETM1	Gene KO	ENSG00000168924.15	N/A	N/A	N/A	chr4|1841637-1841638|+	chr4:1841621-1841640:+	CCACGCACAGGAAGGCACTG	0.731108	0.250572	chr4|1822296-1822299|+	chr4:1822277-1822299:+	GGGAGCAGCTACCACACGTTCGG	0.698867	1	N/A	N/A	agagaACCTGCagagaccgCCACGCACAGGAAGGCACTGgtttAGAGACGCTCACTTTGAGACTTGCCGTCTCGaggtGGGAGCAGCTACCACACGTTCGGgctcagagGCAGGTggaag
scCHyM784	LETM1	Gene KO	ENSG00000168924.15	N/A	N/A	N/A	chr4|1832937-1832938|-	chr4:1832935-1832954:-	TCCGCAGATCCGGGAAACAG	0.684808	0.525161	chr4|1825664-1825667|-	chr4:1825664-1825686:-	TAGCTGATTGCTGAGGAAGGGGT	0.17813	0.922481	N/A	N/A	agagaACCTGCagagaccgTCCGCAGATCCGGGAAACAGgtttAGAGACGACAACATAACTATACTCCGTCTCGaggtTAGCTGATTGCTGAGGAAGGGGTgctcagagGCAGGTggaag
scCHyM785	LRPPRC	Gene KO	ENSG00000138095.20	N/A	N/A	N/A	chr2|43976188-43976189|-	chr2:43976186-43976205:-	TAAGGATCTCCCAGTTACAG	0.61387	0.809375	chr2|43977259-43977262|+	chr2:43977240-43977262:+	AGTAAAGCATTATAGTGACTCAC	0.830843	1	N/A	N/A	agagaACCTGCagagaccgTAAGGATCTCCCAGTTACAGgtttCGAGACGGCGCAGCGGTCAGGTTCCGTCTCGaggtAGTAAAGCATTATAGTGACTCACgctcagagGCAGGTggaag
scCHyM786	LRPPRC	Gene KO	ENSG00000138095.20	N/A	N/A	N/A	chr2|43975163-43975164|-	chr2:43975161-43975180:-	AGAGATGCCGGAATTGAGCC	0.543189	0.436155	chr2|43979836-43979839|-	chr2:43979836-43979858:-	CTCATAGGATATGGGACACACTT	0.839769	1	N/A	N/A	agagaACCTGCagagaccgAGAGATGCCGGAATTGAGCCgtttGGAGACGAGCCTTTAACTCATTACCGTCTCTaggtCTCATAGGATATGGGACACACTTgctcagagGCAGGTggaag
scCHyM787	LSM11	Gene KO	ENSG00000155858.6	N/A	N/A	N/A	chr5|157743916-157743917|+	chr5:157743900-157743919:+	CCCCTGCTTCAACAACGTGG	0.714905	0.311758	chr5|157754880-157754883|+	chr5:157754861-157754883:+	ATCGGCTGAAACTTCAAGATTCC	0.302952	1	N/A	N/A	agagaACCTGCagagaccgCCCCTGCTTCAACAACGTGGgtttTGAGACGCGCTGCGGGCAACGATCCGTCTCCaggtATCGGCTGAAACTTCAAGATTCCgctcagagGCAGGTggaag
scCHyM788	LSM11	Gene KO	ENSG00000155858.6	N/A	N/A	N/A	chr5|157743941-157743942|-	chr5:157743939-157743958:-	CGCCCCGGACTCCGGTCCTG	0.615146	0.462739	chr5|157754009-157754012|+	chr5:157753990-157754012:+	GGCTGTTCCTCTAGGCACTTACT	0.777707	1	N/A	N/A	agagaACCTGCagagaccgCGCCCCGGACTCCGGTCCTGgtttGGAGACGCTGGAAAAGATCTCGCACGTCTCGaggtGGCTGTTCCTCTAGGCACTTACTgctcagagGCAGGTggaag
scCHyM789	MAGOH	Gene KO	ENSG00000162385.11	N/A	N/A	N/A	chr1|53238365-53238366|-	chr1:53238363-53238382:-	GAGTTTGAGTTTCGACCGGA	0.631658	0.385146	chr1|53228935-53228938|-	chr1:53228935-53228957:-	TAGGAGCTTGAAATCGTCATTGG	0.372296	0.705896	N/A	N/A	agagaACCTGCagagaccgGAGTTTGAGTTTCGACCGGAgtttAGAGACGTTCCGCACCCCGCGGTTCGTCTCTaggtTAGGAGCTTGAAATCGTCATTGGgctcagagGCAGGTggaag
scCHyM790	MAGOH	Gene KO	ENSG00000162385.11	N/A	N/A	N/A	chr1|53238387-53238388|-	chr1:53238385-53238404:-	CAAGTTCGGCCACGAGTTCC	0.379397	0.380813	chr1|53228946-53228949|-	chr1:53228946-53228968:-	TAAAATGTTTCTAGGAGCTTGAA	0.116674	0.951069	N/A	N/A	agagaACCTGCagagaccgCAAGTTCGGCCACGAGTTCCgtttGGAGACGCGGTGACCTATCCGCGGCGTCTCAaggtTAAAATGTTTCTAGGAGCTTGAAgctcagagGCAGGTggaag
scCHyM791	MCM5	Gene KO	ENSG00000100297.16	N/A	N/A	N/A	chr22|35410765-35410766|+	chr22:35410749-35410768:+	TGTGTGACAAGGTCGTCCCT	0.694078	0.751596	chr22|35412553-35412556|-	chr22:35412553-35412575:-	GGAGGGCAGCCAGGCGACGGAAC	0.822607	1	N/A	N/A	agagaACCTGCagagaccgTGTGTGACAAGGTCGTCCCTgtttGGAGACGCAGCGTGGAGGTCGGAACGTCTCGaggtGGAGGGCAGCCAGGCGACGGAACgctcagagGCAGGTggaag
scCHyM792	MCM5	Gene KO	ENSG00000100297.16	N/A	N/A	N/A	chr22|35410787-35410788|-	chr22:35410785-35410804:-	GATGGAGTAGATGCCCATGA	0.711518	0.226844	chr22|35412643-35412646|+	chr22:35412624-35412646:+	GGGGCACAGACATGAAGAAGGCC	0.758747	1	N/A	N/A	agagaACCTGCagagaccgGATGGAGTAGATGCCCATGAgtttCGAGACGAGTCCTTAGGTGATAGACGTCTCAaggtGGGGCACAGACATGAAGAAGGCCgctcagagGCAGGTggaag
scCHyM793	MCM6	Gene KO	ENSG00000076003.5	N/A	N/A	N/A	chr2|135862732-135862733|-	chr2:135862730-135862749:-	GGCAATGATGAAGTAAAACG	0.70609	0.219148	chr2|135870354-135870357|+	chr2:135870335-135870357:+	AAGGCCCGACACAGGTAAGGGTA	0.793257	1	N/A	N/A	agagaACCTGCagagaccgGGCAATGATGAAGTAAAACGgtttTGAGACGGTTCCATCGGTGGCGCCCGTCTCTaggtAAGGCCCGACACAGGTAAGGGTAgctcagagGCAGGTggaag
scCHyM794	MCM6	Gene KO	ENSG00000076003.5	N/A	N/A	N/A	chr2|135868770-135868771|-	chr2:135868768-135868787:-	GTTCACCCAGAGCTTGTGAG	0.714141	0.475425	chr2|135859438-135859441|-	chr2:135859438-135859460:-	TGTGATAACCTTGAACAGGCACG	0.715758	1	N/A	N/A	agagaACCTGCagagaccgGTTCACCCAGAGCTTGTGAGgtttGGAGACGGTTATATCAAATCTCAGCGTCTCTaggtTGTGATAACCTTGAACAGGCACGgctcagagGCAGGTggaag
scCHyM795	MDN1	Gene KO	ENSG00000112159.12	N/A	N/A	N/A	chr6|89730908-89730909|+	chr6:89730892-89730911:+	AAGGGCTGTACCAAACCCAG	0.766632	0.320391	chr6|89732754-89732757|-	chr6:89732754-89732776:-	GGGTCTGACATACCTGAAGTGAT	0.927133	1	N/A	N/A	agagaACCTGCagagaccgAAGGGCTGTACCAAACCCAGgtttTGAGACGCGACCGCGCTTCCTGGACGTCTCTaggtGGGTCTGACATACCTGAAGTGATgctcagagGCAGGTggaag
scCHyM796	MDN1	Gene KO	ENSG00000112159.12	N/A	N/A	N/A	chr6|89729071-89729072|-	chr6:89729069-89729088:-	CCACTGCTATGAATGCACAG	0.806294	0.388459	chr6|89732693-89732696|-	chr6:89732693-89732715:-	GCAGAAAGTGTGTGGTCAGTATC	0.89733	1	N/A	N/A	agagaACCTGCagagaccgCCACTGCTATGAATGCACAGgtttTGAGACGAAAAATAAAAGTACGGGCGTCTCAaggtGCAGAAAGTGTGTGGTCAGTATCgctcagagGCAGGTggaag
scCHyM797	MED1	Gene KO	ENSG00000125686.12	N/A	N/A	N/A	chr17|39431163-39431164|+	chr17:39431147-39431166:+	CCATGAAGAATCTTATCCAA	0.645455	0.329179	chr17|39431951-39431954|+	chr17:39431932-39431954:+	GCAGTCTTACCAGTACATAATTG	0.850904	1	N/A	N/A	agagaACCTGCagagaccgCCATGAAGAATCTTATCCAAgtttAGAGACGCAATGATTCCGATATCGCGTCTCTaggtGCAGTCTTACCAGTACATAATTGgctcagagGCAGGTggaag
scCHyM798	MED1	Gene KO	ENSG00000125686.12	N/A	N/A	N/A	chr17|39427744-39427745|+	chr17:39427728-39427747:+	ATGCAGTCTTGTCATCCAGT	0.644065	0.483971	chr17|39424702-39424705|-	chr17:39424702-39424724:-	GGCATGAATGCATCAGTGACAAT	0.87573	1	N/A	N/A	agagaACCTGCagagaccgATGCAGTCTTGTCATCCAGTgtttTGAGACGTAAATCCATAGTCGGCCCGTCTCAaggtGGCATGAATGCATCAGTGACAATgctcagagGCAGGTggaag
scCHyM799	MED14	Gene KO	ENSG00000180182.11	N/A	N/A	N/A	chrX|40703516-40703517|+	chrX:40703500-40703519:+	AGACACTCTGAATTACCACA	0.780616	0.270256	chrX|40712237-40712240|+	chrX:40712218-40712240:+	TCATCAGCAAAGAGCCTAGACTG	0.727123	1	N/A	N/A	agagaACCTGCagagaccgAGACACTCTGAATTACCACAgtttGGAGACGTTAATGCATGCAGATGGCGTCTCGaggtTCATCAGCAAAGAGCCTAGACTGgctcagagGCAGGTggaag
scCHyM800	MED14	Gene KO	ENSG00000180182.11	N/A	N/A	N/A	chrX|40682973-40682974|-	chrX:40682971-40682990:-	TCCCTGTAAGGGTATAACTG	0.724543	0.397158	chrX|40703454-40703457|+	chrX:40703435-40703457:+	GTAACTTACCAAGTCCATAAAGC	0.798438	1	N/A	N/A	agagaACCTGCagagaccgTCCCTGTAAGGGTATAACTGgtttCGAGACGTTCCGTCACGACGTCATCGTCTCTaggtGTAACTTACCAAGTCCATAAAGCgctcagagGCAGGTggaag
scCHyM801	METTL3	Gene KO	ENSG00000165819.12	N/A	N/A	N/A	chr14|21503500-21503501|-	chr14:21503498-21503517:-	GAGTTGATTGAGGTAAAGCG	0.698847	0.234446	chr14|21501792-21501795|+	chr14:21501773-21501795:+	ATGCACTCCTCCTTGGTTCCATA	0.85959	1	N/A	N/A	agagaACCTGCagagaccgGAGTTGATTGAGGTAAAGCGgtttAGAGACGCGTTTAATATCGATGAGCGTCTCAaggtATGCACTCCTCCTTGGTTCCATAgctcagagGCAGGTggaag
scCHyM802	METTL3	Gene KO	ENSG00000165819.12	N/A	N/A	N/A	chr14|21501785-21501786|-	chr14:21501783-21501802:-	CTGTGACTATGGAACCAAGG	0.748323	0.220022	chr14|21503567-21503570|+	chr14:21503548-21503570:+	TACCCCATCTTGAGTGGCAGGAG	0.540096	1	N/A	N/A	agagaACCTGCagagaccgCTGTGACTATGGAACCAAGGgtttGGAGACGGCTCGCGTTACGTTAGCCGTCTCGaggtTACCCCATCTTGAGTGGCAGGAGgctcagagGCAGGTggaag
scCHyM803	MRPL9	Gene KO	ENSG00000143436.11	N/A	N/A	N/A	chr1|151763380-151763381|+	chr1:151763364-151763383:+	GGGGCGTTCCCTTCATGTCG	0.613916	0.759421	chr1|151763135-151763138|-	chr1:151763135-151763157:-	CTGGCCGCCAGGGCACGGTCATC	0.25331	1	N/A	N/A	agagaACCTGCagagaccgGGGGCGTTCCCTTCATGTCGgtttTGAGACGGTATGGTATGAACTCATCGTCTCGaggtCTGGCCGCCAGGGCACGGTCATCgctcagagGCAGGTggaag
scCHyM804	MRPL9	Gene KO	ENSG00000143436.11	N/A	N/A	N/A	chr1|151763001-151763002|-	chr1:151762999-151763018:-	GGAGCTCATCCTGACGCAGT	0.626723	0.769312	chr1|151762434-151762437|-	chr1:151762434-151762456:-	GGCCGGAATCGACTCCTTCCTCA	0.567723	1	N/A	N/A	agagaACCTGCagagaccgGGAGCTCATCCTGACGCAGTgtttGGAGACGCAGCTGGCCCCTTGGTGCGTCTCGaggtGGCCGGAATCGACTCCTTCCTCAgctcagagGCAGGTggaag
scCHyM805	MTOR	Gene KO	ENSG00000198793.13	N/A	N/A	N/A	chr1|11238586-11238587|+	chr1:11238570-11238589:+	TCAGGAAATGATCCGCACAG	0.781214	0.494927	chr1|11128538-11128541|-	chr1:11128538-11128560:-	AATACCAGGTTATACCTCAGCTC	0.756552	0.907352	N/A	N/A	agagaACCTGCagagaccgTCAGGAAATGATCCGCACAGgtttTGAGACGTCCTTGCGAGGCACAGGCGTCTCGaggtAATACCAGGTTATACCTCAGCTCgctcagagGCAGGTggaag
scCHyM806	MTOR	Gene KO	ENSG00000198793.13	N/A	N/A	N/A	chr1|11129749-11129750|+	chr1:11129733-11129752:+	GATACCTGAGTGTATCCTGG	0.719733	0.609102	chr1|11241562-11241565|+	chr1:11241543-11241565:+	TGACACCCACCTTAGTCCCACTG	0.864041	1	N/A	N/A	agagaACCTGCagagaccgGATACCTGAGTGTATCCTGGgtttCGAGACGTGCCAGAGCGGAAGTATCGTCTCTaggtTGACACCCACCTTAGTCCCACTGgctcagagGCAGGTggaag
scCHyM807	MTREX	Gene KO	ENSG00000039123.16	N/A	N/A	N/A	chr5|55328786-55328787|+	chr5:55328770-55328789:+	AGTATCTGCACATACCTCAG	0.731988	0.182475	chr5|55341763-55341766|-	chr5:55341763-55341785:-	AACACTGAATATACCTGAATCTC	0.841877	1	N/A	N/A	agagaACCTGCagagaccgAGTATCTGCACATACCTCAGgtttCGAGACGATGTCGAACTTTACTAGCGTCTCGaggtAACACTGAATATACCTGAATCTCgctcagagGCAGGTggaag
scCHyM808	MTREX	Gene KO	ENSG00000039123.16	N/A	N/A	N/A	chr5|55344527-55344528|-	chr5:55344525-55344544:-	TCTGTGTAAATAACATGACA	0.670953	0.269457	chr5|55347107-55347110|+	chr5:55347088-55347110:+	GTAAGAAAGATTGTGAAGCCTAT	0.878829	1	N/A	N/A	agagaACCTGCagagaccgTCTGTGTAAATAACATGACAgtttGGAGACGGAGCACTGATGGGTTGGCGTCTCTaggtGTAAGAAAGATTGTGAAGCCTATgctcagagGCAGGTggaag
scCHyM809	NAA15	Gene KO	ENSG00000164134.13	N/A	N/A	N/A	chr4|139351242-139351243|+	chr4:139351226-139351245:+	GCCTGGACTAAATATCCCAG	0.755135	0.465097	chr4|139344274-139344277|-	chr4:139344274-139344296:-	ATAGGTACAAAGATGTTCCAAAG	0.871238	1	N/A	N/A	agagaACCTGCagagaccgGCCTGGACTAAATATCCCAGgtttTGAGACGGGGGCCAAACCCACGGTCGTCTCAaggtATAGGTACAAAGATGTTCCAAAGgctcagagGCAGGTggaag
scCHyM810	NAA15	Gene KO	ENSG00000164134.13	N/A	N/A	N/A	chr4|139393720-139393721|-	chr4:139393718-139393737:-	ACGGCATGATGTTACCTGGG	0.710179	0.453334	chr4|139357500-139357503|+	chr4:139357481-139357503:+	GAGTACATAAATACTGCTATTGA	0.922094	1	N/A	N/A	agagaACCTGCagagaccgACGGCATGATGTTACCTGGGgtttCGAGACGAATTTACCGGGGCACATCGTCTCCaggtGAGTACATAAATACTGCTATTGAgctcagagGCAGGTggaag
scCHyM811	NAA50	Gene KO	ENSG00000121579.13	N/A	N/A	N/A	chr3|113723437-113723438|-	chr3:113723435-113723454:-	GATGTCTGGCACCTTACCGA	0.643309	0.480615	chr3|113722920-113722923|+	chr3:113722901-113722923:+	CTTACAGATAAATGTTGTCAAAA	0.595202	0.874119	N/A	N/A	agagaACCTGCagagaccgGATGTCTGGCACCTTACCGAgtttAGAGACGTATATGAGAACATATCCCGTCTCAaggtCTTACAGATAAATGTTGTCAAAAgctcagagGCAGGTggaag
scCHyM812	NAA50	Gene KO	ENSG00000121579.13	N/A	N/A	N/A	chr3|113723502-113723503|-	chr3:113723500-113723519:-	AGGTGCAGTATGCTGTAGGG	0.658374	0.297552	chr3|113722957-113722960|+	chr3:113722938-113722960:+	ACAGATGTTTAAGACATGATTTA	0.385066	0.934714	N/A	N/A	agagaACCTGCagagaccgAGGTGCAGTATGCTGTAGGGgtttCGAGACGCCCAAGATGTGGCAGGCCGTCTCTaggtACAGATGTTTAAGACATGATTTAgctcagagGCAGGTggaag
scCHyM813	NBAS	Gene KO	ENSG00000151779.13	N/A	N/A	N/A	chr2|15461770-15461771|+	chr2:15461754-15461773:+	TATCTCTGTTCAGATGCATG	0.730583	0.291587	chr2|15461227-15461230|-	chr2:15461227-15461249:-	CAGAGACCACTTCTCCACATGAA	0.863409	1	N/A	N/A	agagaACCTGCagagaccgTATCTCTGTTCAGATGCATGgtttTGAGACGACTGATAGTCTCTGCTCCGTCTCTaggtCAGAGACCACTTCTCCACATGAAgctcagagGCAGGTggaag
scCHyM814	NBAS	Gene KO	ENSG00000151779.13	N/A	N/A	N/A	chr2|15474112-15474113|+	chr2:15474096-15474115:+	TGGAGCGCAAACTCACAAGG	0.805847	0.729842	chr2|15468388-15468391|-	chr2:15468388-15468410:-	GCAATAGGGAAAGGAGCAGATGA	0.828373	1	N/A	N/A	agagaACCTGCagagaccgTGGAGCGCAAACTCACAAGGgtttAGAGACGGGGATTTAGGTGGATTACGTCTCAaggtGCAATAGGGAAAGGAGCAGATGAgctcagagGCAGGTggaag
scCHyM815	NCBP1	Gene KO	ENSG00000136937.13	N/A	N/A	N/A	chr9|97653837-97653838|-	chr9:97653835-97653854:-	GTACATCACATCAATGTGAG	0.711575	0.595925	chr9|97648160-97648163|+	chr9:97648141-97648163:+	CACCACCTCCTCACACTGAAGAT	0.842982	1	N/A	N/A	agagaACCTGCagagaccgGTACATCACATCAATGTGAGgtttAGAGACGGGCCGCCCCTTCGACAACGTCTCCaggtCACCACCTCCTCACACTGAAGATgctcagagGCAGGTggaag
scCHyM816	NCBP1	Gene KO	ENSG00000136937.13	N/A	N/A	N/A	chr9|97648218-97648219|+	chr9:97648202-97648221:+	TGATTACACAGATGATCCCG	0.700933	0.273293	chr9|97647517-97647520|-	chr9:97647517-97647539:-	TCAGCAGTCCATACCTGTAACAT	0.93814	1	N/A	N/A	agagaACCTGCagagaccgTGATTACACAGATGATCCCGgtttGGAGACGCTCCGGCAAAGCGCGGACGTCTCTaggtTCAGCAGTCCATACCTGTAACATgctcagagGCAGGTggaag
scCHyM817	NDC1	Gene KO	ENSG00000058804.12	N/A	N/A	N/A	chr1|53828012-53828013|+	chr1:53827996-53828015:+	TACCTGTTAGTACCAGTGCA	0.680243	0.410302	chr1|53807694-53807697|+	chr1:53807675-53807697:+	AAGAGTATCCATGAGACATACCA	0.899794	1	N/A	N/A	agagaACCTGCagagaccgTACCTGTTAGTACCAGTGCAgtttGGAGACGCAAGTGAAGGGTCGGACCGTCTCTaggtAAGAGTATCCATGAGACATACCAgctcagagGCAGGTggaag
scCHyM818	NDC1	Gene KO	ENSG00000058804.12	N/A	N/A	N/A	chr1|53807764-53807765|-	chr1:53807762-53807781:-	AGGCCACTTGACACAGTGAG	0.708667	0.226755	chr1|53806482-53806485|+	chr1:53806463-53806485:+	GAAGGCACTCATCTGACCCTTCT	0.825385	1	N/A	N/A	agagaACCTGCagagaccgAGGCCACTTGACACAGTGAGgtttCGAGACGAAGTCCCGTGGGGCCTTCGTCTCCaggtGAAGGCACTCATCTGACCCTTCTgctcagagGCAGGTggaag
scCHyM819	NELFA	Gene KO	ENSG00000185049.16	N/A	N/A	N/A	chr4|1991659-1991660|+	chr4:1991643-1991662:+	CGGCGACCATGAGCACCCAG	0.738317	0.668607	chr4|1989837-1989840|+	chr4:1989818-1989840:+	TTCAAGTACTGGCACTCCAGTGG	0.195923	1	N/A	N/A	agagaACCTGCagagaccgCGGCGACCATGAGCACCCAGgtttGGAGACGTGTCTATCCCGTATTAACGTCTCTaggtTTCAAGTACTGGCACTCCAGTGGgctcagagGCAGGTggaag
scCHyM820	NELFA	Gene KO	ENSG00000185049.16	N/A	N/A	N/A	chr4|1989773-1989774|+	chr4:1989757-1989776:+	TAACTGAAAATGCTTCACCG	0.701326	0.526894	chr4|1991602-1991605|-	chr4:1991602-1991624:-	CGGACACAGGCTCGCTTAACCTG	0.359017	1	N/A	N/A	agagaACCTGCagagaccgTAACTGAAAATGCTTCACCGgtttCGAGACGGTTAGCGGCCGGTCAATCGTCTCCaggtCGGACACAGGCTCGCTTAACCTGgctcagagGCAGGTggaag
scCHyM821	NELFB	Gene KO	ENSG00000188986.9	N/A	N/A	N/A	chr9|137255576-137255577|+	chr9:137255560-137255579:+	GGAGACCCTGACCAACTGCA	0.683794	0.164932	chr9|137256387-137256390|+	chr9:137256368-137256390:+	TCTGGTGAAGATGCCGTCCCTGC	0.566953	1	N/A	N/A	agagaACCTGCagagaccgGGAGACCCTGACCAACTGCAgtttAGAGACGCATAATCAGCCTGCGATCGTCTCTaggtTCTGGTGAAGATGCCGTCCCTGCgctcagagGCAGGTggaag
scCHyM822	NELFB	Gene KO	ENSG00000188986.9	N/A	N/A	N/A	chr9|137255992-137255993|-	chr9:137255990-137256009:-	GCTCATCGAATACCGACTGG	0.686314	1	chr9|137256962-137256965|+	chr9:137256943-137256965:+	CCCACTCCTGAAGCAGTACATCC	0.479862	1	N/A	N/A	agagaACCTGCagagaccgGCTCATCGAATACCGACTGGgtttTGAGACGCCAGTACAACCAAAACGCGTCTCAaggtCCCACTCCTGAAGCAGTACATCCgctcagagGCAGGTggaag
scCHyM823	NGDN	Gene KO	ENSG00000129460.16	N/A	N/A	N/A	chr14|23476074-23476075|+	chr14:23476058-23476077:+	AGCAGAAGATGACCAGTCTG	0.665481	0.378566	chr14|23475247-23475250|+	chr14:23475228-23475250:+	ACCCACCTCATTCTGGACAAAGC	0.713929	1	N/A	N/A	agagaACCTGCagagaccgAGCAGAAGATGACCAGTCTGgtttCGAGACGCAGTTATGCGGTAAGACCGTCTCGaggtACCCACCTCATTCTGGACAAAGCgctcagagGCAGGTggaag
scCHyM824	NGDN	Gene KO	ENSG00000129460.16	N/A	N/A	N/A	chr14|23475255-23475256|-	chr14:23475253-23475272:-	TCCCTGAAGAGATCCTCCTG	0.71926	0.355221	chr14|23475769-23475772|+	chr14:23475750-23475772:+	AGCCTCATCCCAGCAATATGATG	0.612074	1	N/A	N/A	agagaACCTGCagagaccgTCCCTGAAGAGATCCTCCTGgtttAGAGACGAACTCTCGCTCCGACCACGTCTCTaggtAGCCTCATCCCAGCAATATGATGgctcagagGCAGGTggaag
scCHyM825	NKAP	Gene KO	ENSG00000101882.10	N/A	N/A	N/A	chrX|119936665-119936666|-	chrX:119936663-119936682:-	TTCTGATGAACATACACCAG	0.704375	0.275273	chrX|119938740-119938743|+	chrX:119938721-119938743:+	ACCACTTACTCTGGTTCAGGATT	0.677395	1	N/A	N/A	agagaACCTGCagagaccgTTCTGATGAACATACACCAGgtttAGAGACGCCCACTATGAAGTCCATCGTCTCAaggtACCACTTACTCTGGTTCAGGATTgctcagagGCAGGTggaag
scCHyM826	NKAP	Gene KO	ENSG00000101882.10	N/A	N/A	N/A	chrX|119943380-119943381|-	chrX:119943378-119943397:-	AGTCCTACCGCTCACGCTCG	0.660469	0.683123	chrX|119938768-119938771|+	chrX:119938749-119938771:+	GAGAAAGTCCCCATACTTCAGGA	0.77107	1	N/A	N/A	agagaACCTGCagagaccgAGTCCTACCGCTCACGCTCGgtttTGAGACGAACAATGGTAAAACTGTCGTCTCAaggtGAGAAAGTCCCCATACTTCAGGAgctcagagGCAGGTggaag
scCHyM827	NOL10	Gene KO	ENSG00000115761.16	N/A	N/A	N/A	chr2|10659180-10659181|-	chr2:10659178-10659197:-	TGGCAGTTGGAACAACCACA	0.748225	0.356762	chr2|10663027-10663030|-	chr2:10663027-10663049:-	CATAGGGTAGAGTGGAGTGCTGG	0.732586	1	N/A	N/A	agagaACCTGCagagaccgTGGCAGTTGGAACAACCACAgtttTGAGACGACTATATATTTCGTCGACGTCTCTaggtCATAGGGTAGAGTGGAGTGCTGGgctcagagGCAGGTggaag
scCHyM828	NOL10	Gene KO	ENSG00000115761.16	N/A	N/A	N/A	chr2|10668696-10668697|-	chr2:10668694-10668713:-	TATAGGTTAAACTTAGAACA	0.653426	0.243606	chr2|10659230-10659233|-	chr2:10659230-10659252:-	AGGATAAACAGTTTACCAACAAT	0.818616	1	N/A	N/A	agagaACCTGCagagaccgTATAGGTTAAACTTAGAACAgtttTGAGACGGCAATACTCATCTCGGCCGTCTCCaggtAGGATAAACAGTTTACCAACAATgctcagagGCAGGTggaag
scCHyM829	NOL6	Gene KO	ENSG00000165271.17	N/A	N/A	N/A	chr9|33469499-33469500|+	chr9:33469483-33469502:+	AATGTGTGCCTCTCACCACG	0.734165	0.290614	chr9|33469108-33469111|-	chr9:33469108-33469130:-	ATCCCACAGGTAGCCCAGAGCCT	0.772958	1	N/A	N/A	agagaACCTGCagagaccgAATGTGTGCCTCTCACCACGgtttTGAGACGTTGTCAATAGGTAGGGCCGTCTCTaggtATCCCACAGGTAGCCCAGAGCCTgctcagagGCAGGTggaag
scCHyM830	NOL6	Gene KO	ENSG00000165271.17	N/A	N/A	N/A	chr9|33468399-33468400|+	chr9:33468383-33468402:+	AGACAACGGAGAAGGCCTGG	0.737949	0.309065	chr9|33467857-33467860|-	chr9:33467857-33467879:-	TACCCCTCCAGTCTCCGTCCACT	0.587054	1	N/A	N/A	agagaACCTGCagagaccgAGACAACGGAGAAGGCCTGGgtttTGAGACGCGGTCCCGTTAAGCTGCCGTCTCGaggtTACCCCTCCAGTCTCCGTCCACTgctcagagGCAGGTggaag
scCHyM831	NOP14	Gene KO	ENSG00000087269.16	N/A	N/A	N/A	chr4|2957646-2957647|-	chr4:2957644-2957663:-	CAACAGCAACATGAGCCCCG	0.737209	0.259617	chr4|2956717-2956720|-	chr4:2956717-2956739:-	GCAGACATCGAGAAGCATAATGA	0.774795	1	N/A	N/A	agagaACCTGCagagaccgCAACAGCAACATGAGCCCCGgtttAGAGACGTATCGTGAGGATGGACACGTCTCCaggtGCAGACATCGAGAAGCATAATGAgctcagagGCAGGTggaag
scCHyM832	NOP14	Gene KO	ENSG00000087269.16	N/A	N/A	N/A	chr4|2950062-2950063|-	chr4:2950060-2950079:-	CTTGGACCTGGAATCCAACG	0.700718	0.741854	chr4|2952383-2952386|-	chr4:2952383-2952405:-	TACCTTAGCCCGATGCATATGAC	0.800859	1	N/A	N/A	agagaACCTGCagagaccgCTTGGACCTGGAATCCAACGgtttCGAGACGACGTGAGCTTGGGGAAACGTCTCAaggtTACCTTAGCCCGATGCATATGACgctcagagGCAGGTggaag
scCHyM833	NPLOC4	Gene KO	ENSG00000182446.14	N/A	N/A	N/A	chr17|81604589-81604590|+	chr17:81604573-81604592:+	ACTTCAGCCCTGATGCCAAG	0.718044	0.233778	chr17|81613380-81613383|-	chr17:81613380-81613402:-	GCGCTCCCAACGTGGTGGAGGAT	0.7531	1	N/A	N/A	agagaACCTGCagagaccgACTTCAGCCCTGATGCCAAGgtttTGAGACGCAGGATTTCGTAAGAAGCGTCTCGaggtGCGCTCCCAACGTGGTGGAGGATgctcagagGCAGGTggaag
scCHyM834	NPLOC4	Gene KO	ENSG00000182446.14	N/A	N/A	N/A	chr17|81613418-81613419|+	chr17:81613402-81613421:+	CCAAAGACTTTGAAGCCCGG	0.733978	0.756524	chr17|81600416-81600419|-	chr17:81600416-81600438:-	ATTCCCTGCAGATTGGTACACAG	0.715219	1	N/A	N/A	agagaACCTGCagagaccgCCAAAGACTTTGAAGCCCGGgtttTGAGACGCTGGCATAGGCAACAGGCGTCTCCaggtATTCCCTGCAGATTGGTACACAGgctcagagGCAGGTggaag
scCHyM835	NRF1	Gene KO	ENSG00000106459.15	N/A	N/A	N/A	chr7|129709187-129709188|-	chr7:129709185-129709204:-	CACTCCGGACATTTGCCCAG	0.73135	0.61511	chr7|129671517-129671520|+	chr7:129671498-129671520:+	AGTCTAATCCATCTATCCGGAAG	0.528825	1	N/A	N/A	agagaACCTGCagagaccgCACTCCGGACATTTGCCCAGgtttCGAGACGAAGATAAGATTGACAATCGTCTCCaggtAGTCTAATCCATCTATCCGGAAGgctcagagGCAGGTggaag
scCHyM836	NRF1	Gene KO	ENSG00000106459.15	N/A	N/A	N/A	chr7|129690501-129690502|-	chr7:129690499-129690518:-	ATTCCGTCGATGGTGAGAGG	0.671721	0.689988	chr7|129677755-129677758|+	chr7:129677736-129677758:+	GTGCAGCACCTTTGGAGAATGTG	0.961664	1	N/A	N/A	agagaACCTGCagagaccgATTCCGTCGATGGTGAGAGGgtttTGAGACGGATTTGGACGAGTCCCCCGTCTCAaggtGTGCAGCACCTTTGGAGAATGTGgctcagagGCAGGTggaag
scCHyM837	NUBP1	Gene KO	ENSG00000103274.11	N/A	N/A	N/A	chr16|10757894-10757895|-	chr16:10757892-10757911:-	CTCCCCAGTCCACATCTCGG	0.691064	0.443746	chr16|10744047-10744050|-	chr16:10744047-10744069:-	TCACCCGTGTCCGGAGTGGCCCC	0.168028	1	N/A	N/A	agagaACCTGCagagaccgCTCCCCAGTCCACATCTCGGgtttTGAGACGTTAGCTTTCGTTGACGTCGTCTCGaggtTCACCCGTGTCCGGAGTGGCCCCgctcagagGCAGGTggaag
scCHyM838	NUBP1	Gene KO	ENSG00000103274.11	N/A	N/A	N/A	chr16|10756758-10756759|+	chr16:10756742-10756761:+	CTGATGATGCTGTTATCTGG	0.637743	0.213712	chr16|10757889-10757892|+	chr16:10757870-10757892:+	TAGGCATGATCAAGCAGTTCCTC	0.581916	1	N/A	N/A	agagaACCTGCagagaccgCTGATGATGCTGTTATCTGGgtttAGAGACGATGTCCTAATGCGGCTACGTCTCTaggtTAGGCATGATCAAGCAGTTCCTCgctcagagGCAGGTggaag
scCHyM839	NUP155	Gene KO	ENSG00000113569.16	N/A	N/A	N/A	chr5|37331730-37331731|-	chr5:37331728-37331747:-	CTACTTGTGAGTAATGTGGG	0.697527	0.1954	chr5|37341202-37341205|-	chr5:37341202-37341224:-	GCACTTGTCCATTCAGACAGCCA	0.868369	1	N/A	N/A	agagaACCTGCagagaccgCTACTTGTGAGTAATGTGGGgtttTGAGACGAGCGTATGGAGTAGGAGCGTCTCCaggtGCACTTGTCCATTCAGACAGCCAgctcagagGCAGGTggaag
scCHyM840	NUP155	Gene KO	ENSG00000113569.16	N/A	N/A	N/A	chr5|37333469-37333470|+	chr5:37333453-37333472:+	ACGTACACACCTGTGCTGAG	0.708702	0.546483	chr5|37348562-37348565|-	chr5:37348562-37348584:-	GGACAAGATGGACAAGGAATGAG	0.830363	1	N/A	N/A	agagaACCTGCagagaccgACGTACACACCTGTGCTGAGgtttTGAGACGTGGCTCAATATGGTGTCCGTCTCGaggtGGACAAGATGGACAAGGAATGAGgctcagagGCAGGTggaag
scCHyM841	NUP54	Gene KO	ENSG00000138750.15	N/A	N/A	N/A	chr4|76136383-76136384|+	chr4:76136367-76136386:+	GACTGGGTAGGAGCTTGTGT	0.641551	0.450998	chr4|76134353-76134356|+	chr4:76134334-76134356:+	TTACTGGGCATGCAACTATAACC	0.638781	1	N/A	N/A	agagaACCTGCagagaccgGACTGGGTAGGAGCTTGTGTgtttTGAGACGTATGTATTTCGAAGCCCCGTCTCCaggtTTACTGGGCATGCAACTATAACCgctcagagGCAGGTggaag
scCHyM842	NUP54	Gene KO	ENSG00000138750.15	N/A	N/A	N/A	chr4|76134262-76134263|-	chr4:76134260-76134279:-	TCGAAGCCAACAACAACAGT	0.585879	0.585477	chr4|76132704-76132707|+	chr4:76132685-76132707:+	GCGAACGCTCAACAACATAAATA	0.821643	1	N/A	N/A	agagaACCTGCagagaccgTCGAAGCCAACAACAACAGTgtttTGAGACGAACTCGTTTTGCGTAGGCGTCTCCaggtGCGAACGCTCAACAACATAAATAgctcagagGCAGGTggaag
scCHyM843	NUP88	Gene KO	ENSG00000108559.12	N/A	N/A	N/A	chr17|5405057-5405058|+	chr17:5405041-5405060:+	AGCAGCCTGCACTTACCGTG	0.711394	0.393323	chr17|5404186-5404189|+	chr17:5404167-5404189:+	AAAGCAAGCTCCAACTCAACACA	0.837678	1	N/A	N/A	agagaACCTGCagagaccgAGCAGCCTGCACTTACCGTGgtttCGAGACGTTCAGAGGGTGGCAATTCGTCTCCaggtAAAGCAAGCTCCAACTCAACACAgctcagagGCAGGTggaag
scCHyM844	NUP88	Gene KO	ENSG00000108559.12	N/A	N/A	N/A	chr17|5414038-5414039|+	chr17:5414022-5414041:+	CTGATGTTAACAGCACTACG	0.697839	0.730102	chr17|5408861-5408864|+	chr17:5408842-5408864:+	GGACTGCTGCCAATGGCCCAAAG	0.911772	1	N/A	N/A	agagaACCTGCagagaccgCTGATGTTAACAGCACTACGgtttCGAGACGGACCGTGATAGTACTTGCGTCTCAaggtGGACTGCTGCCAATGGCCCAAAGgctcagagGCAGGTggaag
scCHyM845	NUP93	Gene KO	ENSG00000102900.13	N/A	N/A	N/A	chr16|56831927-56831928|-	chr16:56831925-56831944:-	TCTGCCAATGATACAGTACA	0.732596	0.241904	chr16|56823835-56823838|+	chr16:56823816-56823838:+	TCAGGCAGGCCTTGGCGTACCTT	0.867942	1	N/A	N/A	agagaACCTGCagagaccgTCTGCCAATGATACAGTACAgtttGGAGACGGACCAAACAGCGTTGATCGTCTCAaggtTCAGGCAGGCCTTGGCGTACCTTgctcagagGCAGGTggaag
scCHyM846	NUP93	Gene KO	ENSG00000102900.13	N/A	N/A	N/A	chr16|56821565-56821566|-	chr16:56821563-56821582:-	GCTCTGCGACGGAAGCACAA	0.70403	0.423145	chr16|56823709-56823712|-	chr16:56823709-56823731:-	CCATGGTCCACATGTCGGAAATG	0.957616	1	N/A	N/A	agagaACCTGCagagaccgGCTCTGCGACGGAAGCACAAgtttGGAGACGCTGTTGTCGTGCACTGTCGTCTCCaggtCCATGGTCCACATGTCGGAAATGgctcagagGCAGGTggaag
scCHyM847	NUP98	Gene KO	ENSG00000110713.17	N/A	N/A	N/A	chr11|3768585-3768586|-	chr11:3768583-3768602:-	ACAGCCAAGCACCAACACCA	0.68819	0.216539	chr11|3753380-3753383|-	chr11:3753380-3753402:-	GCACAAATACCAGTGGGAATAGT	0.937642	1	N/A	N/A	agagaACCTGCagagaccgACAGCCAAGCACCAACACCAgtttGGAGACGAGACCGGATGAAAGCTACGTCTCAaggtGCACAAATACCAGTGGGAATAGTgctcagagGCAGGTggaag
scCHyM848	NUP98	Gene KO	ENSG00000110713.17	N/A	N/A	N/A	chr11|3768719-3768720|-	chr11:3768717-3768736:-	GGATTTGGAACAAATCCAGG	0.760193	0.387923	chr11|3773679-3773682|+	chr11:3773660-3773682:+	ATAGCAGTAATACACTGGTGCTT	0.883377	1	N/A	N/A	agagaACCTGCagagaccgGGATTTGGAACAAATCCAGGgtttCGAGACGCCCATATAATGCTCCACCGTCTCCaggtATAGCAGTAATACACTGGTGCTTgctcagagGCAGGTggaag
scCHyM849	OGT	Gene KO	ENSG00000147162.14	N/A	N/A	N/A	chrX|71555307-71555308|+	chrX:71555291-71555310:+	TGGCAATAGACACCTACAGG	0.702275	0.379769	chrX|71557029-71557032|-	chrX:71557029-71557051:-	GATGGCACGCGTATAACACTGCA	0.865539	1	N/A	N/A	agagaACCTGCagagaccgTGGCAATAGACACCTACAGGgtttTGAGACGGAGTTGCGCAACACTCACGTCTCAaggtGATGGCACGCGTATAACACTGCAgctcagagGCAGGTggaag
scCHyM850	OGT	Gene KO	ENSG00000147162.14	N/A	N/A	N/A	chrX|71556732-71556733|+	chrX:71556716-71556735:+	GCAAGTGTACTGCAGCAGCA	0.682648	0.208596	chrX|71554531-71554534|+	chrX:71554512-71554534:+	GGCTGTCACCCTTGACCCAAACT	0.918403	1	N/A	N/A	agagaACCTGCagagaccgGCAAGTGTACTGCAGCAGCAgtttCGAGACGATATCTACATTTACTACCGTCTCAaggtGGCTGTCACCCTTGACCCAAACTgctcagagGCAGGTggaag
scCHyM851	PCF11	Gene KO	ENSG00000165494.11	N/A	N/A	N/A	chr11|83166355-83166356|-	chr11:83166353-83166372:-	ATAATTGGTGACCTAGACTT	0.699643	0.546622	chr11|83165636-83165639|-	chr11:83165636-83165658:-	GATGGTGCAGATCCAGGACCTAA	0.923654	1	N/A	N/A	agagaACCTGCagagaccgATAATTGGTGACCTAGACTTgtttGGAGACGCGCAGCTCCGCGCCCAACGTCTCAaggtGATGGTGCAGATCCAGGACCTAAgctcagagGCAGGTggaag
scCHyM852	PCF11	Gene KO	ENSG00000165494.11	N/A	N/A	N/A	chr11|83167464-83167465|-	chr11:83167462-83167481:-	GAATTTGATGCACAACAACA	0.712247	0.386688	chr11|83165601-83165604|-	chr11:83165601-83165623:-	CTGCTGAACACTAAGAGAAACTG	0.868879	1	N/A	N/A	agagaACCTGCagagaccgGAATTTGATGCACAACAACAgtttTGAGACGGGCTGAGCCGTCGCGTTCGTCTCTaggtCTGCTGAACACTAAGAGAAACTGgctcagagGCAGGTggaag
scCHyM853	PDPK1	Gene KO	ENSG00000140992.19	N/A	N/A	N/A	chr16|2597202-2597203|+	chr16:2597186-2597205:+	CCTGTCAACAAAGTTCTGAA	0.629153	0.277016	chr16|2597171-2597174|-	chr16:2597171-2597193:-	TTGACAGGATCCACATAATATAA	0.82413	1	N/A	N/A	agagaACCTGCagagaccgCCTGTCAACAAAGTTCTGAAgtttGGAGACGAGTTAAGTATAGCTTGCCGTCTCCaggtTTGACAGGATCCACATAATATAAgctcagagGCAGGTggaag
scCHyM854	PDPK1	Gene KO	ENSG00000140992.19	N/A	N/A	N/A	chr16|2586768-2586769|-	chr16:2586766-2586785:-	ATGTTGCTGCCTGACCTCTG	0.659572	0.166645	chr16|2595837-2595840|+	chr16:2595818-2595840:+	ATACTAAAGATGGGCCCAGTGGA	0.625573	1	N/A	N/A	agagaACCTGCagagaccgATGTTGCTGCCTGACCTCTGgtttTGAGACGAACGCCAAAAGTAAATTCGTCTCCaggtATACTAAAGATGGGCCCAGTGGAgctcagagGCAGGTggaag
scCHyM855	PHF5A	Gene KO	ENSG00000100410.8	N/A	N/A	N/A	chr22|41468606-41468607|-	chr22:41468604-41468623:-	TGCCGCAAGCAGGCTGGTGT	0.48022	0.302214	chr22|41460468-41460471|-	chr22:41460468-41460490:-	CAGAGAGATGGCTGCCCAAAGAT	0.808231	1	N/A	N/A	agagaACCTGCagagaccgTGCCGCAAGCAGGCTGGTGTgtttAGAGACGGCATCCGGCAGATGGTACGTCTCTaggtCAGAGAGATGGCTGCCCAAAGATgctcagagGCAGGTggaag
scCHyM856	PHF5A	Gene KO	ENSG00000100410.8	N/A	N/A	N/A	chr22|41468615-41468616|+	chr22:41468599-41468618:+	CACCAACACCAGCCTGCTTG	0.604199	0.270327	chr22|41460445-41460448|+	chr22:41460426-41460448:+	CGTTCATAGAAGAGGTCTGTCTT	0.343533	0.532259	N/A	N/A	agagaACCTGCagagaccgCACCAACACCAGCCTGCTTGgtttTGAGACGTACTAGTACTCAATGGCCGTCTCGaggtCGTTCATAGAAGAGGTCTGTCTTgctcagagGCAGGTggaag
scCHyM857	PI4KA	Gene KO	ENSG00000241973.11	N/A	N/A	N/A	chr22|20803232-20803233|+	chr22:20803216-20803235:+	GTAGAGCTTCACCAGAACTG	0.738671	0.41053	chr22|20798630-20798633|+	chr22:20798611-20798633:+	GTGGCTGAGTATACAACGGAGCT	0.852192	1	N/A	N/A	agagaACCTGCagagaccgGTAGAGCTTCACCAGAACTGgtttAGAGACGGCCGTGAATTGACGCACCGTCTCCaggtGTGGCTGAGTATACAACGGAGCTgctcagagGCAGGTggaag
scCHyM858	PI4KA	Gene KO	ENSG00000241973.11	N/A	N/A	N/A	chr22|20805102-20805103|-	chr22:20805100-20805119:-	GCAGTTCAACACGAGCCAGG	0.736558	0.487741	chr22|20810971-20810974|-	chr22:20810971-20810993:-	GATGCCATTGTAGCCAGTGTGAT	0.860214	1	N/A	N/A	agagaACCTGCagagaccgGCAGTTCAACACGAGCCAGGgtttCGAGACGTCGGGAAAATGTAACCGCGTCTCTaggtGATGCCATTGTAGCCAGTGTGATgctcagagGCAGGTggaag
scCHyM859	PKM	Gene KO	ENSG00000067225.19	N/A	N/A	N/A	chr15|72217485-72217486|-	chr15:72217483-72217502:-	AGGCCCAGCTTCCCGATCAG	0.578502	0.736095	chr15|72210462-72210465|-	chr15:72210462-72210484:-	CCCCAGTACCATGCGGAGACCAT	0.91028	1	N/A	N/A	agagaACCTGCagagaccgAGGCCCAGCTTCCCGATCAGgtttCGAGACGATCCACGGACTCTATAACGTCTCTaggtCCCCAGTACCATGCGGAGACCATgctcagagGCAGGTggaag
scCHyM860	PKM	Gene KO	ENSG00000067225.19	N/A	N/A	N/A	chr15|72217413-72217414|-	chr15:72217411-72217430:-	CTTCTCTCATGGAACTCATG	0.62618	0.226306	chr15|72207263-72207266|-	chr15:72207263-72207285:-	TCCATCAGGTTTGATGAAATCCT	0.267839	1	N/A	N/A	agagaACCTGCagagaccgCTTCTCTCATGGAACTCATGgtttGGAGACGCGGGGCACGGGATATATCGTCTCTaggtTCCATCAGGTTTGATGAAATCCTgctcagagGCAGGTggaag
scCHyM861	POLE2	Gene KO	ENSG00000100479.13	N/A	N/A	N/A	chr14|49663333-49663334|+	chr14:49663317-49663336:+	AGTAGTACTAGAGGGCTCAG	0.741887	0.436563	chr14|49666398-49666401|+	chr14:49666379-49666401:+	GTTGTACTACCCAATAAGGTTTC	0.809884	1	N/A	N/A	agagaACCTGCagagaccgAGTAGTACTAGAGGGCTCAGgtttGGAGACGGGATGGGATATCTGATTCGTCTCGaggtGTTGTACTACCCAATAAGGTTTCgctcagagGCAGGTggaag
scCHyM862	POLE2	Gene KO	ENSG00000100479.13	N/A	N/A	N/A	chr14|49664652-49664653|-	chr14:49664650-49664669:-	CCATAGTGGTTTATACACAG	0.69515	0.24479	chr14|49674210-49674213|+	chr14:49674191-49674213:+	GTGCAGGGTGGTTGGTCATTAAC	0.869356	1	N/A	N/A	agagaACCTGCagagaccgCCATAGTGGTTTATACACAGgtttGGAGACGTACTTAGTTCCTCACGGCGTCTCTaggtGTGCAGGGTGGTTGGTCATTAACgctcagagGCAGGTggaag
scCHyM863	POLR1A	Gene KO	ENSG00000068654.17	N/A	N/A	N/A	chr2|86070161-86070162|-	chr2:86070159-86070178:-	TGCCTGAAGAGAAAGTGCTG	0.800561	0.165052	chr2|86065365-86065368|-	chr2:86065365-86065387:-	ACCCGGGAGCACTATATGGAGCT	0.766948	1	N/A	N/A	agagaACCTGCagagaccgTGCCTGAAGAGAAAGTGCTGgtttCGAGACGGTTTCGCACAATTGGTCCGTCTCAaggtACCCGGGAGCACTATATGGAGCTgctcagagGCAGGTggaag
scCHyM864	POLR1A	Gene KO	ENSG00000068654.17	N/A	N/A	N/A	chr2|86088789-86088790|+	chr2:86088773-86088792:+	CCTGATACTTACTTGCAGTG	0.740365	0.256839	chr2|86083087-86083090|+	chr2:86083068-86083090:+	GCCTGATACAGCACCTTCATTCT	0.799912	1	N/A	N/A	agagaACCTGCagagaccgCCTGATACTTACTTGCAGTGgtttCGAGACGGTATCCTGATTATTGGTCGTCTCAaggtGCCTGATACAGCACCTTCATTCTgctcagagGCAGGTggaag
scCHyM865	POLR1C	Gene KO	ENSG00000171453.20	N/A	N/A	N/A	chr6|43520135-43520136|-	chr6:43520133-43520152:-	AGGAATCTTTAGCAGCATGG	0.714037	0.303892	chr6|43519340-43519343|-	chr6:43519340-43519362:-	ATCCATGTGTACTACATCCACAC	0.924177	1	N/A	N/A	agagaACCTGCagagaccgAGGAATCTTTAGCAGCATGGgtttTGAGACGGAGGGTTTGTCGACCGCCGTCTCAaggtATCCATGTGTACTACATCCACACgctcagagGCAGGTggaag
scCHyM866	POLR1C	Gene KO	ENSG00000171453.20	N/A	N/A	N/A	chr6|43519381-43519382|+	chr6:43519365-43519384:+	AAACTCACTGGAGTTTGACA	0.699158	0.20513	chr6|43519820-43519823|-	chr6:43519820-43519842:-	TCACCTTGGTTCCGATACTCAAA	0.667616	1	N/A	N/A	agagaACCTGCagagaccgAAACTCACTGGAGTTTGACAgtttGGAGACGACCAGCGACTTTAAGTCCGTCTCCaggtTCACCTTGGTTCCGATACTCAAAgctcagagGCAGGTggaag
scCHyM867	POLR2B	Gene KO	ENSG00000047315.17	N/A	N/A	N/A	chr4|57010374-57010375|-	chr4:57010372-57010391:-	GAGTAGACGCAAAAGTCAGG	0.692745	0.608504	chr4|57010766-57010769|+	chr4:57010747-57010769:+	GGGCCATGCTGTAGGACTTGTGA	0.912484	1	N/A	N/A	agagaACCTGCagagaccgGAGTAGACGCAAAAGTCAGGgtttCGAGACGCGGTAAACAGAGTTAGACGTCTCGaggtGGGCCATGCTGTAGGACTTGTGAgctcagagGCAGGTggaag
scCHyM868	POLR2B	Gene KO	ENSG00000047315.17	N/A	N/A	N/A	chr4|57005394-57005395|-	chr4:57005392-57005411:-	AATCACTGACACCAACATGA	0.693747	0.231167	chr4|57006962-57006965|+	chr4:57006943-57006965:+	GCTACTGGAAACTGGGGTGATCA	0.911876	1	N/A	N/A	agagaACCTGCagagaccgAATCACTGACACCAACATGAgtttCGAGACGCTAATCGATGCACACCTCGTCTCCaggtGCTACTGGAAACTGGGGTGATCAgctcagagGCAGGTggaag
scCHyM869	POLR3A	Gene KO	ENSG00000148606.13	N/A	N/A	N/A	chr10|78021988-78021989|-	chr10:78021986-78022005:-	CAAGACCCAGATGATCATGG	0.747587	0.181318	chr10|78025637-78025640|-	chr10:78025637-78025659:-	ATGTAGGGTACTTCAGAGCAGTC	0.825499	1	N/A	N/A	agagaACCTGCagagaccgCAAGACCCAGATGATCATGGgtttTGAGACGGTGCGGTGTCCACGGTCCGTCTCAaggtATGTAGGGTACTTCAGAGCAGTCgctcagagGCAGGTggaag
scCHyM870	POLR3A	Gene KO	ENSG00000148606.13	N/A	N/A	N/A	chr10|78022249-78022250|+	chr10:78022233-78022252:+	ACGGAGGGTCTGATACACAA	0.75612	0.661169	chr10|78013734-78013737|-	chr10:78013734-78013756:-	ATGAGTGTGTCTGTACACCCTAT	0.822189	1	N/A	N/A	agagaACCTGCagagaccgACGGAGGGTCTGATACACAAgtttGGAGACGAGTGAGAAGTATGAAAGCGTCTCTaggtATGAGTGTGTCTGTACACCCTATgctcagagGCAGGTggaag
scCHyM871	POLR3F	Gene KO	ENSG00000132664.12	N/A	N/A	N/A	chr20|18473437-18473438|+	chr20:18473421-18473440:+	ACTAGTATATCAAATCATAG	0.634503	0.216454	chr20|18472865-18472868|-	chr20:18472865-18472887:-	TTCTATATAAAAGGCCCGTATTG	0.267886	1	N/A	N/A	agagaACCTGCagagaccgACTAGTATATCAAATCATAGgtttGGAGACGCTCCCAGTTCAACTTGACGTCTCCaggtTTCTATATAAAAGGCCCGTATTGgctcagagGCAGGTggaag
scCHyM872	POLR3F	Gene KO	ENSG00000132664.12	N/A	N/A	N/A	chr20|18472867-18472868|+	chr20:18472851-18472870:+	GATCTCTTAAGGAGCAATAC	0.537669	0.397429	chr20|18475077-18475080|-	chr20:18475077-18475099:-	TAGCGGATATCTCTGCTCCATAT	0.889484	1	N/A	N/A	agagaACCTGCagagaccgGATCTCTTAAGGAGCAATACgtttAGAGACGTGTGCTTCCGGCGACAACGTCTCTaggtTAGCGGATATCTCTGCTCCATATgctcagagGCAGGTggaag
scCHyM873	POP1	Gene KO	ENSG00000104356.11	N/A	N/A	N/A	chr8|98134590-98134591|+	chr8:98134574-98134593:+	CGTTTATCTGGAAGTCCCAG	0.693245	0.236759	chr8|98134033-98134036|+	chr8:98134014-98134036:+	TGGAATGTGTAACATAGACACAG	0.827088	1	N/A	N/A	agagaACCTGCagagaccgCGTTTATCTGGAAGTCCCAGgtttAGAGACGGGGGTGTAATTTGTTATCGTCTCAaggtTGGAATGTGTAACATAGACACAGgctcagagGCAGGTggaag
scCHyM874	POP1	Gene KO	ENSG00000104356.11	N/A	N/A	N/A	chr8|98134603-98134604|-	chr8:98134601-98134620:-	GCTCTCAGAAGGGTCACCCG	0.701559	0.342509	chr8|98136928-98136931|+	chr8:98136909-98136931:+	CCACTCCATCCTAACTGAAGCAA	0.796167	1	N/A	N/A	agagaACCTGCagagaccgGCTCTCAGAAGGGTCACCCGgtttTGAGACGCACTGTAGATTAGTTCACGTCTCCaggtCCACTCCATCCTAACTGAAGCAAgctcagagGCAGGTggaag
scCHyM875	PPP1R12A	Gene KO	ENSG00000058272.19	N/A	N/A	N/A	chr12|79832385-79832386|-	chr12:79832383-79832402:-	GTCCGGCATGCAAAATCTGG	0.64927	0.499522	chr12|79828451-79828454|+	chr12:79828432-79828454:+	ATATTAACATCATAGCCTGCCTG	0.665638	1	N/A	N/A	agagaACCTGCagagaccgGTCCGGCATGCAAAATCTGGgtttCGAGACGTCGAATTGCGTTACCGTCGTCTCCaggtATATTAACATCATAGCCTGCCTGgctcagagGCAGGTggaag
scCHyM876	PPP1R12A	Gene KO	ENSG00000058272.19	N/A	N/A	N/A	chr12|79828336-79828337|-	chr12:79828334-79828353:-	CAATCTGTGTGATATGGAGA	0.61987	0.210773	chr12|79817420-79817423|+	chr12:79817401-79817423:+	ATAGGTGATGTAGGTGTTGCTTG	0.814843	1	N/A	N/A	agagaACCTGCagagaccgCAATCTGTGTGATATGGAGAgtttCGAGACGACGTCATATGCCTCGCCCGTCTCTaggtATAGGTGATGTAGGTGTTGCTTGgctcagagGCAGGTggaag
scCHyM877	PPP6R3	Gene KO	ENSG00000110075.15	N/A	N/A	N/A	chr11|68569853-68569854|-	chr11:68569851-68569870:-	GGAGTCTTGATCGGTAATTG	0.63029	0.778855	chr11|68551137-68551140|+	chr11:68551118-68551140:+	CAGTGGTTAAATGAGGAGAAAAT	0.827472	1	N/A	N/A	agagaACCTGCagagaccgGGAGTCTTGATCGGTAATTGgtttAGAGACGAAAGACTGGCCGCCCTACGTCTCCaggtCAGTGGTTAAATGAGGAGAAAATgctcagagGCAGGTggaag
scCHyM878	PPP6R3	Gene KO	ENSG00000110075.15	N/A	N/A	N/A	chr11|68548183-68548184|+	chr11:68548167-68548186:+	GTATCGAACCTCCACAGCCC	0.585661	0.445586	chr11|68569803-68569806|+	chr11:68569784-68569806:+	CATACACAAGTGGAAATTTGTAT	0.586559	1	N/A	N/A	agagaACCTGCagagaccgGTATCGAACCTCCACAGCCCgtttTGAGACGCGCGGCTCGAAACGATACGTCTCGaggtCATACACAAGTGGAAATTTGTATgctcagagGCAGGTggaag
scCHyM879	PRPF4	Gene KO	ENSG00000136875.13	N/A	N/A	N/A	chr9|113283151-113283152|+	chr9:113283135-113283154:+	CAGCAAACCTGGTATCATGA	0.66062	0.268089	chr9|113282662-113282665|-	chr9:113282662-113282684:-	AAGGCATCAGTACCGACAACTGA	0.914731	1	N/A	N/A	agagaACCTGCagagaccgCAGCAAACCTGGTATCATGAgtttCGAGACGTGTCAGTTGCCATTAAACGTCTCGaggtAAGGCATCAGTACCGACAACTGAgctcagagGCAGGTggaag
scCHyM880	PRPF4	Gene KO	ENSG00000136875.13	N/A	N/A	N/A	chr9|113276688-113276689|+	chr9:113276672-113276691:+	GGAAAGACGGACTTAAAGCA	0.685862	0.275034	chr9|113279123-113279126|+	chr9:113279104-113279126:+	GAGAGGGTCCTGCTGAAAGAAGA	0.864909	1	N/A	N/A	agagaACCTGCagagaccgGGAAAGACGGACTTAAAGCAgtttAGAGACGATGCAACTACTATGTATCGTCTCGaggtGAGAGGGTCCTGCTGAAAGAAGAgctcagagGCAGGTggaag
scCHyM881	PRPF6	Gene KO	ENSG00000101161.8	N/A	N/A	N/A	chr20|63999093-63999094|+	chr20:63999077-63999096:+	TGACCCCAAAGGCTACCTGA	0.724259	0.187143	chr20|63995341-63995344|-	chr20:63995341-63995363:-	GTCCACCTGGATAGGGTGTGTTA	0.933575	1	N/A	N/A	agagaACCTGCagagaccgTGACCCCAAAGGCTACCTGAgtttAGAGACGGTACGGATCTGCATAGTCGTCTCAaggtGTCCACCTGGATAGGGTGTGTTAgctcagagGCAGGTggaag
scCHyM882	PRPF6	Gene KO	ENSG00000101161.8	N/A	N/A	N/A	chr20|63994958-63994959|+	chr20:63994942-63994961:+	AGAGTGGCTGAGCATCCCCG	0.733596	0.440568	chr20|63984970-63984973|-	chr20:63984970-63984992:-	TCCAGGGCTGCATAGATAGCATC	0.742739	1	N/A	N/A	agagaACCTGCagagaccgAGAGTGGCTGAGCATCCCCGgtttAGAGACGAGCCAGTAGGTGATTTGCGTCTCTaggtTCCAGGGCTGCATAGATAGCATCgctcagagGCAGGTggaag
scCHyM883	PSMD13	Gene KO	ENSG00000185627.18	N/A	N/A	N/A	chr11|244738-244739|+	chr11:244722-244741:+	AGCTCTAAAATTAAACATCG	0.707905	0.601155	chr11|247440-247443|+	chr11:247421-247443:+	GGCTGTGTTGACATCAAGGATCT	0.766789	1	N/A	N/A	agagaACCTGCagagaccgAGCTCTAAAATTAAACATCGgtttTGAGACGCGCTGAGGTAATGGCGACGTCTCAaggtGGCTGTGTTGACATCAAGGATCTgctcagagGCAGGTggaag
scCHyM884	PSMD13	Gene KO	ENSG00000185627.18	N/A	N/A	N/A	chr11|244181-244182|-	chr11:244179-244198:-	CATGAAGAATGATTTCCACG	0.697762	0.576644	chr11|247337-247340|-	chr11:247337-247359:-	CTGGAGAGATCATAGAAACGACT	0.787054	1	N/A	N/A	agagaACCTGCagagaccgCATGAAGAATGATTTCCACGgtttAGAGACGAACCACAACGGACTACGCGTCTCAaggtCTGGAGAGATCATAGAAACGACTgctcagagGCAGGTggaag
scCHyM885	PSMD3	Gene KO	ENSG00000108344.15	N/A	N/A	N/A	chr17|39989803-39989804|-	chr17:39989801-39989820:-	CCGCAGCAGGAGGTTCAACA	0.717006	0.764028	chr17|39984418-39984421|-	chr17:39984418-39984440:-	AAGTGAAGAAGCCCTGCACAGCC	0.627079	1	N/A	N/A	agagaACCTGCagagaccgCCGCAGCAGGAGGTTCAACAgtttCGAGACGAGTTTCTACACCTTCGCCGTCTCAaggtAAGTGAAGAAGCCCTGCACAGCCgctcagagGCAGGTggaag
scCHyM886	PSMD3	Gene KO	ENSG00000108344.15	N/A	N/A	N/A	chr17|39988735-39988736|-	chr17:39988733-39988752:-	CTACAAGGTCTAGGGCCCGG	0.746267	0.60664	chr17|39984353-39984356|+	chr17:39984334-39984356:+	AGGCAAGGAGCCGAGATTCGTGC	0.316057	1	N/A	N/A	agagaACCTGCagagaccgCTACAAGGTCTAGGGCCCGGgtttTGAGACGGGCCGGCCTGCAACCCGCGTCTCTaggtAGGCAAGGAGCCGAGATTCGTGCgctcagagGCAGGTggaag
scCHyM887	PUM1	Gene KO	ENSG00000134644.16	N/A	N/A	N/A	chr1|31005968-31005969|-	chr1:31005966-31005985:-	GAGTTTCCATGTGAACAGTG	0.742276	0.233349	chr1|30992627-30992630|+	chr1:30992608-30992630:+	GACCCAGAAGATCCACTTCATTA	0.907852	1	N/A	N/A	agagaACCTGCagagaccgGAGTTTCCATGTGAACAGTGgtttCGAGACGGGTAGATCTAGGATTGACGTCTCGaggtGACCCAGAAGATCCACTTCATTAgctcagagGCAGGTggaag
scCHyM888	PUM1	Gene KO	ENSG00000134644.16	N/A	N/A	N/A	chr1|30995104-30995105|-	chr1:30995102-30995121:-	GATGTGATGGACAAGACCAA	0.719332	0.203607	chr1|30974781-30974784|-	chr1:30974781-30974803:-	GGCCCAGCTGTGGTCCCTCACCA	0.911854	1	N/A	N/A	agagaACCTGCagagaccgGATGTGATGGACAAGACCAAgtttGGAGACGAATACATACTGATGTTACGTCTCGaggtGGCCCAGCTGTGGTCCCTCACCAgctcagagGCAGGTggaag
scCHyM889	QARS1	Gene KO	ENSG00000172053.18	N/A	N/A	N/A	chr3|49100274-49100275|-	chr3:49100272-49100291:-	GCTTATGTGTGCCACCAGCG	0.689627	1	chr3|49100621-49100624|-	chr3:49100621-49100643:-	ATGACACCAACCCTGAGAAGGAG	0.868935	1	N/A	N/A	agagaACCTGCagagaccgGCTTATGTGTGCCACCAGCGgtttGGAGACGGAAGGTAAAGTCAAACACGTCTCAaggtATGACACCAACCCTGAGAAGGAGgctcagagGCAGGTggaag
scCHyM890	QARS1	Gene KO	ENSG00000172053.18	N/A	N/A	N/A	chr3|49100215-49100216|-	chr3:49100213-49100232:-	CTGGAGAGACCGTCCCATGG	0.685098	0.408136	chr3|49101408-49101411|+	chr3:49101389-49101411:+	GCATGTCCAATATGCAGGATTCC	0.892438	1	N/A	N/A	agagaACCTGCagagaccgCTGGAGAGACCGTCCCATGGgtttCGAGACGCCGGTAATCAGACTGTCCGTCTCAaggtGCATGTCCAATATGCAGGATTCCgctcagagGCAGGTggaag
scCHyM891	RANGAP1	Gene KO	ENSG00000100401.20	N/A	N/A	N/A	chr22|41257964-41257965|-	chr22:41257962-41257981:-	CTTCACTGAGAAGGGCGCCG	0.674459	0.706649	chr22|41256762-41256765|-	chr22:41256762-41256784:-	GGGACTGCCTGGTGCGCTCCAAG	0.795827	1	N/A	N/A	agagaACCTGCagagaccgCTTCACTGAGAAGGGCGCCGgtttAGAGACGTTGGCAGGGATGCTAACCGTCTCAaggtGGGACTGCCTGGTGCGCTCCAAGgctcagagGCAGGTggaag
scCHyM892	RANGAP1	Gene KO	ENSG00000100401.20	N/A	N/A	N/A	chr22|41268145-41268146|+	chr22:41268129-41268148:+	CCGTGAACATGTCACTCCAG	0.68255	0.688467	chr22|41261482-41261485|-	chr22:41261482-41261504:-	TGGCTGGCAGAAACCGTCTGGAG	0.554727	1	N/A	N/A	agagaACCTGCagagaccgCCGTGAACATGTCACTCCAGgtttCGAGACGTTACTTAATCAATCCTACGTCTCGaggtTGGCTGGCAGAAACCGTCTGGAGgctcagagGCAGGTggaag
scCHyM893	RBM17	Gene KO	ENSG00000134453.16	N/A	N/A	N/A	chr10|6101307-6101308|-	chr10:6101305-6101324:-	TCGCTTCAGGTCAATGACTG	0.690356	0.340248	chr10|6104940-6104943|+	chr10:6104921-6104943:+	CCTTCCTCAGGATCCTGTTCCCA	0.197633	1	N/A	N/A	agagaACCTGCagagaccgTCGCTTCAGGTCAATGACTGgtttGGAGACGCCAGCACAAGGGATCATCGTCTCGaggtCCTTCCTCAGGATCCTGTTCCCAgctcagagGCAGGTggaag
scCHyM894	RBM17	Gene KO	ENSG00000134453.16	N/A	N/A	N/A	chr10|6104941-6104942|+	chr10:6104925-6104944:+	CCTCAGGATCCTGTTCCCAG	0.614319	0.16071	chr10|6108702-6108705|+	chr10:6108683-6108705:+	CAGGTATGGGCGGAGCTGCCATT	0.419467	1	N/A	N/A	agagaACCTGCagagaccgCCTCAGGATCCTGTTCCCAGgtttCGAGACGAGTGCGCTAACGGTTCACGTCTCTaggtCAGGTATGGGCGGAGCTGCCATTgctcagagGCAGGTggaag
scCHyM895	RFC2	Gene KO	ENSG00000049541.11	N/A	N/A	N/A	chr7|74243240-74243241|-	chr7:74243238-74243257:-	TTTCTTCTCAGCATGACCGA	0.672653	0.558679	chr7|74249751-74249754|-	chr7:74249751-74249773:-	CAAGGGAAGGAAATGTGCCCAAC	0.738322	1	N/A	N/A	agagaACCTGCagagaccgTTTCTTCTCAGCATGACCGAgtttGGAGACGTCAGCTCAAAAGGGAACCGTCTCAaggtCAAGGGAAGGAAATGTGCCCAACgctcagagGCAGGTggaag
scCHyM896	RFC2	Gene KO	ENSG00000049541.11	N/A	N/A	N/A	chr7|74249743-74249744|-	chr7:74249741-74249760:-	TGTGCCCAACATCATCATTG	0.708267	0.408262	chr7|74249070-74249073|+	chr7:74249051-74249073:+	AGTGCTGGGCCCAGCAGGGCCCG	0.255424	1	N/A	N/A	agagaACCTGCagagaccgTGTGCCCAACATCATCATTGgtttCGAGACGCTTATACATACTGATCTCGTCTCCaggtAGTGCTGGGCCCAGCAGGGCCCGgctcagagGCAGGTggaag
scCHyM897	RFT1	Gene KO	ENSG00000163933.10	N/A	N/A	N/A	chr3|53122554-53122555|+	chr3:53122538-53122557:+	AGGACCAAAACACACCCAGG	0.767469	0.220302	chr3|53122388-53122391|-	chr3:53122388-53122410:-	GGTCTTGGCACAAGCACATATGT	0.775969	1	N/A	N/A	agagaACCTGCagagaccgAGGACCAAAACACACCCAGGgtttAGAGACGTCTGGTCCCAGCTTCTTCGTCTCTaggtGGTCTTGGCACAAGCACATATGTgctcagagGCAGGTggaag
scCHyM898	RFT1	Gene KO	ENSG00000163933.10	N/A	N/A	N/A	chr3|53121728-53121729|+	chr3:53121712-53121731:+	AAAATGTACAATCCCCAGTG	0.723562	0.329435	chr3|53119993-53119996|-	chr3:53119993-53120015:-	TATACCACAGTTCTGGTGCTCTG	0.795161	1	N/A	N/A	agagaACCTGCagagaccgAAAATGTACAATCCCCAGTGgtttTGAGACGAGCGCTCACCTCGCTGCCGTCTCCaggtTATACCACAGTTCTGGTGCTCTGgctcagagGCAGGTggaag
scCHyM899	RNGTT	Gene KO	ENSG00000111880.16	N/A	N/A	N/A	chr6|88904912-88904913|+	chr6:88904896-88904915:+	TCACCCTTGTAGATTCCTGG	0.721337	0.290015	chr6|88890500-88890503|+	chr6:88890481-88890503:+	GAAGTCTAACTTACCGAGTACCA	0.861616	1	N/A	N/A	agagaACCTGCagagaccgTCACCCTTGTAGATTCCTGGgtttGGAGACGCCTTCAAAGAAGTTGATCGTCTCGaggtGAAGTCTAACTTACCGAGTACCAgctcagagGCAGGTggaag
scCHyM900	RNGTT	Gene KO	ENSG00000111880.16	N/A	N/A	N/A	chr6|88929050-88929051|+	chr6:88929034-88929053:+	AAAGGTCTCAGTATTCTCAG	0.73249	0.170979	chr6|88891906-88891909|+	chr6:88891887-88891909:+	ACAGTAACACCTTCCAAGAAAAT	0.832961	1	N/A	N/A	agagaACCTGCagagaccgAAAGGTCTCAGTATTCTCAGgtttTGAGACGTCCGTGCCCTATTTCTGCGTCTCGaggtACAGTAACACCTTCCAAGAAAATgctcagagGCAGGTggaag
scCHyM901	RPA1	Gene KO	ENSG00000132383.12	N/A	N/A	N/A	chr17|1877270-1877271|+	chr17:1877254-1877273:+	TACCTGGAGCAACTCCCGAG	0.718381	0.847268	chr17|1879246-1879249|+	chr17:1879227-1879249:+	TCGAAAGGCACCCTGAAGATTGC	0.762521	1	N/A	N/A	agagaACCTGCagagaccgTACCTGGAGCAACTCCCGAGgtttGGAGACGAGGGGACATAAGCAAGACGTCTCGaggtTCGAAAGGCACCCTGAAGATTGCgctcagagGCAGGTggaag
scCHyM902	RPA1	Gene KO	ENSG00000132383.12	N/A	N/A	N/A	chr17|1844607-1844608|+	chr17:1844591-1844610:+	GACACAGTTGAACCCTCTCG	0.737558	0.777671	chr17|1877228-1877231|+	chr17:1877209-1877231:+	TAGGTGGACCATTTGTGCTCGTG	0.76	1	N/A	N/A	agagaACCTGCagagaccgGACACAGTTGAACCCTCTCGgtttTGAGACGGGTCTTAGCGGAGTAAGCGTCTCTaggtTAGGTGGACCATTTGTGCTCGTGgctcagagGCAGGTggaag
scCHyM903	RPAP1	Gene KO	ENSG00000103932.12	N/A	N/A	N/A	chr15|41525110-41525111|+	chr15:41525094-41525113:+	GGGGAGCCTCAGCTATGATG	0.703438	0.225912	chr15|41527986-41527989|-	chr15:41527986-41528008:-	GGGACCGGCTAGCAGGCAGTGTC	0.900769	1	N/A	N/A	agagaACCTGCagagaccgGGGGAGCCTCAGCTATGATGgtttCGAGACGGGGTGTGGAATAGACGCCGTCTCCaggtGGGACCGGCTAGCAGGCAGTGTCgctcagagGCAGGTggaag
scCHyM904	RPAP1	Gene KO	ENSG00000103932.12	N/A	N/A	N/A	chr15|41531094-41531095|-	chr15:41531092-41531111:-	CTCTGCTAATGTCACCAAGG	0.728114	0.266193	chr15|41534841-41534844|-	chr15:41534841-41534863:-	AGGGACCCAATCTGGTCACAGGG	0.659223	1	N/A	N/A	agagaACCTGCagagaccgCTCTGCTAATGTCACCAAGGgtttTGAGACGATTAGCGAGCTAAAGCCCGTCTCCaggtAGGGACCCAATCTGGTCACAGGGgctcagagGCAGGTggaag
scCHyM905	RPS11	Gene KO	ENSG00000142534.7	N/A	N/A	N/A	chr19|49497322-49497323|-	chr19:49497320-49497339:-	GAGGTTCCCCGCACCTCCTT	0.326504	0.396485	chr19|49497537-49497540|+	chr19:49497518-49497540:+	AGGCTATTGAGGGCACCTACATT	0.632263	1	N/A	N/A	agagaACCTGCagagaccgGAGGTTCCCCGCACCTCCTTgtttGGAGACGACTATGATATAAAACTTCGTCTCCaggtAGGCTATTGAGGGCACCTACATTgctcagagGCAGGTggaag
scCHyM906	RPS11	Gene KO	ENSG00000142534.7	N/A	N/A	N/A	chr19|49497523-49497524|+	chr19:49497507-49497526:+	CCTATCCTTTCAGGCTATTG	0.38178	0.404086	chr19|49497197-49497200|+	chr19:49497178-49497200:+	TCCTCATAATCTGTAGACTGAGC	0.379086	1	N/A	N/A	agagaACCTGCagagaccgCCTATCCTTTCAGGCTATTGgtttTGAGACGGCGCGATTCCCTAACGTCGTCTCCaggtTCCTCATAATCTGTAGACTGAGCgctcagagGCAGGTggaag
scCHyM907	RPSA	Gene KO	ENSG00000168028.14	N/A	N/A	N/A	chr3|39408719-39408720|+	chr3:39408703-39408722:+	ATCCTCCAGGAATACTGGCC	0.421636	0.385602	chr3|39411907-39411910|+	chr3:39411888-39411910:+	TAACCCAGATTGAAAAAGAAGAG	0.385554	0.906981	N/A	N/A	agagaACCTGCagagaccgATCCTCCAGGAATACTGGCCgtttCGAGACGCTGCATGTCTTCGGGGACGTCTCTaggtTAACCCAGATTGAAAAAGAAGAGgctcagagGCAGGTggaag
scCHyM908	RPSA	Gene KO	ENSG00000168028.14	N/A	N/A	N/A	chr3|39408713-39408714|-	chr3:39408711-39408730:-	ACAAACCTGGCCAGTATTCC	0.320537	0.529064	chr3|39411766-39411769|-	chr3:39411766-39411788:-	GAGAAGCTTACCTCTTCAGGATC	0.497761	0.856317	N/A	N/A	agagaACCTGCagagaccgACAAACCTGGCCAGTATTCCgtttCGAGACGAGAACTCTGGCGGTAGGCGTCTCAaggtGAGAAGCTTACCTCTTCAGGATCgctcagagGCAGGTggaag
scCHyM909	RPTOR	Gene KO	ENSG00000141564.15	N/A	N/A	N/A	chr17|80707949-80707950|+	chr17:80707933-80707952:+	CTTTCACTACAATGGCCACG	0.705844	0.392218	chr17|80730576-80730579|+	chr17:80730557-80730579:+	TAGAACTACACGCAGTACATCCC	0.657696	1	N/A	N/A	agagaACCTGCagagaccgCTTTCACTACAATGGCCACGgtttCGAGACGACGCGTTAACCCACGTACGTCTCGaggtTAGAACTACACGCAGTACATCCCgctcagagGCAGGTggaag
scCHyM910	RPTOR	Gene KO	ENSG00000141564.15	N/A	N/A	N/A	chr17|80707976-80707977|+	chr17:80707960-80707979:+	CCGGCCCACAGTCAACGGGG	0.663366	0.620161	chr17|80643800-80643803|+	chr17:80643781-80643803:+	CAGAAGCAGTACGAGAACTGGCA	0.550416	1	N/A	N/A	agagaACCTGCagagaccgCCGGCCCACAGTCAACGGGGgtttCGAGACGGGGCTGTAGTACCAACACGTCTCGaggtCAGAAGCAGTACGAGAACTGGCAgctcagagGCAGGTggaag
scCHyM911	RRP12	Gene KO	ENSG00000052749.14	N/A	N/A	N/A	chr10|97380881-97380882|-	chr10:97380879-97380898:-	CCTGACGTACAAATTCCATG	0.779379	0.416303	chr10|97388258-97388261|+	chr10:97388239-97388261:+	GGCCTGAGCTCACCACATGGCTC	0.784465	1	N/A	N/A	agagaACCTGCagagaccgCCTGACGTACAAATTCCATGgtttCGAGACGGGGTGCAGCCGGAGAGTCGTCTCCaggtGGCCTGAGCTCACCACATGGCTCgctcagagGCAGGTggaag
scCHyM912	RRP12	Gene KO	ENSG00000052749.14	N/A	N/A	N/A	chr10|97388373-97388374|-	chr10:97388371-97388390:-	CTGTATACCAGGCTCCAAGG	0.712821	0.230427	chr10|97385236-97385239|-	chr10:97385236-97385258:-	GGCCCTGTACGACTATGTTCCCA	0.8388	1	N/A	N/A	agagaACCTGCagagaccgCTGTATACCAGGCTCCAAGGgtttGGAGACGGCTTCGAGCAGAAAGAACGTCTCAaggtGGCCCTGTACGACTATGTTCCCAgctcagagGCAGGTggaag
scCHyM913	RTF1	Gene KO	ENSG00000137815.14	N/A	N/A	N/A	chr15|41457857-41457858|+	chr15:41457841-41457860:+	CAATCGCATAGAGAAGAGGG	0.737577	0.300297	chr15|41466159-41466162|-	chr15:41466159-41466181:-	TCATCCCGCTTGGAACGCCGTTC	0.560882	1	N/A	N/A	agagaACCTGCagagaccgCAATCGCATAGAGAAGAGGGgtttTGAGACGGTGTCAAGGCTCATTATCGTCTCCaggtTCATCCCGCTTGGAACGCCGTTCgctcagagGCAGGTggaag
scCHyM914	RTF1	Gene KO	ENSG00000137815.14	N/A	N/A	N/A	chr15|41470359-41470360|-	chr15:41470357-41470376:-	ACGATGATGTTCGTGATGAG	0.682873	0.356936	chr15|41457845-41457848|-	chr15:41457845-41457867:-	AACACCTCCCTCTTCTCTATGCG	0.695519	1	N/A	N/A	agagaACCTGCagagaccgACGATGATGTTCGTGATGAGgtttAGAGACGATTTCCGGATCAAAGAACGTCTCCaggtAACACCTCCCTCTTCTCTATGCGgctcagagGCAGGTggaag
scCHyM915	RTRAF	Gene KO	ENSG00000087302.9	N/A	N/A	N/A	chr14|51991413-51991414|-	chr14:51991411-51991430:-	ACTTGGGCCAGTCGCTGCTG	0.547138	0.181269	chr14|51998567-51998570|-	chr14:51998567-51998589:-	TATACTCACCATCCAAATTGATC	0.582043	1	N/A	N/A	agagaACCTGCagagaccgACTTGGGCCAGTCGCTGCTGgtttGGAGACGATTCACAGGAGCTGGTCCGTCTCTaggtTATACTCACCATCCAAATTGATCgctcagagGCAGGTggaag
scCHyM916	RTRAF	Gene KO	ENSG00000087302.9	N/A	N/A	N/A	chr14|51998567-51998568|-	chr14:51998565-51998584:-	TCACCATCCAAATTGATCAA	0.533637	0.179528	chr14|51993729-51993732|+	chr14:51993710-51993732:+	TTCCCCCTCACAGTATCTCAGAG	0.514848	1	N/A	N/A	agagaACCTGCagagaccgTCACCATCCAAATTGATCAAgtttGGAGACGCTGTGAGGCAAAAGTGTCGTCTCAaggtTTCCCCCTCACAGTATCTCAGAGgctcagagGCAGGTggaag
scCHyM917	SDHC	Gene KO	ENSG00000143252.16	N/A	N/A	N/A	chr1|161356836-161356837|-	chr1:161356834-161356853:-	CGAATTAACTTACCAAGTGT	0.619083	0.491643	chr1|161323616-161323619|+	chr1:161323597-161323619:+	ATTCTCTTATCTTGCAGACACGT	0.34841	1	N/A	N/A	agagaACCTGCagagaccgCGAATTAACTTACCAAGTGTgtttGGAGACGTGTCGGGAAGAGACTACCGTCTCTaggtATTCTCTTATCTTGCAGACACGTgctcagagGCAGGTggaag
scCHyM918	SDHC	Gene KO	ENSG00000143252.16	N/A	N/A	N/A	chr1|161323656-161323657|-	chr1:161323654-161323673:-	TACTTTCTGATACAGAGCTG	0.584568	0.182341	chr1|161362341-161362344|+	chr1:161362322-161362344:+	TCCACAGATGTGGGACCTAGGAA	0.415292	1	N/A	N/A	agagaACCTGCagagaccgTACTTTCTGATACAGAGCTGgtttAGAGACGACCCGGCACCAGGTGGGCGTCTCCaggtTCCACAGATGTGGGACCTAGGAAgctcagagGCAGGTggaag
scCHyM919	SEH1L	Gene KO	ENSG00000085415.16	N/A	N/A	N/A	chr18|12955590-12955591|+	chr18:12955574-12955593:+	GAATCAAATGATAAACTGCG	0.703947	0.451575	chr18|12963363-12963366|-	chr18:12963363-12963385:-	ATATGTAAACTTACCTTGAAGGG	0.587682	1	N/A	N/A	agagaACCTGCagagaccgGAATCAAATGATAAACTGCGgtttGGAGACGTATTACGCTCGGGTGCGCGTCTCAaggtATATGTAAACTTACCTTGAAGGGgctcagagGCAGGTggaag
scCHyM920	SEH1L	Gene KO	ENSG00000085415.16	N/A	N/A	N/A	chr18|12963256-12963257|-	chr18:12963254-12963273:-	GATTCTTACTATACCATCTG	0.696251	0.276483	chr18|12955558-12955561|+	chr18:12955539-12955561:+	ACCGAACAGCTGCTGTATGGGAA	0.74067	1	N/A	N/A	agagaACCTGCagagaccgGATTCTTACTATACCATCTGgtttAGAGACGCTGAGTAACGAACAACGCGTCTCTaggtACCGAACAGCTGCTGTATGGGAAgctcagagGCAGGTggaag
scCHyM921	SGO1	Gene KO	ENSG00000129810.15	N/A	N/A	N/A	chr3|20183650-20183651|-	chr3:20183648-20183667:-	TGTCAGCTATATGCATTGAA	0.506274	0.314547	chr3|20183887-20183890|-	chr3:20183887-20183909:-	TAGCTGCACCATGCCAAATAATC	0.882571	1	N/A	N/A	agagaACCTGCagagaccgTGTCAGCTATATGCATTGAAgtttTGAGACGAACTATAGCTAAGTACCCGTCTCGaggtTAGCTGCACCATGCCAAATAATCgctcagagGCAGGTggaag
scCHyM922	SGO1	Gene KO	ENSG00000129810.15	N/A	N/A	N/A	chr3|20178325-20178326|+	chr3:20178309-20178328:+	ACTATTGGGGTCCATTCCAG	0.67709	0.394691	chr3|20183710-20183713|+	chr3:20183691-20183713:+	TCAGCTGTAGGATGATATCTTGG	0.366358	1	N/A	N/A	agagaACCTGCagagaccgACTATTGGGGTCCATTCCAGgtttCGAGACGCCTTAGTGTAAAGAGATCGTCTCCaggtTCAGCTGTAGGATGATATCTTGGgctcagagGCAGGTggaag
scCHyM923	SIN3A	Gene KO	ENSG00000169375.16	N/A	N/A	N/A	chr15|75400123-75400124|+	chr15:75400107-75400126:+	GTAGAGTCCTCAGACCACGA	0.734454	0.255594	chr15|75411724-75411727|-	chr15:75411724-75411746:-	TAGCCCTCCCAACTGCAAGCACA	0.875922	1	N/A	N/A	agagaACCTGCagagaccgGTAGAGTCCTCAGACCACGAgtttGGAGACGTCTAGAGACAGTGTAGGCGTCTCGaggtTAGCCCTCCCAACTGCAAGCACAgctcagagGCAGGTggaag
scCHyM924	SIN3A	Gene KO	ENSG00000169375.16	N/A	N/A	N/A	chr15|75409941-75409942|-	chr15:75409939-75409958:-	TCTGTGAGAAATGATCATGG	0.8007	0.175195	chr15|75392634-75392637|+	chr15:75392615-75392637:+	GGCAAAGAGCAAATCTGGAATAA	0.868114	0.963848	N/A	N/A	agagaACCTGCagagaccgTCTGTGAGAAATGATCATGGgtttGGAGACGGGACTCGAAATGAATTCCGTCTCCaggtGGCAAAGAGCAAATCTGGAATAAgctcagagGCAGGTggaag
scCHyM925	SKP2	Gene KO	ENSG00000145604.17	N/A	N/A	N/A	chr5|36163708-36163709|-	chr5:36163706-36163725:-	AGACCTTTAGCAGCTCAGGG	0.738412	0.215808	chr5|36166535-36166538|+	chr5:36166516-36166538:+	TAGGTCTGATGAGTCTCTATGGC	0.391508	1	N/A	N/A	agagaACCTGCagagaccgAGACCTTTAGCAGCTCAGGGgtttGGAGACGCGTTGGCTTACAAGTATCGTCTCTaggtTAGGTCTGATGAGTCTCTATGGCgctcagagGCAGGTggaag
scCHyM926	SKP2	Gene KO	ENSG00000145604.17	N/A	N/A	N/A	chr5|36166582-36166583|+	chr5:36166566-36166585:+	TGCACCCGGATGTGACTGGT	0.649362	0.593506	chr5|36152999-36153002|-	chr5:36152999-36153021:-	GCTTAGGCCTGCGGACAATCACA	0.465346	1	N/A	N/A	agagaACCTGCagagaccgTGCACCCGGATGTGACTGGTgtttAGAGACGACACGACACGGGGATCGCGTCTCGaggtGCTTAGGCCTGCGGACAATCACAgctcagagGCAGGTggaag
scCHyM927	SLC7A5	Gene KO	ENSG00000103257.9	N/A	N/A	N/A	chr16|87839733-87839734|+	chr16:87839717-87839736:+	GGACGACAGCATCTGCTCGG	0.685664	0.332506	chr16|87851764-87851767|-	chr16:87851764-87851786:-	CCGCCGCCAAGCTCCTGGCCCTG	0.205963	1	N/A	N/A	agagaACCTGCagagaccgGGACGACAGCATCTGCTCGGgtttGGAGACGTACGACTTTTCTTCAAGCGTCTCGaggtCCGCCGCCAAGCTCCTGGCCCTGgctcagagGCAGGTggaag
scCHyM928	SLC7A5	Gene KO	ENSG00000103257.9	N/A	N/A	N/A	chr16|87839760-87839761|+	chr16:87839744-87839763:+	GGTGGTGAAGTAGGCCAGGT	0.593473	0.197061	chr16|87840468-87840471|+	chr16:87840449-87840471:+	CTCTGTGACGAAATTCAAGTAAT	0.232088	1	N/A	N/A	agagaACCTGCagagaccgGGTGGTGAAGTAGGCCAGGTgtttGGAGACGTCGAATCATTCGTCTTACGTCTCCaggtCTCTGTGACGAAATTCAAGTAATgctcagagGCAGGTggaag
scCHyM929	SMC5	Gene KO	ENSG00000198887.9	N/A	N/A	N/A	chr9|70298077-70298078|+	chr9:70298061-70298080:+	GCAAAATGAACTAAAGACCA	0.681004	0.240738	chr9|70300064-70300067|+	chr9:70300045-70300067:+	GGTGTGGACGATCATATTGTACG	0.721099	1	N/A	N/A	agagaACCTGCagagaccgGCAAAATGAACTAAAGACCAgtttTGAGACGGAATCTCGCTGGATTATCGTCTCTaggtGGTGTGGACGATCATATTGTACGgctcagagGCAGGTggaag
scCHyM930	SMC5	Gene KO	ENSG00000198887.9	N/A	N/A	N/A	chr9|70277350-70277351|+	chr9:70277334-70277353:+	AATCACCCGTGAGATTGATG	0.701955	0.419966	chr9|70300188-70300191|+	chr9:70300169-70300191:+	AACAAAGAGTCTGTGAGCCCATA	0.716485	1	N/A	N/A	agagaACCTGCagagaccgAATCACCCGTGAGATTGATGgtttCGAGACGGAGTGCTCTCGATCTTCCGTCTCCaggtAACAAAGAGTCTGTGAGCCCATAgctcagagGCAGGTggaag
scCHyM931	SMG5	Gene KO	ENSG00000198952.8	N/A	N/A	N/A	chr1|156267534-156267535|+	chr1:156267518-156267537:+	GAAAGATGAGAAGGTCCGGG	0.706379	0.307763	chr1|156268143-156268146|+	chr1:156268124-156268146:+	GGCTGTAGGAGGCTTTGCAGATA	0.776544	1	N/A	N/A	agagaACCTGCagagaccgGAAAGATGAGAAGGTCCGGGgtttAGAGACGGCGTAGCTCCCCCTAAACGTCTCAaggtGGCTGTAGGAGGCTTTGCAGATAgctcagagGCAGGTggaag
scCHyM932	SMG5	Gene KO	ENSG00000198952.8	N/A	N/A	N/A	chr1|156273378-156273379|+	chr1:156273362-156273381:+	AATCTGAGGAGCTACTGACA	0.733865	0.394195	chr1|156277195-156277198|-	chr1:156277195-156277217:-	GAATGTGCCTACAGGACGCACCT	0.751688	1	N/A	N/A	agagaACCTGCagagaccgAATCTGAGGAGCTACTGACAgtttTGAGACGGGTCCGGAGCGTCCCTACGTCTCCaggtGAATGTGCCTACAGGACGCACCTgctcagagGCAGGTggaag
scCHyM933	SPAG5	Gene KO	ENSG00000076382.17	N/A	N/A	N/A	chr17|28592835-28592836|-	chr17:28592833-28592852:-	TCCTTGTACCATCTCCACTG	0.743318	0.247957	chr17|28586167-28586170|-	chr17:28586167-28586189:-	TCTACAGCAATCATGGGTGCTTA	0.920844	1	N/A	N/A	agagaACCTGCagagaccgTCCTTGTACCATCTCCACTGgtttTGAGACGGGCGCGGCACCCGGCCTCGTCTCGaggtTCTACAGCAATCATGGGTGCTTAgctcagagGCAGGTggaag
scCHyM934	SPAG5	Gene KO	ENSG00000076382.17	N/A	N/A	N/A	chr17|28592877-28592878|+	chr17:28592861-28592880:+	TTAACCATATAATTGCCCAG	0.750001	0.325213	chr17|28592374-28592377|-	chr17:28592374-28592396:-	CCACACATCCTAAGGAGTCTGAA	0.85088	1	N/A	N/A	agagaACCTGCagagaccgTTAACCATATAATTGCCCAGgtttCGAGACGATTCTATAACACTACCCCGTCTCAaggtCCACACATCCTAAGGAGTCTGAAgctcagagGCAGGTggaag
scCHyM935	SRP72	Gene KO	ENSG00000174780.17	N/A	N/A	N/A	chr4|56469694-56469695|+	chr4:56469678-56469697:+	AACTGCCCTGCATTGTAAAG	0.488416	0.296734	chr4|56471835-56471838|-	chr4:56471835-56471857:-	AAAGCAGTAATTACCACTTGTCC	0.405185	1	N/A	N/A	agagaACCTGCagagaccgAACTGCCCTGCATTGTAAAGgtttCGAGACGGCATCCGCGCACCATCCCGTCTCTaggtAAAGCAGTAATTACCACTTGTCCgctcagagGCAGGTggaag
scCHyM936	SRP72	Gene KO	ENSG00000174780.17	N/A	N/A	N/A	chr4|56469724-56469725|+	chr4:56469708-56469727:+	TATCCAGAATGGAAGTTTCA	0.381558	0.275678	chr4|56474086-56474089|-	chr4:56474086-56474108:-	GGACGAGATCTCTATACACTGCT	0.898499	1	N/A	N/A	agagaACCTGCagagaccgTATCCAGAATGGAAGTTTCAgtttCGAGACGAGACAGTGAAATAAACGCGTCTCTaggtGGACGAGATCTCTATACACTGCTgctcagagGCAGGTggaag
scCHyM937	SRRT	Gene KO	ENSG00000087087.20	N/A	N/A	N/A	chr7|100884948-100884949|+	chr7:100884932-100884951:+	AAGCGGAACCGGAAGCACAG	0.755146	0.428055	chr7|100884743-100884746|-	chr7:100884743-100884765:-	TCATCATTAGAACTGTCATTCTC	0.416678	1	N/A	N/A	agagaACCTGCagagaccgAAGCGGAACCGGAAGCACAGgtttAGAGACGAAGTGCCGGCCTTTCCGCGTCTCTaggtTCATCATTAGAACTGTCATTCTCgctcagagGCAGGTggaag
scCHyM938	SRRT	Gene KO	ENSG00000087087.20	N/A	N/A	N/A	chr7|100881685-100881686|+	chr7:100881669-100881688:+	AGCTCTGACCCATACCACAG	0.787869	0.380928	chr7|100884202-100884205|+	chr7:100884183-100884205:+	ATAACCTTCTCCTGGACATAGAC	0.400693	1	N/A	N/A	agagaACCTGCagagaccgAGCTCTGACCCATACCACAGgtttCGAGACGGCTAGAAAGTCTATAGACGTCTCAaggtATAACCTTCTCCTGGACATAGACgctcagagGCAGGTggaag
scCHyM939	SUPT6H	Gene KO	ENSG00000109111.15	N/A	N/A	N/A	chr17|28676381-28676382|-	chr17:28676379-28676398:-	TTTCATTGTCCTGATCTGTG	0.726889	0.25098	chr17|28681273-28681276|+	chr17:28681254-28681276:+	AGGCTCAAGGATGTCCAATCAAT	0.836442	1	N/A	N/A	agagaACCTGCagagaccgTTTCATTGTCCTGATCTGTGgtttAGAGACGGTACTTATTCTGAGACTCGTCTCTaggtAGGCTCAAGGATGTCCAATCAATgctcagagGCAGGTggaag
scCHyM940	SUPT6H	Gene KO	ENSG00000109111.15	N/A	N/A	N/A	chr17|28678620-28678621|+	chr17:28678604-28678623:+	CCTATGGAGAGTCTGGCAGT	0.712443	0.403402	chr17|28683742-28683745|-	chr17:28683742-28683764:-	GCCATCTGCACATAGAGGAACTG	0.930031	1	N/A	N/A	agagaACCTGCagagaccgCCTATGGAGAGTCTGGCAGTgtttTGAGACGTAAGCTGCCCGTTCATACGTCTCGaggtGCCATCTGCACATAGAGGAACTGgctcagagGCAGGTggaag
scCHyM941	SUPV3L1	Gene KO	ENSG00000156502.14	N/A	N/A	N/A	chr10|69197065-69197066|+	chr10:69197049-69197068:+	TGGAGCTTATGTACACAACG	0.750817	1	chr10|69187690-69187693|+	chr10:69187671-69187693:+	TTGAGACATGCCAAACAAATATT	0.848318	1	N/A	N/A	agagaACCTGCagagaccgTGGAGCTTATGTACACAACGgtttGGAGACGCCACGCCTGGGAGATGACGTCTCGaggtTTGAGACATGCCAAACAAATATTgctcagagGCAGGTggaag
scCHyM942	SUPV3L1	Gene KO	ENSG00000156502.14	N/A	N/A	N/A	chr10|69195233-69195234|+	chr10:69195217-69195236:+	ATGATTAGAGATCCAGCCAG	0.695045	0.312223	chr10|69189369-69189372|-	chr10:69189369-69189391:-	GAGGGCCACAATACACTCCAGAC	0.890613	1	N/A	N/A	agagaACCTGCagagaccgATGATTAGAGATCCAGCCAGgtttCGAGACGCTTCACGTCAAGCGTCACGTCTCTaggtGAGGGCCACAATACACTCCAGACgctcagagGCAGGTggaag
scCHyM943	TAF1	Gene KO	ENSG00000147133.17	N/A	N/A	N/A	chrX|71382646-71382647|+	chrX:71382630-71382649:+	GAAAACAGGAGTCATCAAGG	0.796607	0.189254	chrX|71383126-71383129|+	chrX:71383107-71383129:+	TCAGCCAGGTCCCCACTCAGTCC	0.634211	1	N/A	N/A	agagaACCTGCagagaccgGAAAACAGGAGTCATCAAGGgtttAGAGACGACCGTCCTACGCGTACGCGTCTCTaggtTCAGCCAGGTCCCCACTCAGTCCgctcagagGCAGGTggaag
scCHyM944	TAF1	Gene KO	ENSG00000147133.17	N/A	N/A	N/A	chrX|71378381-71378382|+	chrX:71378365-71378384:+	GTGTCCCTGAAGATGGCAGT	0.616208	0.208593	chrX|71378827-71378830|+	chrX:71378808-71378830:+	TTCCCTACTTACACAGGAATTTA	0.881792	1	N/A	N/A	agagaACCTGCagagaccgGTGTCCCTGAAGATGGCAGTgtttGGAGACGAGTGCTAAAAGGCCGCTCGTCTCAaggtTTCCCTACTTACACAGGAATTTAgctcagagGCAGGTggaag
scCHyM945	TAF5	Gene KO	ENSG00000148835.11	N/A	N/A	N/A	chr10|103378478-103378479|-	chr10:103378476-103378495:-	TCTATCTGTTGCTTACTACG	0.747699	0.526687	chr10|103378239-103378242|+	chr10:103378220-103378242:+	AAATCACTGAAACAGGTTCCATG	0.689183	1	N/A	N/A	agagaACCTGCagagaccgTCTATCTGTTGCTTACTACGgtttTGAGACGCACGATACATGAAGCTACGTCTCCaggtAAATCACTGAAACAGGTTCCATGgctcagagGCAGGTggaag
scCHyM946	TAF5	Gene KO	ENSG00000148835.11	N/A	N/A	N/A	chr10|103373402-103373403|-	chr10:103373400-103373419:-	TTGGTTGTAGGCTGACAACA	0.710276	0.387938	chr10|103378272-103378275|-	chr10:103378272-103378294:-	GTAAGACTAGATAATACTCGTAG	0.873164	1	N/A	N/A	agagaACCTGCagagaccgTTGGTTGTAGGCTGACAACAgtttGGAGACGACCCGCGGGAGTCGCCTCGTCTCGaggtGTAAGACTAGATAATACTCGTAGgctcagagGCAGGTggaag
scCHyM947	TBCD	Gene KO	ENSG00000141556.22	N/A	N/A	N/A	chr17|82805989-82805990|+	chr17:82805973-82805992:+	AAGATGACGACGTCCCAGAG	0.73948	0.491027	chr17|82768532-82768535|-	chr17:82768532-82768554:-	GAGAATACGGTCCATTATGGACA	0.736613	1	N/A	N/A	agagaACCTGCagagaccgAAGATGACGACGTCCCAGAGgtttAGAGACGTAAAAGCCGACAGGCAACGTCTCAaggtGAGAATACGGTCCATTATGGACAgctcagagGCAGGTggaag
scCHyM948	TBCD	Gene KO	ENSG00000141556.22	N/A	N/A	N/A	chr17|82900725-82900726|-	chr17:82900723-82900742:-	AGAAAACCTACCCATCCCAG	0.767604	0.209682	chr17|82781613-82781616|+	chr17:82781594-82781616:+	TCACACGTCCTGATGTCAAGCAA	0.719703	1	N/A	N/A	agagaACCTGCagagaccgAGAAAACCTACCCATCCCAGgtttCGAGACGTTAGAAGCTACTACGTCCGTCTCTaggtTCACACGTCCTGATGTCAAGCAAgctcagagGCAGGTggaag
scCHyM949	TFAM	Gene KO	ENSG00000108064.11	N/A	N/A	N/A	chr10|58388693-58388694|+	chr10:58388677-58388696:+	AAGATGCTTATAGGGCGGAG	0.677677	0.713602	chr10|58388227-58388230|-	chr10:58388227-58388249:-	AATCAGGAAGTTCCCTCCAACGC	0.559013	0.950445	N/A	N/A	agagaACCTGCagagaccgAAGATGCTTATAGGGCGGAGgtttGGAGACGATGTAATCTGGTTCCGGCGTCTCGaggtAATCAGGAAGTTCCCTCCAACGCgctcagagGCAGGTggaag
scCHyM950	TFAM	Gene KO	ENSG00000108064.11	N/A	N/A	N/A	chr10|58388228-58388229|-	chr10:58388226-58388245:-	AGGAAGTTCCCTCCAACGCT	0.591381	0.595853	chr10|58388750-58388753|+	chr10:58388731-58388753:+	AAGAACAGCTAACTCCAAGTCAG	0.621451	1	N/A	N/A	agagaACCTGCagagaccgAGGAAGTTCCCTCCAACGCTgtttTGAGACGTCGAATGCGAAGCTGTCCGTCTCTaggtAAGAACAGCTAACTCCAAGTCAGgctcagagGCAGGTggaag
scCHyM951	TIMM44	Gene KO	ENSG00000104980.8	N/A	N/A	N/A	chr19|7935124-7935125|-	chr19:7935122-7935141:-	CCATCGAGTCAGAAACCGTG	0.744813	0.517212	chr19|7934160-7934163|+	chr19:7934141-7934163:+	GATACCGACTCGGCCGACTGCTT	0.497166	1	N/A	N/A	agagaACCTGCagagaccgCCATCGAGTCAGAAACCGTGgtttGGAGACGAGCATTTAAGTTGACGTCGTCTCAaggtGATACCGACTCGGCCGACTGCTTgctcagagGCAGGTggaag
scCHyM952	TIMM44	Gene KO	ENSG00000104980.8	N/A	N/A	N/A	chr19|7933891-7933892|-	chr19:7933889-7933908:-	TGCGGGAGATAAGTTCAAGG	0.683543	0.531536	chr19|7935128-7935131|-	chr19:7935128-7935150:-	CCTAGAAAACCATCGAGTCAGAA	0.72854	1	N/A	N/A	agagaACCTGCagagaccgTGCGGGAGATAAGTTCAAGGgtttTGAGACGTGGACTGGATGTCATAACGTCTCCaggtCCTAGAAAACCATCGAGTCAGAAgctcagagGCAGGTggaag
scCHyM953	TIPIN	Gene KO	ENSG00000075131.10	N/A	N/A	N/A	chr15|66352819-66352820|-	chr15:66352817-66352836:-	GAAGGAACTGAGCCTGATGA	0.612327	0.200322	chr15|66352190-66352193|-	chr15:66352190-66352212:-	ACCAGAGTCAGGAAATGGAGCAC	0.498249	1	N/A	N/A	agagaACCTGCagagaccgGAAGGAACTGAGCCTGATGAgtttGGAGACGCTGCTGTGTCAACATAGCGTCTCCaggtACCAGAGTCAGGAAATGGAGCACgctcagagGCAGGTggaag
scCHyM954	TIPIN	Gene KO	ENSG00000075131.10	N/A	N/A	N/A	chr15|66352133-66352134|-	chr15:66352131-66352150:-	TACCCAAGCTGGATGCTCAG	0.676013	0.334589	chr15|66351585-66351588|-	chr15:66351585-66351607:-	TTCACAGATTAATTTCAGAGAGA	0.245833	0.916208	N/A	N/A	agagaACCTGCagagaccgTACCCAAGCTGGATGCTCAGgtttCGAGACGACGCGGCCAGTGGTGAACGTCTCTaggtTTCACAGATTAATTTCAGAGAGAgctcagagGCAGGTggaag
scCHyM955	TPX2	Gene KO	ENSG00000088325.16	N/A	N/A	N/A	chr20|31766573-31766574|+	chr20:31766557-31766576:+	TGACAACACTTACTACAAAG	0.671216	0.185486	chr20|31777498-31777501|-	chr20:31777498-31777520:-	GTGACCTGGCTCACTGATTTCTT	0.688724	1	N/A	N/A	agagaACCTGCagagaccgTGACAACACTTACTACAAAGgtttAGAGACGAATCGGATAAAATATTACGTCTCGaggtGTGACCTGGCTCACTGATTTCTTgctcagagGCAGGTggaag
scCHyM956	TPX2	Gene KO	ENSG00000088325.16	N/A	N/A	N/A	chr20|31766680-31766681|-	chr20:31766678-31766697:-	ATTCCAAAGTCTTACCTCTG	0.654864	0.196998	chr20|31778915-31778918|+	chr20:31778896-31778918:+	TACATATGTGCCCCTTGCACAGC	0.70644	1	N/A	N/A	agagaACCTGCagagaccgATTCCAAAGTCTTACCTCTGgtttAGAGACGGGCGCGGACTAAGCGGTCGTCTCAaggtTACATATGTGCCCCTTGCACAGCgctcagagGCAGGTggaag
scCHyM957	TRRAP	Gene KO	ENSG00000196367.14	N/A	N/A	N/A	chr7|98930650-98930651|-	chr7:98930648-98930667:-	TCCACGATGTAAGAAAACAG	0.761894	0.77718	chr7|98930826-98930829|-	chr7:98930826-98930848:-	GGGCCACCCATCACCTACCTCTC	0.888615	1	N/A	N/A	agagaACCTGCagagaccgTCCACGATGTAAGAAAACAGgtttAGAGACGAAGAGAGTATATGCGAACGTCTCTaggtGGGCCACCCATCACCTACCTCTCgctcagagGCAGGTggaag
scCHyM958	TRRAP	Gene KO	ENSG00000196367.14	N/A	N/A	N/A	chr7|98933397-98933398|+	chr7:98933381-98933400:+	GCATAAGGTGTTCTACACAG	0.786619	0.664234	chr7|98948290-98948293|-	chr7:98948290-98948312:-	ATGACAACCTCTAGCAAAGGCTT	0.86373	1	N/A	N/A	agagaACCTGCagagaccgGCATAAGGTGTTCTACACAGgtttAGAGACGATCATTTGGACTTGTTCCGTCTCGaggtATGACAACCTCTAGCAAAGGCTTgctcagagGCAGGTggaag
scCHyM959	TUBGCP6	Gene KO	ENSG00000128159.12	N/A	N/A	N/A	chr22|50224336-50224337|-	chr22:50224334-50224353:-	ACAATTTGTGAAGGACCAGG	0.742152	0.251364	chr22|50243842-50243845|-	chr22:50243842-50243864:-	GTGACCCTTGTGGTGACAGGTTC	0.770413	1	N/A	N/A	agagaACCTGCagagaccgACAATTTGTGAAGGACCAGGgtttGGAGACGCGAGGATCCCTGTATCTCGTCTCTaggtGTGACCCTTGTGGTGACAGGTTCgctcagagGCAGGTggaag
scCHyM960	TUBGCP6	Gene KO	ENSG00000128159.12	N/A	N/A	N/A	chr22|50226050-50226051|+	chr22:50226034-50226053:+	ATGAGCCCCTCCTCACCCGG	0.711586	0.285231	chr22|50224574-50224577|-	chr22:50224574-50224596:-	TCAGGAATTACGTATGGAAATTG	0.89952	1	N/A	N/A	agagaACCTGCagagaccgATGAGCCCCTCCTCACCCGGgtttCGAGACGAGCGTTCTGTGGCTGTGCGTCTCGaggtTCAGGAATTACGTATGGAAATTGgctcagagGCAGGTggaag
scCHyM961	UBA3	Gene KO	ENSG00000144744.17	N/A	N/A	N/A	chr3|69071610-69071611|+	chr3:69071594-69071613:+	AATCTGTCTAAAACCAGACA	0.640461	0.266311	chr3|69067935-69067938|+	chr3:69067916-69067938:+	TCAAAAGGATACGGAACTACATT	0.799083	1	N/A	N/A	agagaACCTGCagagaccgAATCTGTCTAAAACCAGACAgtttAGAGACGTATTAATACTAGAATCTCGTCTCTaggtTCAAAAGGATACGGAACTACATTgctcagagGCAGGTggaag
scCHyM962	UBA3	Gene KO	ENSG00000144744.17	N/A	N/A	N/A	chr3|69063040-69063041|+	chr3:69063024-69063043:+	CATTCCAGGCAGAATCACCC	0.674999	0.398239	chr3|69071604-69071607|-	chr3:69071604-69071626:-	TTCCCACAGGCCTTGTCTGGTTT	0.748487	1	N/A	N/A	agagaACCTGCagagaccgCATTCCAGGCAGAATCACCCgtttGGAGACGCTCGACAAATGATGGAACGTCTCTaggtTTCCCACAGGCCTTGTCTGGTTTgctcagagGCAGGTggaag
scCHyM963	UBE2I	Gene KO	ENSG00000103275.21	N/A	N/A	N/A	chr16|1314092-1314093|-	chr16:1314090-1314109:-	AAGCCCTCCTTACAAATGGG	0.645666	0.470989	chr16|1315666-1315669|+	chr16:1315647-1315669:+	CCCACAGACTCCGTGGGAAGGAG	0.678876	1	N/A	N/A	agagaACCTGCagagaccgAAGCCCTCCTTACAAATGGGgtttAGAGACGTGGCTTCGTTAACTAAACGTCTCAaggtCCCACAGACTCCGTGGGAAGGAGgctcagagGCAGGTggaag
scCHyM964	UBE2I	Gene KO	ENSG00000103275.21	N/A	N/A	N/A	chr16|1314342-1314343|-	chr16:1314340-1314359:-	TGGCGCACTCCCAGTTCATG	0.635735	0.65148	chr16|1315698-1315701|-	chr16:1315698-1315720:-	GTGGCGAAGATGGATAATCATCT	0.745523	1	N/A	N/A	agagaACCTGCagagaccgTGGCGCACTCCCAGTTCATGgtttAGAGACGCACGTCTGCGATGGCCCCGTCTCGaggtGTGGCGAAGATGGATAATCATCTgctcagagGCAGGTggaag
scCHyM965	UBE2Q2	Gene KO	ENSG00000140367.12	N/A	N/A	N/A	chr15|75873475-75873476|+	chr15:75873459-75873478:+	AGGAAGAAGAGCCTATTAGT	0.587071	0.254557	chr15|75859942-75859945|+	chr15:75859923-75859945:+	TATAACCTTCCTAAGCACCTGGA	0.619362	1	N/A	N/A	agagaACCTGCagagaccgAGGAAGAAGAGCCTATTAGTgtttGGAGACGGTATGCAAGCTCGTTGCCGTCTCCaggtTATAACCTTCCTAAGCACCTGGAgctcagagGCAGGTggaag
scCHyM966	UBE2Q2	Gene KO	ENSG00000140367.12	N/A	N/A	N/A	chr15|75854400-75854401|-	chr15:75854398-75854417:-	AACCATATCGGTGAAGAAGA	0.463713	0.199329	chr15|75876241-75876244|-	chr15:75876241-75876263:-	TAACTCTGTGATCTGTATATGTC	0.542063	0.92127	N/A	N/A	agagaACCTGCagagaccgAACCATATCGGTGAAGAAGAgtttTGAGACGAAGTACGACTCGATCGGCGTCTCTaggtTAACTCTGTGATCTGTATATGTCgctcagagGCAGGTggaag
scCHyM967	UBR4	Gene KO	ENSG00000127481.15	N/A	N/A	N/A	chr1|19115485-19115486|+	chr1:19115469-19115488:+	ACTACAGCGAGGGCACTGCA	0.667825	0.455577	chr1|19117249-19117252|+	chr1:19117230-19117252:+	AACTCCACGATGGCCTGCACGGT	0.845451	1	N/A	N/A	agagaACCTGCagagaccgACTACAGCGAGGGCACTGCAgtttCGAGACGATCCTTCAATGTTAGTGCGTCTCCaggtAACTCCACGATGGCCTGCACGGTgctcagagGCAGGTggaag
scCHyM968	UBR4	Gene KO	ENSG00000127481.15	N/A	N/A	N/A	chr1|19117239-19117240|-	chr1:19117237-19117256:-	CCGAACCGTGCAGGCCATCG	0.605118	0.582148	chr1|19115619-19115622|-	chr1:19115619-19115641:-	CTAGGCCAGCTCGCTGGCACAAA	0.849177	1	N/A	N/A	agagaACCTGCagagaccgCCGAACCGTGCAGGCCATCGgtttAGAGACGTCTTCTTGCAGTTCCCGCGTCTCAaggtCTAGGCCAGCTCGCTGGCACAAAgctcagagGCAGGTggaag
scCHyM969	UTP20	Gene KO	ENSG00000120800.5	N/A	N/A	N/A	chr12|101327123-101327124|+	chr12:101327107-101327126:+	AGACTGGGAGTAAAACTCAG	0.738871	0.336201	chr12|101334449-101334452|-	chr12:101334449-101334471:-	AGCAGAGGAGTAGGAGAATATTG	0.892692	1	N/A	N/A	agagaACCTGCagagaccgAGACTGGGAGTAAAACTCAGgtttCGAGACGGGGGTCACAGCAAAGTCCGTCTCCaggtAGCAGAGGAGTAGGAGAATATTGgctcagagGCAGGTggaag
scCHyM970	UTP20	Gene KO	ENSG00000120800.5	N/A	N/A	N/A	chr12|101306756-101306757|+	chr12:101306740-101306759:+	CCAGCTTCCAGAATCAATGG	0.72451	0.713436	chr12|101338268-101338271|-	chr12:101338268-101338290:-	TCAGCATACATACCACCGATGTT	0.907052	1	N/A	N/A	agagaACCTGCagagaccgCCAGCTTCCAGAATCAATGGgtttAGAGACGTGATACCCTTTATTAACCGTCTCAaggtTCAGCATACATACCACCGATGTTgctcagagGCAGGTggaag
scCHyM971	VPS29	Gene KO	ENSG00000111237.19	N/A	N/A	N/A	chr12|110493107-110493108|-	chr12:110493105-110493124:-	GTTGCAGAGGCAATTTGATG	0.622398	0.182886	chr12|110496167-110496170|+	chr12:110496148-110496170:+	GCTGGCAAACTGTTGCACCGGTG	0.715698	1	N/A	N/A	agagaACCTGCagagaccgGTTGCAGAGGCAATTTGATGgtttTGAGACGCGATTGACGGACCCCTCCGTCTCAaggtGCTGGCAAACTGTTGCACCGGTGgctcagagGCAGGTggaag
scCHyM972	VPS29	Gene KO	ENSG00000111237.19	N/A	N/A	N/A	chr12|110496016-110496017|-	chr12:110496014-110496033:-	TGTGAGAGGAGACTTCGATG	0.743052	0.281213	chr12|110493085-110493088|-	chr12:110493085-110493107:-	ATGTGGACATTCTTATCTCGGGA	0.271049	1	N/A	N/A	agagaACCTGCagagaccgTGTGAGAGGAGACTTCGATGgtttTGAGACGTAGTGGTATGAAGCCAGCGTCTCCaggtATGTGGACATTCTTATCTCGGGAgctcagagGCAGGTggaag
scCHyM973	WDHD1	Gene KO	ENSG00000198554.12	N/A	N/A	N/A	chr14|55008336-55008337|-	chr14:55008334-55008353:-	GTGATGGATCTGTCAGAGTG	0.720314	0.515574	chr14|55008694-55008697|+	chr14:55008675-55008697:+	TGTTGGCTGCTATCCATCACATC	0.852675	1	N/A	N/A	agagaACCTGCagagaccgGTGATGGATCTGTCAGAGTGgtttGGAGACGGACTTAGTCCGGCACTTCGTCTCTaggtTGTTGGCTGCTATCCATCACATCgctcagagGCAGGTggaag
scCHyM974	WDHD1	Gene KO	ENSG00000198554.12	N/A	N/A	N/A	chr14|55000966-55000967|-	chr14:55000964-55000983:-	ATAGTAACCTGGTCTCCCTG	0.714298	0.203189	chr14|55000511-55000514|-	chr14:55000511-55000533:-	TGACCCCAGTGGAAAGACATCAA	0.890966	1	N/A	N/A	agagaACCTGCagagaccgATAGTAACCTGGTCTCCCTGgtttTGAGACGTAGACACGGCCCCGCCTCGTCTCAaggtTGACCCCAGTGGAAAGACATCAAgctcagagGCAGGTggaag
scCHyM975	WDR43	Gene KO	ENSG00000163811.12	N/A	N/A	N/A	chr2|28906506-28906507|+	chr2:28906490-28906509:+	ATACAGTGGCATCAAGACAG	0.709256	0.206886	chr2|28914094-28914097|+	chr2:28914075-28914097:+	ACAGGACATGCAACGCCAGTTTC	0.866704	1	N/A	N/A	agagaACCTGCagagaccgATACAGTGGCATCAAGACAGgtttCGAGACGGTAAGTCGGAATCCTTTCGTCTCAaggtACAGGACATGCAACGCCAGTTTCgctcagagGCAGGTggaag
scCHyM976	WDR43	Gene KO	ENSG00000163811.12	N/A	N/A	N/A	chr2|28925030-28925031|+	chr2:28925014-28925033:+	CAATTCAGATAGCAACACCT	0.724746	0.424011	chr2|28922937-28922940|+	chr2:28922918-28922940:+	GCCTGTCAAGTTGGCTGTTGTTT	0.796764	1	N/A	N/A	agagaACCTGCagagaccgCAATTCAGATAGCAACACCTgtttAGAGACGTGGATTCACTCGAAGGACGTCTCTaggtGCCTGTCAAGTTGGCTGTTGTTTgctcagagGCAGGTggaag
scCHyM977	XBP1	Gene KO	ENSG00000100219.16	N/A	N/A	N/A	chr22|28799091-28799092|-	chr22:28799089-28799108:-	GAAGGCTCGAATGAGTGAGC	0.559607	0.207593	chr22|28796184-28796187|-	chr22:28796184-28796206:-	GTCTTTCCTCCCAGGGGAATGAA	0.513214	0.9757	N/A	N/A	agagaACCTGCagagaccgGAAGGCTCGAATGAGTGAGCgtttTGAGACGCGGTTAACCCTCGACGCCGTCTCCaggtGTCTTTCCTCCCAGGGGAATGAAgctcagagGCAGGTggaag
scCHyM978	XBP1	Gene KO	ENSG00000100219.16	N/A	N/A	N/A	chr22|28796183-28796184|-	chr22:28796181-28796200:-	CCTCCCAGGGGAATGAAGTG	0.678965	0.169434	chr22|28799132-28799135|+	chr22:28799113-28799135:+	GATCTCTGGCAGTCTGAGCTGCT	0.245328	0.950943	N/A	N/A	agagaACCTGCagagaccgCCTCCCAGGGGAATGAAGTGgtttAGAGACGCTCAATTTTAGCGGATCCGTCTCGaggtGATCTCTGGCAGTCTGAGCTGCTgctcagagGCAGGTggaag
scCHyM979	XPO1	Gene KO	ENSG00000082898.19	N/A	N/A	N/A	chr2|61492671-61492672|-	chr2:61492669-61492688:-	ATCAAGTGAATGGTACAGAG	0.748444	0.238477	chr2|61498682-61498685|-	chr2:61498682-61498704:-	AGACCAAATTAATCAGCACATTG	0.788962	1	N/A	N/A	agagaACCTGCagagaccgATCAAGTGAATGGTACAGAGgtttAGAGACGCTGCGTTGCAATACATCCGTCTCGaggtAGACCAAATTAATCAGCACATTGgctcagagGCAGGTggaag
scCHyM980	XPO1	Gene KO	ENSG00000082898.19	N/A	N/A	N/A	chr2|61493964-61493965|+	chr2:61493948-61493967:+	ACTTCCAGAAAGCAACGGAG	0.674907	0.322939	chr2|61492680-61492683|+	chr2:61492661-61492683:+	CATGACCACTCTGTACCATTCAC	0.838365	1	N/A	N/A	agagaACCTGCagagaccgACTTCCAGAAAGCAACGGAGgtttTGAGACGATGCGTTCCGGAATGCGCGTCTCAaggtCATGACCACTCTGTACCATTCACgctcagagGCAGGTggaag
scCHyM981	XPO5	Gene KO	ENSG00000124571.18	N/A	N/A	N/A	chr6|43565708-43565709|+	chr6:43565692-43565711:+	ATCTCCAAATAAGACCATCA	0.666974	0.267622	chr6|43567287-43567290|+	chr6:43567268-43567290:+	AGCAGTGATGTGACTCATAGACA	0.773103	1	N/A	N/A	agagaACCTGCagagaccgATCTCCAAATAAGACCATCAgtttCGAGACGTTATCCAAAATCAAATGCGTCTCGaggtAGCAGTGATGTGACTCATAGACAgctcagagGCAGGTggaag
scCHyM982	XPO5	Gene KO	ENSG00000124571.18	N/A	N/A	N/A	chr6|43570569-43570570|-	chr6:43570567-43570586:-	GCAAACATTAACCCAGAACA	0.650802	0.183022	chr6|43555932-43555935|+	chr6:43555913-43555935:+	GGATCCAAACGACATGCCAACCT	0.835271	1	N/A	N/A	agagaACCTGCagagaccgGCAAACATTAACCCAGAACAgtttAGAGACGTTCTTGGCAAACTATTCCGTCTCAaggtGGATCCAAACGACATGCCAACCTgctcagagGCAGGTggaag
scCHyM983	YARS2	Gene KO	ENSG00000139131.13	N/A	N/A	N/A	chr12|32755626-32755627|+	chr12:32755610-32755629:+	CATGAAGCGAGTCTGCCGTG	0.75186	0.68364	chr12|32755190-32755193|-	chr12:32755190-32755212:-	CCAGGTGCTCCAGGCCTATGACT	0.698368	1	N/A	N/A	agagaACCTGCagagaccgCATGAAGCGAGTCTGCCGTGgtttAGAGACGGTTTGGGCAGGGCCTCACGTCTCGaggtCCAGGTGCTCCAGGCCTATGACTgctcagagGCAGGTggaag
scCHyM984	YARS2	Gene KO	ENSG00000139131.13	N/A	N/A	N/A	chr12|32755219-32755220|+	chr12:32755203-32755222:+	GAGCACCTGGTAAAAGAACT	0.651225	0.321989	chr12|32755675-32755678|+	chr12:32755656-32755678:+	GGGAAAACTCGCCGTGCCACGGT	0.635287	1	N/A	N/A	agagaACCTGCagagaccgGAGCACCTGGTAAAAGAACTgtttAGAGACGCACCTTTATGTGAGCGACGTCTCAaggtGGGAAAACTCGCCGTGCCACGGTgctcagagGCAGGTggaag
scCHyM985	ZC3H13	Gene KO	ENSG00000123200.17	N/A	N/A	N/A	chr13|45985591-45985592|-	chr13:45985589-45985608:-	TAAGAGACTCCAGAGACATG	0.703656	0.162339	chr13|45979935-45979938|+	chr13:45979916-45979938:+	AGGATAGCTACTTCGAGTTTCCC	0.832355	1	N/A	N/A	agagaACCTGCagagaccgTAAGAGACTCCAGAGACATGgtttGGAGACGTCTTGGTCGAAATTTATCGTCTCAaggtAGGATAGCTACTTCGAGTTTCCCgctcagagGCAGGTggaag
scCHyM986	ZC3H13	Gene KO	ENSG00000123200.17	N/A	N/A	N/A	chr13|46003257-46003258|-	chr13:46003255-46003274:-	TACCAGAAGATATCGCTCTG	0.710851	0.490267	chr13|45988819-45988822|+	chr13:45988800-45988822:+	ATGGCGTCGATCATGAGACTGTG	0.69552	1	N/A	N/A	agagaACCTGCagagaccgTACCAGAAGATATCGCTCTGgtttGGAGACGTGCTCGTCTTACACATTCGTCTCCaggtATGGCGTCGATCATGAGACTGTGgctcagagGCAGGTggaag
scCHyM987	NA	Intergenic	N/A	N/A	N/A	N/A	chr1:227913843-227913844:-	chr1:227913841-227913860:-	GCACCGCTGCTCTGCTCTGC	0	0	chrX:35288897-35288900:-	chrX:35288897-35288919:-	CTTGGTAAATACAAGTAAAATGG	0.577075	0	intergenic_control	undefined	agagaACCTGCagagaccgGCACCGCTGCTCTGCTCTGCgtttAGAGACGATAGGCAACAACGGCGACGTCTCTaggtCTTGGTAAATACAAGTAAAATGGgctcagagGCAGGTggaag
scCHyM988	NA	Intergenic	N/A	N/A	N/A	N/A	chr2:17067306-17067307:-	chr2:17067304-17067323:-	AAGAATCTTGTATCCATTAC	0	0	chrY:15693738-15693741:-	chrY:15693738-15693760:-	TCCAATTCTAAGGACCCATAAAA	0.411959	0	intergenic_control	undefined	agagaACCTGCagagaccgAAGAATCTTGTATCCATTACgtttAGAGACGCAATCCGAACCTGGGTTCGTCTCTaggtTCCAATTCTAAGGACCCATAAAAgctcagagGCAGGTggaag
scCHyM989	NA	Intergenic	N/A	N/A	N/A	N/A	chr2:175071980-175071981:+	chr2:175071964-175071983:+	CACCAAGGGATGCCAAAGGC	0	0	chr13:80739671-80739674:+	chr13:80739652-80739674:+	CTACTGTCCATAAAGTCATTCTA	0.822299	0	intergenic_control	undefined	agagaACCTGCagagaccgCACCAAGGGATGCCAAAGGCgtttGGAGACGGAACGGGGTCTCTTTTCCGTCTCAaggtCTACTGTCCATAAAGTCATTCTAgctcagagGCAGGTggaag
scCHyM990	NA	Intergenic	N/A	N/A	N/A	N/A	chr2:189290846-189290847:+	chr2:189290830-189290849:+	TGGTACAATATCTCAAGACA	0	0	chr18:53772236-53772239:+	chr18:53772217-53772239:+	GATGGCATTTCTGCTTAGGGAAT	0.81295	0	intergenic_control	undefined	agagaACCTGCagagaccgTGGTACAATATCTCAAGACAgtttCGAGACGCGCCATCCGGTCTCGTCCGTCTCCaggtGATGGCATTTCTGCTTAGGGAATgctcagagGCAGGTggaag
scCHyM991	NA	Intergenic	N/A	N/A	N/A	N/A	chr3:103462850-103462851:-	chr3:103462848-103462867:-	TTTAGGCCATCTCATGTTTG	0	0	chrY:16830138-16830141:+	chrY:16830119-16830141:+	CCCACACCAAATAGCAATTGTTA	0.74332	0	intergenic_control	undefined	agagaACCTGCagagaccgTTTAGGCCATCTCATGTTTGgtttAGAGACGCATCTTGCCCGGCGCTTCGTCTCCaggtCCCACACCAAATAGCAATTGTTAgctcagagGCAGGTggaag
scCHyM992	NA	Intergenic	N/A	N/A	N/A	N/A	chr4:148702626-148702627:-	chr4:148702624-148702643:-	ATTGCTTGGGAAAGAGGTAA	0	0	chr15:97018743-97018746:+	chr15:97018724-97018746:+	TTATGTGAGAATGTAGGCTATTA	0.875537	0	intergenic_control	undefined	agagaACCTGCagagaccgATTGCTTGGGAAAGAGGTAAgtttTGAGACGTATTTCGTACCATCTCCCGTCTCCaggtTTATGTGAGAATGTAGGCTATTAgctcagagGCAGGTggaag
scCHyM993	NA	Intergenic	N/A	N/A	N/A	N/A	chr4:159595511-159595512:-	chr4:159595509-159595528:-	CCTATTGCCCAGTTTGGTGA	0	0	chr20:20897892-20897895:+	chr20:20897873-20897895:+	GAGTAGCGATTGCTGAATTGCAC	0.746475	0	intergenic_control	undefined	agagaACCTGCagagaccgCCTATTGCCCAGTTTGGTGAgtttAGAGACGTATTGCCCCGTGATGAACGTCTCGaggtGAGTAGCGATTGCTGAATTGCACgctcagagGCAGGTggaag
scCHyM994	NA	Intergenic	N/A	N/A	N/A	N/A	chr5:120241045-120241046:-	chr5:120241043-120241062:-	TCATACAAACTTAGAAGTTG	0	0	chrY:20718456-20718459:+	chrY:20718437-20718459:+	GAAACACATCCCTTGCTCAGAGA	0.849164	0	intergenic_control	undefined	agagaACCTGCagagaccgTCATACAAACTTAGAAGTTGgtttAGAGACGTTCCTCCTTGCTGCTTCCGTCTCCaggtGAAACACATCCCTTGCTCAGAGAgctcagagGCAGGTggaag
[truncated: 72 more rows]
