# Supplementary material for: Single-cell exon deletion profiling reveals splicing events that shape gene expression and cell state dynamics
Source: Nat Commun. 2026 Feb 3;17:1218. doi: 10.1038/s41467-026-68774-w (PMC12868714; doi:10.1038/s41467-026-68774-w)
Supplement: Supplementary file 5 — Supplementary Data 3 [file 41467_2026_68774_MOESM5_ESM.xlsx]

## Sheet: GeneKO_DEG_summary
Total number of differentially expressed genes for targeted genes
upregulated if log2FoldChange > 0.5 and 'padj' < 0.05
downregulated if log2FoldChange' < -0.5 and 'padj' < 0.05
Perturbed gene	DEG	Upregulated	Downregulated
AAMP	1000	619	381
AQR	4786	2819	1967
ASCC3	74	15	59
ATR	426	214	212
BRD8	203	168	35
CCAR1	102	83	19
CCT7	493	377	116
CDC45	349	249	100
CDK12	1234	703	531
CHAF1A	1057	959	98
CMTR1	202	115	87
CNOT1	6269	4432	1837
CNOT9	99	53	46
COPE	97	48	49
CREBBP	1566	800	766
CSTF3	1742	1351	391
CTR9	3639	2288	1351
CTU2	17	4	13
DAP3	58	25	33
DDX21	374	245	129
DDX27	191	123	68
DDX6	1136	863	273
DGCR8	483	195	288
DHX33	153	103	50
DIMT1	407	289	118
DNMT3B	206	80	126
EEF2	1033	497	536
EIF2B1	990	815	175
EIF2B3	1678	1222	456
EIF3A	1750	1113	637
ELP3	827	623	204
ERN1	112	13	99
ESPL1	631	439	192
ETFA	232	124	108
EXOC1	227	88	139
EXOSC2	2324	2025	299
EXOSC5	1893	1763	130
EXOSC7	3078	2760	318
EZH2	424	414	10
FANCI	218	141	77
FAS	39	4	35
GBF1	242	229	13
GTF2H3	125	106	19
GTF3C2	72	37	35
HARS1	2067	1511	556
HDAC3	165	49	116
HEATR1	996	718	278
HELQ	85	26	59
HIRA	642	478	164
HSCB	101	11	90
INO80	804	227	577
LARS1	2058	1499	559
LETM1	162	141	21
LRPPRC	41	28	13
LSM11	107	95	12
MAGOH	761	423	338
MCM5	113	63	50
MCM6	127	78	49
MDN1	645	426	219
MED1	515	219	296
MED14	3562	2228	1334
METTL3	224	95	129
MRPL9	2	0	2
MTOR	931	709	222
MTREX	4658	4052	606
NAA15	162	71	91
NAA50	129	56	73
NBAS	22	20	2
NCBP1	5489	3518	1971
NDC1	297	149	148
NELFA	1882	1426	456
NELFB	1322	999	323
NGDN	492	314	178
NKAP	796	277	519
NOL10	372	245	127
NOL6	314	183	131
NOP14	307	181	126
NPLOC4	2021	1455	566
NRF1	2116	1213	903
NUBP1	116	84	32
NUP155	2745	1774	971
NUP54	1208	794	414
NUP88	1451	1112	339
NUP93	643	475	168
NUP98	553	449	104
OGT	1787	1073	714
PCF11	493	406	87
PDPK1	36	22	14
PHF5A	1816	1323	493
PI4KA	178	34	144
PKM	344	211	133
POLE2	1071	762	309
POLR1A	1668	1359	309
POLR1C	1449	1176	273
POLR3A	1609	924	685
POLR3F	1773	1103	670
POP1	250	189	61
PPP6R3	137	56	81
PRPF4	1627	915	712
PRPF6	1083	846	237
PSMD13	1031	678	353
PSMD3	751	620	131
PUM1	193	150	43
QARS1	1910	1387	523
RBM17	311	79	232
RFC2	720	493	227
RFT1	149	11	138
RNGTT	2002	1730	272
RPA1	657	552	105
RPAP1	1176	923	253
RPS11	1144	727	417
RPSA	276	192	84
RPTOR	671	563	108
RRP12	367	203	164
RTF1	3204	1529	1675
RTRAF	106	34	72
SEH1L	70	36	34
SIN3A	2456	1603	853
SKP2	10	9	1
SLC7A5	4	0	4
SMC5	203	43	160
SMG5	254	224	30
SPAG5	250	103	147
SRP72	143	77	66
SRRT	2809	2015	794
SUPT6H	4767	3460	1307
SUPV3L1	70	65	5
TAF1	4266	2902	1364
TAF5	3424	2450	974
TFAM	19	3	16
TIMM44	1229	980	249
TIPIN	65	46	19
TRRAP	5035	3373	1662
UBA3	181	73	108
UBE2I	615	389	226
UBE2Q2	89	18	71
UBR4	9	3	6
UTP20	906	663	243
VPS29	349	307	42
WDHD1	470	258	212
WDR43	1443	1062	381
XBP1	28	5	23
XPO1	2588	1813	775
XPO5	203	72	131
YARS2	82	29	53
ZC3H13	566	464	102

## Sheet: GeneKO_DEG_list
PyDESeq2 results for regulated genes in gene knockout pseudo-bulk analysis
Perturbed gene	Expressed gene	baseMean	log2FoldChange	lfcSE	stat	pvalue	padj
AAMP	A4GALT	34.0655	-0.702685	0.238906	-2.94126	0.00326879	0.0232882
AAMP	AACS	54.1629	-0.623779	0.194375	-3.20915	0.00133128	0.0112577
AAMP	AAMP	104.115	-1.0827	0.165742	-6.53247	6.46936e-11	3.2473e-09
AAMP	ABCC1	155.852	-0.525539	0.114908	-4.57356	4.79505e-06	9.2413e-05
AAMP	ABCC4	121.682	-0.619686	0.139818	-4.43208	9.33266e-06	0.000164315
AAMP	ABHD13	24.5562	0.549645	0.208046	2.64194	0.00824325	0.0474996
AAMP	ABRAXAS2	84.7326	0.684345	0.110228	6.20843	5.35162e-10	2.30356e-08
AAMP	ABT1	94.9626	0.51673	0.112938	4.57533	4.75462e-06	9.18936e-05
AAMP	ACACA	495.615	-0.6731	0.0716322	-9.39661	5.63515e-21	9.37703e-19
AAMP	ACADSB	38.295	-0.753121	0.245176	-3.07176	0.00212801	0.0164794
AAMP	ACOX1	68.794	-0.64752	0.173799	-3.72568	0.000194788	0.00229524
AAMP	ACSL3	115.432	-0.908269	0.16212	-5.60247	2.11321e-08	6.75287e-07
AAMP	ACSL4	95.8156	-0.575558	0.147205	-3.90989	9.23372e-05	0.00121265
AAMP	ACSS2	34.0161	-0.659834	0.243299	-2.71203	0.00668735	0.0403577
AAMP	ACTR3B	61.8818	-0.708838	0.182665	-3.88053	0.00010423	0.00134679
AAMP	ACVR1	62.2629	-0.51306	0.182766	-2.8072	0.00499735	0.0323008
AAMP	ACVR1B	48.5342	-0.562421	0.210335	-2.67393	0.00749681	0.0441303
AAMP	ACVR2B	44.8771	-0.736723	0.231992	-3.17564	0.00149507	0.0123638
AAMP	ADAMTS9-AS2	15.5569	0.728835	0.276936	2.63178	0.00849391	0.0485544
AAMP	ADAMTSL1	58.2549	-0.674085	0.216239	-3.11731	0.00182508	0.0144955
AAMP	ADGRL1	59.482	-0.626856	0.185608	-3.37731	0.000731975	0.00687865
AAMP	ADH5	207.387	0.551856	0.0745726	7.40025	1.35928e-13	9.3203e-12
AAMP	AEN	103.903	0.616851	0.0981895	6.28225	3.3371e-10	1.49785e-08
AAMP	AGAP1	400.189	-0.725086	0.0841617	-8.6154	6.96995e-18	8.12863e-16
AAMP	AIMP1	166.613	0.601793	0.0862566	6.97678	3.02016e-12	1.73882e-10
AAMP	AIP	39.4648	0.516427	0.181881	2.83937	0.00452023	0.0299411
AAMP	AJUBA	26.5065	1.10132	0.187125	5.88546	3.9696e-09	1.46789e-07
AAMP	AK4	98.0949	-0.749766	0.176109	-4.2574	2.06815e-05	0.000328139
AAMP	AKIP1	39.7246	0.519186	0.167144	3.10623	0.00189491	0.0149395
AAMP	AKIRIN2	121.72	0.838549	0.0988705	8.48129	2.22711e-17	2.49089e-15
AAMP	ALAS1	54.6783	0.945687	0.144362	6.5508	5.72285e-11	2.91374e-09
AAMP	ALG5	116.768	0.664389	0.0931895	7.12944	1.00777e-12	6.30784e-11
AAMP	ALKBH8	32.401	0.67259	0.171292	3.92656	8.61698e-05	0.00114599
AAMP	ALX1	24.5306	0.744759	0.204858	3.63549	0.000277457	0.00308549
AAMP	AMZ2	44.0444	0.654052	0.154063	4.24536	2.18244e-05	0.000343477
AAMP	ANGPT1	77.048	-0.525497	0.183871	-2.85797	0.00426359	0.0286726
AAMP	ANKMY1	42.3099	-0.699506	0.221142	-3.16316	0.00156069	0.0127978
AAMP	ANKS6	47.1542	-0.599121	0.205394	-2.91693	0.00353492	0.0248245
AAMP	ANXA2R	15.3795	0.766052	0.259233	2.95507	0.00312594	0.0224437
AAMP	AP2A1	58.8616	-0.714435	0.187177	-3.81689	0.000135145	0.00167337
AAMP	APOE	121.628	0.79918	0.167229	4.77897	1.76195e-06	3.78017e-05
AAMP	APOLD1	74.4145	0.638317	0.197847	3.22632	0.00125395	0.0106938
AAMP	ARAP3	6.97537	1.05471	0.348429	3.02704	0.00246961	0.0186795
AAMP	ARHGAP44	52.2159	-0.620948	0.20225	-3.0702	0.00213918	0.0165471
AAMP	ARHGAP8	72.7703	-0.609364	0.163191	-3.73405	0.000188425	0.00223182
AAMP	ARHGEF10	106.734	-0.649521	0.142948	-4.54374	5.52649e-06	0.00010488
AAMP	ARHGEF3	83.6884	-0.536043	0.152534	-3.51425	0.000441001	0.00455523
AAMP	ARHGEF37	6.67034	1.07239	0.392274	2.73378	0.0062611	0.0384485
AAMP	ARID3A	47.9523	-0.576666	0.211568	-2.72568	0.00641701	0.0392173
AAMP	ARMT1	226.223	0.527604	0.076633	6.88482	5.78605e-12	3.23568e-10
AAMP	ARSG	49.0668	-0.758174	0.215313	-3.52127	0.000429491	0.00446337
AAMP	ASB8	41.1549	0.738119	0.155862	4.73571	2.18287e-06	4.5753e-05
AAMP	ASF1B	68.118	-0.69077	0.174513	-3.95828	7.54905e-05	0.00101785
AAMP	ASS1	38.5817	-0.93514	0.336885	-2.77584	0.00550589	0.0346691
AAMP	ATF4	339.638	0.771247	0.07353	10.4889	9.71808e-26	2.45562e-23
AAMP	ATF7IP2	120.182	-0.629317	0.136053	-4.62552	3.73654e-06	7.47795e-05
AAMP	ATG10	71.737	-0.649812	0.174137	-3.73162	0.000190256	0.00225155
AAMP	ATG12	134.416	0.583715	0.0982107	5.9435	2.79007e-09	1.05751e-07
AAMP	ATG16L1	31.868	-0.809071	0.284357	-2.84527	0.00443739	0.0295357
AAMP	ATL1	11.9191	1.1076	0.31741	3.48948	0.000483961	0.00490249
AAMP	ATOSA	33.3035	0.603262	0.223222	2.70252	0.0068816	0.041329
AAMP	ATP10D	208.578	-0.848233	0.119577	-7.0936	1.30666e-12	7.8891e-11
AAMP	ATP11A	118.468	-0.549906	0.136017	-4.04291	5.27917e-05	0.000739571
AAMP	ATP1A3	14.8571	1.003	0.23824	4.21002	2.55343e-05	0.000393336
AAMP	ATP2A1-AS1	21.3713	1.06532	0.200646	5.30946	1.09953e-07	3.09981e-06
AAMP	ATP5IF1	529.452	0.654726	0.059945	10.9221	9.03596e-28	2.68034e-25
AAMP	ATP5MC2	625.436	0.507333	0.0497657	10.1944	2.09977e-24	4.62118e-22
AAMP	ATP5MF	550.816	0.524615	0.0511589	10.2546	1.12832e-24	2.60948e-22
AAMP	ATP5PO	349.214	0.61067	0.0692249	8.82154	1.12898e-18	1.42638e-16
AAMP	ATP6AP1-DT	15.2426	0.731886	0.264952	2.76234	0.00573888	0.0359042
AAMP	ATP6V0B	441.022	0.604934	0.0643938	9.3943	5.76016e-21	9.46957e-19
AAMP	ATP6V1B2	49.9919	0.831848	0.140312	5.92858	3.05564e-09	1.14544e-07
AAMP	ATP6V1E2	26.4834	-0.863924	0.30287	-2.85246	0.00433818	0.029068
AAMP	ATP8B1	24.6729	-1.30591	0.356669	-3.6614	0.000250838	0.00283805
AAMP	AUP1	126.127	0.991812	0.093299	10.6305	2.15044e-26	5.64285e-24
AAMP	B4GALNT3	103.652	-0.555977	0.147183	-3.77745	0.000158443	0.00191154
AAMP	B4GALT5	134.785	-0.738664	0.129378	-5.70935	1.13405e-08	3.83024e-07
AAMP	BAG1	192.663	-0.522259	0.103696	-5.03642	4.7431e-07	1.16193e-05
AAMP	BBOX1	12.6633	0.844846	0.281826	2.99776	0.00271973	0.0201142
AAMP	BBS10	8.44775	1.0131	0.323709	3.12967	0.00175	0.0139914
AAMP	BCLAF3	34.6389	-0.718751	0.255599	-2.81202	0.00492307	0.0319274
AAMP	BCR	84.0822	-0.516577	0.155442	-3.32327	0.000889673	0.0080769
AAMP	BEND3	47.5285	-0.615611	0.202888	-3.03424	0.00241146	0.0183312
AAMP	BET1	48.1496	0.612926	0.154366	3.9706	7.16904e-05	0.000974318
AAMP	BEX2	10.6306	0.935118	0.340125	2.74934	0.0059716	0.0371557
AAMP	BGLAP	5.78784	1.36849	0.375768	3.64184	0.000270691	0.00302257
AAMP	BLTP2	84.3283	-0.862983	0.165874	-5.20266	1.96459e-07	5.21534e-06
AAMP	BMERB1	30.2394	0.723276	0.206263	3.50657	0.00045393	0.00466758
AAMP	BMI1	88.1772	0.518429	0.11334	4.57409	4.78283e-06	9.23079e-05
AAMP	BNIP1	30.2314	1.02296	0.181038	5.65055	1.59936e-08	5.22088e-07
AAMP	BOC	8.89708	1.006	0.322318	3.12113	0.00180156	0.0143421
AAMP	BOD1	178.145	0.560134	0.0861053	6.50521	7.75834e-11	3.8636e-09
AAMP	BPGM	28.3701	0.628005	0.185252	3.39001	0.000698912	0.00662728
AAMP	BRIX1	239.959	0.55805	0.0741765	7.52327	5.34232e-14	4.0274e-12
AAMP	BRWD3	84.4366	-0.597683	0.157321	-3.79912	0.00014521	0.00177544
AAMP	BTG3	104.089	-0.580716	0.143179	-4.05589	4.99448e-05	0.000705483
AAMP	C10orf143	9.05459	-2.27068	0.856176	-2.65211	0.00799896	0.0463661
AAMP	C12orf57	165.809	0.522419	0.102848	5.07954	3.78348e-07	9.43795e-06
AAMP	C17orf75	61.2974	0.544059	0.136448	3.9873	6.68284e-05	0.000921894
AAMP	C18orf54	25.1108	0.711642	0.200378	3.55149	0.000383055	0.00405491
AAMP	C1QTNF7-AS1	16.665	1.36939	0.311353	4.3982	1.0915e-05	0.000188049
AAMP	C1S	59.9472	0.559883	0.164884	3.39561	0.000684748	0.00653384
AAMP	C1orf109	76.6632	0.63976	0.125036	5.11659	3.11102e-07	7.9494e-06
AAMP	C1orf35	123.821	0.597922	0.103573	5.77298	7.78814e-09	2.76024e-07
AAMP	C2orf49-DT	38.6659	0.530412	0.190384	2.78601	0.00533615	0.0338345
AAMP	C6orf136	18.0152	-1.07356	0.387138	-2.77307	0.00555301	0.0349014
AAMP	C6orf62	126.051	-0.676322	0.135323	-4.99785	5.79736e-07	1.40506e-05
AAMP	C8orf33	181.585	0.774528	0.0832126	9.30782	1.30481e-20	2.07025e-18
AAMP	CA2	44.502	-0.693762	0.2243	-3.09301	0.00198136	0.0155199
AAMP	CAB39L	30.077	0.707287	0.204235	3.4631	0.000533998	0.0053158
AAMP	CACNB4	218.364	-0.557446	0.116787	-4.77318	1.81342e-06	3.87233e-05
AAMP	CALML4	94.2223	-0.664769	0.15658	-4.24556	2.18048e-05	0.000343477
AAMP	CALR	513.052	-0.567248	0.0680951	-8.33023	8.06852e-17	8.34053e-15
AAMP	CAMK2N1	15.869	0.817475	0.276655	2.95485	0.00312818	0.0224437
AAMP	CAMKK2	46.5013	-0.633761	0.201283	-3.14861	0.00164049	0.0133004
AAMP	CARD8	33.6837	0.512915	0.18054	2.841	0.00449724	0.0298177
AAMP	CATSPERZ	15.4058	0.690437	0.253592	2.72263	0.00647639	0.0394311
AAMP	CAV1	44.3866	0.940019	0.252395	3.72439	0.000195785	0.00230499
AAMP	CAV2	27.5016	0.703977	0.197202	3.56983	0.000357218	0.003841
AAMP	CC2D2A	65.6665	0.533665	0.14726	3.62395	0.000290134	0.00320557
AAMP	CCDC150	72.1631	-0.51357	0.166248	-3.08918	0.0020071	0.0157035
AAMP	CCDC34	209.061	0.544955	0.0753982	7.2277	4.91257e-13	3.17687e-11
AAMP	CCDC43	104.74	0.552055	0.101324	5.44839	5.0827e-08	1.55501e-06
AAMP	CCDC59	268.923	0.73766	0.0698591	10.5592	4.6035e-26	1.18518e-23
AAMP	CCDC77	66.6378	-0.562198	0.178661	-3.14673	0.00165107	0.0133465
AAMP	CCDC85A	20.7221	0.74622	0.267484	2.78977	0.00527458	0.0335846
AAMP	CCM2	68.2332	-0.62591	0.172597	-3.62642	0.000287382	0.00317773
AAMP	CCNB1IP1	219.39	0.540731	0.0750941	7.20071	5.9899e-13	3.85529e-11
AAMP	CCNE1	60.0477	-0.518232	0.184731	-2.80533	0.00502643	0.0324129
AAMP	CCSER1	65.8401	0.985534	0.189535	5.19974	1.9957e-07	5.27739e-06
AAMP	CD99L2	36.1217	-1.02105	0.265441	-3.84663	0.000119753	0.00150504
AAMP	CD99P1	39.3497	-0.651527	0.228692	-2.84893	0.0043867	0.0292716
AAMP	CDC23	99.677	0.788689	0.107633	7.32755	2.34399e-13	1.56783e-11
AAMP	CDC37L1-DT	6.86237	1.07969	0.377564	2.85962	0.00424149	0.0285754
AAMP	CDKN2AIP	48.9064	0.683153	0.15187	4.49826	6.85118e-06	0.00012633
AAMP	CDO1	28.7082	0.637453	0.211047	3.02044	0.00252409	0.018955
AAMP	CEACAM16-AS1	34.6068	0.571229	0.185723	3.07571	0.00210005	0.0163184
AAMP	CEACAM19	8.83457	0.968173	0.358958	2.69718	0.00699302	0.0418191
AAMP	CEP41	49.4795	0.633854	0.151335	4.18842	2.80899e-05	0.000425875
AAMP	CEP44	59.8855	0.57961	0.142917	4.05556	5.00144e-05	0.000705735
AAMP	CEP57L1	55.0603	0.698035	0.131835	5.29476	1.19175e-07	3.32543e-06
AAMP	CFAP251	17.1652	0.846854	0.287406	2.94655	0.00321345	0.0229501
AAMP	CFAP300	12.5424	1.08425	0.251968	4.30313	1.684e-05	0.000272576
AAMP	CFAP68	33.7734	0.62342	0.190521	3.27218	0.00106722	0.00940104
AAMP	CGRRF1	30.3682	0.881564	0.17948	4.91177	9.02559e-07	2.08825e-05
AAMP	CHASERR	185.241	0.701161	0.0851959	8.22998	1.87237e-16	1.89248e-14
AAMP	CHCHD4	53.62	-0.505357	0.178138	-2.83689	0.00455557	0.0300584
AAMP	CHIC1	56.0499	-0.517744	0.187777	-2.75723	0.00582935	0.0364034
AAMP	CHRM3	35.0983	1.02788	0.250635	4.10111	4.11174e-05	0.000592447
AAMP	CHRNA5	74.7071	-0.539038	0.157971	-3.41226	0.000644268	0.00620836
AAMP	CHST12	50.1692	-0.58591	0.195591	-2.99559	0.00273913	0.0202467
AAMP	CHST2	15.4833	-1.35618	0.447212	-3.03252	0.00242525	0.018395
AAMP	CIRBP	207.365	0.690613	0.0776963	8.88862	6.18721e-19	8.11774e-17
AAMP	CKAP2-DT	6.40549	1.45953	0.391312	3.72983	0.000191606	0.00226557
AAMP	CKS1B	604.366	0.705303	0.0610782	11.5475	7.59659e-31	2.8015e-28
AAMP	CLASP1-AS1	33.9274	0.920603	0.177546	5.18516	2.15833e-07	5.6854e-06
AAMP	CLDN15	6.85204	1.32287	0.357377	3.70162	0.000214231	0.00248147
AAMP	CLEC11A	23.6416	0.635045	0.214756	2.95705	0.003106	0.0223767
AAMP	CLEC2B	4.88826	1.29163	0.393789	3.28001	0.00103805	0.0091796
AAMP	CLGN	26.9818	0.821655	0.199059	4.1277	3.66409e-05	0.000537597
AAMP	CLK4	30.4657	0.510609	0.192035	2.65894	0.00783871	0.0457091
AAMP	CLUAP1	41.9382	0.521773	0.167204	3.12057	0.00180498	0.0143609
AAMP	CLYBL	28.1417	-0.865901	0.298391	-2.9019	0.00370902	0.0257817
AAMP	CMTM4	171.725	-0.590456	0.109816	-5.37677	7.58322e-08	2.23484e-06
AAMP	CNIH4	332.422	0.613334	0.0664778	9.22615	2.80536e-20	4.11604e-18
AAMP	CNPY3	40.0806	-0.750159	0.229356	-3.27072	0.00107275	0.00943758
AAMP	CNTNAP5	88.7335	-1.36085	0.257784	-5.27903	1.29867e-07	3.57974e-06
AAMP	COBL	64.6245	-0.563213	0.172815	-3.25905	0.00111785	0.00975882
AAMP	COG4	51.7547	0.648899	0.143715	4.51518	6.32616e-06	0.000118247
AAMP	COL19A1	87.6886	-0.535858	0.17031	-3.14637	0.00165308	0.0133548
AAMP	COL26A1	71.1736	-0.534097	0.183151	-2.91616	0.00354367	0.0248603
AAMP	COL27A1	91.8431	-0.508234	0.143736	-3.53588	0.000406413	0.00425544
AAMP	COMMD9	51.0495	0.758071	0.132742	5.71085	1.12412e-08	3.80612e-07
AAMP	COMT	70.2339	0.638074	0.126759	5.03378	4.80904e-07	1.17597e-05
AAMP	COMTD1	47.6825	-0.715653	0.198921	-3.59767	0.000321076	0.00350206
AAMP	COPS5	102.336	0.920882	0.0904789	10.1779	2.48967e-24	5.30805e-22
AAMP	COPS6	130.777	0.702815	0.0873646	8.04462	8.65156e-16	7.97639e-14
AAMP	COPZ1	201.927	0.57686	0.0731864	7.88206	3.22016e-15	2.74619e-13
AAMP	COQ3	29.436	0.518111	0.186031	2.78507	0.00535159	0.0339166
AAMP	COQ5	40.2828	1.00776	0.141556	7.11917	1.08582e-12	6.67583e-11
AAMP	CPNE8	131.672	-0.537958	0.139418	-3.8586	0.00011404	0.00144482
AAMP	CPSF2	148.709	0.543449	0.0896654	6.06086	1.35399e-09	5.37751e-08
AAMP	CRBN	77.1836	0.57597	0.12098	4.76087	1.92761e-06	4.09055e-05
AAMP	CRCP	133.753	0.698965	0.0868149	8.05121	8.19762e-16	7.60929e-14
AAMP	CREBRF	24.8512	0.968771	0.248735	3.89478	9.82862e-05	0.00127969
AAMP	CRIM1-DT	7.58401	1.05779	0.356103	2.97048	0.00297339	0.0216037
AAMP	CSNK2B	306.823	0.533936	0.076114	7.01495	2.30034e-12	1.37066e-10
AAMP	CTNNBIP1	36.8608	-1.58617	0.31088	-5.1022	3.35734e-07	8.51504e-06
AAMP	CUTC	80.0172	0.720864	0.116914	6.16579	7.01331e-10	2.93548e-08
AAMP	CXCL16	17.298	0.813201	0.251965	3.22744	0.00124904	0.0106653
AAMP	CXXC5	36.4087	0.532292	0.179717	2.96184	0.00305804	0.0220778
AAMP	CYB5R1	11.6218	1.16193	0.269518	4.31113	1.62421e-05	0.000265736
AAMP	CYBC1	19.4337	-1.53263	0.421703	-3.63439	0.000278644	0.00309366
AAMP	D2HGDH	29.3019	-1.15034	0.303091	-3.79536	0.00014743	0.00179614
AAMP	DAP	51.9299	-0.82518	0.209754	-3.93403	8.35345e-05	0.00111529
AAMP	DCTN3	132.364	0.707076	0.0893282	7.91549	2.46288e-15	2.12696e-13
AAMP	DDAH2	47.1774	0.630563	0.148601	4.24332	2.20237e-05	0.000346214
AAMP	DDI2	109.455	-0.578412	0.131196	-4.40878	1.03954e-05	0.000180694
AAMP	DDIT3	47.9374	1.60769	0.241353	6.66116	2.71668e-11	1.44238e-09
AAMP	DDN-AS1	25.0812	-1.25378	0.36519	-3.43323	0.000596429	0.00585318
AAMP	DDX28	23.7589	0.658773	0.208251	3.16337	0.00155956	0.0127978
AAMP	DDX54	105.946	-0.632022	0.137337	-4.60199	4.18482e-06	8.18078e-05
AAMP	DENND6A	44.7765	-0.634152	0.218419	-2.90337	0.00369171	0.0256745
AAMP	DEPDC7	10.498	0.8312	0.301494	2.75694	0.00583453	0.0364145
AAMP	DESI1	113.101	-0.532371	0.126406	-4.21158	2.53588e-05	0.000391426
AAMP	DGUOK-AS1	28.1813	0.720475	0.195419	3.68683	0.000227066	0.00261461
AAMP	DHCR24	162.654	-0.546695	0.113122	-4.83279	1.34635e-06	2.9823e-05
AAMP	DHCR7	54.2672	-0.785434	0.194907	-4.02979	5.58272e-05	0.000775834
AAMP	DHRS7	55.0827	0.522136	0.153091	3.41061	0.000648174	0.0062328
AAMP	DHX32	35.3642	-0.693009	0.254436	-2.7237	0.00645542	0.0393761
AAMP	DHX34	39.5698	-0.743861	0.236066	-3.15107	0.00162674	0.0132124
AAMP	DICER1	183.59	-0.561254	0.108537	-5.17109	2.32735e-07	6.07201e-06
AAMP	DKC1	486.518	0.530901	0.0567586	9.35366	8.46666e-21	1.35915e-18
AAMP	DLEU7	36.9712	0.576926	0.200569	2.87645	0.00402182	0.0273023
AAMP	DLG3	84.9071	-0.948129	0.169227	-5.6027	2.11036e-08	6.75287e-07
AAMP	DLK2	11.3136	0.816995	0.286442	2.85222	0.00434156	0.029068
AAMP	DLL1	6.66528	1.1372	0.402934	2.82229	0.00476813	0.0310912
AAMP	DMAC1	110.243	0.685506	0.102143	6.71127	1.92936e-11	1.02836e-09
AAMP	DMAC2	50	0.603368	0.147026	4.10383	4.0637e-05	0.000586763
AAMP	DMD	35.1761	-0.655901	0.235939	-2.77996	0.00543663	0.0342804
AAMP	DMGDH	31.9465	-1.27684	0.386788	-3.30113	0.000962964	0.00859924
AAMP	DMKN	128.535	0.540015	0.119987	4.50062	6.77551e-06	0.000125195
AAMP	DMPK	12.9276	0.899001	0.297172	3.02519	0.00248475	0.0187421
AAMP	DNAJC2	264.614	0.567076	0.0771621	7.34916	1.99455e-13	1.34731e-11
AAMP	DNAJC5	63.7834	-0.705061	0.18553	-3.80026	0.000144543	0.00176887
AAMP	DNMT3B	25.2393	-0.863233	0.288584	-2.99127	0.00277819	0.0205132
AAMP	DOCK1	212.554	-0.504743	0.10253	-4.92289	8.52758e-07	1.98565e-05
AAMP	DOHH	57.7813	0.59654	0.142679	4.18098	2.90251e-05	0.000437139
AAMP	DPF2	141.883	0.924262	0.0868277	10.6448	1.8441e-26	5.03255e-24
AAMP	DPM3	59.4939	0.721757	0.136311	5.29492	1.1907e-07	3.32543e-06
AAMP	DR1	142.794	0.620268	0.0896914	6.91558	4.65955e-12	2.63816e-10
AAMP	DSTNP2	14.0467	0.719348	0.253709	2.83533	0.00457788	0.0301182
AAMP	DTNB	137.597	-0.727599	0.132075	-5.509	3.60874e-08	1.11406e-06
AAMP	DUSP10	9.37982	1.04852	0.395383	2.6519	0.00800393	0.0463752
AAMP	DUSP12	79.4326	0.602491	0.126801	4.75145	2.01963e-06	4.26592e-05
AAMP	DUSP3	46.5171	0.545269	0.152743	3.56984	0.000357204	0.003841
AAMP	DUXAP8	57.0994	-0.528851	0.185201	-2.85556	0.00429616	0.028849
AAMP	DYNC2LI1	21.7847	0.670181	0.220774	3.0356	0.00240061	0.0182588
AAMP	DYNLL1	1749.21	0.663143	0.0415376	15.9649	2.24406e-57	6.12404e-54
AAMP	E2F5	113.233	-0.514062	0.131306	-3.915	9.04055e-05	0.00119418
AAMP	E2F8	45.5121	0.575526	0.148893	3.86536	0.000110926	0.00141722
AAMP	EBAG9	57.0837	0.663308	0.133843	4.95585	7.20141e-07	1.70006e-05
AAMP	EBF3	69.8739	-0.514328	0.173085	-2.97153	0.00296318	0.0215609
AAMP	ECH1	74.5038	0.643932	0.123481	5.21484	1.83977e-07	4.89351e-06
AAMP	ECSIT	76.7128	0.508959	0.121863	4.17649	2.96039e-05	0.000444874
AAMP	EEF1E1	361.504	0.599089	0.0690952	8.67048	4.30299e-18	5.10559e-16
AAMP	EEIG2	73.297	-0.695624	0.195349	-3.56093	0.000369547	0.00394303
AAMP	EFR3B	57.0896	-0.706815	0.183752	-3.84656	0.000119785	0.00150504
AAMP	EIF1	1469.8	0.5067	0.0494264	10.2516	1.16393e-24	2.63376e-22
AAMP	EIF1B	203.376	0.540021	0.0799635	6.75335	1.44475e-11	7.82285e-10
AAMP	EIF2B4	62.3152	0.782126	0.125081	6.25298	4.02703e-10	1.77828e-08
AAMP	EIF2B5	64.0811	0.638121	0.133436	4.78223	1.73358e-06	3.73575e-05
AAMP	EIF5	539.534	0.705713	0.064758	10.8977	1.18214e-27	3.43199e-25
AAMP	ELOVL6	198.596	-0.662399	0.10887	-6.08428	1.17015e-09	4.70993e-08
AAMP	EMC6	243.828	0.619551	0.0706857	8.76487	1.86996e-18	2.27818e-16
AAMP	EMC7	177.006	0.585508	0.0787529	7.43475	1.04768e-13	7.4456e-12
AAMP	EML6	57.6448	0.582199	0.16733	3.47934	0.000502653	0.00506177
AAMP	EMP3	51.9925	1.08257	0.149546	7.23907	4.51777e-13	2.94952e-11
AAMP	ENOX1	46.0945	0.684464	0.202469	3.38058	0.000723327	0.00681146
AAMP	ENSG00000223727	5.10391	1.86328	0.41402	4.50047	6.78046e-06	0.000125195
AAMP	ENSG00000226824	113.767	-0.650447	0.145709	-4.46401	8.04396e-06	0.000144611
AAMP	ENSG00000227240	6.34703	1.31362	0.478063	2.7478	0.00599973	0.0372798
AAMP	ENSG00000228566	67.2082	-2.31775	0.438596	-5.28447	1.26071e-07	3.48932e-06
AAMP	ENSG00000229021	8.80504	-3.89038	1.4764	-2.63504	0.00841268	0.0481939
AAMP	ENSG00000231772	52.5874	-0.751044	0.284771	-2.63736	0.00835533	0.0479632
AAMP	ENSG00000233290	148.646	-1.31404	0.228781	-5.74365	9.26592e-09	3.20897e-07
AAMP	ENSG00000234428	13.6719	-1.23314	0.470987	-2.6182	0.00883954	0.0499443
AAMP	ENSG00000235111	15.7594	-1.09513	0.399721	-2.73973	0.006149	0.037948
AAMP	ENSG00000237356	43.8245	-0.687456	0.243185	-2.82688	0.00470039	0.0307169
AAMP	ENSG00000242282	6.57424	1.31631	0.335323	3.92549	8.65521e-05	0.00114884
AAMP	ENSG00000243176	16.8584	0.80289	0.277927	2.88885	0.00386651	0.0265652
AAMP	ENSG00000250390	47.7168	-0.627382	0.217653	-2.88249	0.00394552	0.0269029
AAMP	ENSG00000253553	79.6285	0.563901	0.148558	3.79584	0.000147147	0.00179429
AAMP	ENSG00000254604	44.4067	-0.786903	0.2326	-3.38307	0.000716792	0.00676392
AAMP	ENSG00000255422	40.3029	0.558903	0.180437	3.0975	0.00195161	0.0153309
AAMP	ENSG00000257514	24.1957	-0.978438	0.357874	-2.73403	0.0062565	0.0384376
AAMP	ENSG00000257545	15.6086	0.900601	0.263487	3.41801	0.000630799	0.00611311
AAMP	ENSG00000257759	8.48961	1.26306	0.469889	2.688	0.00718821	0.0427005
AAMP	ENSG00000258526	56.7472	0.559557	0.156275	3.58059	0.00034282	0.00370958
AAMP	ENSG00000258744	8.5248	1.19321	0.320858	3.71882	0.000200159	0.00234033
AAMP	ENSG00000258927	4.62365	1.49949	0.449911	3.33287	0.000859565	0.00783485
AAMP	ENSG00000267698	19.8914	-1.02333	0.357036	-2.86619	0.00415448	0.0280772
AAMP	ENSG00000267787	25.3739	-0.943753	0.304177	-3.10265	0.00191798	0.0151015
AAMP	ENSG00000268584	6.58548	1.05258	0.383025	2.74806	0.00599486	0.0372664
AAMP	ENSG00000272831	18.2273	0.646225	0.242574	2.66403	0.00772101	0.0451772
AAMP	ENSG00000284294	217.01	0.728151	0.0982145	7.41389	1.22651e-13	8.51529e-12
AAMP	ENSG00000285646	16.1727	0.981155	0.27415	3.5789	0.000345049	0.00373074
AAMP	ENSG00000287022	20.2787	-1.20026	0.371649	-3.22955	0.00123986	0.0106068
AAMP	ENSG00000287126	8.69342	0.978506	0.309772	3.15879	0.00158424	0.0129443
AAMP	ENSG00000287238	940.932	0.635616	0.100847	6.30274	2.92425e-10	1.33449e-08
AAMP	ENSG00000287621	16.4454	1.07757	0.325201	3.31356	0.000921178	0.00832105
AAMP	ENSG00000287720	8.1231	1.27733	0.360813	3.54014	0.000399912	0.00420725
AAMP	ENSG00000287724	8.88158	-1.73057	0.656757	-2.63502	0.00841318	0.0481939
AAMP	ENSG00000287807	8.45464	0.919209	0.332169	2.7673	0.00565231	0.0354275
AAMP	ENSG00000287839	83.7098	0.896773	0.150517	5.95797	2.55385e-09	9.73386e-08
AAMP	ENSG00000288891	34.2649	-0.914868	0.289806	-3.15683	0.00159495	0.0130162
AAMP	ENSG00000289047	36.9153	0.660551	0.163732	4.03435	5.47527e-05	0.000764689
AAMP	ENSG00000289108	91.0182	-0.756571	0.184012	-4.11153	3.93046e-05	0.000571761
AAMP	ENSG00000289901	160.439	-0.585101	0.120031	-4.87459	1.09032e-06	2.47133e-05
AAMP	ENSG00000289956	21.6636	0.665727	0.23936	2.78128	0.00541455	0.0341727
AAMP	ENSG00000290285	12.4785	0.799151	0.285987	2.79436	0.00520024	0.0332508
AAMP	ENSG00000290806	31.4554	0.885469	0.246629	3.59028	0.000330324	0.00359431
AAMP	ENSG00000290921	88.495	-0.601712	0.157009	-3.83234	0.000126932	0.00158606
AAMP	ENSG00000291078	15.0059	1.02655	0.243494	4.21592	2.48766e-05	0.000385729
AAMP	ENSG00000291147	32.2679	-1.23852	0.317775	-3.89746	9.72083e-05	0.00126686
AAMP	ENTPD6	30.9534	-0.716186	0.267127	-2.68107	0.0073388	0.0434062
AAMP	ESAM	6.39977	1.23996	0.355264	3.49024	0.000482585	0.00489218
AAMP	ESRG	87.7548	-0.571511	0.156703	-3.6471	0.00026522	0.00298171
AAMP	ETV1	14.2166	-1.28123	0.477331	-2.68414	0.00727158	0.0431019
AAMP	EVL	153.245	-0.672451	0.123682	-5.43693	5.42071e-08	1.65102e-06
AAMP	EXOSC1	110.036	0.705605	0.0984926	7.16403	7.83368e-13	4.97165e-11
AAMP	EXOSC10	106.925	0.51493	0.0969163	5.31314	1.07755e-07	3.05045e-06
AAMP	EXOSC8	153.204	0.608715	0.0887164	6.86135	6.82119e-12	3.75303e-10
AAMP	EXOSC9	116.777	0.653205	0.0984213	6.63682	3.20519e-11	1.68211e-09
AAMP	EXPH5	131.508	-0.867945	0.144464	-6.00805	1.87765e-09	7.29929e-08
AAMP	F3	129.312	-0.504935	0.146169	-3.45445	0.000551414	0.00547601
AAMP	FA2H	49.2855	0.748117	0.167134	4.47615	7.60007e-06	0.00013772
AAMP	FAHD1	49.3624	0.695458	0.147066	4.72888	2.25757e-06	4.70298e-05
AAMP	FAM111B	57.1792	-0.573872	0.182554	-3.14357	0.00166898	0.013461
AAMP	FAM117B	86.7867	-0.781731	0.168277	-4.6455	3.39262e-06	6.85811e-05
AAMP	FAM174A	25.2843	0.603784	0.220587	2.73717	0.00619711	0.0381587
AAMP	FAM200A	34.7539	0.591002	0.198907	2.97125	0.00296591	0.0215609
AAMP	FAM204A	149.909	0.613382	0.0892352	6.87377	6.25287e-12	3.45731e-10
AAMP	FAM219A	53.0989	-0.64621	0.205584	-3.14329	0.00167061	0.0134645
AAMP	FAM53B	40.0821	-0.608529	0.227647	-2.67313	0.00751471	0.0441785
AAMP	FAM83E	5.06032	1.4175	0.42396	3.34349	0.000827318	0.00759163
AAMP	FAR2	72.981	-0.613863	0.16672	-3.68199	0.000231419	0.00266024
AAMP	FASN	129.694	-0.570163	0.12045	-4.7336	2.20575e-06	4.6091e-05
AAMP	FAXDC2	25.0529	-0.806886	0.306011	-2.63679	0.00836957	0.0480045
AAMP	FBXL12	52.4912	0.606241	0.154571	3.92209	8.77853e-05	0.00116407
AAMP	FCGRT	5.84475	1.24766	0.443029	2.81621	0.00485939	0.0315595
AAMP	FDFT1	257.259	-0.626926	0.0952736	-6.58027	4.69607e-11	2.42719e-09
AAMP	FDX2	55.4968	0.508883	0.139882	3.63794	0.000274832	0.00306379
AAMP	FEZ1	54.9329	0.792021	0.134474	5.88976	3.86766e-09	1.43515e-07
AAMP	FGD4	189.402	-0.820293	0.117208	-6.9986	2.58531e-12	1.50755e-10
AAMP	FHIP1A	43.5266	-0.857212	0.236648	-3.6223	0.00029199	0.00321566
AAMP	FIRRE	296.946	-0.857977	0.106958	-8.02165	1.04335e-15	9.42811e-14
AAMP	FKBP7	19.174	-1.00734	0.371388	-2.71236	0.00668059	0.0403473
AAMP	FLCN	24.9845	0.799437	0.200787	3.98152	6.84768e-05	0.000937178
AAMP	FLRT2	312.623	-0.676137	0.109313	-6.18535	6.19662e-10	2.63404e-08
AAMP	FLVCR2	53.0953	-0.578629	0.198714	-2.91187	0.00359272	0.0251141
AAMP	FMC1	177.597	0.694015	0.0844122	8.22174	2.00566e-16	2.01229e-14
AAMP	FN3KRP	35.3007	0.584067	0.17041	3.42742	0.000609355	0.00596032
AAMP	FOXA1	23.3921	-0.888291	0.316483	-2.80676	0.00500432	0.0323008
AAMP	FOXD1	42.1974	0.598429	0.163386	3.66267	0.000249597	0.0028287
AAMP	FOXD3-AS1	5.77652	1.38066	0.378782	3.64501	0.000267382	0.00299542
AAMP	FRAT2	75.0546	-0.532076	0.169721	-3.13501	0.00171851	0.0137935
AAMP	FREM2	129.078	-1.05951	0.157528	-6.72585	1.74567e-11	9.34106e-10
AAMP	FSTL3	4.66891	1.3064	0.395108	3.30645	0.000944878	0.00846771
AAMP	FUT10	71.4641	-0.507256	0.164118	-3.0908	0.00199621	0.0156272
AAMP	FYN	112.123	-0.512809	0.179525	-2.85648	0.00428369	0.0287936
AAMP	GADD45G	17.2203	1.91116	0.310084	6.16336	7.12164e-10	2.97171e-08
AAMP	GADD45GIP1	420.021	0.574829	0.0613277	9.37307	7.04532e-21	1.14444e-18
AAMP	GAK	71.1903	-0.512602	0.164962	-3.1074	0.00188742	0.0149038
AAMP	GAS5	896.843	1.28958	0.0732889	17.5959	2.64927e-69	3.61492e-65
AAMP	GATM	28.6775	-0.836437	0.289622	-2.88803	0.0038766	0.0265898
AAMP	GBE1	63.9516	-0.67493	0.204382	-3.3023	0.000958968	0.00858041
AAMP	GDAP1	42.9569	0.843811	0.189325	4.45694	8.3138e-06	0.000148874
AAMP	GEMIN2	100.991	0.529116	0.105649	5.00824	5.49301e-07	1.33843e-05
AAMP	GET3	78.988	0.507324	0.122532	4.14033	3.46802e-05	0.000513244
AAMP	GGH	133.488	0.598999	0.0954763	6.27379	3.52355e-10	1.56609e-08
AAMP	GGNBP2	136.067	0.579037	0.0885764	6.53714	6.27046e-11	3.16891e-09
AAMP	GGPS1	77.4961	0.500359	0.13027	3.84094	0.000122563	0.00153711
AAMP	GIHCG	26.4383	0.686021	0.199144	3.44485	0.000571378	0.00564551
AAMP	GLIDR	15.0441	0.822668	0.250176	3.28835	0.00100775	0.00893484
AAMP	GLRX2	53.479	0.764792	0.137265	5.57163	2.52372e-08	7.97135e-07
AAMP	GNPTAB	101.212	-0.564537	0.150234	-3.75771	0.000171475	0.00204235
AAMP	GOLIM4	166.879	-0.522859	0.110302	-4.74025	2.13458e-06	4.48099e-05
AAMP	GPAM	26.0361	0.618739	0.19987	3.09572	0.00196338	0.0154056
AAMP	GPANK1	53.5927	0.79776	0.134929	5.91246	3.3704e-09	1.25998e-07
AAMP	GPATCH1	39.1652	0.680458	0.174231	3.9055	9.40318e-05	0.00123372
AAMP	GPATCH4	242.51	0.845335	0.0654182	12.922	3.38188e-38	2.00634e-35
AAMP	GPCPD1	61.3757	-0.677451	0.189605	-3.57296	0.00035297	0.00380733
AAMP	GPKOW	19.332	0.857059	0.214418	3.99714	6.41127e-05	0.000885443
AAMP	GPR19	16.942	0.778633	0.254471	3.05981	0.00221476	0.017016
AAMP	GREB1	66.986	-0.54217	0.179128	-3.02672	0.0024722	0.0186874
AAMP	GRID1	44.6112	0.524279	0.178114	2.94351	0.00324516	0.0231591
AAMP	GRID2	109.88	0.922478	0.205524	4.48843	7.17505e-06	0.000131945
AAMP	GRIK1	4.66758	1.29713	0.437996	2.96151	0.00306135	0.0220899
AAMP	GSTA4	62.146	0.519724	0.134681	3.85892	0.000113888	0.00144482
AAMP	GTF2H4	28.5725	0.632275	0.181234	3.48871	0.000485354	0.00490931
AAMP	GTPBP8	72.7932	0.569973	0.125255	4.55049	5.35209e-06	0.000102139
AAMP	GUCY1A1	56.1022	-0.551455	0.203464	-2.71034	0.0067215	0.0404922
AAMP	GXYLT2	18.1953	-1.19072	0.419646	-2.83745	0.00454755	0.0300345
AAMP	H2AC11	24.8116	0.641547	0.197525	3.24793	0.00116247	0.0100711
AAMP	H2AC20	55.9216	1.09064	0.143478	7.60142	2.92898e-14	2.24528e-12
AAMP	H2BC15	24.9308	-0.987122	0.342199	-2.88465	0.00391854	0.0268012
AAMP	H3-3A	899.654	0.550403	0.0557928	9.86513	5.89602e-23	1.1493e-20
AAMP	H3C2	47.2147	1.21012	0.140983	8.58347	9.2052e-18	1.0555e-15
AAMP	H3C4	33.4233	0.784892	0.172501	4.55007	5.36283e-06	0.000102201
AAMP	H3C8	24.9393	0.945622	0.201875	4.6842	2.81062e-06	5.73257e-05
AAMP	H4C3	2058.15	0.667592	0.108939	6.12814	8.89147e-10	3.63246e-08
AAMP	HBA1	25.0548	0.576147	0.210393	2.73843	0.00617339	0.0380813
AAMP	HCFC2	31.4003	0.717632	0.197416	3.63513	0.000277846	0.0030873
AAMP	HERPUD2-AS1	11.7443	0.82314	0.284629	2.89198	0.00382822	0.0263952
AAMP	HEXB	47.1772	0.548767	0.160523	3.41863	0.000629374	0.00610653
AAMP	HEXD	34.9405	-1.02887	0.271404	-3.79093	0.000150087	0.00182363
AAMP	HIF1AN	47.5805	0.538983	0.151281	3.56279	0.000366938	0.00392696
AAMP	HINT3	26.0523	0.719599	0.190645	3.77454	0.0001603	0.00192713
AAMP	HIPK2	168.912	-0.524918	0.113905	-4.60839	4.05798e-06	7.96706e-05
AAMP	HIRIP3	52.268	0.584386	0.147151	3.97133	7.14722e-05	0.000973292
AAMP	HIVEP3	13.5391	0.84512	0.2834	2.98208	0.00286299	0.0209804
AAMP	HK2	65.5199	-0.54578	0.161646	-3.3764	0.000734421	0.00689689
AAMP	HLCS	76.6563	-0.71341	0.186177	-3.83189	0.000127161	0.00158748
AAMP	HMGCS1	153.399	-0.873354	0.152589	-5.72358	1.04305e-08	3.54041e-07
AAMP	HMX3	33.0197	0.658946	0.189305	3.48086	0.000499803	0.00504189
AAMP	HOTAIRM1	39.3079	0.787397	0.170762	4.61107	4.00602e-06	7.8809e-05
AAMP	HOXA5	11.7219	0.784889	0.281303	2.79019	0.00526776	0.0335567
AAMP	HOXA6	4.71048	1.26124	0.401974	3.13763	0.0017032	0.013703
AAMP	HOXA7	77.6134	0.607717	0.11817	5.14273	2.70782e-07	6.99776e-06
AAMP	HOXB2	33.1544	0.556754	0.191063	2.91398	0.00356856	0.0249964
AAMP	HOXC10	9.55215	0.818052	0.308261	2.65376	0.00796	0.0461951
AAMP	HOXC13	14.2182	0.817777	0.254358	3.21506	0.00130418	0.0110394
AAMP	HOXC6	16.1748	0.723512	0.266033	2.71964	0.00653539	0.0396755
AAMP	HPS4	38.0781	0.581167	0.16529	3.51605	0.000438017	0.00453127
AAMP	HSBP1L1	139.882	0.829606	0.0917114	9.04584	1.48524e-19	2.06797e-17
AAMP	HSCB	43.0457	0.66931	0.154391	4.33516	1.45657e-05	0.000240907
AAMP	HSF2BP	13.7501	1.04558	0.262985	3.97581	7.014e-05	0.000956105
AAMP	HSP90B1	900.22	-0.535761	0.0627725	-8.53496	1.40208e-17	1.59429e-15
AAMP	HSPA12A	26.1367	-0.845377	0.299526	-2.82238	0.0047668	0.0310912
AAMP	HSPA14	96.3079	0.502304	0.11537	4.35386	1.3376e-05	0.000223398
AAMP	HSPA5	371.583	-0.673463	0.0948263	-7.10208	1.22897e-12	7.48631e-11
AAMP	HSPA8	1061.27	-0.512106	0.0702977	-7.28483	3.22084e-13	2.13342e-11
AAMP	HYOU1	57.2988	-0.548629	0.182505	-3.00611	0.00264616	0.0196768
AAMP	IAPP	5.45737	1.0969	0.386512	2.83793	0.00454068	0.0300182
AAMP	IBA57	9.94741	0.804309	0.30229	2.66072	0.00779742	0.0455177
AAMP	ID3	731.727	0.635496	0.074951	8.47882	2.27488e-17	2.50329e-15
AAMP	IDE	98.1837	-0.533574	0.138698	-3.84702	0.000119561	0.001505
AAMP	IDH1	143.391	-1.0845	0.141244	-7.67819	1.61355e-14	1.27265e-12
AAMP	IDI1	177.619	-0.526205	0.113874	-4.62095	3.81993e-06	7.60919e-05
AAMP	IDS	32.5403	0.559456	0.192951	2.89948	0.00373783	0.0258958
AAMP	IFI27L2	18.5448	0.722155	0.243536	2.9653	0.00302391	0.0218742
AAMP	IFI30	48.1281	-0.520312	0.191321	-2.71958	0.0065365	0.0396755
AAMP	IFRD1	134.167	1.35228	0.0992989	13.6183	3.11698e-42	2.23848e-39
AAMP	IFTAP	54.3906	0.750076	0.134207	5.58896	2.28435e-08	7.26573e-07
AAMP	IGF1R	297.371	-0.555395	0.1075	-5.16648	2.38539e-07	6.19975e-06
AAMP	IGFBP4	21.6403	0.735885	0.227282	3.23776	0.00120471	0.0103516
AAMP	IL27RA	21.8904	0.586803	0.222522	2.63706	0.00836278	0.0479858
AAMP	ILF3-DT	70.3684	0.715094	0.132629	5.3917	6.97927e-08	2.07026e-06
AAMP	IMPA2	50.5571	-0.674406	0.200058	-3.37106	0.000748807	0.00700787
AAMP	INA	16.2749	1.17931	0.246871	4.77701	1.77924e-06	3.81125e-05
AAMP	INO80E	64.6922	0.552445	0.12649	4.36749	1.25682e-05	0.000211719
AAMP	INPP5F	44.9313	-0.864527	0.236034	-3.66272	0.000249548	0.0028287
AAMP	INSIG1	49.1583	-1.39622	0.257573	-5.4207	5.93662e-08	1.79215e-06
AAMP	IRX2-DT	36.4036	0.756044	0.170526	4.4336	9.26704e-06	0.00016337
AAMP	ITM2A	135.894	0.631036	0.151935	4.15332	3.2768e-05	0.000488654
AAMP	ITPR2	427.984	-0.765718	0.112583	-6.80138	1.03622e-11	5.63317e-10
AAMP	JPH1	54.7278	-0.591962	0.196957	-3.00554	0.00265111	0.0197028
AAMP	JUN	20.9339	1.16096	0.29149	3.98285	6.80934e-05	0.000933804
AAMP	JUP	40.8263	-0.575931	0.218601	-2.63463	0.00842301	0.04823
AAMP	KATNA1	88.2939	0.503993	0.120277	4.19027	2.78622e-05	0.000422891
AAMP	KAZN	250.093	-0.561273	0.125529	-4.47127	7.77576e-06	0.000140159
AAMP	KCNN2	4.85199	1.54889	0.376931	4.10922	3.96995e-05	0.000576276
AAMP	KCNQ2	66.1222	-0.904897	0.18543	-4.88	1.06084e-06	2.41655e-05
AAMP	KCTD15	38.9686	0.555039	0.171111	3.24373	0.00117977	0.0101886
AAMP	KCTD5	44.1816	0.50519	0.167283	3.01997	0.002528	0.0189739
AAMP	KIAA1671	124.496	-0.531347	0.123959	-4.28647	1.81538e-05	0.000291421
AAMP	KIN	78.9919	0.701851	0.119502	5.87313	4.27656e-09	1.57712e-07
AAMP	KLF2	19.2675	1.2167	0.309321	3.93345	8.37341e-05	0.00111577
AAMP	KLF6	53.0572	0.531692	0.152851	3.47849	0.000504242	0.00507403
AAMP	KLRG2	108.824	-0.660449	0.140718	-4.69342	2.68678e-06	5.52125e-05
AAMP	KRR1	205.422	0.551129	0.0772209	7.13705	9.53586e-13	5.99616e-11
AAMP	KRT10-AS1	43.6347	1.85462	0.117181	15.8269	2.02941e-56	4.61523e-53
AAMP	KRT8	56.7966	-0.832773	0.305306	-2.72767	0.00637839	0.039107
AAMP	KRTCAP2	240.051	0.648614	0.0765764	8.47015	2.45073e-17	2.65398e-15
AAMP	KTI12	55.6155	0.519703	0.141302	3.67796	0.00023511	0.00269586
AAMP	LAMC3	71.5358	-0.574473	0.163066	-3.52295	0.000426774	0.00443851
AAMP	LDAF1	40.8881	0.822242	0.171491	4.79466	1.62951e-06	3.53492e-05
AAMP	LDLR	80.1869	-1.11407	0.194335	-5.73272	9.88314e-09	3.37984e-07
AAMP	LGALS3BP	22.4577	-0.838104	0.316282	-2.64987	0.00805238	0.0465768
AAMP	LGALS8	20.3368	0.804459	0.217921	3.69151	0.000222923	0.00257125
AAMP	LIG3	54.7747	-0.544667	0.176592	-3.08432	0.00204017	0.0158984
AAMP	LIMK1	26.439	-1.28131	0.343908	-3.72574	0.000194745	0.00229524
AAMP	LINC00205	26.0966	0.60341	0.22043	2.73742	0.00619228	0.0381587
AAMP	LINC00649	58.1451	0.767903	0.138063	5.56199	2.66712e-08	8.38544e-07
AAMP	LINC00888	43.8457	0.628295	0.162169	3.87431	0.000106925	0.00137382
AAMP	LINC00938	13.7315	0.811836	0.295042	2.75159	0.00593061	0.0369175
AAMP	LINC00960	38.7576	0.563403	0.172768	3.26104	0.00111006	0.00970326
AAMP	LINC01090	40.5421	-0.659	0.25137	-2.62163	0.00875093	0.0495462
AAMP	LINC01311	9.99545	1.21461	0.301128	4.03353	5.49445e-05	0.000765799
AAMP	LINC01315	24.4448	-0.732557	0.277748	-2.63749	0.00835212	0.0479632
AAMP	LINC01505	72.7339	0.655432	0.185293	3.53727	0.000404288	0.00424021
AAMP	LINC01608	17.8737	-2.17157	0.822351	-2.64068	0.00827388	0.047656
AAMP	LINC01681	8.16104	1.32689	0.415004	3.1973	0.00138719	0.0116482
AAMP	LINC01807	73.3527	0.685908	0.128512	5.3373	9.43398e-08	2.70434e-06
AAMP	LINC01989	15.1728	0.800722	0.278247	2.87773	0.00400543	0.0272046
AAMP	LINC02211	13.6521	0.984791	0.320633	3.0714	0.00213061	0.0164902
AAMP	LINC02595	14.1093	-1.42512	0.491372	-2.90029	0.00372817	0.0258491
AAMP	LINC02609	17.6524	-1.31146	0.441667	-2.96933	0.00298448	0.0216728
AAMP	LINC02641	16.2153	1.64966	0.615631	2.67963	0.00737039	0.0435363
AAMP	LINC02745	17.2825	-1.40013	0.51534	-2.7169	0.00658966	0.0399094
AAMP	LINC02754	38.2366	0.595209	0.185757	3.20424	0.00135419	0.0114076
AAMP	LINC02951	8.12168	1.03106	0.335216	3.0758	0.0020994	0.0163184
AAMP	LINC03011	18.0341	0.713487	0.252538	2.82526	0.00472422	0.0308431
AAMP	LINC03049	7.96561	1.21259	0.32003	3.78901	0.000151251	0.00183614
AAMP	LIPE-AS1	37.556	-1.0022	0.298493	-3.35754	0.000786392	0.00728962
AAMP	LMBRD1	60.5423	-0.618288	0.183209	-3.37477	0.000738777	0.0069248
AAMP	LMBRD2	21.6127	0.60273	0.224661	2.68284	0.00730001	0.0432329
AAMP	LRP5	44.2503	-0.768797	0.224224	-3.4287	0.000606489	0.00593654
AAMP	LRP8	65.8368	-0.970309	0.191135	-5.07656	3.84325e-07	9.55211e-06
AAMP	LRRTM4	89.2832	0.781996	0.169063	4.62546	3.73761e-06	7.47795e-05
AAMP	LRTM1	11.3653	0.860215	0.30326	2.83656	0.00456018	0.0300597
AAMP	LYSET	42.6764	0.807214	0.150462	5.36489	8.09969e-08	2.3666e-06
AAMP	LYSMD2	31.6748	0.6598	0.170988	3.85876	0.000113962	0.00144482
AAMP	LYSMD3	42.7184	0.56507	0.158517	3.56474	0.00036422	0.00390706
AAMP	LZTFL1	17.2196	0.817819	0.232933	3.51096	0.000446495	0.00459806
AAMP	MAGED1	88.8474	-0.513258	0.147015	-3.4912	0.000480861	0.00488196
AAMP	MAGOHB	167.308	0.54554	0.0877712	6.21548	5.11688e-10	2.2165e-08
AAMP	MAIP1	58.1649	0.665785	0.134194	4.96135	7.00061e-07	1.6593e-05
AAMP	MAMLD1	6.2862	1.27087	0.336861	3.77269	0.000161495	0.00193808
AAMP	MAPK8	112.099	-0.589732	0.149889	-3.93447	8.33807e-05	0.00111433
AAMP	MAPT	21.2001	1.23089	0.21081	5.83886	5.25584e-09	1.90734e-07
AAMP	MARVELD1	21.1662	0.724079	0.22208	3.26044	0.00111241	0.00971755
AAMP	MBOAT1	38.0426	-0.661219	0.227927	-2.90101	0.00371965	0.0258228
AAMP	MECR	52.2805	-0.535392	0.196435	-2.72555	0.00641949	0.0392173
AAMP	MED10	137.402	0.637171	0.0960812	6.63158	3.32103e-11	1.7296e-09
AAMP	MED20	40.8589	-0.740314	0.228972	-3.23321	0.00122408	0.0104804
AAMP	MEF2C	145.729	0.685347	0.122915	5.57578	2.46419e-08	7.80135e-07
AAMP	MEGF9	214.616	-0.51255	0.106601	-4.80811	1.52367e-06	3.32117e-05
AAMP	METTL23	36.3469	0.552107	0.178318	3.09619	0.00196024	0.0153898
AAMP	METTL6	61.7321	0.719687	0.133951	5.37277	7.75372e-08	2.27799e-06
AAMP	MICAL3	115.814	-0.589177	0.137757	-4.27692	1.89495e-05	0.000302416
AAMP	MID1IP1	115.115	-0.552669	0.138724	-3.98396	6.77757e-05	0.000930382
AAMP	MINCR	15.9307	1.15258	0.244132	4.72111	2.3456e-06	4.85177e-05
AAMP	MIR17HG	56.0058	-0.698565	0.19312	-3.61726	0.000297739	0.00327369
AAMP	MIR2052HG	7.6312	1.52576	0.392844	3.88388	0.000102805	0.00133217
AAMP	MIR222HG	35.035	-0.790994	0.256405	-3.08494	0.00203591	0.0158834
AAMP	MIS18A	145.033	0.546643	0.0850596	6.42659	1.30502e-10	6.2284e-09
AAMP	MIX23	119.751	0.92875	0.086476	10.74	6.60601e-27	1.83957e-24
AAMP	MKRN2	51.5034	0.605941	0.143871	4.2117	2.53459e-05	0.000391426
AAMP	MKS1	21.9927	0.901086	0.195423	4.61095	4.00831e-06	7.8809e-05
AAMP	MMAB	43.5027	-0.990764	0.225979	-4.38431	1.16352e-05	0.000198701
AAMP	MMADHC-DT	12.719	0.930585	0.334297	2.78371	0.00537415	0.0340122
AAMP	MMGT1	67.165	0.515546	0.127804	4.03389	5.48606e-05	0.000765412
AAMP	MMP24	29.0721	0.587394	0.219667	2.67402	0.00749491	0.0441303
AAMP	MOAP1	12.7941	0.769159	0.286139	2.68806	0.00718681	0.0427005
AAMP	MOB4	159.777	0.530693	0.0940157	5.64472	1.65447e-08	5.38787e-07
AAMP	MORN2	31.25	0.592482	0.188117	3.14954	0.00163526	0.0132658
AAMP	MOXD1	11.1385	-1.86049	0.662856	-2.80677	0.00500407	0.0323008
AAMP	MPDU1	60.8983	0.673758	0.125703	5.35993	8.32563e-08	2.42742e-06
AAMP	MPPED2	261.619	-0.528746	0.105873	-4.99417	5.909e-07	1.42958e-05
AAMP	MRPL1	252.637	0.679148	0.0703093	9.65944	4.48316e-22	8.15636e-20
AAMP	MRPL10	40.809	0.876139	0.15585	5.62168	1.89112e-08	6.11476e-07
AAMP	MRPL18	392.987	0.515741	0.064253	8.02671	1.00118e-15	9.16849e-14
AAMP	MRPL2	73.385	0.541286	0.123564	4.38061	1.18349e-05	0.000201807
AAMP	MRPL22	224.698	0.610029	0.0757287	8.05546	7.91793e-16	7.40001e-14
AAMP	MRPL32	148.105	0.514765	0.0839148	6.13438	8.54915e-10	3.5031e-08
AAMP	MRPL35	111.624	0.819396	0.101197	8.097	5.63303e-16	5.41287e-14
AAMP	MRPL37	157.39	0.514368	0.0819735	6.27481	3.50059e-10	1.56096e-08
AAMP	MRPL38	117.859	0.56116	0.0928916	6.04102	1.53145e-09	6.00479e-08
AAMP	MRPL39	77.4017	0.580932	0.118806	4.88974	1.00971e-06	2.31165e-05
AAMP	MRPL40	164.318	0.575793	0.0835718	6.8898	5.58703e-12	3.13724e-10
AAMP	MRPL45	136.805	0.541731	0.0943896	5.73931	9.50639e-09	3.27562e-07
AAMP	MRPL46	157.291	0.711455	0.0824399	8.62998	6.13614e-18	7.2179e-16
AAMP	MRPL47	387.657	0.75008	0.0530796	14.1312	2.43879e-45	2.55979e-42
AAMP	MRPL52	251.296	0.954822	0.068985	13.841	1.44196e-43	1.15739e-40
AAMP	MRPL58	144.782	0.761256	0.091029	8.36279	6.12546e-17	6.47922e-15
AAMP	MRPS10	157.541	0.771366	0.0856726	9.00365	2.18341e-19	2.97926e-17
AAMP	MRPS11	258.758	0.553406	0.0685934	8.06793	7.15029e-16	6.72867e-14
AAMP	MRPS14	109.718	0.831346	0.104421	7.96151	1.69949e-15	1.51566e-13
AAMP	MRPS18A	56.8752	1.06111	0.130144	8.15339	3.53872e-16	3.51003e-14
AAMP	MRPS18B	158.938	0.80715	0.0824459	9.79006	1.24223e-22	2.3542e-20
AAMP	MRPS18C	291.449	1.00287	0.0643362	15.5879	8.80107e-55	1.71558e-51
AAMP	MRPS22	130.43	0.845159	0.0847347	9.97419	1.97712e-23	3.96733e-21
AAMP	MRPS30	97.2544	0.979813	0.0946084	10.3565	3.90983e-25	9.52673e-23
AAMP	MRPS30-DT	8.41621	1.35377	0.355603	3.80696	0.000140684	0.0017294
AAMP	MRPS31	143.153	0.52997	0.0925707	5.72503	1.03418e-08	3.51906e-07
AAMP	MRPS9	220.488	0.522409	0.0743413	7.02717	2.10765e-12	1.26135e-10
AAMP	MSMO1	126.429	-1.0164	0.159612	-6.36793	1.91601e-10	8.95343e-09
AAMP	MT-ATP6	6691.03	-0.745344	0.0637673	-11.6885	1.45937e-31	5.53141e-29
AAMP	MT-CO3	9325.69	-0.501169	0.0483492	-10.3656	3.5547e-25	8.8189e-23
AAMP	MT-ND2	1677.57	-0.728315	0.0577015	-12.6221	1.59484e-36	8.05987e-34
AAMP	MT-ND4L	159.703	-0.925879	0.124648	-7.42798	1.10269e-13	7.79593e-12
AAMP	MT-ND6	1075.21	-0.571673	0.0721959	-7.91835	2.40682e-15	2.09902e-13
AAMP	MT1X	695.497	-0.517034	0.130343	-3.96672	7.28678e-05	0.000988351
AAMP	MTX1	68.9347	0.563094	0.124064	4.53873	5.65951e-06	0.000106958
AAMP	MVD	34.1856	-0.814484	0.262149	-3.10695	0.00189031	0.0149181
AAMP	MVK	18.3468	-1.02844	0.354068	-2.90463	0.0036769	0.0255976
AAMP	MYB	13.469	-1.58605	0.523123	-3.03189	0.00243024	0.0184226
AAMP	MYBPC1	29.622	-1.11486	0.336927	-3.30891	0.000936604	0.00841895
AAMP	MYL6	1433.74	0.615251	0.0404649	15.2045	3.29899e-52	5.00163e-49
AAMP	MYLIP	46.7438	-1.17932	0.266568	-4.42409	9.68502e-06	0.000169643
AAMP	MYNN	43.4561	0.589339	0.1519	3.87979	0.000104545	0.0013496
AAMP	MYO1D	54.0895	-0.58171	0.208552	-2.78928	0.00528247	0.0336044
AAMP	MYO5C	28.6232	-0.98298	0.287054	-3.42438	0.000616213	0.00601017
AAMP	NCOA5	84.7204	-0.596975	0.157248	-3.79638	0.000146822	0.00179194
AAMP	NCS1	79.5214	-0.645024	0.156633	-4.11807	3.82059e-05	0.000558157
AAMP	NDUFA6	177.37	0.592974	0.0791578	7.49104	6.83303e-14	4.98592e-12
AAMP	NDUFA9	158.558	0.527933	0.0845759	6.24213	4.31656e-10	1.8878e-08
AAMP	NDUFB3	215.483	0.613056	0.0735225	8.33834	7.53393e-17	7.90773e-15
AAMP	NDUFB4	369.083	0.534571	0.0638951	8.36638	5.9414e-17	6.33362e-15
AAMP	NECAB1	10.7834	1.26016	0.284164	4.43465	9.22238e-06	0.000162793
AAMP	NECTIN1	27.8463	-0.725997	0.263359	-2.75668	0.00583914	0.0364145
AAMP	NEIL2	15.561	-1.05151	0.40011	-2.62806	0.00858746	0.0489456
AAMP	NEMP1	62.2635	0.905799	0.12093	7.49029	6.87241e-14	4.98798e-12
AAMP	NEUROG2	5.44889	2.53551	0.439247	5.77239	7.81537e-09	2.76271e-07
AAMP	NEUROG2-AS1	12.3982	1.23396	0.297412	4.14899	3.33949e-05	0.000497461
AAMP	NEXN	31.767	0.744949	0.200061	3.72361	0.00019639	0.00231013
AAMP	NFKBIB	74.4817	0.561837	0.121245	4.63392	3.58808e-06	7.23181e-05
AAMP	NFU1	86.8946	0.797384	0.106417	7.49303	6.73028e-14	4.93735e-12
AAMP	NGDN	113.747	0.907108	0.0950369	9.5448	1.36375e-21	2.35549e-19
AAMP	NGRN	217.084	0.514372	0.0775131	6.63594	3.22449e-11	1.68575e-09
AAMP	NIBAN2	19.3492	-0.905472	0.332911	-2.71986	0.00653097	0.0396755
AAMP	NIPAL1	19.1797	-1.52114	0.455776	-3.33747	0.000845458	0.0077287
AAMP	NKRF	47.5888	-0.636385	0.211115	-3.01439	0.00257493	0.0192415
AAMP	NMRAL1	53.8798	-0.510084	0.184482	-2.76496	0.00569299	0.0356334
AAMP	NOP53	118.084	0.534288	0.0944654	5.65591	1.5502e-08	5.09698e-07
AAMP	NOPCHAP1	90.9792	0.505156	0.107643	4.69288	2.69379e-06	5.52733e-05
AAMP	NPHP1	14.2843	0.783313	0.274851	2.84996	0.0043725	0.0292178
AAMP	NPW	159.821	0.592342	0.107022	5.53477	3.11646e-08	9.7309e-07
AAMP	NQO2	56.1979	-0.65672	0.191838	-3.42331	0.000618641	0.00602954
AAMP	NR1D2	56.4578	0.682835	0.152707	4.47154	7.76593e-06	0.000140159
AAMP	NR2F1-AS1	22.655	0.740119	0.262746	2.81686	0.00484957	0.0315106
AAMP	NRAV	6.35601	0.978518	0.359863	2.71914	0.00654514	0.0397103
AAMP	NRG2	5.87341	1.20388	0.430872	2.79404	0.00520534	0.0332604
AAMP	NRG4	62.4256	-0.657797	0.204991	-3.20891	0.00133241	0.0112577
AAMP	NRIP1	41.3491	0.675699	0.182056	3.71149	0.000206044	0.00240297
AAMP	NRP1	43.1915	0.58367	0.186345	3.13221	0.00173497	0.0139175
AAMP	NSDHL	41.9354	-0.913713	0.235786	-3.87517	0.000106549	0.00137032
AAMP	NSFL1C	89.7162	0.538247	0.109315	4.9238	8.48793e-07	1.98318e-05
AAMP	NSMCE1	53.4653	0.572456	0.15137	3.78183	0.000155679	0.00188486
AAMP	NSMF	31.3938	-0.737464	0.258714	-2.8505	0.00436509	0.0291826
AAMP	NTMT2	15.8254	0.760514	0.283804	2.67972	0.00736844	0.0435363
AAMP	NTN1	8.21748	1.22639	0.365812	3.35251	0.00080081	0.00739313
AAMP	NUDT16L1	68.1901	0.797953	0.129393	6.1669	6.96417e-10	2.92388e-08
AAMP	NUDT8	31.0956	-0.821565	0.263747	-3.11497	0.00183962	0.0145833
AAMP	NUP210	153.331	-0.54572	0.120667	-4.52254	6.11028e-06	0.000114683
AAMP	NUP210L	38.2405	0.702371	0.213418	3.29106	0.0009981	0.00886082
AAMP	NUP37	132.378	0.551248	0.0972889	5.6661	1.46087e-08	4.81486e-07
AAMP	OLFML3	32.3905	-1.20593	0.33095	-3.64383	0.000268613	0.00300428
AAMP	OPTN	42.5479	0.839431	0.150411	5.58093	2.39242e-08	7.59177e-07
AAMP	ORC6	230.539	0.510173	0.075591	6.74913	1.48738e-11	7.99027e-10
AAMP	OSER1	38.5685	0.526687	0.175514	3.00083	0.00269247	0.0199342
AAMP	OTUD6B-AS1	66.1559	0.692211	0.127639	5.42318	5.85487e-08	1.77139e-06
AAMP	P2RX5	17.0843	0.723834	0.250998	2.88383	0.00392874	0.0268359
AAMP	P2RY11	10.4114	0.811625	0.302148	2.68618	0.00722736	0.0428957
AAMP	PARP2	69.2929	0.51659	0.126837	4.07286	4.64393e-05	0.000660755
AAMP	PARTICL	8.10559	1.178	0.332998	3.53755	0.000403856	0.00423894
AAMP	PARVB	129.151	-0.799052	0.133471	-5.98672	2.14112e-09	8.25299e-08
AAMP	PCAT7	24.473	-1.34261	0.396795	-3.38363	0.000715347	0.00675495
AAMP	PCBP3	61.5777	-0.6123	0.206274	-2.96838	0.00299378	0.0217172
AAMP	PCDH18	40.5664	0.925896	0.161096	5.74748	9.05832e-09	3.16114e-07
AAMP	PCGF1	15.9684	1.07252	0.230705	4.64889	3.33724e-06	6.76622e-05
AAMP	PCGF3-AS1	42.7576	-0.840219	0.248466	-3.38163	0.000720563	0.00679481
AAMP	PCMTD1	92.5882	-0.548346	0.16549	-3.31347	0.000921445	0.00832105
AAMP	PDCD4	53.1341	-0.92194	0.241268	-3.82123	0.000132785	0.00164864
AAMP	PDIA4	159.974	-0.648457	0.108471	-5.97814	2.25696e-09	8.65061e-08
AAMP	PDIA5	64.6548	-0.650916	0.177307	-3.67112	0.000241494	0.00275287
AAMP	PDRG1	71.9103	0.631564	0.130069	4.85559	1.20028e-06	2.68489e-05
AAMP	PEF1	97.557	0.914795	0.103839	8.80972	1.25457e-18	1.55623e-16
AAMP	PELI1	58.8314	-0.548583	0.188491	-2.91039	0.00360973	0.0252071
AAMP	PELI2	142.363	-0.635463	0.143164	-4.4387	9.05039e-06	0.000160589
AAMP	PFDN2	738.53	0.750082	0.0531258	14.119	2.90208e-45	2.82849e-42
AAMP	PFDN4	190.958	0.772469	0.0817373	9.45062	3.36823e-21	5.67402e-19
AAMP	PFDN5	665.796	0.558487	0.0460325	12.1325	7.10865e-34	3.34474e-31
AAMP	PFKP	112.892	-0.5367	0.130321	-4.11828	3.81717e-05	0.000558157
AAMP	PHKA1	93.5956	-0.711333	0.185746	-3.8296	0.000128351	0.0015994
AAMP	PHKA2	26.4245	-0.939366	0.301799	-3.11255	0.00185477	0.0146715
AAMP	PHLDA2	20.6976	0.811901	0.306772	2.64659	0.00813067	0.0469501
AAMP	PHTF1	59.0253	-0.72011	0.199263	-3.61386	0.000301668	0.00330623
AAMP	PIAS4	48.5763	0.539702	0.152079	3.54881	0.000386971	0.0040932
AAMP	PIGC	32.4759	0.668122	0.181869	3.67363	0.000239124	0.00273729
AAMP	PIK3AP1	109.538	-0.595642	0.142438	-4.18177	2.8925e-05	0.000436113
AAMP	PIM3	117.637	0.589766	0.103687	5.68796	1.28562e-08	4.27861e-07
AAMP	PIP4P1	25.0426	0.579458	0.207055	2.79858	0.00513286	0.032959
AAMP	PIP5K1C	26.5764	-0.840434	0.299627	-2.80493	0.00503276	0.0324319
AAMP	PIR	79.6036	-0.86551	0.181246	-4.77534	1.79406e-06	3.83699e-05
AAMP	PITPNA-AS1	50.478	0.528813	0.147889	3.57574	0.000349238	0.00377305
AAMP	PLAAT5	33.0839	0.952412	0.175998	5.41149	6.25023e-08	1.86618e-06
AAMP	PLCB3	29.9146	-1.19162	0.301746	-3.94907	7.84546e-05	0.00105469
AAMP	PLCH1	127.483	-0.608994	0.131067	-4.64643	3.37722e-06	6.83711e-05
AAMP	PLD1	7.349	1.0417	0.367883	2.83159	0.00463165	0.0303549
AAMP	PLEKHF2	26.9123	0.904946	0.187813	4.81835	1.44752e-06	3.17416e-05
AAMP	PLIN2	73.252	0.588717	0.134019	4.39278	1.11909e-05	0.000192317
AAMP	PLPP3	15.8827	0.805919	0.24713	3.26111	0.00110976	0.00970326
AAMP	PLPP5	27.4479	-0.794821	0.292326	-2.71895	0.0065489	0.0397154
AAMP	PLRG1	92.2143	0.527956	0.111903	4.71798	2.38196e-06	4.90964e-05
AAMP	PMF1	167.454	0.60625	0.0791453	7.65996	1.85986e-14	1.44422e-12
AAMP	PMP22	160.094	0.696993	0.0969561	7.18874	6.53901e-13	4.18896e-11
AAMP	PNMA1	45.1159	0.521839	0.165036	3.16196	0.00156709	0.0128301
AAMP	PNRC2	192.545	0.613627	0.0781315	7.85378	4.0369e-15	3.37935e-13
AAMP	POLE3	193.056	0.516037	0.0809547	6.37439	1.83689e-10	8.61317e-09
AAMP	POLR1F	100.967	0.527363	0.105973	4.97641	6.4776e-07	1.55065e-05
AAMP	POLR1H	100.098	0.528072	0.106319	4.96687	6.8042e-07	1.62598e-05
AAMP	POLR3H	50.8756	-1.00092	0.221118	-4.52661	5.99374e-06	0.000112962
AAMP	POLRMT	31.1442	-0.950842	0.27119	-3.50619	0.000454577	0.00467071
AAMP	PPIA	2157.76	0.557987	0.0365301	15.2747	1.12697e-52	1.92218e-49
AAMP	PPIC	89.088	0.572815	0.119494	4.79368	1.63748e-06	3.54657e-05
AAMP	PPIE	81.0282	0.824605	0.114046	7.23045	4.81402e-13	3.12797e-11
AAMP	PPIL1	111.88	0.503878	0.101475	4.96553	6.85134e-07	1.63438e-05
AAMP	PPP1R15A	26.5393	1.39929	0.202972	6.894	5.42441e-12	3.05851e-10
AAMP	PPP2R3C	97.4989	0.509057	0.116887	4.35512	1.32995e-05	0.000222665
AAMP	PPT1	130.079	0.622761	0.0905814	6.87516	6.19215e-12	3.44865e-10
AAMP	PPWD1	77.4523	0.645359	0.119205	5.41386	6.16791e-08	1.84564e-06
AAMP	PQBP1	97.8494	0.500262	0.105715	4.73216	2.2214e-06	4.63472e-05
AAMP	PRDM10	48.0748	-0.552365	0.209331	-2.63872	0.00832194	0.047852
AAMP	PRKAB1	17.6362	0.874977	0.26245	3.33389	0.000856412	0.00781133
AAMP	PRKAB2	55.4457	0.661057	0.144106	4.58728	4.49059e-06	8.7161e-05
AAMP	PRKAR1A	126.939	0.573438	0.0986072	5.81538	6.04967e-09	2.17804e-07
AAMP	PRKX	94.4132	-0.53175	0.14677	-3.62302	0.000291179	0.00321407
AAMP	PRMT5	154.89	0.662603	0.0840809	7.88054	3.25957e-15	2.76254e-13
AAMP	PRR16	75.5953	0.830012	0.200321	4.1434	3.42195e-05	0.00050808
AAMP	PRR34-AS1	27.0329	0.841417	0.178155	4.72294	2.32454e-06	4.82042e-05
AAMP	PRR5	15.0752	-1.14659	0.432666	-2.65005	0.00804789	0.0465706
AAMP	PRR7	28.9525	0.57276	0.196527	2.91441	0.00356364	0.0249747
AAMP	PRRT2	8.69479	0.910827	0.340824	2.67243	0.00753039	0.0442516
AAMP	PRSS12	317.074	-0.589885	0.110195	-5.3531	8.64617e-08	2.49951e-06
AAMP	PRTG	62.7739	-1.13638	0.223955	-5.07416	3.8921e-07	9.63841e-06
AAMP	PSMB3	502.697	0.729895	0.0609916	11.9671	5.28181e-33	2.32485e-30
AAMP	PSMB6	337.763	0.769655	0.0701605	10.9699	5.33222e-28	1.61685e-25
AAMP	PSMB7	295.353	0.508975	0.0687772	7.40034	1.35835e-13	9.3203e-12
AAMP	PTCD2	52.4792	0.63699	0.135863	4.68847	2.75259e-06	5.63951e-05
AAMP	PTPRJ	167.174	-0.631716	0.128437	-4.9185	8.72107e-07	2.02379e-05
AAMP	PTRHD1	91.7625	0.636023	0.10718	5.93418	2.95309e-09	1.11312e-07
AAMP	PUF60	203.746	0.505576	0.084328	5.99534	2.03054e-09	7.87123e-08
AAMP	PURB	71.7885	0.504397	0.126591	3.98446	6.76351e-05	0.000929468
AAMP	R3HDM2	198.904	-0.571223	0.105644	-5.40706	6.40672e-08	1.90873e-06
AAMP	RAB29	52.0758	0.750032	0.155687	4.81758	1.45309e-06	3.17748e-05
AAMP	RAB3IL1	6.63366	1.01955	0.388336	2.62542	0.00865418	0.0491412
AAMP	RABL6	280.472	-0.549656	0.0837348	-6.56424	5.22973e-11	2.69282e-09
AAMP	RAD23A	235.095	0.607465	0.0748512	8.11562	4.83292e-16	4.71037e-14
AAMP	RADIL	29.8338	-0.706413	0.254972	-2.77055	0.0055961	0.0350914
AAMP	RAE1	89.7263	0.565745	0.113454	4.98658	6.14581e-07	1.479e-05
AAMP	RAI1	64.414	-0.848488	0.189546	-4.47643	7.59012e-06	0.00013772
AAMP	RALGDS	29.581	-1.09223	0.306475	-3.56386	0.000365436	0.00391395
AAMP	RALYL	38.9869	0.816381	0.291214	2.80337	0.0050571	0.0325549
AAMP	RANGRF	67.4883	0.507585	0.121007	4.19466	2.7328e-05	0.000415246
AAMP	RASSF1	38.223	1.0895	0.169077	6.44381	1.16511e-10	5.63755e-09
AAMP	RBCK1	68.8599	-0.626461	0.171922	-3.64388	0.000268563	0.00300428
AAMP	RBM12	60.5038	-1.12499	0.19617	-5.73479	9.76354e-09	3.34732e-07
AAMP	RBM22	115.078	0.748648	0.0997009	7.50894	5.96082e-14	4.44456e-12
AAMP	RBM38	42.4726	-0.583664	0.217123	-2.68817	0.00718443	0.0427005
AAMP	RBM8A	638.883	0.505019	0.0516111	9.78508	1.30491e-22	2.4391e-20
AAMP	RBMXL1	57.2185	-0.71117	0.181576	-3.91666	8.97859e-05	0.00118714
AAMP	RBX1	935.442	0.758752	0.0442922	17.1306	8.77588e-66	3.99156e-62
AAMP	RECK	69.8993	-0.607943	0.172866	-3.51685	0.000436695	0.00452102
AAMP	REEP1	42.4431	0.575474	0.160482	3.58592	0.000335898	0.00364624
AAMP	RFX3-DT	61.0637	-0.591182	0.208747	-2.83204	0.00462513	0.0303267
AAMP	RFX4	39.4956	0.546157	0.204185	2.67482	0.00747692	0.0440702
AAMP	RGS12	30.1184	-0.780138	0.277507	-2.81124	0.00493516	0.0319906
AAMP	RGS20	36.9571	0.675638	0.184316	3.66566	0.000246705	0.00280291
AAMP	RHOU	21.2492	0.648246	0.22437	2.88918	0.0038625	0.026551
AAMP	RIN2	43.8555	-0.654954	0.240352	-2.72498	0.00643051	0.0392416
AAMP	RIOK3	128.542	0.630298	0.0970179	6.49672	8.20919e-11	4.07325e-09
AAMP	RIT1	32.9188	0.6695	0.186058	3.59835	0.000320245	0.0034958
AAMP	RNASEH1-DT	44.1775	0.509427	0.155278	3.28073	0.00103537	0.0091633
AAMP	RNF114	67.5935	0.719508	0.125338	5.74056	9.4365e-09	3.25977e-07
AAMP	RNF125	50.9581	-0.752525	0.216956	-3.46856	0.000523263	0.00522688
AAMP	RNF144A	38.8215	-1.20555	0.268743	-4.4859	7.26067e-06	0.00013334
AAMP	RNF181	86.0143	0.657801	0.12247	5.37112	7.8249e-08	2.29122e-06
AAMP	RNF4	109.817	-0.64792	0.142531	-4.54581	5.47242e-06	0.000103999
AAMP	RP9	122.267	0.840526	0.101896	8.24887	1.59898e-16	1.64046e-14
AAMP	RPF1	110.239	0.542855	0.0990675	5.47965	4.26179e-08	1.30973e-06
AAMP	RPL10A	1870.4	-0.5305	0.0444821	-11.9261	8.64887e-33	3.57618e-30
AAMP	RPL12	3724.25	-0.506396	0.0453353	-11.17	5.71724e-29	2.0003e-26
AAMP	RPL22L1	467.181	-1.64546	0.116893	-14.0766	5.28589e-45	4.8084e-42
AAMP	RPL3	2888.71	-0.689675	0.0485329	-14.2105	7.88962e-46	8.97115e-43
AAMP	RPL34-DT	13.3017	1.56801	0.28823	5.44013	5.32416e-08	1.62524e-06
AAMP	RPL36	3171.59	0.559965	0.0372123	15.0478	3.56707e-51	4.86727e-48
AAMP	RPL39L	324.741	-0.659886	0.0833408	-7.91792	2.41514e-15	2.09902e-13
AAMP	RPP21	127.131	0.526752	0.095445	5.5189	3.41123e-08	1.05787e-06
AAMP	RPP30	154.861	0.612413	0.0845836	7.24032	4.47627e-13	2.93648e-11
AAMP	RPS15	3292.99	0.50881	0.0397927	12.7865	1.95076e-37	1.10909e-34
AAMP	RPS17	7800.4	0.627715	0.0366385	17.1327	8.46722e-66	3.99156e-62
AAMP	RPS27L	493.506	0.569095	0.0611794	9.30208	1.37726e-20	2.16008e-18
AAMP	RRAGC	64.3404	0.670485	0.145001	4.62401	3.76394e-06	7.50863e-05
AAMP	RRAGC-DT	43.8306	0.819561	0.190139	4.31032	1.63017e-05	0.000266286
AAMP	RTL8B	35.0673	-0.72497	0.235028	-3.08461	0.00203817	0.0158919
AAMP	S100A11	63.5686	0.660043	0.144132	4.57943	4.66253e-06	9.02414e-05
AAMP	S100A4	234.909	0.500423	0.127098	3.9373	8.24052e-05	0.00110237
AAMP	SAMD11	34.5172	0.846196	0.197198	4.29111	1.77782e-05	0.000286066
AAMP	SAP30	134.609	0.513956	0.102282	5.0249	5.03689e-07	1.22949e-05
AAMP	SARM1	19.7117	0.80854	0.240709	3.35899	0.000782268	0.00726126
AAMP	SARS2	30.2884	0.587494	0.180996	3.24589	0.00117084	0.0101243
AAMP	SBDSP1	66.0827	0.7956	0.124626	6.38389	1.7264e-10	8.15111e-09
AAMP	SCD	230.875	-0.673727	0.101433	-6.64207	3.09313e-11	1.62957e-09
AAMP	SCGB3A2	51.8307	-0.564054	0.202941	-2.7794	0.00544598	0.0343235
AAMP	SCN9A	20.6271	-0.952894	0.359411	-2.65127	0.00801907	0.0464235
AAMP	SCNM1	47.0656	0.882032	0.150227	5.87134	4.3228e-09	1.58988e-07
AAMP	SCPEP1	29.9691	0.629887	0.195286	3.22546	0.00125769	0.0107178
AAMP	SDF2L1	138.542	-0.735988	0.125974	-5.84237	5.14623e-09	1.87598e-07
AAMP	SDHAP4	60.9968	-0.522976	0.18063	-2.89528	0.00378815	0.0261718
AAMP	SDHB	241.407	0.588929	0.0706819	8.3321	7.94196e-17	8.27237e-15
AAMP	SEC24D	57.1494	-0.512035	0.187801	-2.72648	0.00640134	0.0391512
AAMP	SEC62	380.589	0.555616	0.0600141	9.2581	2.08102e-20	3.15505e-18
AAMP	SELENOW	288.127	-0.76648	0.0963861	-7.95218	1.83251e-15	1.62368e-13
AAMP	SEPSECS-AS1	14.6089	0.796961	0.263337	3.02639	0.00247492	0.0186886
AAMP	SERINC1	90.0832	0.58158	0.119618	4.862	1.16206e-06	2.60795e-05
AAMP	SERINC5	88.8881	-0.801717	0.168504	-4.75785	1.95663e-06	4.14568e-05
AAMP	SERTAD1	13.8023	1.22925	0.279415	4.39938	1.08561e-05	0.000187271
AAMP	SETD4	31.917	0.567115	0.195	2.90827	0.0036343	0.0253398
AAMP	SEZ6L2	17.5093	0.782142	0.262455	2.9801	0.00288151	0.0210935
AAMP	SFN	7.9645	-2.08692	0.729778	-2.85967	0.00424087	0.0285754
AAMP	SFR1	11.2755	0.927037	0.265363	3.49347	0.00047678	0.00484412
AAMP	SGCE	170.557	0.524672	0.0856488	6.12585	9.01984e-10	3.6739e-08
AAMP	SH2B3	20.4765	-1.11491	0.379128	-2.94071	0.00327456	0.023308
AAMP	SH3BP4	66.7596	-0.537454	0.176059	-3.05269	0.00226799	0.017376
AAMP	SIK2	75.5209	-0.53008	0.16856	-3.14475	0.00166226	0.013421
AAMP	SIMC1	141.503	-0.546585	0.120185	-4.54785	5.41972e-06	0.000103141
AAMP	SLC12A3	215.97	-0.974179	0.156694	-6.21708	5.06496e-10	2.20803e-08
AAMP	SLC16A9	37.5663	-0.685668	0.25008	-2.74179	0.00611048	0.0377616
AAMP	SLC25A38	54.9608	0.574712	0.142617	4.02975	5.5835e-05	0.000775834
AAMP	SLC35A2	27.8353	0.575213	0.20333	2.82896	0.00466991	0.0305616
AAMP	SLC35F6	49.1618	-0.737117	0.210446	-3.50263	0.000460684	0.00471724
AAMP	SLC35G1	39.7178	-0.668691	0.235478	-2.83972	0.00451537	0.0299234
AAMP	SLC35G2	48.986	0.522792	0.158745	3.29328	0.000990261	0.00880268
AAMP	SLC38A10	41.3362	-0.78335	0.233015	-3.3618	0.000774375	0.00719778
AAMP	SLC38A5	56.0733	0.518747	0.139376	3.72193	0.000197702	0.00231965
AAMP	SLC39A4	30.0512	-1.02494	0.279479	-3.66732	0.000245108	0.00278941
AAMP	SLC41A2	25.2138	0.717003	0.222615	3.22082	0.00127823	0.0108534
AAMP	SLC44A3	20.6993	-0.829365	0.31281	-2.65134	0.00801736	0.0464235
AAMP	SLC44A5	107.584	1.1929	0.147143	8.10711	5.18393e-16	5.01665e-14
AAMP	SLC45A4	22.0673	-0.875125	0.330812	-2.64538	0.00815986	0.0470987
AAMP	SLC4A1AP	106.805	0.553964	0.114151	4.85291	1.21663e-06	2.71258e-05
AAMP	SLC6A6	69.5949	-0.566354	0.174646	-3.24287	0.00118334	0.0102065
AAMP	SLC7A1	140.352	-0.587835	0.12909	-4.55368	5.27156e-06	0.000100743
AAMP	SLC7A5	131.022	-0.580732	0.133091	-4.36344	1.28036e-05	0.000215419
AAMP	SLC8B1	29.5768	-1.10324	0.292678	-3.76945	0.000163606	0.00195482
AAMP	SLC9B1	4.88363	1.71943	0.44542	3.86024	0.000113276	0.0014405
AAMP	SLIRP	1120.68	0.534522	0.0430275	12.4228	1.96581e-35	9.57981e-33
AAMP	SLIT3	87.7405	-0.590195	0.186461	-3.16525	0.00154951	0.0127368
AAMP	SLU7	60.1904	0.679092	0.132281	5.13372	2.84063e-07	7.31329e-06
AAMP	SMG9	28.8411	0.792938	0.18939	4.1868	2.82919e-05	0.000428461
AAMP	SMIM10	47.342	0.565531	0.154451	3.66156	0.000250683	0.00283805
AAMP	SMIM26	154.863	0.787819	0.0872686	9.02752	1.75603e-19	2.4203e-17
AAMP	SMIM30	97.9599	0.564515	0.107989	5.22752	1.71801e-07	4.60556e-06
AAMP	SMNDC1	177.634	0.571953	0.0832096	6.87364	6.25838e-12	3.45731e-10
AAMP	SMOX	13.5625	0.984799	0.264135	3.7284	0.000192702	0.00227655
AAMP	SMTN	10.3148	-1.49489	0.561855	-2.66064	0.00779922	0.0455177
AAMP	SND1	457.299	-0.542642	0.0707069	-7.67452	1.66039e-14	1.30207e-12
AAMP	SNHG1	300.371	1.34141	0.0815055	16.4579	7.36352e-61	2.51188e-57
AAMP	SNHG11	28.1673	1.06677	0.17356	6.14641	7.92556e-10	3.2672e-08
AAMP	SNHG15	85.9076	0.696625	0.11449	6.08458	1.16795e-09	4.70993e-08
AAMP	SNHG17	136.548	1.05816	0.0917827	11.5289	9.42966e-31	3.38599e-28
AAMP	SNHG30	102.971	0.62497	0.101658	6.14774	7.85951e-10	3.24979e-08
AAMP	SNHG32	212.783	0.843728	0.087922	9.59632	8.28514e-22	1.46819e-19
AAMP	SNHG7	398.567	0.990575	0.0736083	13.4574	2.78645e-41	1.90105e-38
AAMP	SNHG8	431.096	0.815471	0.0640052	12.7407	3.51245e-37	1.9171e-34
AAMP	SNRNP70	332.564	-0.844124	0.0840502	-10.0431	9.85441e-24	2.03732e-21
AAMP	SNW1	241.346	0.883841	0.0698127	12.6602	9.8284e-37	5.15802e-34
AAMP	SNX10	27.5428	-0.88353	0.295422	-2.99074	0.00278298	0.0205375
AAMP	SNX15	29.9934	0.867669	0.176764	4.90864	9.17097e-07	2.11739e-05
AAMP	SOCS2	147.459	0.506735	0.0963394	5.25989	1.44142e-07	3.92577e-06
AAMP	SOGA3	6.40284	1.36171	0.39424	3.45402	0.00055229	0.00548073
AAMP	SORD	48.8097	-0.843342	0.207586	-4.06262	4.85243e-05	0.00068684
AAMP	SOX18	7.42645	1.06085	0.340578	3.11485	0.00184041	0.0145833
AAMP	SPATA13	63.6554	-0.610862	0.174662	-3.4974	0.000469817	0.00478407
AAMP	SPATA33	33.013	-0.673396	0.24546	-2.7434	0.00608057	0.0376108
AAMP	SPCS2	565.918	0.527706	0.0490214	10.7648	5.04724e-27	1.43478e-24
AAMP	SPNS1	45.255	0.59116	0.152282	3.882	0.0001036	0.00134119
AAMP	SPRED2	141.812	-0.51276	0.122177	-4.19685	2.70653e-05	0.000413094
AAMP	SPSB2	22.3276	0.826708	0.212786	3.88516	0.000102261	0.00132764
AAMP	SPTLC2	205.702	-0.610036	0.106985	-5.70209	1.18346e-08	3.97741e-07
AAMP	SQLE	186.32	-0.851273	0.119524	-7.12217	1.06242e-12	6.58944e-11
AAMP	SRA1	75.3065	0.51935	0.125204	4.14802	3.3536e-05	0.000499017
AAMP	SREBF1	43.9551	-0.719151	0.215367	-3.3392	0.000840214	0.00768928
AAMP	SREBF2	274.624	-0.742403	0.10207	-7.27344	3.50445e-13	2.31006e-11
AAMP	SRP9	490.877	0.525824	0.0550503	9.55171	1.27573e-21	2.23171e-19
AAMP	SSBP4	58.6921	-0.534083	0.169923	-3.14308	0.00167179	0.0134661
AAMP	ST3GAL3	66.7215	-0.570489	0.202141	-2.82223	0.00476906	0.0310912
AAMP	ST6GALNAC6	26.118	-0.756426	0.284006	-2.66342	0.00773509	0.0452208
AAMP	STARD9	49.7653	-0.570689	0.197463	-2.89012	0.00385101	0.0265121
AAMP	STEAP1B	113.959	-0.500486	0.126373	-3.96037	7.48329e-05	0.00101199
AAMP	STK19	21.8664	0.662345	0.224034	2.95645	0.00311206	0.0223966
AAMP	STK33	86.9827	-0.515104	0.154343	-3.3374	0.000845654	0.0077287
AAMP	SUMF1	176.883	0.827999	0.10254	8.07489	6.75398e-16	6.44462e-14
AAMP	SURF2	88.0645	0.597386	0.120707	4.94906	7.45729e-07	1.75742e-05
AAMP	SVBP	55.7031	-0.53933	0.178366	-3.02372	0.00249684	0.0188095
AAMP	SYP	4.91445	1.53452	0.486182	3.15626	0.00159809	0.0130257
AAMP	SYS1	37.7948	0.574752	0.171686	3.3477	0.000814845	0.00749229
AAMP	SYTL4	50.8396	-0.711626	0.229436	-3.10164	0.00192455	0.0151444
AAMP	TAF1A	30.1764	0.538982	0.189916	2.838	0.00453978	0.0300182
AAMP	TAF1A-AS1	8.51475	1.17186	0.346297	3.38396	0.00071448	0.00675495
AAMP	TAF1B	83.2573	-0.683882	0.152489	-4.4848	7.29807e-06	0.000133667
AAMP	TAF5	37.3196	0.627833	0.164438	3.81806	0.000134504	0.00166694
AAMP	TAGAP-AS1	11.0004	0.848005	0.322617	2.62852	0.00857585	0.0488999
AAMP	TARBP1	50.4334	-0.553331	0.198045	-2.79397	0.00520661	0.0332604
AAMP	TARBP2	36.6271	0.570115	0.169881	3.35598	0.000790853	0.00732599
AAMP	TAX1BP1	234.097	0.50014	0.0771617	6.48171	9.06892e-11	4.45127e-09
AAMP	TBCC	51.6043	0.632508	0.150611	4.19961	2.67373e-05	0.000409003
AAMP	TBP	60.9949	0.578324	0.133816	4.32177	1.54782e-05	0.000254765
AAMP	TBX3	51.1304	0.513444	0.1539	3.33621	0.000849281	0.00775665
AAMP	TCAF1	53.508	-0.904121	0.211703	-4.27071	1.94854e-05	0.000310605
AAMP	TCHP	57.0545	0.747876	0.132242	5.65534	1.55536e-08	5.09777e-07
AAMP	TDP1	52.7706	-0.55924	0.191846	-2.91505	0.00355633	0.0249363
AAMP	TEAD2	41.556	-0.734206	0.219348	-3.34722	0.000816279	0.00750042
AAMP	TENM4	101.927	-0.641271	0.161018	-3.9826	6.81643e-05	0.000933838
AAMP	TFAP2A	26.2856	1.07645	0.177076	6.07905	1.20897e-09	4.85188e-08
AAMP	TGFB1I1	15.2942	0.708213	0.262828	2.69458	0.00704765	0.0421039
AAMP	THAP1	35.5121	0.915149	0.164373	5.56751	2.58403e-08	8.14298e-07
AAMP	THAP3	22.8605	0.821842	0.203197	4.04455	5.2424e-05	0.000735932
AAMP	THAP5	27.3637	0.528246	0.188792	2.79803	0.00514146	0.0329832
AAMP	THAP9-AS1	35.1404	1.09443	0.168539	6.49361	8.38014e-11	4.14301e-09
AAMP	THBS3	5.23439	1.19739	0.362716	3.30118	0.000962786	0.00859924
AAMP	THOP1	63.0864	-0.513743	0.167141	-3.0737	0.0021142	0.0164004
AAMP	THSD7A	65.3781	-0.694353	0.243436	-2.8523	0.00434038	0.029068
AAMP	TIMM21	65.9921	0.542768	0.131059	4.14141	3.45172e-05	0.000511386
AAMP	TIMM8A	112.466	-0.546906	0.135734	-4.02924	5.5958e-05	0.000776752
AAMP	TIMM9	112.907	0.816489	0.0926457	8.81303	1.21807e-18	1.52482e-16
AAMP	TMC1	57.4797	-0.784584	0.263129	-2.98174	0.00286614	0.0209922
AAMP	TMEM101	23.6227	0.920306	0.213521	4.31014	1.63148e-05	0.000266286
AAMP	TMEM106C	179.34	0.624529	0.0793444	7.87111	3.5151e-15	2.96071e-13
AAMP	TMEM11	80.3454	0.668116	0.116428	5.73845	9.55446e-09	3.28389e-07
AAMP	TMEM126A	97.1413	0.937924	0.0957592	9.79461	1.18753e-22	2.28224e-20
AAMP	TMEM150C	46.1325	-0.780988	0.228307	-3.42077	0.000624431	0.00606863
AAMP	TMEM158	61.3487	0.701628	0.160373	4.37498	1.21442e-05	0.000205848
AAMP	TMEM205	36.9228	0.779618	0.174938	4.45655	8.32902e-06	0.000148951
AAMP	TMEM214	16.7077	-1.03421	0.388862	-2.65957	0.00782401	0.0456428
AAMP	TMEM256	150.073	0.58269	0.0903095	6.45214	1.10282e-10	5.37425e-09
AAMP	TMTC4	29.7664	-1.5604	0.348092	-4.48273	7.36948e-06	0.000134794
AAMP	TNIP2	42.245	-0.675832	0.219051	-3.08527	0.00203366	0.0158749
AAMP	TNKS1BP1	33.8208	-0.998913	0.27844	-3.58754	0.000333816	0.00362652
AAMP	TOR1B	23.5566	0.617649	0.218056	2.83252	0.00461823	0.030296
AAMP	TOX4	75.693	0.546408	0.133354	4.09742	4.17772e-05	0.000600052
AAMP	TP53I13	28.6654	0.564051	0.198007	2.84864	0.00439061	0.0292716
AAMP	TP53I3	19.2855	0.753731	0.223346	3.37472	0.000738916	0.0069248
AAMP	TP53RK	48.2051	0.595957	0.140205	4.25061	2.13193e-05	0.000337082
AAMP	TPD52L1	68.2079	-0.515291	0.171656	-3.00188	0.00268316	0.0198761
AAMP	TPM1	1104.6	0.639337	0.0751293	8.50983	1.74191e-17	1.96432e-15
AAMP	TPRKB	132.099	0.634394	0.0888096	7.1433	9.11153e-13	5.75587e-11
AAMP	TRAF3	170.625	-0.536615	0.117533	-4.56567	4.97898e-06	9.54189e-05
AAMP	TRAPPC9	139.404	-0.794359	0.139291	-5.70289	1.17795e-08	3.96869e-07
AAMP	TRIAP1	114.444	0.608015	0.0994258	6.11526	9.63992e-10	3.91478e-08
AAMP	TRIM7	15.1317	0.962849	0.263059	3.6602	0.00025202	0.0028467
AAMP	TRIM71	130.135	-0.601195	0.130859	-4.59423	4.34355e-06	8.46683e-05
AAMP	TRIML2	41.5511	-0.920377	0.258468	-3.56089	0.000369596	0.00394303
AAMP	TRIP6	74.2727	0.544346	0.123634	4.40289	1.0682e-05	0.000184735
AAMP	TRMT13	79.7184	0.831254	0.118748	7.00016	2.55667e-12	1.49724e-10
AAMP	TRMT1L	46.726	0.51784	0.164256	3.15263	0.00161804	0.0131575
AAMP	TRMT2B	26.0944	-0.769155	0.283626	-2.71186	0.0066906	0.0403595
AAMP	TRPM3	189.222	-0.712623	0.157998	-4.51033	6.47276e-06	0.000120164
AAMP	TSC22D3	27.6699	0.84759	0.270299	3.13575	0.00171415	0.0137748
AAMP	TSLP	4.9829	1.31639	0.42818	3.0744	0.00210927	0.0163715
AAMP	TSSC4	60.9844	0.658095	0.133068	4.94556	7.59266e-07	1.78624e-05
AAMP	TSTD2	58.5262	0.564003	0.148395	3.80069	0.000144297	0.00176744
AAMP	TTC13	31.2199	-0.917509	0.284231	-3.22804	0.0012464	0.0106561
AAMP	TTC21B	75.379	-0.739247	0.165899	-4.45601	8.35011e-06	0.000149132
AAMP	TTF1	94.6863	-0.536412	0.140746	-3.81121	0.00013829	0.00170767
AAMP	TUBB3	411.384	-0.57408	0.0884761	-6.48853	8.66753e-11	4.26962e-09
AAMP	TUBB4A	120.296	-0.968725	0.157444	-6.15283	7.61109e-10	3.15664e-08
AAMP	TUBB4B	487.36	-0.593953	0.0731203	-8.12296	4.54937e-16	4.46591e-14
AAMP	TXNIP	34.2681	1.24557	0.190444	6.54037	6.13662e-11	3.1128e-09
AAMP	TXNRD3	31.6037	-0.878883	0.283926	-3.09547	0.00196502	0.0154096
AAMP	U2AF1	1000.38	0.524241	0.0471203	11.1256	9.41869e-29	3.13459e-26
AAMP	UAP1L1	20.2782	0.934808	0.221728	4.216	2.4867e-05	0.000385729
AAMP	UBAC2	169.758	-0.551315	0.111916	-4.92616	8.38606e-07	1.96274e-05
AAMP	UBASH3B	34.5146	-1.05129	0.290648	-3.61704	0.000297992	0.00327383
AAMP	UBC	777.59	0.506435	0.0638453	7.93222	2.15264e-15	1.89501e-13
AAMP	UFSP2	62.0569	0.605951	0.132574	4.57065	4.86212e-06	9.34417e-05
AAMP	UHRF1	148.129	-0.502093	0.116611	-4.30569	1.66462e-05	0.000271048
AAMP	UNKL	43.3296	-1.12527	0.261848	-4.2974	1.72812e-05	0.000279055
AAMP	UPF3B	158.488	0.960112	0.093665	10.2505	1.17742e-24	2.63376e-22
AAMP	UQCC6	71.0211	0.552878	0.131497	4.20448	2.61687e-05	0.000401656
AAMP	URB1-AS1	13.1502	1.00409	0.259109	3.87516	0.000106553	0.00137032
AAMP	UROD	76.6744	0.55703	0.114181	4.87848	1.06906e-06	2.43123e-05
AAMP	UROS	53.4795	-0.51025	0.192736	-2.6474	0.00811144	0.0468787
AAMP	UTP25	49.8742	-0.588652	0.202063	-2.9132	0.00357742	0.0250328
AAMP	UXT	117.259	0.589766	0.103631	5.69104	1.26267e-08	4.21251e-07
AAMP	VCP	287.988	-0.59368	0.084935	-6.98982	2.75245e-12	1.59818e-10
AAMP	VPS13B-DT	42.2998	0.753549	0.169853	4.43647	9.14442e-06	0.000161836
AAMP	WASHC3	29.4856	0.782097	0.187999	4.16011	3.18094e-05	0.0004754
AAMP	WDR54	33.9347	0.560694	0.176251	3.18123	0.00146652	0.0121645
AAMP	WDR83OS	345.861	0.51446	0.06632	7.75724	8.67965e-15	7.04836e-13
AAMP	WIPF3	99.2986	-0.527364	0.161192	-3.27165	0.0010692	0.00941242
AAMP	WNK2	97.0896	-0.623539	0.14811	-4.20997	2.55402e-05	0.000393336
AAMP	XACT	989.77	-0.640946	0.134451	-4.76712	1.86882e-06	3.98438e-05
AAMP	XBP1	145.09	-0.53802	0.128249	-4.19513	2.72715e-05	0.000414848
AAMP	XPA	50.4453	0.856174	0.143845	5.95205	2.64811e-09	1.0065e-07
AAMP	YAE1	45.4198	0.556857	0.153359	3.63107	0.000282251	0.00312861
AAMP	YPEL5	20.5503	1.08937	0.276927	3.93377	8.3623e-05	0.00111538
AAMP	ZC3H8	95.8935	0.536688	0.116166	4.62	3.83739e-06	7.62171e-05
AAMP	ZCCHC10	111.744	0.741544	0.100805	7.35625	1.89145e-13	1.28402e-11
AAMP	ZCCHC4	38.356	0.951461	0.151224	6.29174	3.13921e-10	1.42307e-08
AAMP	ZFAND2A	18.9517	1.14691	0.248428	4.61668	3.89934e-06	7.71109e-05
AAMP	ZFAS1	740.621	0.708454	0.0595452	11.8977	1.21584e-32	4.87947e-30
AAMP	ZFP41	14.3488	0.787764	0.280655	2.80688	0.00500244	0.0323008
AAMP	ZFR2	13.2688	0.936222	0.292901	3.19637	0.00139167	0.0116713
AAMP	ZFYVE21	62.9519	-0.642813	0.182999	-3.51266	0.00044364	0.00457557
AAMP	ZIK1	21.7016	0.611795	0.230209	2.65756	0.00787083	0.045857
AAMP	ZMAT5	19.2987	0.895251	0.216354	4.1379	3.50492e-05	0.000518144
AAMP	ZMPSTE24-DT	7.01497	1.1351	0.390466	2.90703	0.00364874	0.0254202
AAMP	ZNF211	12.903	0.792744	0.275904	2.87326	0.00406261	0.0275382
AAMP	ZNF225-AS1	41.7298	0.511319	0.177178	2.8859	0.00390299	0.0267216
AAMP	ZNF280C	45.7823	-0.869168	0.234969	-3.69907	0.000216387	0.00250433
AAMP	ZNF337-AS1	54.3318	-0.545454	0.19949	-2.73424	0.00625253	0.0384305
AAMP	ZNF382	24.896	0.674283	0.19733	3.41703	0.000633081	0.00612218
AAMP	ZNF407-AS1	27.3305	0.575244	0.202987	2.8339	0.00459831	0.0302015
AAMP	ZNF426	48.6775	0.621998	0.144795	4.29571	1.74137e-05	0.000280863
AAMP	ZNF446	4.98293	1.39587	0.414751	3.36557	0.00076387	0.00712441
AAMP	ZNF514	25.0154	0.72851	0.207354	3.51337	0.000442464	0.00456689
AAMP	ZNF532	22.931	-0.978839	0.337862	-2.89716	0.00376562	0.0260511
AAMP	ZNF571	10.0831	1.04162	0.320957	3.24535	0.00117305	0.010137
AAMP	ZNF580	56.2787	0.722806	0.14485	4.99005	6.03648e-07	1.45784e-05
AAMP	ZNF621	49.295	0.618248	0.155393	3.97862	6.93178e-05	0.000947737
AAMP	ZNF655	53.8203	0.514792	0.152614	3.37316	0.0007431	0.00695923
AAMP	ZNF689	40.7598	0.944298	0.147883	6.38542	1.70922e-10	8.09804e-09
AAMP	ZNF740	27.1973	0.546135	0.203127	2.68864	0.00717448	0.0426747
AAMP	ZNF747	13.0888	0.766116	0.272401	2.81246	0.00491639	0.0318993
AAMP	ZNF830	58.724	0.830248	0.129111	6.4305	1.27181e-10	6.11051e-09
AAMP	ZSCAN21	34.318	0.582943	0.186526	3.12526	0.00177647	0.0141754
AQR	A4GALT	34.0655	-1.11737	0.360197	-3.10211	0.00192146	0.00875454
AQR	AAAS	52.4214	-0.706771	0.27125	-2.60561	0.0091711	0.0338265
AQR	AADAT	23.9625	-1.12756	0.446694	-2.52423	0.0115951	0.0411716
AQR	AAGAB	179.788	0.846915	0.0940145	9.00835	2.09186e-19	9.72764e-18
AQR	AAR2	46.4442	1.04398	0.169985	6.1416	8.16961e-10	1.27709e-08
AQR	AARS1	90.4217	-0.589585	0.199998	-2.94796	0.00319882	0.0136252
AQR	AASS	100.676	-0.718394	0.194123	-3.70072	0.000214985	0.00125687
AQR	ABCB6	3.48162	1.78688	0.546519	3.26956	0.00107716	0.00527269
AQR	ABCB9	16.3245	0.784918	0.315976	2.48411	0.0129876	0.0451981
AQR	ABCC1	155.852	0.559259	0.108122	5.17249	2.30992e-07	2.48851e-06
AQR	ABCC4	121.682	-0.549289	0.173786	-3.16073	0.00157376	0.00734869
AQR	ABCD3	102.266	-0.545505	0.181103	-3.01213	0.0025942	0.0113454
AQR	ABCE1	303.001	-0.576785	0.110414	-5.22383	1.75258e-07	1.92509e-06
AQR	ABCF1	304.314	-0.606951	0.110781	-5.47883	4.2815e-08	5.24833e-07
AQR	ABCG8	1.55158	2.86343	0.669674	4.27586	1.90397e-05	0.000140836
AQR	ABHD13	24.5562	0.685591	0.258846	2.64864	0.00808153	0.0305063
AQR	ABHD15-AS1	16.4217	1.05686	0.288372	3.66491	0.000247428	0.00142558
AQR	ABHD17C	91.2454	-0.711002	0.200818	-3.54053	0.000399317	0.00219646
AQR	ABHD18	109.446	0.53453	0.135772	3.93697	8.25169e-05	0.000530952
AQR	ABI1	117.606	0.742907	0.124422	5.97088	2.3598e-09	3.48216e-08
AQR	ABITRAM	23.2913	1.12888	0.247502	4.56109	5.08883e-06	4.21299e-05
AQR	ABL2	181.914	0.546707	0.106544	5.13129	2.87762e-07	3.05465e-06
AQR	ABLIM1	73.8163	-1.02102	0.252265	-4.04741	5.17882e-05	0.000348839
AQR	ABTB2	67.4337	0.725581	0.178055	4.07503	4.6009e-05	0.000313557
AQR	ACAA1	45.8019	-0.812086	0.29408	-2.76144	0.00575464	0.0227039
AQR	ACAA2	163.554	-1.3315	0.189093	-7.0415	1.90184e-12	4.29395e-11
AQR	ACAD10	41.731	-1.1173	0.352025	-3.17392	0.00150396	0.00706999
AQR	ACAD11	36.521	-1.20476	0.380704	-3.16456	0.00155317	0.00726092
AQR	ACADM	116.416	-0.722772	0.182689	-3.95629	7.61227e-05	0.000493569
AQR	ACD	31.2288	-1.90968	0.523153	-3.65034	0.000261895	0.00150082
AQR	ACLY	160.263	-0.842003	0.156989	-5.36344	8.16516e-08	9.50337e-07
AQR	ACO2	185.714	0.503075	0.0982608	5.11979	3.05874e-07	3.23675e-06
AQR	ACP1	316.418	0.660677	0.0762211	8.6679	4.40146e-18	1.85144e-16
AQR	ACRBP	0.626095	3.52986	1.29553	2.72465	0.00643688	0.0250351
AQR	ACSM3	1.73124	2.38405	0.672026	3.54756	0.000388824	0.00214748
AQR	ACTN2	11.7155	1.22497	0.345165	3.54894	0.000386792	0.00213801
AQR	ACTR1B	17.6204	-1.50242	0.595638	-2.52236	0.0116569	0.0413549
AQR	ACTR3	383.48	-0.845874	0.104847	-8.0677	7.16333e-16	2.43277e-14
AQR	ACTR3B	61.8818	-1.18569	0.280308	-4.22995	2.33745e-05	0.00016968
AQR	ACTR5	19.398	0.920453	0.269405	3.41661	0.000634056	0.00330816
AQR	ACVR1B	48.5342	0.638411	0.191264	3.33786	0.000844268	0.00426127
AQR	ADA	35.8415	-0.844762	0.343929	-2.45621	0.014041	0.0483495
AQR	ADAM17	98.7221	1.34402	0.116695	11.5174	1.07787e-30	1.39197e-28
AQR	ADAM20	0.772821	4.38363	1.14105	3.84175	0.00012216	0.000756272
AQR	ADAM20P1	1.0696	5.48496	0.7852	6.98543	2.83983e-12	6.2246e-11
AQR	ADAM21	0.999701	3.42427	0.872447	3.9249	8.67662e-05	0.000556
AQR	ADAM23	85.8698	-0.523661	0.212572	-2.46345	0.0137608	0.0475218
AQR	ADAM32	9.05479	3.33417	0.344809	9.66961	4.05903e-22	2.37852e-20
AQR	ADAMTS1	3.56526	1.39546	0.565797	2.46635	0.0136497	0.0472023
AQR	ADAMTS3	67.8536	-1.04187	0.257152	-4.05157	5.08761e-05	0.000343151
AQR	ADAMTS6	30.2334	-1.87761	0.557778	-3.36623	0.000762041	0.00389964
AQR	ADAMTS9	28.4409	-1.07237	0.425061	-2.52287	0.0116401	0.0413026
AQR	ADAMTSL1	58.2549	-1.53027	0.338517	-4.52051	6.16903e-06	5.03531e-05
AQR	ADARB1	59.6728	1.04319	0.160062	6.51741	7.1531e-11	1.30539e-09
AQR	ADCK2	31.0569	-1.42556	0.449253	-3.17318	0.0015078	0.00708033
AQR	ADCY10	3.86263	1.56662	0.6144	2.54983	0.0107776	0.0387928
AQR	ADCY5	1.80809	3.55483	0.679618	5.23064	1.68926e-07	1.86039e-06
AQR	ADD2	92.416	-0.513683	0.193199	-2.65883	0.00784131	0.0296942
AQR	ADD3-AS1	15.16	-1.84556	0.737769	-2.50155	0.0123652	0.043462
AQR	ADGRA3	108.911	-1.12966	0.213983	-5.27921	1.29741e-07	1.45815e-06
AQR	ADGRL1	59.482	0.765445	0.158515	4.82886	1.37318e-06	1.29314e-05
AQR	ADGRL1-AS1	49.5286	-1.41905	0.385349	-3.68251	0.000230948	0.00133976
AQR	ADGRL2	191.889	-1.11585	0.178707	-6.24404	4.26398e-10	6.93838e-09
AQR	ADGRV1	725.396	-0.768031	0.0882732	-8.70061	3.30109e-18	1.40608e-16
AQR	ADH5	207.387	-0.562025	0.131615	-4.27022	1.95276e-05	0.000144234
AQR	ADIPOR2	143.557	1.3126	0.0939846	13.9662	2.50795e-44	8.33585e-42
AQR	ADISSP	176.283	-0.780271	0.144276	-5.40818	6.36689e-08	7.56405e-07
AQR	ADK	563.977	-0.682987	0.0937676	-7.28383	3.24473e-13	8.04241e-12
AQR	ADM5	4.63849	1.32612	0.453573	2.92371	0.00345883	0.0145826
AQR	ADPRS	62.3064	1.11853	0.141071	7.92887	2.21153e-15	6.98424e-14
AQR	ADSL	166.694	-1.04081	0.167404	-6.21732	5.05704e-10	8.11167e-09
AQR	ADSS2	145.043	-0.753292	0.162187	-4.64459	3.40756e-06	2.94243e-05
AQR	AEBP2	307.33	0.953025	0.0887674	10.7362	6.88119e-27	6.25632e-25
AQR	AFF1	182.69	-0.775197	0.153215	-5.05954	4.20261e-07	4.32308e-06
AQR	AFF4	172.949	0.92633	0.100276	9.23781	2.51587e-20	1.24717e-18
AQR	AFG1L	70.1543	-0.791637	0.241047	-3.28416	0.00102288	0.00503743
AQR	AFG3L2	166.58	-1.05921	0.164352	-6.44476	1.15785e-10	2.04312e-09
AQR	AFTPH	95.2451	1.42791	0.117541	12.1481	5.86898e-34	9.59625e-32
AQR	AGAP3	77.3452	0.621238	0.158374	3.92259	8.76013e-05	0.00056082
AQR	AGAP6	38.9509	1.26893	0.179191	7.08142	1.42686e-12	3.27999e-11
AQR	AGBL2	1.00976	2.78181	0.892292	3.1176	0.00182327	0.00836732
AQR	AGL	171.999	-1.56839	0.20222	-7.75588	8.77317e-15	2.60053e-13
AQR	AGO3	209.297	0.766995	0.100875	7.6034	2.88449e-14	8.08894e-13
AQR	AGPAT1	86.3291	-0.589255	0.199702	-2.95067	0.00317081	0.0135283
AQR	AGPAT2	69.291	-0.688071	0.232509	-2.95933	0.00308307	0.0132211
AQR	AGPAT4	70.2626	-0.669856	0.232953	-2.8755	0.00403389	0.0166946
AQR	AGPS	171.152	-0.504843	0.144323	-3.498	0.000468755	0.00253643
AQR	AHDC1	17.2363	0.771372	0.309337	2.49363	0.0126444	0.044216
AQR	AHNAK	176.814	-0.932618	0.157407	-5.92488	3.12526e-09	4.54878e-08
AQR	AHRR	10.0049	1.02331	0.407415	2.51172	0.0120144	0.0424228
AQR	AIG1	96.9068	-1.10902	0.235814	-4.70294	2.5644e-06	2.27442e-05
AQR	AKAP10	136.585	0.74654	0.112385	6.64272	3.07941e-11	5.89567e-10
AQR	AKAP12	848.077	-0.562244	0.08221	-6.83912	7.96793e-12	1.64679e-10
AQR	AKAP17A	34.652	1.41301	0.176196	8.01955	1.0613e-15	3.4875e-14
AQR	AKAP8L	128.002	0.755558	0.111056	6.80341	1.02169e-11	2.0694e-10
AQR	AKIRIN1	294.762	0.532321	0.0801933	6.63797	3.18036e-11	6.05895e-10
AQR	AKIRIN2	121.72	1.0244	0.116786	8.77158	1.76177e-18	7.71486e-17
AQR	AKR7A2	105.512	-0.516981	0.176889	-2.92263	0.00347093	0.0146184
AQR	AKT1	63.6257	-1.23678	0.277568	-4.45576	8.35959e-06	6.63888e-05
AQR	ALAS1	54.6783	0.735662	0.187735	3.91861	8.90598e-05	0.000569258
AQR	ALCAM	59.517	-0.829049	0.292739	-2.83204	0.00462518	0.0187664
AQR	ALDH1A2	115.186	-1.38173	0.232552	-5.94158	2.82292e-09	4.13247e-08
AQR	ALDH1A3	15.6609	-1.91508	0.733874	-2.60955	0.00906627	0.0334946
AQR	ALDH3A2	59.2798	-0.749693	0.259174	-2.89263	0.00382037	0.0159247
AQR	ALDH4A1	13.0074	0.870993	0.317868	2.74011	0.00614178	0.0240209
AQR	ALDH8A1	1.7757	3.69427	0.681496	5.42083	5.93239e-08	7.1087e-07
AQR	ALG1	39.5406	-0.835735	0.323787	-2.58113	0.00984783	0.0359432
AQR	ALG11	67.5496	0.529358	0.169471	3.12359	0.00178661	0.00821767
AQR	ALG2	51.4562	0.802212	0.175416	4.5732	4.80337e-06	3.99952e-05
AQR	ALG3	52.8626	0.591901	0.188013	3.1482	0.0016428	0.00763589
AQR	ALK	1.57755	2.69687	0.681736	3.95588	7.62533e-05	0.000494257
AQR	ALKBH8	32.401	0.590873	0.228718	2.58341	0.00978286	0.0357371
AQR	ALOX12-AS1	33.5912	1.15227	0.215013	5.35906	8.36538e-08	9.70854e-07
AQR	ALOX12P2	6.15414	1.8295	0.478959	3.81974	0.000133591	0.000819877
AQR	ALPL	111.607	-0.97426	0.196249	-4.96441	6.89118e-07	6.8222e-06
AQR	ALS2	55.6799	1.46928	0.142707	10.2958	7.36321e-25	5.69805e-23
AQR	AMBRA1	103.628	0.517737	0.130713	3.96086	7.46791e-05	0.000484828
AQR	AMH	1.04714	2.47583	0.78275	3.16299	0.00156155	0.00729504
AQR	AMMECR1	78.5009	0.645637	0.146907	4.39486	1.10845e-05	8.59751e-05
AQR	AMMECR1L	40.5979	0.918274	0.187252	4.90396	9.39252e-07	9.14227e-06
AQR	AMN1	16.1852	-2.91954	1.02794	-2.84018	0.00450887	0.0183749
AQR	AMOT	40.8622	-0.855408	0.327094	-2.61517	0.00891822	0.0330319
AQR	AMOTL1	40.1584	0.594623	0.207765	2.862	0.0042098	0.0173003
AQR	AMZ2	44.0444	-1.15235	0.356469	-3.23269	0.00122629	0.00590993
AQR	ANAPC10	125.765	1.23941	0.103278	12.0007	3.52268e-33	5.45208e-31
AQR	ANAPC15	148.819	-0.616688	0.152885	-4.03368	5.49099e-05	0.000367677
AQR	ANAPC16	211.661	-0.521513	0.13086	-3.98529	6.73988e-05	0.00044195
AQR	ANGEL2	62.4819	-0.692396	0.246398	-2.81008	0.00495298	0.019921
AQR	ANGPT1	77.048	-1.79811	0.325901	-5.51734	3.44165e-08	4.28884e-07
AQR	ANGPT2	31.579	0.892186	0.238352	3.74314	0.000181733	0.00108276
AQR	ANK2	608.129	-1.16856	0.112447	-10.3921	2.69393e-25	2.21131e-23
AQR	ANK2-AS1	39.3822	-1.33737	0.385539	-3.46884	0.000522702	0.00279551
AQR	ANK3	62.8899	-1.10532	0.296857	-3.72341	0.00019655	0.00115844
AQR	ANKAR	29.0129	0.904902	0.237798	3.80535	0.000141606	0.000864259
AQR	ANKFY1	129.398	0.742428	0.109767	6.7637	1.34515e-11	2.69762e-10
AQR	ANKHD1	236.373	0.730648	0.0936311	7.80348	6.02246e-15	1.81704e-13
AQR	ANKRD10	128.218	0.635648	0.120214	5.28766	1.23892e-07	1.40017e-06
AQR	ANKRD11	671.283	0.753645	0.0655209	11.5024	1.28344e-30	1.64695e-28
AQR	ANKRD12	182.177	0.548183	0.106297	5.15707	2.50843e-07	2.6895e-06
AQR	ANKRD13C	164.566	0.648857	0.109523	5.92437	3.13501e-09	4.55644e-08
AQR	ANKRD17-DT	13.567	1.04759	0.35996	2.91029	0.0036109	0.0151638
AQR	ANKRD18B	24.5178	-1.27409	0.463823	-2.74693	0.00601558	0.0235911
AQR	ANKRD27	60.924	0.557708	0.171247	3.25674	0.00112699	0.00548483
AQR	ANKRD33B	10.8319	1.35022	0.368566	3.66344	0.000248848	0.00143294
AQR	ANKRD42	14.8709	1.44056	0.269786	5.33963	9.3136e-08	1.07292e-06
AQR	ANKRD46	45.5938	0.627074	0.198703	3.15584	0.00160034	0.00746077
AQR	ANKRD52	36.9237	0.733387	0.208155	3.52328	0.000426243	0.00232689
AQR	ANO10	127.941	-0.537847	0.165377	-3.25225	0.00114495	0.00555722
AQR	ANP32B	1155.67	-0.658649	0.0639615	-10.2976	7.2255e-25	5.65625e-23
AQR	ANP32E	422.127	-0.665688	0.0982001	-6.7789	1.21097e-11	2.43333e-10
AQR	ANTKMT	40.491	-1.98478	0.440257	-4.50823	6.53698e-06	5.30998e-05
AQR	ANTXR1	111.158	-1.31626	0.228751	-5.75412	8.70942e-09	1.17722e-07
AQR	ANXA1	260.035	-0.980673	0.165568	-5.9231	3.15938e-09	4.58528e-08
AQR	ANXA11	56.4744	-0.819113	0.26465	-3.09508	0.00196759	0.00893459
AQR	ANXA2	836.423	-1.07319	0.091006	-11.7925	4.26551e-32	5.96436e-30
AQR	ANXA4	48.6275	-0.770515	0.293958	-2.62117	0.0087628	0.0325693
AQR	ANXA5	330.069	-0.588887	0.112091	-5.25364	1.49126e-07	1.66127e-06
AQR	ANXA6	47.1604	-0.769152	0.277895	-2.76778	0.00564399	0.0223238
AQR	AOC2	2.76841	1.73488	0.598932	2.89663	0.00377196	0.0157586
AQR	AOC3	0.720874	3.96146	1.25886	3.14687	0.00165029	0.00766719
AQR	AOX1	0.817568	3.67485	1.37742	2.66793	0.00763208	0.0290429
AQR	AP1G1	115.773	0.686134	0.125388	5.4721	4.44744e-08	5.43204e-07
AQR	AP2A1	58.8616	-0.660526	0.24293	-2.71899	0.00654808	0.0254042
AQR	AP2A2	106.896	0.523121	0.138085	3.78841	0.000151616	0.000918437
AQR	AP2M1	246.049	-0.943923	0.135957	-6.94279	3.84434e-12	8.27431e-11
AQR	AP2S1	311.652	0.513227	0.0753998	6.80674	9.98372e-12	2.03029e-10
AQR	AP5Z1	22.3822	1.26881	0.24088	5.26737	1.38392e-07	1.54936e-06
AQR	APBA1	560.875	-0.661313	0.112057	-5.90156	3.60083e-09	5.18883e-08
AQR	APC	137.963	0.605515	0.116814	5.18357	2.17681e-07	2.3526e-06
AQR	API5	184.938	0.646444	0.0927059	6.97307	3.10105e-12	6.7825e-11
AQR	APOA1-AS	2.64828	1.70992	0.582689	2.93454	0.00334046	0.0141453
AQR	APOC1	196.858	-1.27607	0.187653	-6.80013	1.04526e-11	2.11503e-10
AQR	APOLD1	74.4145	1.33186	0.200602	6.63929	3.15204e-11	6.01201e-10
AQR	APPL1	172.539	-1.22075	0.177149	-6.8911	5.53615e-12	1.16076e-10
AQR	APRT	375.901	-1.52814	0.131973	-11.5792	5.25363e-31	6.87209e-29
AQR	APTR	62.9163	0.787894	0.161679	4.87319	1.0981e-06	1.05516e-05
AQR	APTX	133.195	0.668355	0.113431	5.89216	3.81187e-09	5.46188e-08
AQR	AR	110.588	-1.00895	0.202914	-4.9723	6.61634e-07	6.55972e-06
AQR	AREL1	58.1191	1.07174	0.160754	6.66692	2.61226e-11	5.05379e-10
AQR	ARF1	462.552	0.867712	0.0598748	14.4921	1.359e-47	5.00977e-45
AQR	ARFGAP3	38.1869	0.644064	0.227755	2.82788	0.00468571	0.0189702
AQR	ARFGEF2	124.744	0.548907	0.122575	4.47815	7.52941e-06	6.03633e-05
AQR	ARFRP1	27.3174	-1.17017	0.427474	-2.73741	0.00619255	0.0241869
AQR	ARHGAP10	128.361	-0.762301	0.179131	-4.25556	2.0853e-05	0.00015302
AQR	ARHGAP11A	97.8431	0.527184	0.140587	3.74988	0.000176917	0.00105793
AQR	ARHGAP11B	43.3288	1.05278	0.176224	5.9741	2.31365e-09	3.42153e-08
AQR	ARHGAP12	75.3914	0.637189	0.159776	3.988	6.66318e-05	0.000437204
AQR	ARHGAP18	98.4316	-1.10567	0.230318	-4.80062	1.58173e-06	1.47243e-05
AQR	ARHGAP26	44.2727	0.652409	0.201222	3.24224	0.00118594	0.00573317
AQR	ARHGAP32	115.838	0.606091	0.132466	4.57543	4.75235e-06	3.9649e-05
AQR	ARHGAP39	70.9591	0.862572	0.154702	5.57572	2.46515e-08	3.12185e-07
AQR	ARHGDIA	169.363	-0.568221	0.144641	-3.92848	8.54846e-05	0.000548481
AQR	ARHGDIG	18.1707	-1.50456	0.60214	-2.49869	0.0124655	0.0437338
AQR	ARHGEF1	37.3804	-0.819474	0.333848	-2.45463	0.0141029	0.0485248
AQR	ARHGEF18	69.2294	0.948753	0.147391	6.43697	1.21884e-10	2.14515e-09
AQR	ARHGEF2	26.0579	0.973615	0.235903	4.12718	3.67246e-05	0.000255172
AQR	ARHGEF28	5.37342	2.17337	0.482555	4.50388	6.67252e-06	5.40925e-05
AQR	ARHGEF3	83.6884	-0.606911	0.201965	-3.00504	0.00265548	0.011586
AQR	ARHGEF39	31.7782	-1.71892	0.461882	-3.72155	0.000198003	0.00116532
AQR	ARHGEF7	99.0702	0.689278	0.137623	5.00846	5.48676e-07	5.51805e-06
AQR	ARID2	237.497	0.700498	0.0926026	7.56456	3.89182e-14	1.07649e-12
AQR	ARID3A	47.9523	0.956274	0.175695	5.44282	5.24448e-08	6.33304e-07
AQR	ARID4A	50.7258	1.02665	0.179661	5.71436	1.10119e-08	1.46983e-07
AQR	ARID4B	262.913	0.819977	0.0872931	9.39337	5.8108e-21	3.07609e-19
AQR	ARID5B	245.745	-0.917603	0.152939	-5.9998	1.97561e-09	2.94525e-08
AQR	ARIH1	518.596	1.09603	0.0623482	17.5791	3.5593e-69	3.79814e-66
AQR	ARL13B	60.0667	0.652735	0.16882	3.86645	0.00011043	0.000690612
AQR	ARL17A	42.5045	0.77192	0.189259	4.07864	4.52991e-05	0.000309239
AQR	ARL17B	7.10673	1.32366	0.387784	3.41339	0.000641601	0.0033434
AQR	ARL2	93.7964	-0.728714	0.194491	-3.74677	0.000179123	0.00106784
AQR	ARL2BP	105.894	-0.708484	0.192919	-3.67244	0.000240247	0.00138894
AQR	ARL4A	63.0153	-0.938336	0.272491	-3.44355	0.000574136	0.00303141
AQR	ARL4C	99.7368	-1.08775	0.234974	-4.62922	3.67045e-06	3.14267e-05
AQR	ARL6IP1	402.644	1.15443	0.0863443	13.3701	9.03852e-41	2.47643e-38
AQR	ARL6IP4	226.806	-1.48622	0.163973	-9.06378	1.26004e-19	5.98297e-18
AQR	ARL8B	162.4	0.899178	0.0941204	9.55349	1.254e-21	6.96574e-20
AQR	ARL9	3.3191	2.9784	0.529845	5.62127	1.89562e-08	2.45222e-07
AQR	ARLNC1	2.58217	2.51138	0.544096	4.6157	3.9178e-06	3.32915e-05
AQR	ARMC1	177.859	-0.657845	0.144588	-4.54979	5.36999e-06	4.42768e-05
AQR	ARMC6	71.0879	-0.718554	0.229092	-3.13654	0.00170956	0.00790631
AQR	ARMC7	22.2511	0.802786	0.312708	2.56721	0.0102521	0.0372243
AQR	ARMH3	112.909	0.855487	0.114484	7.47257	7.86428e-14	2.1091e-12
AQR	ARMH4	55.8243	0.950462	0.170485	5.57506	2.47448e-08	3.13172e-07
AQR	ARMT1	226.223	-0.720638	0.136053	-5.29675	1.17881e-07	1.34045e-06
AQR	ARPC1B	121.041	-0.72345	0.173094	-4.17952	2.92127e-05	0.000207239
AQR	ARPC2	884.63	-0.732844	0.0733339	-9.99326	1.63125e-23	1.10614e-21
AQR	ARPC5	340.06	-0.516699	0.100577	-5.13737	2.78615e-07	2.96687e-06
AQR	ARPC5L	238.167	0.516664	0.0949815	5.43962	5.33933e-08	6.43991e-07
AQR	ARRB2	55.7685	-1.05561	0.289936	-3.64085	0.000271738	0.00155328
AQR	ARRDC2	10.553	1.148	0.342085	3.35588	0.000791133	0.00402616
AQR	ARRDC3-AS1	65.8958	-1.63445	0.346419	-4.71813	2.38019e-06	2.13155e-05
AQR	ARSB	37.5633	-0.973493	0.347681	-2.79996	0.00511097	0.020459
AQR	ARSG	49.0668	-1.5064	0.35878	-4.19867	2.6849e-05	0.000192132
AQR	ARSJ	6.22563	1.33038	0.417473	3.18676	0.00143877	0.00679347
AQR	ARSK	33.6129	0.744838	0.222867	3.34207	0.000831559	0.0042055
AQR	ARV1	59.725	-1.22315	0.286799	-4.26484	2.00046e-05	0.000147435
AQR	ASB3	171.63	0.703506	0.108275	6.49741	8.17143e-11	1.47136e-09
AQR	ASB6	23.9098	0.731732	0.25882	2.82719	0.00469588	0.0190038
AQR	ASH1L	546.829	0.581011	0.0694487	8.36604	5.95864e-17	2.21672e-15
AQR	ASH2L	115.635	-0.882042	0.195128	-4.52033	6.17431e-06	5.03645e-05
AQR	ASTN2	391.318	-0.711038	0.131178	-5.42038	5.9471e-08	7.12211e-07
AQR	ASXL1	252.36	0.663301	0.0867765	7.64379	2.10926e-14	5.97279e-13
AQR	ASXL2	206.014	1.1159	0.0858033	13.0053	1.14155e-38	2.63012e-36
AQR	ATAD3C	6.23393	1.53052	0.461256	3.31815	0.000906172	0.00453534
AQR	ATAT1	30.8175	1.00944	0.218971	4.60993	4.02795e-06	3.41416e-05
AQR	ATE1	144.46	0.501256	0.122874	4.07945	4.51431e-05	0.000308278
AQR	ATF1	75.9779	1.12734	0.129524	8.70376	3.21077e-18	1.37049e-16
AQR	ATF2	117.685	0.87764	0.118115	7.4304	1.08269e-13	2.86947e-12
AQR	ATF4	339.638	1.04244	0.0808387	12.8953	4.78263e-38	1.03157e-35
AQR	ATF5	48.3686	-0.899813	0.325998	-2.76018	0.00577698	0.0227743
AQR	ATF6	91.5846	0.742054	0.135875	5.46129	4.72684e-08	5.7456e-07
AQR	ATF7IP	219.847	0.918319	0.0910339	10.0877	6.26485e-24	4.39515e-22
AQR	ATG10	71.737	-0.698543	0.232935	-2.99887	0.00270982	0.0117977
AQR	ATG101	82.7333	0.972535	0.133218	7.30034	2.87034e-13	7.17584e-12
AQR	ATG12	134.416	0.580029	0.123393	4.70067	2.5931e-06	2.29686e-05
AQR	ATG13	56.4205	1.01055	0.163008	6.19936	5.66935e-10	9.02954e-09
AQR	ATG14	62.7026	1.34957	0.147619	9.14227	6.11575e-20	2.96643e-18
AQR	ATG16L1	31.868	1.88497	0.169569	11.1162	1.04639e-28	1.14063e-26
AQR	ATG4B	80.1887	0.645942	0.151613	4.26045	2.04013e-05	0.000150195
AQR	ATG5	139.942	0.911025	0.109924	8.28774	1.15419e-16	4.21644e-15
AQR	ATG7	157.65	0.792507	0.102653	7.72025	1.16104e-14	3.38221e-13
AQR	ATL2	130.897	0.8113	0.112643	7.20243	5.9147e-13	1.42763e-11
AQR	ATL3	61.0368	0.535399	0.172312	3.10715	0.00188903	0.00862454
AQR	ATOSA	33.3035	0.782465	0.265991	2.9417	0.0032642	0.0138571
AQR	ATOSB	4.92397	1.43349	0.470329	3.04785	0.00230485	0.01023
AQR	ATP10A	82.2677	-0.741369	0.218688	-3.39007	0.000698743	0.00360851
AQR	ATP10D	208.578	-0.759729	0.14493	-5.24203	1.58818e-07	1.75671e-06
AQR	ATP11C	192.263	-0.660146	0.142016	-4.64839	3.34539e-06	2.89368e-05
AQR	ATP13A3-DT	24.6861	-2.22078	0.653694	-3.39727	0.000680608	0.00352023
AQR	ATP2A1	6.10434	2.3117	0.369178	6.26175	3.80683e-10	6.25474e-09
AQR	ATP2B1	302.856	-0.81041	0.126676	-6.39752	1.5792e-10	2.73427e-09
AQR	ATP2B4	94.4252	-1.16016	0.238783	-4.85864	1.18195e-06	1.12878e-05
AQR	ATP5F1A	563.183	-0.513945	0.0791526	-6.4931	8.40901e-11	1.51012e-09
AQR	ATP5F1D	368.735	-0.811094	0.107738	-7.5284	5.13657e-14	1.39791e-12
AQR	ATP5MC1	494.991	-1.16342	0.105541	-11.0233	2.94898e-28	3.03505e-26
AQR	ATP5PD	197.128	-0.71628	0.142096	-5.04083	4.63523e-07	4.73209e-06
AQR	ATP6V0A1	70.1218	0.608906	0.164012	3.71257	0.000205167	0.00120503
AQR	ATP6V0C	355.134	0.642694	0.0749887	8.57054	1.02998e-17	4.19336e-16
AQR	ATP6V0D1	72.0232	0.850131	0.153156	5.55075	2.84447e-08	3.58654e-07
AQR	ATP6V0E1	404.735	0.713745	0.0694293	10.2802	8.65686e-25	6.67368e-23
AQR	ATP6V0E2	55.9503	-0.789216	0.263422	-2.99601	0.00273533	0.0118934
AQR	ATP6V1B2	49.9919	0.791212	0.182067	4.34572	1.38821e-05	0.000105415
AQR	ATP6V1C1	72.3636	1.33378	0.133004	10.0281	1.14691e-23	7.93635e-22
AQR	ATP6V1D	143.723	0.756919	0.11081	6.83079	8.44486e-12	1.73542e-10
AQR	ATP6V1E1	153.5	0.789045	0.101206	7.79643	6.3681e-15	1.91563e-13
AQR	ATP6V1E2	26.4834	-1.50724	0.492959	-3.05754	0.00223165	0.00994215
AQR	ATP6V1H	120.662	1.05573	0.109041	9.68194	3.59828e-22	2.13945e-20
AQR	ATP7B	11.2202	1.47111	0.3169	4.6422	3.44714e-06	2.96902e-05
AQR	ATP8A1	87.2439	-0.917015	0.229664	-3.99286	6.52823e-05	0.000428765
AQR	ATP9A	109.728	-0.949603	0.206426	-4.60021	4.22057e-06	3.56402e-05
AQR	ATP9B	172.51	0.57173	0.102934	5.55432	2.787e-08	3.51845e-07
AQR	ATPAF1	105.936	-0.622509	0.18876	-3.29789	0.000974133	0.00483489
AQR	ATR	111.464	-0.526065	0.174375	-3.01687	0.00255402	0.0111866
AQR	ATRAID	123.64	-1.27493	0.216235	-5.89605	3.72298e-09	5.34964e-08
AQR	ATRN	79.1349	0.796719	0.148353	5.37044	7.85432e-08	9.16789e-07
AQR	ATXN1L	38.2385	1.57916	0.169443	9.31974	1.16621e-20	5.91121e-19
AQR	ATXN2L	128.382	0.854562	0.11331	7.54181	4.63508e-14	1.26653e-12
AQR	ATXN3	68.4957	0.830801	0.156277	5.31622	1.05945e-07	1.21016e-06
AQR	AUH	140.228	0.585989	0.116654	5.02329	5.07928e-07	5.14398e-06
AQR	AUNIP	37.0987	0.82904	0.204188	4.06019	4.90336e-05	0.000331606
AQR	AURKA	204.917	0.809005	0.0987117	8.19564	2.49262e-16	8.78919e-15
AQR	AURKAIP1	420.709	-0.647601	0.0921964	-7.02415	2.15375e-12	4.83046e-11
AQR	AURKB	124.902	0.902976	0.111952	8.06571	7.28115e-16	2.46042e-14
AQR	AVEN	82.2964	-0.747623	0.224295	-3.33321	0.000858486	0.00432335
AQR	AVIL	8.16619	1.99588	0.312839	6.37988	1.77224e-10	3.03399e-09
AQR	AVL9	89.5509	0.59693	0.138764	4.30175	1.69451e-05	0.000126449
AQR	AXDND1	5.21508	1.8148	0.535395	3.38964	0.000699833	0.0036123
AQR	AXIN1	65.9694	0.795486	0.151926	5.236	1.64098e-07	1.81214e-06
AQR	B3GALT9	13.7212	-2.13204	0.842524	-2.53054	0.0113888	0.0405672
AQR	B3GAT3	60.8924	-0.931234	0.269368	-3.45711	0.000546001	0.00290479
AQR	B4GALT2	48.9794	-0.859841	0.2866	-3.00014	0.00269855	0.0117536
AQR	B4GALT5	134.785	0.545969	0.114562	4.76571	1.88192e-06	1.72184e-05
AQR	B4GALT7	18.9899	-1.85827	0.653731	-2.84256	0.00447524	0.0182493
AQR	B9D1	24.926	-1.32287	0.4656	-2.84122	0.00449407	0.0183187
AQR	B9D2	8.84605	1.09103	0.376979	2.89415	0.00380182	0.0158651
AQR	BAALC-AS1	6.86339	2.34066	0.396155	5.90845	3.45331e-09	4.99044e-08
AQR	BAAT	1.99972	2.49508	0.573503	4.35061	1.35762e-05	0.000103247
AQR	BABAM2	101.572	-1.01876	0.215206	-4.73388	2.20263e-06	1.98393e-05
AQR	BACE1	41.3798	-1.39699	0.40845	-3.42022	0.000625695	0.00327126
AQR	BACH1	129.054	0.664831	0.128397	5.17793	2.2436e-07	2.42091e-06
AQR	BACH2	8.20484	3.60556	0.325752	11.0684	1.78566e-28	1.8662e-26
AQR	BAG1	192.663	0.719784	0.0938311	7.67106	1.70582e-14	4.88497e-13
AQR	BAG2	176.71	-0.756737	0.145918	-5.18604	2.14817e-07	2.32661e-06
AQR	BANF1	615.913	0.519017	0.0588864	8.81387	1.20899e-18	5.39916e-17
AQR	BANP	80.1695	1.64272	0.111285	14.7614	2.59865e-49	1.05375e-46
AQR	BASP1	649.565	-0.563573	0.0824145	-6.83828	8.01495e-12	1.65482e-10
AQR	BASP1-AS1	28.4037	-1.27597	0.457584	-2.78849	0.00529543	0.0210891
AQR	BAX	170.155	-0.540256	0.144429	-3.74062	0.000183566	0.0010924
AQR	BAZ2B	222.706	0.70215	0.0971334	7.22872	4.87584e-13	1.19106e-11
AQR	BBC3	18.7624	0.879401	0.326075	2.69693	0.0069983	0.02694
AQR	BBLN	71.6714	-1.05531	0.261293	-4.03878	5.37289e-05	0.000360475
AQR	BBOX1-AS1	158.267	-0.603426	0.166775	-3.6182	0.000296654	0.0016796
AQR	BBS9	37.2505	0.824566	0.222939	3.69862	0.000216774	0.00126623
AQR	BCAM	23.6945	0.691821	0.270694	2.55573	0.0105967	0.0382699
AQR	BCAP29	70.7972	-0.829085	0.23652	-3.50535	0.000456009	0.00247605
AQR	BCAT1	320.529	-0.672736	0.120394	-5.58779	2.2998e-08	2.92558e-07
AQR	BCKDK	25.7284	-1.5787	0.488762	-3.22999	0.00123794	0.00595616
AQR	BCL11A	208.778	-0.528665	0.138513	-3.81672	0.000135237	0.00082913
AQR	BCL2	100.661	-0.640722	0.201903	-3.17341	0.00150657	0.00707898
AQR	BCL2L1	98.1718	-0.880859	0.212524	-4.14475	3.40185e-05	0.000238
AQR	BCL2L11	24.8351	1.13701	0.23199	4.90112	9.52901e-07	9.26622e-06
AQR	BCL9L	14.4614	1.00029	0.324381	3.0837	0.00204445	0.00921549
AQR	BCO2	4.50554	1.97602	0.439854	4.49245	7.04069e-06	5.67369e-05
AQR	BCORL1	101.372	0.786477	0.127112	6.18726	6.12197e-10	9.71228e-09
AQR	BDNF	1.95635	1.87461	0.7489	2.50315	0.0123092	0.0432978
AQR	BDP1	215.326	0.529579	0.0959452	5.5196	3.39779e-08	4.23678e-07
AQR	BEND7	66.6015	0.513713	0.180995	2.83828	0.00453578	0.0184553
AQR	BET1	48.1496	1.12488	0.170981	6.579	4.73613e-11	8.84208e-10
AQR	BICDL1	5.26296	2.08592	0.479012	4.35463	1.33291e-05	0.000101673
AQR	BIN3	39.7628	1.04668	0.198102	5.28355	1.26706e-07	1.42879e-06
AQR	BIRC3	0.695676	3.01072	1.15523	2.60617	0.0091561	0.0337834
AQR	BIRC5	276.752	0.712594	0.0855546	8.32911	8.14507e-17	3.00257e-15
AQR	BIRC6	471.565	0.637855	0.0659198	9.67624	3.80446e-22	2.24884e-20
AQR	BIRC6-AS2	22.7265	0.887492	0.260497	3.40691	0.000657019	0.00341216
AQR	BLM	103.932	-1.19389	0.216105	-5.52458	3.30268e-08	4.1258e-07
AQR	BMAL2	58.6303	-0.985124	0.272009	-3.62166	0.000292716	0.00165916
AQR	BMERB1	30.2394	0.911853	0.243092	3.75106	0.000176086	0.00105407
AQR	BMP2K	75.616	-0.85296	0.241962	-3.52518	0.000423189	0.00231094
AQR	BMPR1B	201.638	0.606911	0.106166	5.71662	1.08667e-08	1.4514e-07
AQR	BMS1	207.87	-0.684996	0.134456	-5.09457	3.49531e-07	3.6624e-06
AQR	BMT2	23.5067	0.968974	0.278174	3.48334	0.000495207	0.00266746
AQR	BNIP1	30.2314	1.03098	0.223383	4.61529	3.92544e-06	3.33424e-05
AQR	BNIP3L	83.8765	0.876179	0.160824	5.44807	5.092e-08	6.15625e-07
AQR	BOK	15.2073	-2.32996	0.847352	-2.74969	0.00596512	0.0234204
AQR	BOLA3	363.033	-1.16005	0.116905	-9.92306	3.30478e-23	2.12123e-21
AQR	BOP1	68.6999	-1.02329	0.248974	-4.11002	3.9563e-05	0.000273581
AQR	BORA	39.6097	0.525333	0.211232	2.487	0.0128825	0.0449172
AQR	BORCS8	44.9406	-1.29252	0.340671	-3.79403	0.000148221	0.000900835
AQR	BPHL	24.0667	-1.43865	0.521205	-2.76023	0.00577599	0.0227743
AQR	BRAF	222.038	0.628453	0.0944671	6.65261	2.87937e-11	5.53882e-10
AQR	BRAP	53.9208	0.639033	0.184964	3.4549	0.000550498	0.00292665
AQR	BRAT1	38.1441	-1.02033	0.339214	-3.00793	0.00263036	0.0114887
AQR	BRCA2	89.3273	-1.88981	0.309594	-6.10415	1.03349e-09	1.59346e-08
AQR	BRD1	102.676	0.779512	0.127748	6.10194	1.04787e-09	1.61371e-08
AQR	BRD2	204.485	1.09329	0.0914857	11.9503	6.46643e-33	9.71161e-31
AQR	BRD4	292.677	0.55763	0.079799	6.98793	2.78963e-12	6.13447e-11
AQR	BRD9	98.7307	-0.520211	0.179805	-2.89319	0.00381352	0.0159028
AQR	BRF2	20.5911	1.79486	0.222575	8.06403	7.38171e-16	2.48777e-14
AQR	BRSK2	21.5593	-2.30169	0.731878	-3.14491	0.00166139	0.00771701
AQR	BRWD1	140.363	0.565714	0.119899	4.71826	2.37872e-06	2.13118e-05
AQR	BSDC1	71.1498	1.10696	0.145724	7.59626	3.04819e-14	8.52443e-13
AQR	BTAF1	111.82	1.34067	0.109407	12.254	1.59924e-34	2.77133e-32
AQR	BTBD18	3.65754	2.22979	0.497866	4.4787	7.50997e-06	6.02443e-05
AQR	BTBD19	0.850218	3.09144	1.07267	2.88201	0.00395144	0.016422
AQR	BTBD3	63.708	0.595003	0.166582	3.57184	0.00035448	0.00197447
AQR	BTBD7	205.594	0.749831	0.0934736	8.02185	1.04168e-15	3.42859e-14
AQR	BTN2A1	35.5419	0.898362	0.207178	4.3362	1.44969e-05	0.000109633
AQR	BTN2A2	10.6042	0.930023	0.377958	2.46066	0.0138684	0.0478308
AQR	BTNL9	3.22688	1.64858	0.641565	2.56963	0.0101807	0.0370051
AQR	BTRC	109.406	0.899125	0.129102	6.96444	3.29708e-12	7.18028e-11
AQR	BUB1	121.043	0.612162	0.121782	5.02669	4.99006e-07	5.06264e-06
AQR	BUB3	306.941	0.532604	0.0835302	6.37619	1.81553e-10	3.10108e-09
AQR	BUD23	214.757	0.708776	0.093733	7.56165	3.9799e-14	1.09636e-12
AQR	BUD31	170.265	0.908093	0.102302	8.87662	6.89255e-19	3.09859e-17
AQR	BZW2	369.657	-0.62817	0.0971193	-6.46802	9.92934e-11	1.76749e-09
AQR	C11orf24	61.043	-1.09777	0.273405	-4.01516	5.94047e-05	0.000394507
AQR	C12orf56	23.5305	-1.15848	0.47204	-2.4542	0.0141198	0.0485714
AQR	C12orf57	165.809	0.609998	0.121348	5.02683	4.98645e-07	5.06261e-06
AQR	C12orf75	365.607	-1.15545	0.123162	-9.38161	6.49733e-21	3.39519e-19
AQR	C13orf42	197.42	-1.18328	0.169785	-6.96928	3.1856e-12	6.94494e-11
AQR	C15orf40	127.631	-1.99286	0.267119	-7.46058	8.61439e-14	2.29509e-12
AQR	C15orf61	168.395	-0.881572	0.16246	-5.42638	5.75074e-08	6.89919e-07
AQR	C16orf46	13.2614	1.14792	0.32983	3.48033	0.000500788	0.00269323
AQR	C16orf74	25.7434	-2.11364	0.596375	-3.54415	0.00039388	0.00217053
AQR	C17orf49	43.494	0.51308	0.204291	2.51152	0.0120214	0.0424401
AQR	C17orf58	43.2137	-0.796427	0.298888	-2.66463	0.0077072	0.0292793
AQR	C17orf67	15.6214	1.15251	0.292642	3.93827	8.20704e-05	0.000528415
AQR	C17orf75	61.2974	-1.48061	0.329886	-4.48825	7.18096e-06	5.78213e-05
AQR	C18orf21	35.0871	0.723135	0.208724	3.46455	0.000531112	0.00283153
AQR	C18orf25	97.4125	1.08665	0.120452	9.02142	1.85661e-19	8.69349e-18
AQR	C19orf38	3.24795	1.86317	0.580635	3.20885	0.00133267	0.00635163
AQR	C19orf44	10.133	0.99911	0.379205	2.63475	0.00841986	0.0314852
AQR	C1D	131.795	0.517771	0.117891	4.39195	1.12341e-05	8.70684e-05
AQR	C1GALT1	75.1769	-0.620203	0.21067	-2.94396	0.00324042	0.0137792
AQR	C1RL	28.5444	-1.24931	0.445153	-2.80647	0.00500881	0.0201175
AQR	C1S	59.9472	1.10914	0.177216	6.2587	3.88205e-10	6.36286e-09
AQR	C1orf109	76.6632	1.38037	0.128466	10.745	6.25683e-27	5.79559e-25
AQR	C1orf162	0.990556	2.86176	0.902139	3.17219	0.00151294	0.00709576
AQR	C1orf53	34.1914	-1.34503	0.393432	-3.41871	0.000629187	0.00328613
AQR	C22orf39	56.7227	-0.94619	0.283081	-3.34248	0.000830344	0.00420041
AQR	C2CD3	63.1689	0.962279	0.1466	6.56399	5.23872e-11	9.74451e-10
AQR	C2CD6	1.78515	3.23886	0.649556	4.98627	6.15555e-07	6.13588e-06
AQR	C2orf42	22.5461	1.22095	0.235136	5.19253	2.07451e-07	2.25526e-06
AQR	C2orf49	62.8682	0.997523	0.151547	6.58226	4.63353e-11	8.65852e-10
AQR	C2orf49-DT	38.6659	1.70258	0.176158	9.66505	4.24427e-22	2.4799e-20
AQR	C2orf69	35.6533	1.07195	0.188388	5.69014	1.26934e-08	1.68318e-07
AQR	C2orf88	20.9135	1.04189	0.272066	3.82957	0.000128367	0.000790839
AQR	C3orf20	5.97492	1.61881	0.462402	3.50088	0.000463731	0.00251059
AQR	C3orf62	14.4369	1.24581	0.294631	4.22836	2.35398e-05	0.000170636
AQR	C4orf48	177.555	-0.636753	0.142034	-4.48311	7.35616e-06	5.91615e-05
AQR	C5orf15	77.6595	0.723187	0.146632	4.932	8.13931e-07	7.96835e-06
AQR	C5orf22	47.3615	0.504857	0.19804	2.54926	0.0107951	0.0388347
AQR	C6orf141	24.739	-1.13174	0.455138	-2.48659	0.0128974	0.0449534
AQR	C6orf62	126.051	0.640145	0.119324	5.36475	8.10603e-08	9.44538e-07
AQR	C8orf33	181.585	1.06512	0.0939114	11.3417	8.15004e-30	9.89474e-28
AQR	C8orf76	63.1288	0.65723	0.16658	3.94542	7.9659e-05	0.000514195
AQR	C8orf82	24.6307	-1.80447	0.55307	-3.26263	0.00110382	0.00538627
AQR	C9orf85	148.234	0.552335	0.113251	4.87708	1.07669e-06	1.03705e-05
AQR	CA5B	23.4671	-1.31091	0.491244	-2.66854	0.00761808	0.0290277
AQR	CA5BP1	23.6992	1.13687	0.252211	4.50764	6.55534e-06	5.32063e-05
AQR	CA8	13.2166	1.21704	0.374389	3.25074	0.00115104	0.00558445
AQR	CAB39	106.703	1.01427	0.120159	8.44103	3.14553e-17	1.21478e-15
AQR	CACHD1	193.219	-0.521407	0.139813	-3.72932	0.000191999	0.00113658
AQR	CACNA1C	3.12544	1.77325	0.583698	3.03795	0.0023819	0.0105374
AQR	CACNA2D1	241.382	-0.572786	0.147497	-3.88337	0.000103019	0.000649677
AQR	CACNA2D3	518.281	-0.514553	0.103171	-4.9874	6.11961e-07	6.10606e-06
AQR	CACNB2	653.916	-1.19928	0.108302	-11.0735	1.68699e-28	1.77634e-26
AQR	CACUL1	134.442	0.710574	0.110677	6.42025	1.36054e-10	2.38419e-09
AQR	CAD	102.055	-0.776768	0.191272	-4.06106	4.88496e-05	0.000330583
AQR	CADM2	201.375	-0.838148	0.217476	-3.85398	0.000116212	0.000722757
AQR	CADPS2	165.17	-0.878053	0.17297	-5.07634	3.84774e-07	3.99043e-06
AQR	CALB1	121.948	-1.47939	0.262756	-5.63031	1.7989e-08	2.3395e-07
AQR	CALCOCO1	7.93345	1.43991	0.421279	3.41795	0.000630958	0.00329369
AQR	CALD1	435.55	-1.1126	0.130141	-8.5492	1.23943e-17	5.00587e-16
AQR	CALM1	439.766	-1.03702	0.106476	-9.73948	2.04603e-22	1.24574e-20
AQR	CALML4	94.2223	-1.33344	0.240123	-5.55316	2.80549e-08	3.5396e-07
AQR	CALR	513.052	-0.634703	0.0856987	-7.40621	1.29956e-13	3.40862e-12
AQR	CAMK2N1	15.869	1.76655	0.27011	6.54013	6.14648e-11	1.12778e-09
AQR	CAMKK2	46.5013	-1.29129	0.329951	-3.91358	9.09379e-05	0.000579983
AQR	CAMLG	157.856	1.17779	0.0979907	12.0194	2.81001e-33	4.38254e-31
AQR	CAMSAP3	13.2495	1.23123	0.302094	4.07564	4.58884e-05	0.00031284
AQR	CAMTA1	435.662	0.608278	0.0672426	9.04602	1.48269e-19	7.00736e-18
AQR	CAMTA1-AS3	0.775497	3.40784	0.995272	3.42403	0.000616994	0.0032291
AQR	CAP2	109.808	-0.996233	0.206981	-4.81316	1.48563e-06	1.39192e-05
AQR	CAPN10-DT	13.1825	1.75805	0.286014	6.14671	7.91058e-10	1.23947e-08
AQR	CAPN2	49.0516	-0.742737	0.288116	-2.5779	0.00994016	0.0362541
AQR	CAPNS1	141.76	-0.565233	0.161915	-3.49093	0.000481336	0.00259896
AQR	CAPRIN1	454.919	-0.543049	0.0858995	-6.32192	2.58337e-10	4.33591e-09
AQR	CARD19	40.8196	-1.05188	0.337555	-3.11616	0.0018322	0.00840259
AQR	CARD9	1.06073	3.1653	0.80136	3.94992	7.81784e-05	0.000505603
AQR	CARHSP1	155.965	-0.739542	0.15927	-4.64331	3.4287e-06	2.9564e-05
AQR	CARMIL1	134.446	-0.583035	0.164996	-3.53363	0.000409902	0.00224494
AQR	CARS1	118.359	1.0978	0.114599	9.57949	9.75241e-22	5.47729e-20
AQR	CARS1-AS1	3.15866	1.61062	0.612192	2.6309	0.00851598	0.0317977
AQR	CASC15	266.588	-0.547797	0.129579	-4.22751	2.36289e-05	0.000171174
AQR	CASK	206.109	-0.501317	0.13319	-3.76393	0.000167262	0.00100451
AQR	CASP2	45.5713	0.913368	0.173915	5.25181	1.50614e-07	1.67417e-06
AQR	CASS4	4.4084	3.64277	0.361059	10.0891	6.17224e-24	4.34522e-22
AQR	CAST	220.836	-1.56028	0.174874	-8.92229	4.56749e-19	2.07172e-17
AQR	CASTOR2	19.5393	1.23259	0.257786	4.78145	1.74036e-06	1.60682e-05
AQR	CASZ1	10.0169	1.45257	0.338342	4.29321	1.76109e-05	0.000131128
AQR	CAT	39.7109	-1.33246	0.37736	-3.531	0.000413998	0.00226554
AQR	CATSPERD	4.30306	3.35119	0.585965	5.71908	1.071e-08	1.43141e-07
AQR	CAVIN4	19.5857	-1.42274	0.558541	-2.54724	0.0108579	0.0390257
AQR	CBFA2T2	84.7138	0.732204	0.140681	5.20469	1.94316e-07	2.12045e-06
AQR	CBL	132.064	0.754279	0.114975	6.5604	5.36654e-11	9.94462e-10
AQR	CBLL1	60.0129	1.41306	0.133765	10.5638	4.38531e-26	3.7358e-24
AQR	CBR1	98.4981	-1.36818	0.243649	-5.61536	1.96155e-08	2.52191e-07
AQR	CBR4	121.092	-1.20818	0.215066	-5.61771	1.93502e-08	2.49358e-07
AQR	CBS	249.454	-2.13647	0.19246	-11.1008	1.24257e-28	1.34723e-26
AQR	CBX4	41.6993	0.719937	0.214609	3.35464	0.000794686	0.00404323
AQR	CBY1	44.262	-1.00451	0.324113	-3.09926	0.00194004	0.00882925
AQR	CC2D1A	25.3282	0.897601	0.252199	3.5591	0.000372129	0.00206315
AQR	CCDC12	168.59	0.738147	0.0987015	7.47858	7.51322e-14	2.0203e-12
AQR	CCDC120	10.2138	0.924831	0.36343	2.54473	0.0109362	0.0392585
AQR	CCDC14	132.414	-0.623663	0.162783	-3.83126	0.00012749	0.000786152
AQR	CCDC150	72.1631	0.6775	0.151994	4.45741	8.29542e-06	6.59309e-05
AQR	CCDC167	63.1334	-1.36132	0.301451	-4.51589	6.30508e-06	5.13602e-05
AQR	CCDC169	45.972	-1.29581	0.349154	-3.71128	0.000206216	0.00121014
AQR	CCDC171	26.9109	-1.61614	0.521663	-3.09805	0.00194799	0.00886343
AQR	CCDC174	44.5414	0.723093	0.204625	3.53375	0.000409701	0.00224444
AQR	CCDC18-AS1	52.4355	-1.7949	0.424966	-4.22363	2.40402e-05	0.000173953
AQR	CCDC186	50.2583	0.98408	0.175603	5.60399	2.09474e-08	2.68124e-07
AQR	CCDC28A	37.6302	1.12969	0.195976	5.76443	8.19322e-09	1.1119e-07
AQR	CCDC38	3.34503	3.21463	0.40203	7.99598	1.28542e-15	4.17659e-14
AQR	CCDC50	259.97	-1.12703	0.154154	-7.31107	2.6502e-13	6.65834e-12
AQR	CCDC54-AS1	0.823046	3.15989	0.992764	3.18292	0.00145798	0.00687136
AQR	CCDC57	69.6989	0.520687	0.164852	3.15851	0.0015858	0.00739809
AQR	CCDC62	9.65877	2.96566	0.266556	11.1259	9.39057e-29	1.03475e-26
AQR	CCDC73	3.60938	1.94287	0.512767	3.78898	0.000151265	0.000916859
AQR	CCDC8	14.2278	-1.83462	0.729119	-2.51621	0.0118624	0.0419959
AQR	CCDC81	3.26351	2.17453	0.509996	4.26381	2.00969e-05	0.000148061
AQR	CCDC83	1.18921	3.39256	0.753655	4.50148	6.74805e-06	5.46174e-05
AQR	CCDC85B	157.681	-0.571022	0.14588	-3.91433	9.06563e-05	0.000578369
AQR	CCDC88C	68.497	-0.552906	0.218251	-2.53335	0.0112978	0.0403067
AQR	CCDC91	251.903	-0.523519	0.123414	-4.24199	2.21549e-05	0.000161463
AQR	CCDC93	44.7292	0.518984	0.208196	2.49277	0.0126752	0.0443087
AQR	CCL5	0.815366	3.31147	0.979406	3.3811	0.000721956	0.00371514
AQR	CCM2	68.2332	-0.657765	0.229188	-2.86998	0.00410501	0.0169544
AQR	CCN1	81.7636	-0.980658	0.269366	-3.64062	0.000271981	0.00155423
AQR	CCNB1	360.163	0.539732	0.0829351	6.50789	7.62138e-11	1.38586e-09
AQR	CCNB1IP1	219.39	0.758526	0.0889559	8.52699	1.50209e-17	5.98328e-16
AQR	CCNC	166.903	0.523668	0.104445	5.01383	5.33576e-07	5.3742e-06
AQR	CCNF	82.4867	0.698054	0.14612	4.77726	1.77703e-06	1.63695e-05
AQR	CCNG2	18.0735	1.51374	0.307646	4.92041	8.6362e-07	8.42632e-06
AQR	CCNH	202.31	0.764511	0.092556	8.25998	1.45696e-16	5.24687e-15
AQR	CCNK	134.482	1.05526	0.102489	10.2963	7.32252e-25	5.69805e-23
AQR	CCNL1	70.8672	1.08155	0.137094	7.88911	3.04344e-15	9.46406e-14
AQR	CCNO	37.5874	-1.02221	0.337354	-3.03007	0.00244495	0.0107787
AQR	CCNQ	59.7558	-0.582642	0.230825	-2.52417	0.0115971	0.0411716
AQR	CCNT1	94.071	1.11143	0.117837	9.43195	4.02517e-21	2.142e-19
AQR	CCNT2	100.947	0.948535	0.124739	7.60417	2.86736e-14	8.05204e-13
AQR	CCNYL1	49.5709	0.721473	0.187313	3.8517	0.0001173	0.000728631
AQR	CCR6	1.28691	2.44373	0.775788	3.14999	0.00163275	0.00759091
AQR	CCSAP	32.6384	0.765715	0.219806	3.4836	0.000494723	0.00266556
AQR	CCT6A	791.618	-0.653696	0.0713301	-9.16438	4.98327e-20	2.42875e-18
AQR	CCT6P3	17.1385	1.04936	0.299266	3.50645	0.000454122	0.00246646
AQR	CCT7	320.105	-0.534142	0.103333	-5.16915	2.3516e-07	2.53072e-06
AQR	CD151	64.2097	-1.0273	0.269861	-3.80677	0.000140794	0.000859817
AQR	CD200	19.7111	-1.43201	0.525394	-2.7256	0.0064185	0.0249684
AQR	CD200R1	3.90987	2.05694	0.489058	4.20592	2.60023e-05	0.000186949
AQR	CD24	180.776	-0.82774	0.159647	-5.18481	2.16236e-07	2.33823e-06
AQR	CD302	40.3333	0.685627	0.223327	3.07005	0.00214021	0.00960229
AQR	CD46	116.854	0.526424	0.125171	4.20564	2.60348e-05	0.00018705
AQR	CD59	77.727	0.713299	0.147974	4.82043	1.43246e-06	1.34397e-05
AQR	CD70	307.075	-1.63235	0.158036	-10.3289	5.2142e-25	4.16212e-23
AQR	CD99	212.898	-0.539159	0.131117	-4.11206	3.92144e-05	0.000271263
AQR	CD99L2	36.1217	-1.03467	0.356773	-2.90007	0.00373082	0.0156221
AQR	CDA	28.6321	-1.24319	0.435703	-2.85328	0.00432698	0.0177053
AQR	CDADC1	25.4345	1.3778	0.210879	6.53363	6.41958e-11	1.17576e-09
AQR	CDAN1	14.451	1.1668	0.297126	3.92695	8.60316e-05	0.000551642
AQR	CDC14A	69.6398	-0.655868	0.231623	-2.83161	0.0046314	0.0187878
AQR	CDC25B	23.8521	-1.33756	0.491785	-2.7198	0.00653216	0.025357
AQR	CDC25C	82.3547	1.36043	0.136901	9.93737	2.86299e-23	1.87249e-21
AQR	CDC27	158.115	0.704227	0.107369	6.55895	5.41876e-11	1.00151e-09
AQR	CDC42	431.963	0.548555	0.0699553	7.84151	4.45165e-15	1.36546e-13
AQR	CDC42-IT1	3.81292	2.0483	0.453906	4.5126	6.40365e-06	5.20794e-05
AQR	CDC42EP1	28.3951	-1.58827	0.518287	-3.06447	0.00218058	0.00975534
AQR	CDC42EP3	59.2791	-0.935323	0.286312	-3.26679	0.00108774	0.00531932
AQR	CDCA2	119.412	0.813982	0.117573	6.92318	4.41608e-12	9.40504e-11
AQR	CDCA3	58.0175	0.785596	0.165654	4.74239	2.11215e-06	1.91263e-05
AQR	CDCA5	122.511	1.80883	0.0947607	19.0884	3.15185e-81	5.32531e-78
AQR	CDCA7	223.965	-1.37267	0.158133	-8.68047	3.94138e-18	1.6683e-16
AQR	CDCA7L	66.0374	-1.57396	0.308042	-5.10956	3.22914e-07	3.40285e-06
AQR	CDCA8	130.678	1.05008	0.121049	8.67481	4.14259e-18	1.74618e-16
AQR	CDH10	142.379	-1.67376	0.242719	-6.89586	5.35409e-12	1.12375e-10
AQR	CDH2	500.106	-0.923419	0.105305	-8.76901	1.80249e-18	7.87619e-17
AQR	CDH23	2.93832	1.62729	0.663623	2.45213	0.0142014	0.0487858
AQR	CDH6	343.636	-1.64049	0.188743	-8.69163	3.57288e-18	1.51866e-16
AQR	CDHR3	80.7266	-0.820438	0.232329	-3.53136	0.000413431	0.00226335
AQR	CDIN1	125.456	-0.834755	0.187186	-4.4595	8.2151e-06	6.53438e-05
AQR	CDIP1	31.1867	0.889153	0.221709	4.01044	6.06045e-05	0.000401554
AQR	CDK1	227.963	0.610759	0.110341	5.53519	3.10891e-08	3.90298e-07
AQR	CDK11A	53.5322	0.85961	0.167363	5.13622	2.80326e-07	2.98353e-06
AQR	CDK11B	92.7607	1.20705	0.113776	10.6089	2.7083e-26	2.37709e-24
AQR	CDK16	54.8575	-0.639882	0.25772	-2.48286	0.0130333	0.045318
AQR	CDK19	81.1619	1.56448	0.147856	10.5811	3.64588e-26	3.14554e-24
AQR	CDK2AP1	574.963	-0.653932	0.0833112	-7.84926	4.18492e-15	1.2856e-13
AQR	CDK4	363.495	-0.533488	0.0985962	-5.41084	6.27295e-08	7.46385e-07
AQR	CDK5	36.2646	-1.46649	0.405654	-3.61513	0.000300193	0.00169774
AQR	CDK5R1	8.03107	1.07292	0.390369	2.74848	0.00598721	0.023498
AQR	CDK5RAP1	78.4101	0.730482	0.144878	5.04205	4.60582e-07	4.70444e-06
AQR	CDK5RAP3	19.9025	-1.32466	0.51784	-2.55806	0.0105259	0.0380619
AQR	CDK7	86.5783	0.886522	0.133779	6.62678	3.43079e-11	6.51304e-10
AQR	CDKAL1	405.097	0.602765	0.0758253	7.94939	1.87427e-15	5.97496e-14
AQR	CDKL2	1.73165	4.39425	0.746618	5.88555	3.96737e-09	5.67267e-08
AQR	CDKL3	61.9167	1.3141	0.155402	8.45613	2.76407e-17	1.0798e-15
AQR	CDKL4	6.59582	2.57246	0.399449	6.44002	1.19456e-10	2.10605e-09
AQR	CDKL5	56.4356	0.814481	0.177237	4.59544	4.31832e-06	3.62842e-05
AQR	CDKN1A	1.86048	2.33525	0.949045	2.46063	0.0138692	0.0478308
AQR	CDKN1B	78.6449	0.626018	0.148847	4.20578	2.60184e-05	0.000186998
AQR	CDKN1C	20.2485	1.28272	0.345844	3.70896	0.000208111	0.0012209
AQR	CDKN2AIP	48.9064	1.84655	0.140423	13.1499	1.70457e-39	4.32002e-37
AQR	CDKN2C	86.3185	-0.65261	0.221877	-2.94131	0.00326827	0.0138715
AQR	CDKN2D	20.2114	1.03863	0.270001	3.84678	0.000119682	0.000742068
AQR	CDKN3	189.443	-0.878063	0.154741	-5.6744	1.39179e-08	1.83595e-07
AQR	CEACAM16-AS1	34.6068	-1.1388	0.397445	-2.8653	0.00416614	0.0171684
AQR	CEBPA	7.93904	1.14849	0.413866	2.77504	0.00551949	0.0218869
AQR	CEL	1.36611	2.69626	0.693808	3.88617	0.000101837	0.00064302
AQR	CELF6	2.66206	3.00264	0.65534	4.5818	4.60989e-06	3.85625e-05
AQR	CENPC	71.8321	0.557451	0.159217	3.5012	0.00046317	0.00250974
AQR	CENPE	173.62	0.572914	0.114192	5.01711	5.24551e-07	5.29381e-06
AQR	CENPF	528.254	0.662344	0.076549	8.65255	5.03596e-18	2.10959e-16
AQR	CENPH	157.854	-0.607834	0.149445	-4.06727	4.75668e-05	0.000322649
AQR	CENPI	77.9466	-1.09976	0.241396	-4.55581	5.2183e-06	4.31137e-05
AQR	CENPK	153.508	-0.608949	0.151602	-4.01677	5.90001e-05	0.000392721
AQR	CENPL	49.3082	0.910491	0.181882	5.00593	5.55921e-07	5.58538e-06
AQR	CENPN-AS1	3.67905	1.51819	0.539937	2.81179	0.00492674	0.019828
AQR	CENPO	63.923	1.09413	0.149344	7.32626	2.36669e-13	5.98313e-12
AQR	CENPQ	55.1698	0.976926	0.167526	5.8315	5.49309e-09	7.71277e-08
AQR	CENPS	55.2599	-0.72781	0.257753	-2.82367	0.00474777	0.0191831
AQR	CENPW	236.129	0.598438	0.0921447	6.49455	8.32829e-11	1.49695e-09
AQR	CENPX	155.591	-0.72727	0.152166	-4.77944	1.75785e-06	1.62149e-05
AQR	CEP120	41.6057	0.730111	0.207114	3.52517	0.000423207	0.00231094
AQR	CEP162	44.734	0.861946	0.183083	4.70794	2.50227e-06	2.22418e-05
AQR	CEP20	77.7727	0.632086	0.148831	4.24701	2.16638e-05	0.000158396
AQR	CEP250	37.5391	-1.41047	0.39351	-3.58432	0.000337958	0.00188919
AQR	CEP290	69.5781	-0.960218	0.254705	-3.76993	0.000163295	0.000983897
AQR	CEP350	185.686	0.515006	0.105473	4.88284	1.04568e-06	1.01006e-05
AQR	CEP43	116.297	0.509654	0.126748	4.021	5.79518e-05	0.000386377
AQR	CEP72	25.1259	0.839638	0.237377	3.53716	0.00040446	0.00222168
AQR	CEP85	78.5438	0.684694	0.145735	4.6982	2.62467e-06	2.32279e-05
AQR	CEP89	45.5365	0.851192	0.185102	4.5985	4.25553e-06	3.58607e-05
AQR	CEP95	82.7135	0.89097	0.139848	6.371	1.87797e-10	3.19965e-09
AQR	CETN3	100.624	-1.11684	0.21968	-5.08395	3.69669e-07	3.85151e-06
AQR	CFAP210	5.6732	1.33578	0.435114	3.06995	0.00214091	0.00960278
AQR	CFAP251	17.1652	1.60745	0.293069	5.4849	4.13701e-08	5.09586e-07
AQR	CFAP69	8.05621	1.09061	0.433632	2.51507	0.0119009	0.0420953
AQR	CFAP70	12.5225	1.41823	0.380349	3.72876	0.000192422	0.00113842
AQR	CFAP97	71.7275	-1.61576	0.313448	-5.15479	2.53912e-07	2.71953e-06
AQR	CFD	39.9196	-2.07417	0.461664	-4.49282	7.02875e-06	5.66632e-05
AQR	CGAS	109.16	0.598361	0.124757	4.79622	1.61686e-06	1.50169e-05
AQR	CGRRF1	30.3682	0.872107	0.229524	3.79963	0.00014491	0.000882347
AQR	CHAC2	65.8887	-0.85059	0.23945	-3.55227	0.000381927	0.00211284
AQR	CHAF1B	40.9822	-0.928	0.313622	-2.95898	0.00308664	0.0132308
AQR	CHCHD10	480.322	-1.28497	0.112883	-11.3832	5.06848e-30	6.22809e-28
AQR	CHCHD4	53.62	-0.688752	0.248435	-2.77236	0.00556518	0.0220551
AQR	CHCHD5	65.4725	-1.44667	0.297076	-4.8697	1.1177e-06	1.07146e-05
AQR	CHCHD6	99.7744	0.924468	0.121933	7.58175	3.4093e-14	9.48197e-13
AQR	CHD1-DT	37.9747	-1.49179	0.463588	-3.21793	0.00129121	0.00617583
AQR	CHD2	221.519	0.715932	0.0914761	7.82643	5.01911e-15	1.52797e-13
AQR	CHD3	152.791	-0.940048	0.171732	-5.47393	4.40153e-08	5.3857e-07
AQR	CHD4	362.414	-0.735602	0.105089	-6.99981	2.56319e-12	5.68585e-11
AQR	CHD6	159.751	1.5942	0.0912714	17.4666	2.57225e-68	2.48344e-65
AQR	CHDH	27.075	-1.37173	0.445597	-3.07841	0.00208109	0.00935566
AQR	CHEK2	56.1124	0.70353	0.167291	4.20542	2.60592e-05	0.000187159
AQR	CHERP	80.9414	0.843046	0.138451	6.08912	1.13533e-09	1.73912e-08
AQR	CHIC1	56.0499	0.928066	0.159236	5.82824	5.6016e-09	7.84541e-08
AQR	CHKA	128.955	0.792445	0.118834	6.66849	2.58457e-11	5.00498e-10
AQR	CHKB	28.9739	0.71443	0.239598	2.98179	0.00286569	0.0123888
AQR	CHMP1B	39.6629	1.3713	0.175759	7.80215	6.08628e-15	1.83357e-13
AQR	CHMP3-AS1	3.63567	2.13212	0.533553	3.99608	6.44011e-05	0.000423664
AQR	CHMP4A	66.8426	-0.63521	0.238063	-2.66824	0.00762496	0.0290341
AQR	CHMP4B	68.0716	0.644787	0.160519	4.01689	5.89714e-05	0.000392658
AQR	CHN2	168.121	-1.0488	0.177773	-5.89962	3.64346e-09	5.24281e-08
AQR	CHORDC1	179.451	-0.620515	0.139491	-4.44844	8.64971e-06	6.8505e-05
AQR	CHPT1	654.361	-0.878271	0.0884191	-9.93304	2.98985e-23	1.94917e-21
AQR	CHRNA10	2.96325	2.51394	0.438708	5.73032	1.00239e-08	1.34593e-07
AQR	CHROMR	43.3884	-1.77446	0.423014	-4.1948	2.73109e-05	0.000195113
AQR	CHTF18	16.7815	-1.36231	0.555698	-2.45153	0.0142251	0.0488433
AQR	CHUK	73.1055	0.805897	0.142743	5.64577	1.64442e-08	2.14962e-07
AQR	CIAPIN1	121.622	-0.648899	0.17368	-3.73617	0.000186843	0.00110897
AQR	CIB1	76.2975	-0.659521	0.219556	-3.00388	0.00266557	0.0116225
AQR	CIBAR1-DT	4.16195	1.51207	0.565338	2.67463	0.00748121	0.0285384
AQR	CILK1	66.3046	-0.603506	0.235604	-2.56153	0.0104213	0.0377375
AQR	CIPC	23.6462	1.16004	0.233094	4.97672	6.46709e-07	6.43377e-06
AQR	CIR1	82.4523	0.726471	0.1454	4.99635	5.84249e-07	5.84971e-06
AQR	CISD1	190.162	-0.750665	0.144938	-5.1792	2.22837e-07	2.40704e-06
AQR	CISD3	52.7802	-0.976515	0.282739	-3.45376	0.000552823	0.00293647
AQR	CISH	4.73046	1.23909	0.485389	2.55277	0.0106869	0.0385582
AQR	CKAP2-DT	6.40549	1.55114	0.481364	3.22239	0.00127125	0.00609182
AQR	CKAP2L	38.4268	1.25231	0.181533	6.89857	5.25286e-12	1.10365e-10
AQR	CKAP4	175.039	-0.972603	0.162208	-5.99603	2.02197e-09	3.00994e-08
AQR	CKB	723.029	-1.00019	0.0892105	-11.2116	3.57786e-29	4.1452e-27
AQR	CKLF	197.738	-0.580505	0.135699	-4.27789	1.88676e-05	0.000139613
AQR	CKMT2-AS1	102.511	0.586378	0.140398	4.17654	2.9598e-05	0.000209825
AQR	CKS1B	604.366	0.74658	0.0685003	10.8989	1.16615e-27	1.14221e-25
AQR	CKS2	485.365	1.19531	0.0716235	16.6888	1.58226e-62	1.18816e-59
AQR	CLASP1-AS1	33.9274	0.706884	0.231647	3.05155	0.0022766	0.0101091
AQR	CLASRP	69.0129	0.80733	0.153957	5.24388	1.57235e-07	1.74109e-06
AQR	CLCC1	40.5319	-1.2118	0.356593	-3.39827	0.000678124	0.00351007
AQR	CLCN6	47.9102	0.652733	0.188943	3.45466	0.000550987	0.00292825
AQR	CLDN12	27.0564	0.829884	0.236222	3.51316	0.000442817	0.00240959
AQR	CLDN15	6.85204	1.94502	0.378282	5.14171	2.72246e-07	2.90515e-06
AQR	CLEC16A	109.265	0.694874	0.128226	5.41912	5.98928e-08	7.16839e-07
AQR	CLEC4A	3.48733	2.04728	0.545221	3.75495	0.000173379	0.0010394
AQR	CLGN	26.9818	-1.33798	0.517658	-2.58468	0.00974684	0.0356388
AQR	CLIP1	153.594	-0.553825	0.159071	-3.48163	0.000498377	0.0026824
AQR	CLK1	47.9147	1.23681	0.177294	6.976	3.03696e-12	6.64951e-11
AQR	CLK2	32.4612	1.0445	0.20873	5.00408	5.61299e-07	5.62826e-06
AQR	CLK3	46.9961	0.855632	0.184406	4.63994	3.48508e-06	2.99788e-05
AQR	CLK4	30.4657	0.831126	0.226509	3.66928	0.000243234	0.00140381
AQR	CLN3	38.2332	0.655101	0.210449	3.11288	0.00185271	0.00848707
AQR	CLOCK	108.74	0.636434	0.127278	5.00036	5.72243e-07	5.73516e-06
AQR	CLP1	29.5745	0.999854	0.213073	4.69253	2.69841e-06	2.3799e-05
AQR	CLPP	127.318	-0.553103	0.161158	-3.43205	0.000599034	0.00314567
AQR	CLPTM1	63.4252	1.14245	0.141684	8.06335	7.4233e-16	2.49235e-14
AQR	CLSPN	252.499	-1.1911	0.142339	-8.36808	5.85649e-17	2.19078e-15
AQR	CLTA	682.517	0.500782	0.0576775	8.68245	3.87333e-18	1.64292e-16
AQR	CLTC	360.499	-0.676087	0.104644	-6.46085	1.04117e-10	1.84687e-09
AQR	CLU	43.6831	-0.933509	0.33479	-2.78834	0.00529792	0.0210949
AQR	CLYBL	28.1417	-1.77887	0.522413	-3.4051	0.000661399	0.00343051
AQR	CMBL	90.7452	-0.632028	0.197832	-3.19477	0.00139944	0.00664022
AQR	CMC4	33.0038	-1.46612	0.428336	-3.42282	0.000619744	0.00324182
AQR	CMTM4	171.725	-0.91525	0.157112	-5.82547	5.69506e-09	7.95778e-08
AQR	CMTM6	128.159	0.57672	0.11795	4.88953	1.01077e-06	9.782e-06
AQR	CMYA5	13.8312	3.8794	0.179196	21.6489	6.22189e-104	1.80212e-100
AQR	CNBD2	12.1572	1.00282	0.365257	2.74552	0.00604147	0.0236835
AQR	CNBP	672.601	0.700881	0.0551641	12.7054	5.51868e-37	1.09697e-34
AQR	CNDP2	68.9506	-0.965661	0.246681	-3.91461	9.05518e-05	0.000577884
AQR	CNEP1R1	24.3305	1.13426	0.23132	4.90343	9.4179e-07	9.16257e-06
AQR	CNIH1	169.881	0.600538	0.101409	5.92194	3.18173e-09	4.61442e-08
AQR	CNIH4	332.422	-0.558776	0.110524	-5.0557	4.28824e-07	4.40446e-06
AQR	CNKSR2	1.95271	2.22846	0.676854	3.29239	0.000993409	0.00491014
AQR	CNN3	418.915	-1.12103	0.112908	-9.92866	3.1243e-23	2.03029e-21
AQR	CNNM2	87.5757	0.871992	0.139803	6.23729	4.45216e-10	7.23877e-09
AQR	CNNM4	31.5224	0.638971	0.242168	2.63854	0.00832628	0.0312332
AQR	CNOT2	219.736	0.612074	0.0914297	6.69448	2.1644e-11	4.23175e-10
AQR	CNOT4	168.589	0.807131	0.099186	8.13755	4.03356e-16	1.40035e-14
AQR	CNOT6	140.904	0.732018	0.109737	6.67064	2.54684e-11	4.93663e-10
AQR	CNOT8	65.061	0.940048	0.155548	6.04347	1.50835e-09	2.27712e-08
AQR	CNST	82.7879	0.925998	0.137029	6.75769	1.4021e-11	2.80905e-10
AQR	CNTD1	6.00893	1.95577	0.390378	5.00995	5.4445e-07	5.48041e-06
AQR	CNTLN	298.248	-0.569894	0.119706	-4.76076	1.92863e-06	1.7606e-05
AQR	CNTN4	3.15939	2.48145	0.605137	4.10065	4.11997e-05	0.000283931
AQR	CNTNAP3B	24.9516	-1.28988	0.490976	-2.62717	0.00860983	0.0320949
AQR	CNTNAP5	88.7335	-2.66048	0.417017	-6.37979	1.77326e-10	3.03399e-09
AQR	CNTROB	25.3685	0.669551	0.261029	2.56504	0.0103163	0.0374371
AQR	COA3	129.374	-1.52045	0.220157	-6.9062	4.97808e-12	1.05246e-10
AQR	COA4	304.352	-1.02677	0.120744	-8.50374	1.83579e-17	7.2273e-16
AQR	COA7	75.4314	0.576179	0.148388	3.88293	0.000103204	0.000650643
AQR	COBLL1	106.135	-0.857243	0.211545	-4.05229	5.07177e-05	0.000342311
AQR	COCH	50.4695	-0.656754	0.265733	-2.47148	0.0134555	0.0465785
AQR	COG1	14.2526	0.833257	0.332696	2.50456	0.0122603	0.0431836
AQR	COG3	42.4857	0.838595	0.200881	4.17459	2.98524e-05	0.000211554
AQR	COG5	252.867	0.6533	0.0885537	7.37745	1.61355e-13	4.17811e-12
AQR	COG7	31.3981	1.48624	0.194682	7.63421	2.27202e-14	6.42472e-13
AQR	COL11A2	0.847326	2.96979	1.06206	2.79625	0.00516993	0.0206461
AQR	COL18A1	17.5357	-1.51646	0.603541	-2.5126	0.0119846	0.0423396
AQR	COL19A1	87.6886	-1.78813	0.301158	-5.93752	2.89362e-09	4.23291e-08
AQR	COL25A1	293.998	-0.66065	0.124881	-5.29023	1.2216e-07	1.38291e-06
AQR	COL26A1	71.1736	-0.617372	0.234502	-2.63269	0.00847105	0.0316416
AQR	COL27A1	91.8431	-1.02748	0.21664	-4.74282	2.10769e-06	1.90944e-05
AQR	COL2A1	93.0636	-1.29059	0.23763	-5.4311	5.60083e-08	6.73528e-07
AQR	COL4A3	20.5142	-1.68211	0.603462	-2.78743	0.00531274	0.0211456
AQR	COL4A5	176.318	-0.628075	0.161462	-3.88993	0.000100273	0.000633346
AQR	COL4A6	121.256	-0.90229	0.189593	-4.75908	1.94481e-06	1.77457e-05
AQR	COL6A1	47.0153	-1.24307	0.340286	-3.65301	0.000259185	0.00148656
AQR	COL9A3	21.7265	-2.11823	0.655687	-3.23055	0.00123551	0.0059473
AQR	COLEC11	3.85081	2.72285	0.439411	6.1966	5.76954e-10	9.1747e-09
AQR	COLGALT2	40.3259	-2.67391	0.652725	-4.09654	4.19366e-05	0.000288519
AQR	COMMD3	64.9166	-1.03452	0.271037	-3.81691	0.000135134	0.000828746
AQR	COMMD4	191.173	-1.16434	0.159502	-7.29981	2.88172e-13	7.19543e-12
AQR	COMMD8	83.2241	-0.589882	0.205945	-2.86427	0.0041797	0.0172104
AQR	COMTD1	47.6825	-1.4913	0.338294	-4.4083	1.04187e-05	8.12149e-05
AQR	COPG2	40.5614	-1.06302	0.339625	-3.12997	0.00174822	0.00806121
AQR	COPS6	130.777	-0.550441	0.16553	-3.32531	0.000883188	0.00443343
AQR	COPS7A	33.4714	-1.15405	0.382055	-3.02063	0.00252251	0.0110749
AQR	COQ10B	56.3367	0.840065	0.178379	4.70943	2.48415e-06	2.21195e-05
AQR	COQ2	57.4369	-0.87541	0.257275	-3.40263	0.000667415	0.00345906
AQR	COQ3	29.436	0.591276	0.235761	2.50795	0.0121435	0.0428117
AQR	COQ5	40.2828	-1.44928	0.405457	-3.57443	0.000350998	0.00195818
AQR	COQ8A	22.9499	1.02026	0.245498	4.15589	3.2402e-05	0.000227949
AQR	COQ9	61.6353	-1.61703	0.336707	-4.80248	1.56712e-06	1.46085e-05
AQR	CORIN	7.21842	1.70399	0.414895	4.10704	4.0076e-05	0.000276845
AQR	CORO2A	31.6478	-1.46891	0.444813	-3.30231	0.000958926	0.00476642
AQR	COX10	97.3479	0.869198	0.124699	6.97039	3.16071e-12	6.8981e-11
AQR	COX16	290.398	0.502883	0.08236	6.1059	1.02221e-09	1.57846e-08
AQR	COX19	88.8035	1.10528	0.129319	8.54694	1.26399e-17	5.07474e-16
AQR	COX20	121.013	-0.863787	0.182237	-4.73991	2.13815e-06	1.93186e-05
AQR	CPD	62.0909	0.559224	0.173224	3.22833	0.00124513	0.00598366
AQR	CPEB4	30.1328	0.938627	0.230655	4.06939	4.7136e-05	0.000320162
AQR	CPLX2	10.2194	1.1154	0.38756	2.87799	0.00400213	0.0165937
AQR	CPNE3	127.018	-1.06158	0.194068	-5.47014	4.49677e-08	5.48898e-07
AQR	CPNE7	113.015	-0.707968	0.184977	-3.82732	0.000129544	0.000797602
AQR	CPSF4	53.9552	-0.664791	0.260504	-2.55195	0.0107123	0.0386256
AQR	CPT1A	70.7909	-0.573333	0.226913	-2.52667	0.011515	0.0409232
AQR	CPT2	35.5392	-1.26993	0.395058	-3.21453	0.00130656	0.00624191
AQR	CPVL	102.206	-1.39671	0.238886	-5.84675	5.01275e-09	7.08247e-08
AQR	CRACR2A	59.6406	-0.761473	0.251826	-3.02381	0.00249612	0.0109804
AQR	CRACR2B	43.7464	-1.59094	0.381861	-4.16626	3.09634e-05	0.000218739
AQR	CRAMP1	61.0812	1.14985	0.15213	7.55834	4.08246e-14	1.12309e-12
AQR	CRBN	77.1836	0.841908	0.143356	5.87286	4.28331e-09	6.10718e-08
AQR	CRCP	133.753	0.607969	0.114336	5.31738	1.05273e-07	1.20317e-06
AQR	CREB3L2	92.672	-1.09194	0.233519	-4.67601	2.92509e-06	2.5541e-05
AQR	CREBBP	282.843	0.991381	0.0762232	13.0063	1.12678e-38	2.62591e-36
AQR	CREBRF	24.8512	3.33053	0.179384	18.5665	6.00224e-77	9.36119e-74
AQR	CREBZF	60.7722	0.541602	0.171242	3.16279	0.00156263	0.00729839
AQR	CRELD2	88.7311	-1.28036	0.238694	-5.36402	8.13912e-08	9.4785e-07
AQR	CRIPT	86.4733	0.603827	0.14137	4.27126	1.94374e-05	0.000143672
AQR	CRK	204.104	0.665738	0.0970775	6.85779	6.99327e-12	1.44978e-10
AQR	CRKL	82.9413	0.990401	0.133986	7.39183	1.44819e-13	3.78376e-12
AQR	CRNDE	132.88	-1.04814	0.196328	-5.33874	9.35972e-08	1.07762e-06
AQR	CROCCP2	39.5096	1.06098	0.186485	5.68935	1.27523e-08	1.68989e-07
AQR	CRPPA	100.449	-1.28843	0.254907	-5.05451	4.31486e-07	4.42956e-06
AQR	CRTC1	42.2958	0.728613	0.197428	3.69053	0.000223785	0.00130156
AQR	CRY2	16.1143	1.2004	0.279959	4.28778	1.80468e-05	0.000134029
AQR	CRYZ	33.1506	-1.0947	0.379383	-2.88546	0.00390841	0.016275
AQR	CSDE1	696.838	-0.706269	0.0782617	-9.02446	1.80584e-19	8.47535e-18
AQR	CSKMT	112.919	1.16312	0.113497	10.248	1.20787e-24	9.17213e-23
AQR	CSNK1A1	443.369	0.660659	0.0649373	10.1738	2.59569e-24	1.87287e-22
AQR	CSNK1D	86.9095	0.702057	0.138134	5.08245	3.72599e-07	3.87805e-06
AQR	CSNK1E	172.766	-0.524161	0.143459	-3.65372	0.00025847	0.00148288
AQR	CSNK1G1	336.828	0.754669	0.0740258	10.1947	2.09429e-24	1.53847e-22
AQR	CSNK1G2	89.5993	-0.856746	0.211627	-4.04839	5.15723e-05	0.000347616
AQR	CSNK2A1	311.685	0.611669	0.0793192	7.71149	1.24362e-14	3.61756e-13
AQR	CSPP1	256.339	0.871511	0.076418	11.4045	3.96961e-30	4.96814e-28
AQR	CSRP2	73.0533	-1.12466	0.265081	-4.2427	2.20851e-05	0.00016107
AQR	CSTL1	28.6997	-1.38753	0.463914	-2.99093	0.00278127	0.0120672
AQR	CSTPP1	182.378	0.767601	0.104586	7.33943	2.14507e-13	5.45521e-12
AQR	CTDP1	29.6012	0.923395	0.219914	4.1989	2.68218e-05	0.000192024
AQR	CTHRC1	2.40534	1.60448	0.64525	2.48661	0.0128966	0.0449534
AQR	CTNNA3	49.6531	-1.37805	0.384028	-3.58842	0.000332688	0.00186282
AQR	CTNNAL1	178.904	-0.695722	0.147407	-4.71974	2.36148e-06	2.11667e-05
AQR	CTNND1	189.048	0.707481	0.0955167	7.40688	1.29304e-13	3.39589e-12
AQR	CTPS2	71.1562	-0.723761	0.231873	-3.12137	0.00180013	0.00827236
AQR	CTR9	121.384	-0.514582	0.168038	-3.06229	0.00219649	0.00981353
AQR	CTSH	7.17771	1.4188	0.419704	3.38048	0.000723585	0.00372163
AQR	CTSV	76.405	-1.3743	0.282939	-4.85722	1.19046e-06	1.13584e-05
AQR	CTSZ	66.2202	-0.742336	0.248131	-2.99171	0.00277422	0.0120444
AQR	CTTN-DT	43.1555	0.537247	0.215939	2.48796	0.0128479	0.0448202
AQR	CTTNBP2NL	86.6215	0.571207	0.147065	3.88405	0.00010273	0.000648259
AQR	CTXN1	57.099	-1.04912	0.278465	-3.76749	0.000164895	0.00099206
AQR	CUEDC1	42.8713	-0.905294	0.326123	-2.77593	0.0055044	0.0218399
AQR	CUL2	123.165	0.577171	0.119286	4.83856	1.30786e-06	1.24085e-05
AQR	CUL3	271.115	0.832639	0.0860641	9.67464	3.86447e-22	2.27768e-20
AQR	CWC25	57.4595	0.938752	0.161017	5.83014	5.53796e-09	7.77039e-08
AQR	CWC27	210.292	0.676903	0.0942016	7.18568	6.68737e-13	1.60078e-11
AQR	CWF19L1	72.1381	0.857472	0.147392	5.81761	5.96957e-09	8.3127e-08
AQR	CWF19L2	113.385	0.59184	0.128316	4.61238	3.98089e-06	3.3771e-05
AQR	CXCL14	34.6037	-1.79274	0.594522	-3.01543	0.00256616	0.0112325
AQR	CYB5R4	37.6216	0.550028	0.220122	2.49874	0.0124635	0.0437338
AQR	CYBA	74.0904	-1.27081	0.267734	-4.74655	2.06913e-06	1.87703e-05
AQR	CYC1	308.851	-0.877209	0.121403	-7.22559	4.98946e-13	1.21442e-11
AQR	CYFIP2	30.9368	-1.07791	0.396469	-2.71878	0.00655235	0.0254159
AQR	CYLD	19.1055	0.858123	0.296249	2.89663	0.00377196	0.0157586
AQR	CYP19A1	23.3336	-1.38582	0.5519	-2.511	0.0120389	0.0424871
AQR	CYP26A1	14.4128	-2.12852	0.855273	-2.4887	0.012821	0.0447488
AQR	CYP26B1	5.25511	1.27346	0.506147	2.516	0.0118697	0.0420069
AQR	CYP27A1	2.63857	2.2551	0.611649	3.68691	0.000226992	0.00131832
AQR	CYP27B1	2.6633	1.80908	0.598624	3.02206	0.00251061	0.0110322
AQR	CYP3A5	7.00686	1.95985	0.348708	5.62034	1.90588e-08	2.46282e-07
AQR	CYP51A1	178.994	-0.91409	0.156533	-5.8396	5.23252e-09	7.36731e-08
AQR	CYSTM1	124.02	0.582863	0.124199	4.69297	2.69268e-06	2.37675e-05
AQR	CYTH1	44.3408	0.816251	0.187724	4.34814	1.37295e-05	0.000104374
AQR	CYTH3	63.1766	0.833398	0.16496	5.05214	4.36896e-07	4.48056e-06
AQR	CZIB	36.7861	-1.05296	0.370287	-2.84363	0.00446025	0.0181918
AQR	DACH1	586.528	-1.30288	0.121489	-10.7243	7.82808e-27	7.05397e-25
AQR	DACT3	8.77596	1.02456	0.401471	2.55202	0.0107099	0.0386238
AQR	DAD1	281.528	0.581871	0.0829388	7.01567	2.28842e-12	5.10987e-11
AQR	DAGLB	36.4285	0.976001	0.195461	4.99332	5.9351e-07	5.93949e-06
AQR	DANT2	300.313	-0.73762	0.121775	-6.05723	1.38486e-09	2.09851e-08
AQR	DAPK1	121.725	-0.794892	0.185254	-4.29083	1.78008e-05	0.000132396
AQR	DAPK3	40.8023	0.925367	0.193918	4.77196	1.82443e-06	1.67528e-05
AQR	DAZAP1	225.76	-0.565978	0.123737	-4.57404	4.78402e-06	3.98668e-05
AQR	DAZAP2	67.462	1.17078	0.138984	8.42384	3.64354e-17	1.39911e-15
AQR	DBF4B	89.3208	1.01182	0.126108	8.02345	1.0282e-15	3.39523e-14
AQR	DBI	650.68	-0.565977	0.075358	-7.51051	5.88997e-14	1.59013e-12
AQR	DBN1	123.118	-1.32863	0.207984	-6.38813	1.67931e-10	2.89032e-09
AQR	DBNDD2	68.756	-0.699612	0.232383	-3.0106	0.00260734	0.0113955
AQR	DBNL	33.6836	-0.926622	0.337312	-2.74707	0.00601295	0.0235853
AQR	DCAF10	129.318	0.733469	0.122233	6.00058	1.96614e-09	2.9333e-08
AQR	DCAF12	68.9761	0.570807	0.172292	3.31302	0.000922931	0.00461011
AQR	DCAF4	30.2337	0.73384	0.225379	3.25602	0.00112985	0.00549609
AQR	DCAF4L1	4.31353	3.86475	0.376195	10.2732	9.30223e-25	7.14404e-23
AQR	DCAF5	87.688	0.948116	0.133372	7.10883	1.17033e-12	2.70873e-11
AQR	DCAF7	174.527	0.774982	0.103087	7.51776	5.57215e-14	1.51037e-12
AQR	DCAKD	49.8998	-1.24602	0.323694	-3.84937	0.000118424	0.000734716
AQR	DCLK1	137.024	-1.05289	0.194448	-5.41478	6.13643e-08	7.32722e-07
AQR	DCLK2	35.6534	-1.06182	0.387576	-2.73964	0.00615061	0.0240369
AQR	DCP1A	139.915	0.882101	0.108811	8.1067	5.20115e-16	1.78735e-14
AQR	DCPS	42.3963	-1.06143	0.330099	-3.2155	0.00130219	0.00622539
AQR	DCTN1	88.0169	-1.13792	0.24073	-4.72696	2.27904e-06	2.0482e-05
AQR	DCTN6	77.5943	0.616754	0.150074	4.10967	3.96217e-05	0.000273894
AQR	DCTN6-DT	8.91962	1.48205	0.39134	3.78712	0.000152403	0.000922658
AQR	DCTPP1	186.679	-0.51294	0.132903	-3.8595	0.000113621	0.000708602
AQR	DCUN1D2	62.9244	0.74892	0.168786	4.43709	9.11833e-06	7.18795e-05
AQR	DCUN1D4	102.204	0.544749	0.135634	4.01631	5.91167e-05	0.000393109
AQR	DCXR	125.28	-0.805792	0.176133	-4.57491	4.76418e-06	3.97178e-05
AQR	DDAH1	206.552	-1.04497	0.1664	-6.27983	3.38938e-10	5.61436e-09
AQR	DDAH2	47.1774	-1.60874	0.392125	-4.10262	4.08495e-05	0.000281805
AQR	DDB1	161.117	0.592791	0.105441	5.62203	1.88725e-08	2.44343e-07
AQR	DDB2	41.8604	-1.17922	0.369084	-3.19499	0.00139834	0.00663653
AQR	DDI2	109.455	-0.799421	0.186057	-4.29665	1.73398e-05	0.000129251
AQR	DDIT3	47.9374	2.55339	0.236595	10.7922	3.74578e-27	3.53236e-25
AQR	DDIT4	49.8247	1.3789	0.281597	4.89673	9.74452e-07	9.45764e-06
AQR	DDR2	6.52873	1.84324	0.446569	4.12755	3.66648e-05	0.000254844
AQR	DDX1	327.203	-0.933099	0.114361	-8.15926	3.37074e-16	1.17628e-14
AQR	DDX11-AS1	22.7462	-1.54106	0.554198	-2.78069	0.00542427	0.0215599
AQR	DDX19A-DT	22.4453	-1.77692	0.596809	-2.97736	0.0029074	0.0125474
AQR	DDX43	2.27462	2.81442	0.707102	3.98022	6.88506e-05	0.000450741
AQR	DDX55	97.5747	1.01279	0.118242	8.56544	1.07661e-17	4.37442e-16
AQR	DECR1	70.769	-0.703287	0.242982	-2.8944	0.00379885	0.0158579
AQR	DEDD2	20.9368	1.07775	0.245909	4.38272	1.17206e-05	9.04935e-05
AQR	DELE1	28.2565	-1.06347	0.408775	-2.6016	0.00927907	0.0341688
AQR	DENND1B	129.666	-0.775114	0.178807	-4.33492	1.45816e-05	0.000110232
AQR	DENND2A	96.007	-0.85376	0.226511	-3.76917	0.000163789	0.000986284
AQR	DENND4A	93.5343	0.623004	0.154598	4.02983	5.58183e-05	0.000373257
AQR	DENND5A	219.853	0.510004	0.0939914	5.42607	5.76091e-08	6.90729e-07
AQR	DEPDC4	22.013	0.974232	0.261093	3.73137	0.000190443	0.00112869
AQR	DERL2	73.9111	0.705928	0.15145	4.66114	3.14468e-06	2.7329e-05
AQR	DESI1	113.101	-1.15157	0.201046	-5.72792	1.01667e-08	1.36419e-07
AQR	DGCR6L	39.4948	-1.13176	0.372847	-3.03546	0.00240171	0.0106158
AQR	DGKD	83.8464	1.11084	0.132433	8.3879	4.9491e-17	1.87557e-15
AQR	DGKE	56.4604	0.709686	0.167765	4.23025	2.33434e-05	0.000169516
AQR	DGKH	167.346	-0.500293	0.153308	-3.26333	0.00110111	0.00537565
AQR	DGKZ	55.6233	-1.04176	0.283651	-3.67269	0.000240011	0.00138797
AQR	DGLUCY	55.7514	-1.02411	0.297782	-3.43913	0.000583592	0.00307493
AQR	DHDDS	55.8156	0.582117	0.171983	3.38474	0.00071245	0.00366902
AQR	DHDDS-AS1	3.35961	1.74336	0.491813	3.54477	0.000392961	0.00216679
AQR	DHFR	233.219	-0.92255	0.133643	-6.90309	5.08835e-12	1.07465e-10
AQR	DHRS1	15.2432	1.2149	0.296148	4.10236	4.08955e-05	0.000282026
AQR	DHRS4L2	44.0084	-1.19468	0.347813	-3.43483	0.000592918	0.00312001
AQR	DHTKD1	83.3411	-0.515894	0.204064	-2.5281	0.0114682	0.0408068
AQR	DHX16	66.298	-0.557825	0.226126	-2.46688	0.0136296	0.0471409
AQR	DHX32	35.3642	-0.888718	0.359741	-2.47044	0.0134947	0.0467064
AQR	DHX35	44.554	0.571438	0.193129	2.95884	0.00308795	0.0132336
AQR	DHX57	90.8551	0.523556	0.145252	3.60446	0.000312801	0.00176364
AQR	DHX8	105.372	0.704381	0.131869	5.3415	9.21784e-08	1.06309e-06
AQR	DIAPH2	492.291	-0.605839	0.104678	-5.78765	7.13784e-09	9.78497e-08
AQR	DICER1	183.59	-0.555601	0.139442	-3.98447	6.76306e-05	0.000443184
AQR	DIDO1	142.924	0.512196	0.11419	4.48549	7.27474e-06	5.85532e-05
AQR	DIP2B	206.66	0.568743	0.0955144	5.95452	2.60833e-09	3.82662e-08
AQR	DIPK1A	35.0751	0.692025	0.224503	3.08247	0.0020529	0.0092515
AQR	DIPK1B	43.5071	-1.59072	0.378869	-4.19861	2.68558e-05	0.000192132
AQR	DIS3L	74.5	-1.10065	0.257247	-4.27856	1.88102e-05	0.00013929
AQR	DISC1	15.0182	2.01901	0.257623	7.83706	4.61206e-15	1.4104e-13
AQR	DISP2	1.44278	2.3795	0.754308	3.15455	0.00160748	0.00749215
AQR	DLAT	124.478	-1.13194	0.193922	-5.83707	5.31269e-09	7.46464e-08
AQR	DLD	108.374	-0.77043	0.192262	-4.00718	6.14475e-05	0.000406608
AQR	DLG1	368.517	0.601685	0.0757699	7.94095	2.00639e-15	6.37612e-14
AQR	DLG2	447.435	-1.93546	0.214413	-9.02679	1.76773e-19	8.31573e-18
AQR	DLG3	84.9071	-0.614895	0.200231	-3.07092	0.00213397	0.00957643
AQR	DLG4	4.14132	2.1606	0.450822	4.79259	1.64646e-06	1.52778e-05
AQR	DLG5	70.2117	0.634875	0.156515	4.05633	4.98492e-05	0.000336785
AQR	DLGAP1	1238.17	-0.538471	0.0832413	-6.4688	9.87866e-11	1.76002e-09
AQR	DLGAP4-AS1	30.8509	-1.28085	0.447362	-2.86313	0.00419482	0.017255
AQR	DLST	62.1127	0.523875	0.168922	3.10128	0.00192683	0.00877701
AQR	DLX1	8.75939	1.65429	0.351253	4.70969	2.48093e-06	2.21005e-05
AQR	DLX2	6.06813	1.56797	0.448797	3.49372	0.000476346	0.00257476
AQR	DLX6	82.4261	-0.657753	0.221129	-2.97452	0.00293447	0.01264
AQR	DLX6-AS1	37.5524	-1.06748	0.394843	-2.70356	0.00686017	0.026458
AQR	DMAC2L	37.2024	-0.958487	0.340327	-2.81637	0.00485697	0.0195776
AQR	DMKN	128.535	-1.78043	0.256461	-6.9423	3.85759e-12	8.29038e-11
AQR	DMPK	12.9276	1.37683	0.329127	4.18329	2.87323e-05	0.000204188
AQR	DMRTA2	15.8502	0.774946	0.310325	2.49721	0.0125175	0.0438783
AQR	DMXL2	49.4161	-1.11593	0.324898	-3.43472	0.000593174	0.00312055
AQR	DNA2	69.1448	0.828912	0.142947	5.79873	6.68203e-09	9.24134e-08
AQR	DNAAF2	74.4486	-0.642033	0.221534	-2.89812	0.00375405	0.015712
AQR	DNAH10	2.64238	3.67796	0.569476	6.45851	1.05742e-10	1.87242e-09
AQR	DNAH14	292.116	-0.527904	0.118007	-4.47349	7.69517e-06	6.15704e-05
AQR	DNAH2	1.33153	2.81749	0.876445	3.21468	0.00130589	0.00624162
AQR	DNAH7	2.77651	1.65814	0.626027	2.64868	0.00808076	0.0305063
AQR	DNAI7	2.36363	2.56297	0.602548	4.25355	2.1041e-05	0.000154233
AQR	DNAJA2	351.282	-0.665711	0.10298	-6.46447	1.01657e-10	1.80639e-09
AQR	DNAJB6	251.38	0.554281	0.086577	6.40218	1.53177e-10	2.66352e-09
AQR	DNAJB9	22.3473	1.14262	0.255753	4.46768	7.90742e-06	6.30696e-05
AQR	DNAJC10	101.006	-0.682915	0.196418	-3.47685	0.00050735	0.00272346
AQR	DNAJC15	33.9795	-1.65463	0.587086	-2.81839	0.00482656	0.0194588
AQR	DNAJC17	48.8691	-1.16213	0.323753	-3.58957	0.000331227	0.00185617
AQR	DNAJC19	207.03	-0.816932	0.141792	-5.76147	8.33846e-09	1.1301e-07
AQR	DNAJC21	163.215	-1.02783	0.16775	-6.12712	8.9482e-10	1.39023e-08
AQR	DNAJC25	69.1623	1.33479	0.133348	10.0098	1.38009e-23	9.45318e-22
AQR	DNAJC27	22.253	1.02103	0.246065	4.14944	3.33293e-05	0.000233905
AQR	DNAL1	44.3162	0.876357	0.189341	4.62847	3.68383e-06	3.1528e-05
AQR	DNASE1L1	12.5302	-2.59546	1.02624	-2.52909	0.0114358	0.0407062
AQR	DNHD1	43.1269	1.07374	0.195795	5.484	4.15814e-08	5.11567e-07
AQR	DNM2	116.26	0.795552	0.114607	6.94159	3.87705e-12	8.31822e-11
AQR	DNMT1	309.805	-1.5178	0.140544	-10.7995	3.46269e-27	3.29606e-25
AQR	DNPH1	80.9833	-1.40118	0.265316	-5.28117	1.28361e-07	1.44424e-06
AQR	DNTTIP2	130.578	0.552556	0.115677	4.77673	1.78173e-06	1.64053e-05
AQR	DOC2A	17.4434	-1.80523	0.734258	-2.45857	0.0139491	0.0480656
AQR	DOCK4	78.6779	-0.661517	0.232267	-2.84809	0.00439821	0.017975
AQR	DOHH	57.7813	0.786858	0.169359	4.64609	3.38281e-06	2.92231e-05
AQR	DOK3	16.8236	1.55095	0.276317	5.61295	1.98908e-08	2.55407e-07
AQR	DOLPP1	35.7472	1.43391	0.177761	8.06651	7.23367e-16	2.44846e-14
AQR	DPF2	141.883	0.692575	0.114799	6.03294	1.61006e-09	2.42206e-08
AQR	DPH3	130.377	0.799329	0.111666	7.15824	8.1722e-13	1.93114e-11
AQR	DPH5	92.9027	-1.01577	0.22296	-4.55584	5.21771e-06	4.31137e-05
AQR	DPH5-DT	55.605	-1.62801	0.359301	-4.53104	5.86942e-06	4.81596e-05
AQR	DPH6	138.066	-1.52811	0.216463	-7.05944	1.67179e-12	3.81706e-11
AQR	DPP10	593.304	-0.99897	0.0967641	-10.3238	5.50214e-25	4.37474e-23
AQR	DPP10-AS1	63.9404	-0.606486	0.241791	-2.50831	0.0121312	0.0427767
AQR	DPP7	76.3377	-1.78302	0.313078	-5.69513	1.23275e-08	1.63681e-07
AQR	DPPA2	3.04047	3.01875	0.47241	6.39011	1.65769e-10	2.8604e-09
AQR	DPYSL2	313.341	-1.39169	0.137376	-10.1305	4.04476e-24	2.8978e-22
AQR	DPYSL5	152.812	-0.965632	0.166259	-5.80801	6.32206e-09	8.78545e-08
AQR	DRAIC	10.2159	3.4675	0.451364	7.68226	1.56302e-14	4.50146e-13
AQR	DRC3	6.87804	1.25428	0.436014	2.87669	0.00401869	0.0166453
AQR	DRG1	150.827	0.822292	0.102069	8.05627	7.86568e-16	2.63163e-14
AQR	DRP2	1.16966	2.67596	0.736155	3.63505	0.000277925	0.00158596
AQR	DSCC1	64.8165	-1.17167	0.273584	-4.28265	1.84677e-05	0.000137004
AQR	DSCR9	3.22418	1.5264	0.558273	2.73414	0.00625432	0.0243952
AQR	DSE	44.8138	0.629391	0.218583	2.87942	0.00398408	0.0165324
AQR	DSEL	32.3281	-1.25525	0.410259	-3.05965	0.00221593	0.00988948
AQR	DSEL-AS1	3.26506	1.82774	0.663941	2.75286	0.00590774	0.0232266
AQR	DSG2	112.987	-1.26317	0.219715	-5.74913	8.97035e-09	1.20927e-07
AQR	DSP	88.5533	-0.976103	0.224075	-4.35614	1.32376e-05	0.00010109
[truncated: 144,055 more rows]
