# Supplementary material for: Single-cell exon deletion profiling reveals splicing events that shape gene expression and cell state dynamics
Source: Nat Commun. 2026 Feb 3;17:1218. doi: 10.1038/s41467-026-68774-w (PMC12868714; doi:10.1038/s41467-026-68774-w)
Supplement: Supplementary file 6 — Supplementary Data 4 [file 41467_2026_68774_MOESM6_ESM.xlsx]

## Sheet: Exon_perturbation_DEG_summary
Total number of differentially expressed genes for targeted exons
upregulated if log2FoldChange > 0.5 and 'padj' < 0.05
downregulated if log2FoldChange' < -0.5 and 'padj' < 0.05
Perurbed exon	Exon coordinates	DEG (Total)	Upregulated	Downregulated
AAMP_ex6	chr2:218266064-218266147:-	7	4	3
ALG13_ex6	chrX:111711675-111711725:+	0	0	0
ALG13_ex24	chrX:111744668-111744904:+	146	94	52
ANLN_ex13	chr7:36422633-36422809:+	57	11	46
AQR_ex7	chr15:34942012-34942080:-	249	153	96
ASCC3_ex8	chr6:100798713-100798838:-	94	43	51
ATR_ex6	chr3:142560263-142560454:-	58	27	31
BIN1_ex12	chr2:127057473-127057601:-	41	6	35
BRD8_ex17	chr5:138161796-138161864:-	104	91	13
CCAR1_ex17	chr10:68771206-68771445:+	85	17	68
CCT7_ex8	chr2:73247762-73247926:+	270	237	33
CCT7_ex12	chr2:73251226-73251432:+	822	632	190
CDC45_ex4	chr22:19482690-19482827:+	85	24	61
CDK12_ex5	chr17:39494524-39494694:+	610	376	234
CDK12_ex7	chr17:39509705-39509761:+	1082	593	489
CDK12_ex8	chr17:39511529-39511630:+	726	467	259
CDK12_ex9	chr17:39515731-39515808:+	545	359	186
CDK12_ex10	chr17:39517440-39517556:+	1417	928	489
CDK12_ex11	chr17:39519956-39520087:+	594	408	186
CHAF1A_ex7	chr19:4423806-4423874:+	328	265	63
CMTR1_ex20	chr6:37476126-37476194:+	238	141	97
CNOT1_ex24	chr16:58551132-58551272:-	330	143	187
CNOT9_ex2	chr2:218580561-218580740:+	36	1	35
COPE_ex7	chr19:18903268-18903423:-	93	47	46
COPE_ex4	chr19:18906960-18907112:-	444	144	300
COPG1_ex17	chr3:129268495-129268620:+	100	56	44
CREBBP_ex26	chr16:3738559-3738672:-	1019	354	665
CREBBP_ex25	chr16:3739578-3739724:-	2184	1051	1133
CSTF3_ex14	chr11:33098690-33098764:-	177	144	33
CSTF3_ex13	chr11:33099034-33099150:-	1005	859	146
CTR9_ex7	chr11:10761947-10762054:+	789	449	340
CTR9_ex19	chr11:10771545-10771616:+	524	359	165
CTU2_ex4	chr16:88710223-88710282:+	54	20	34
DAP3_ex6	chr1:155725927-155726019:+	79	54	25
DDX21_ex9	chr10:68971891-68972052:+	234	140	94
DDX27_ex8	chr20:49228715-49228888:+	158	90	68
DDX6_ex6	chr11:118765209-118765355:-	458	375	83
DGCR8_ex8	chr22:20092809-20092907:+	210	53	157
DHX33_ex4	chr17:5460939-5461109:-	6	4	2
DIMT1_ex3	chr5:62402036-62402122:-	94	9	85
DNMT3B_ex7	chr20:32788854-32789012:+	189	51	138
EEF2_ex11	chr19:3979329-3979436:-	151	67	84
EIF2B1_ex6	chr12:123626425-123626493:-	6	5	1
EIF2B3_ex6	chr1:44897355-44897444:-	0	0	0
EIF3A_ex8	chr10:119061224-119061328:-	664	461	203
ELP3_ex8	chr8:28129502-28129663:+	443	354	89
EPB41L1_ex20	chr20:36219761-36219844:+	118	23	95
ERN1_ex18	chr17:64049055-64049202:-	129	16	113
ESPL1_ex8	chr12:53276620-53276859:+	651	450	201
ETFA_ex2	chr15:76295591-76295737:-	200	74	126
EXOC1_ex6	chr4:55870678-55870905:+	442	297	145
EXOC1_ex9	chr4:55877917-55878066:+	162	139	23
EXOC1_ex11	chr4:55888888-55888932:+	100	60	40
EXOC1_ex13	chr4:55891315-55891422:+	227	152	75
EXOSC2_ex6	chr9:130700867-130700935:+	1242	1041	201
EXOSC5_ex4	chr19:41389765-41389905:-	844	799	45
EXOSC7_ex2	chr3:44989140-44989241:+	445	441	4
EZH2_ex14	chr7:148814914-148815039:-	19	8	11
FANCI_ex11	chr15:89273377-89273469:+	313	167	146
FANCI_ex19	chr15:89290213-89290281:+	536	307	229
FAS_ex8	chr10:89010753-89010815:+	13	2	11
GBF1_ex13	chr10:102361022-102361120:+	7	7	0
GTF2H3_ex8	chr12:123655771-123655824:+	264	234	30
GTF3C2_ex8	chr2:27336198-27336425:-	81	49	32
HARS1_ex5	chr5:140679002-140679127:-	2	2	0
HARS1_ex4	chr5:140679062-140679127:-	1456	1016	440
HDAC3_ex11	chr5:141626194-141626283:-	52	19	33
HEATR1_ex24	chr1:236574202-236574333:-	139	88	51
HEATR1_ex23	chr1:236574661-236574903:-	140	98	42
HEATR1_ex22	chr1:236576219-236576377:-	144	96	48
HEATR1_ex6	chr1:236596836-236596976:-	183	121	62
HEATR1_ex5	chr1:236597878-236597979:-	262	169	93
HELQ_ex16	chr4:83418093-83418206:-	116	42	74
HELQ_ex4	chr4:83446835-83447035:-	159	42	117
HIRA_ex19	chr22:19356890-19357051:-	407	181	226
HIRA_ex17	chr22:19361237-19361341:-	557	296	261
HSCB_ex3	chr22:28744615-28744704:+	104	8	96
INO80_ex25	chr15:41027596-41027736:-	128	18	110
KPNB1_ex11	chr17:47669678-47669869:+	221	118	103
LETM1_ex8	chr4:1823644-1823775:-	70	57	13
LRPPRC_ex35	chr2:43896634-43896708:-	19	3	16
LSM11_ex3	chr5:157754004-157754087:+	25	23	2
MAGOH_ex3	chr1:53233542-53233652:-	351	154	197
MCM5_ex6	chr22:35408408-35408563:+	71	15	56
MCM5_ex11	chr22:35416339-35416404:+	11	0	11
MCM6_ex11	chr2:135856728-135856883:-	5	1	4
MDN1_ex83	chr6:89670919-89671080:-	125	97	28
MDN1_ex70	chr6:89685827-89685973:-	466	314	152
MED14_ex24	chrX:40666720-40666851:-	0	0	0
MED1_ex17	chr17:39410581-39410721:-	707	391	316
METTL3_ex7	chr14:21499764-21499802:-	363	135	228
MRPL9_ex5	chr1:151761451-151761552:-	185	33	152
MTOR_ex10	chr1:11241553-11241681:-	331	299	32
MTREX_ex11	chr5:55347013-55347144:+	622	614	8
MTREX_ex13	chr5:55350919-55351029:+	12	3	9
MTREX_ex15	chr5:55358573-55358698:+	278	277	1
NAA15_ex17	chr4:139378756-139378854:+	40	29	11
NAA50_ex2	chr3:113723959-113724095:-	120	37	83
NCBP1_ex11	chr9:97653798-97653908:+	1451	1062	389
NDC1_ex14	chr1:53793229-53793279:-	95	23	72
NELFA_ex3	chr4:1989708-1989869:-	498	439	59
NELFB_ex8	chr9:137266331-137266426:+	348	296	52
NGDN_ex2	chr14:23470042-23470101:+	463	263	200
NKAP_ex2	chrX:119938730-119938810:-	129	47	82
NOL10_ex3	chr2:10681971-10682069:-	16	7	9
NOL6_ex20	chr9:33465207-33465359:-	293	217	76
NOP14_ex5	chr4:2953511-2953645:-	25	11	14
NPLOC4_ex9	chr17:81600341-81600427:-	1802	1332	470
NRF1_ex7	chr7:129710374-129710571:+	373	188	185
NUBP1_ex4	chr16:10752610-10752678:+	165	48	117
NUP155_ex27	chr5:37304739-37304843:-	106	70	36
NUP54_ex10	chr4:76124649-76124756:-	568	325	243
NUP93_ex20	chr16:56839521-56839604:+	243	160	83
NUP98_ex6	chr11:3773632-3773739:-	1361	893	468
OGT_ex5	chrX:71547907-71548023:+	419	266	153
PCF11_ex2	chr11:83161327-83161452:+	438	337	101
PCF11_ex15	chr11:83183038-83183073:+	395	328	67
PDPK1_ex10	chr16:2597123-2597275:+	117	43	74
PHF5A_ex2	chr22:41468124-41468147:-	33	16	17
PI4KA_ex42	chr22:20726488-20726541:-	150	31	119
PI4KA_ex41	chr22:20727230-20727397:-	136	27	109
PKM_ex8	chr15:72202454-72202620:-	182	99	83
PKM_ex9	chr15:72203022-72203188:-	99	23	76
POLE2_ex11	chr14:49655005-49655094:-	457	264	193
POLR1A_ex20	chr2:86045617-86045769:-	422	375	47
POLR1A_ex12	chr2:86075030-86075260:-	335	265	70
POLR1A_ex7	chr2:86083082-86083168:-	531	425	106
POLR1C_ex7	chr6:43520625-43520774:+	1907	1540	367
POLR2B_ex22	chr4:57024005-57024112:+	222	182	40
POLR3A_ex3	chr10:78025622-78025759:-	476	308	168
POLR3F_ex6	chr20:18480038-18480181:+	0	0	0
POP1_ex13	chr8:98148815-98149006:+	5	2	3
PPP1R12A_ex7	chr12:79822116-79822190:-	311	214	97
PPP6R3_ex5	chr11:68551121-68551186:+	67	23	44
PPP6R3_ex9	chr11:68567014-68567166:+	136	41	95
PRPF4_ex10	chr9:113288175-113288264:+	334	161	173
PRPF6_ex15	chr20:64025939-64026058:+	192	85	107
PSMD13_ex11	chr11:251546-251626:+	651	475	176
PSMD3_ex10	chr17:39996183-39996338:+	239	153	86
PUM1_ex19	chr1:30941998-30942123:-	154	104	50
QARS1_ex10	chr3:49101355-49101441:-	2	1	1
RANGAP1_ex8	chr22:41256711-41256824:-	3	2	1
RANGAP1_ex5	chr22:41264664-41264843:-	0	0	0
RBM17_ex3	chr10:6101271-6101387:+	14	5	9
RFC2_ex4	chr7:74246662-74246763:-	1317	908	409
RFT1_ex5	chr3:53121699-53121800:-	194	40	154
RNGTT_ex10	chr6:88849755-88849826:-	403	374	29
RPAP1_ex10	chr15:41528235-41528336:-	226	160	66
RPAP1_ex9	chr15:41529470-41529568:-	546	492	54
RPAP1_ex7	chr15:41531023-41531202:-	174	101	73
RPS11_ex3	chr19:49497581-49497595:+	763	524	239
RPSA_ex4	chr3:39410754-39410999:+	115	82	33
RPTOR_ex4	chr17:80707841-80707999:+	630	542	88
RPTOR_ex14	chr17:80880415-80880489:+	165	137	28
RPTOR_ex15	chr17:80883419-80883484:+	552	464	88
RPTOR_ex17	chr17:80885008-80885148:+	325	292	33
RPTOR_ex32	chr17:80962461-80962577:+	720	588	132
RRP12_ex10	chr10:97385895-97385993:-	226	102	124
RRP12_ex7	chr10:97390423-97390539:-	150	78	72
RRP12_ex4	chr10:97396218-97396301:-	169	89	80
RTF1_ex16	chr15:41479103-41479198:+	810	396	414
RTRAF_ex7	chr14:52004240-52004242:+	150	53	97
SDHC_ex3	chr1:161328396-161328497:+	83	12	71
SEH1L_ex6	chr18:12978752-12978892:+	28	7	21
SIN3A_ex3	chr15:75422647-75422823:-	264	145	119
SKP2_ex4	chr5:36166519-36166662:+	0	0	0
SKP2_ex6	chr5:36170344-36170442:+	626	456	170
SLC7A5_ex2	chr16:87851724-87851849:-	4	0	4
SMC5_ex21	chr9:70347613-70347717:+	334	86	248
SMG5_ex11	chr1:156266541-156266678:-	129	84	45
SMG5_ex5	chr1:156274597-156274686:-	280	88	192
SPAG5_ex5	chr17:28586425-28586499:-	287	122	165
SRP72_ex16	chr4:56491431-56491568:+	115	49	66
SRRT_ex13	chr7:100886247-100886435:+	1911	1488	423
SUPT6H_ex9	chr17:28678076-28678192:+	64	49	15
SUPT6H_ex28	chr17:28693696-28693836:+	1	0	1
SUPV3L1_ex2	chr10:69185987-69186064:+	11	7	4
SUPV3L1_ex3	chr10:69186443-69186550:+	22	7	15
TAF1_ex35	chrX:71458241-71458366:+	3	3	0
TAF5_ex8	chr10:103385326-103385490:+	1908	1437	471
TBCD_ex19	chr17:82900651-82900731:+	124	10	114
TFAM_ex5	chr10:58390765-58390860:+	71	4	67
TIMM44_ex12	chr19:7927657-7927767:-	537	435	102
TIMM44_ex11	chr19:7928077-7928166:-	585	515	70
TIMM44_ex4	chr19:7935065-7935145:-	501	425	76
TIPIN_ex5	chr15:66349315-66349437:-	179	87	92
TRRAP_ex4	chr7:98890335-98890445:+	3719	2652	1067
TRRAP_ex25	chr7:98930633-98930830:+	3655	2616	1039
TRRAP_ex42	chr7:98957981-98958091:+	2201	1685	516
TRRAP_ex46	chr7:98964629-98964775:+	1335	1025	310
UBA3_ex2	chr3:69080112-69080153:-	167	44	123
UBE2I_ex4	chr16:1314293-1314376:+	119	64	55
UBE2Q2_ex2	chr15:75854386-75854487:+	195	115	80
UBE2Q2_ex3	chr15:75868951-75869010:+	243	118	125
UBE2Q2_ex4	chr15:75873428-75873568:+	339	142	197
UTP20_ex2	chr12:101281116-101281196:+	88	55	33
UTP20_ex37	chr12:101345554-101345694:+	702	479	223
UTP20_ex49	chr12:101369721-101369891:+	477	373	104
WDHD1_ex18	chr14:54966475-54966606:-	153	68	85
WDR43_ex2	chr2:28901987-28902124:+	67	34	33
XBP1_ex4	chr22:28796047-28796192:-	109	11	98
XPO1_ex17	chr2:61490642-61490776:-	438	407	31
XPO5_ex27	chr6:43526685-43526747:-	386	240	146
YARS2_ex4	chr12:32749937-32750107:-	103	51	52
ZC3H13_ex17	chr13:45963842-45964042:-	714	621	93

## Sheet: Exon_pertrubation_DEG_list
PyDESeq2 results for regulated genes in exon perturbation pseudo-bulk analysis
Perturbed exon	Exon coordinates	Expressed gene	baseMean	log2FoldChange	lfcSE	stat	pvalue	padj
AAMP_ex6	AAMP_chr2:218266064-218266147	CALD1	402.001	0.556196	0.116694	4.76628	1.87661e-06	0.000120312
AAMP_ex6	AAMP_chr2:218266064-218266147	GAS5	700.692	0.868483	0.112344	7.73056	1.07072e-14	1.11241e-11
AAMP_ex6	AAMP_chr2:218266064-218266147	MT1X	609.599	-0.577305	0.159155	-3.62732	0.000286381	0.00604542
AAMP_ex6	AAMP_chr2:218266064-218266147	RPL22L1	406.326	-0.942655	0.122307	-7.70728	1.28528e-14	1.11241e-11
AAMP_ex6	AAMP_chr2:218266064-218266147	SLC12A3	192.382	-0.639461	0.172128	-3.71503	0.000203183	0.00475284
AAMP_ex6	AAMP_chr2:218266064-218266147	SNHG1	246.533	0.770131	0.112162	6.86626	6.59052e-12	1.90136e-09
AAMP_ex6	AAMP_chr2:218266064-218266147	SNHG7	329.926	0.508181	0.0996605	5.09912	3.41238e-07	3.69177e-05
ALG13_ex24	ALG13_chrX:111744668-111744904	ADAMTS17	50.3949	-0.721181	0.210128	-3.4321	0.000598932	0.0253955
ALG13_ex24	ALG13_chrX:111744668-111744904	AFF2	79.0419	-0.609097	0.1777	-3.42768	0.000608768	0.0254661
ALG13_ex24	ALG13_chrX:111744668-111744904	AIFM1	134.871	-0.580533	0.121344	-4.78421	1.71665e-06	0.000319399
ALG13_ex24	ALG13_chrX:111744668-111744904	AKT1S1	34.9106	0.616962	0.158182	3.90033	9.60613e-05	0.00735887
ALG13_ex24	ALG13_chrX:111744668-111744904	ALG14	41.0618	0.596693	0.152724	3.90701	9.34449e-05	0.00728966
ALG13_ex24	ALG13_chrX:111744668-111744904	AMOTL2	46.6736	0.670156	0.152197	4.4032	1.06666e-05	0.00144532
ALG13_ex24	ALG13_chrX:111744668-111744904	ANXA1	231.556	0.6935	0.111921	6.19634	5.77919e-10	3.43064e-07
ALG13_ex24	ALG13_chrX:111744668-111744904	ATOSA	26.2089	0.702172	0.218446	3.21439	0.0013072	0.0429963
ALG13_ex24	ALG13_chrX:111744668-111744904	ATXN1	34.2828	1.0866	0.224614	4.83761	1.31407e-06	0.000252019
ALG13_ex24	ALG13_chrX:111744668-111744904	AVL9	78.0191	-0.522321	0.152766	-3.41908	0.000628322	0.0258504
ALG13_ex24	ALG13_chrX:111744668-111744904	BCAP31	277.215	-0.753686	0.0927067	-8.12979	4.30018e-16	6.70075e-13
ALG13_ex24	ALG13_chrX:111744668-111744904	BCKDHB	98.7292	-0.551557	0.140229	-3.93327	8.37997e-05	0.00691819
ALG13_ex24	ALG13_chrX:111744668-111744904	C1QTNF7-AS1	12.2317	1.42912	0.298659	4.78512	1.70889e-06	0.000319399
ALG13_ex24	ALG13_chrX:111744668-111744904	CADM2	165.579	0.510703	0.149302	3.42062	0.000624797	0.0258161
ALG13_ex24	ALG13_chrX:111744668-111744904	CALCOCO1	6.3019	1.38085	0.350777	3.93655	8.26618e-05	0.00691325
ALG13_ex24	ALG13_chrX:111744668-111744904	CCDC90B-AS1	10.1009	1.36884	0.295479	4.6326	3.61104e-06	0.000608314
ALG13_ex24	ALG13_chrX:111744668-111744904	CCN2	11.8745	1.74198	0.310165	5.6163	1.95095e-08	7.36984e-06
ALG13_ex24	ALG13_chrX:111744668-111744904	CDKN2AIP	40.7453	0.580883	0.156048	3.72247	0.000197284	0.0118238
ALG13_ex24	ALG13_chrX:111744668-111744904	CENPL	42.3093	0.578082	0.152534	3.78984	0.000150742	0.00973655
ALG13_ex24	ALG13_chrX:111744668-111744904	CHDH	25.2921	-1.15942	0.311929	-3.71693	0.000201659	0.0119709
ALG13_ex24	ALG13_chrX:111744668-111744904	CRIP2	8.10158	1.05372	0.313599	3.3601	0.000779146	0.0304478
ALG13_ex24	ALG13_chrX:111744668-111744904	DANT2	267.893	-0.584728	0.0911941	-6.41191	1.43709e-10	9.4288e-08
ALG13_ex24	ALG13_chrX:111744668-111744904	DAPK3	34.1746	0.577433	0.167659	3.44409	0.000572985	0.0246636
ALG13_ex24	ALG13_chrX:111744668-111744904	DDIT3	30.0806	1.06904	0.251924	4.2435	2.20065e-05	0.00261269
ALG13_ex24	ALG13_chrX:111744668-111744904	DKC1	429.47	-0.608018	0.074308	-8.1824	2.78247e-16	4.95518e-13
ALG13_ex24	ALG13_chrX:111744668-111744904	DNAL4	7.58872	1.12652	0.295698	3.80968	0.000139144	0.00948487
ALG13_ex24	ALG13_chrX:111744668-111744904	DPCD	42.5353	0.501582	0.150573	3.33115	0.000864886	0.0329715
ALG13_ex24	ALG13_chrX:111744668-111744904	DUSP3	39.0911	0.5755	0.155208	3.70793	0.000208957	0.0121951
ALG13_ex24	ALG13_chrX:111744668-111744904	DUSP6	15.8934	0.864682	0.257263	3.36108	0.000776373	0.0304348
ALG13_ex24	ALG13_chrX:111744668-111744904	DUSP9	81.0283	-0.538939	0.149782	-3.59815	0.000320494	0.0163072
ALG13_ex24	ALG13_chrX:111744668-111744904	EGR1	6.8237	1.65577	0.495359	3.34258	0.000830049	0.0319364
ALG13_ex24	ALG13_chrX:111744668-111744904	EMD	127.044	-0.730969	0.133246	-5.48587	4.11448e-08	1.32162e-05
ALG13_ex24	ALG13_chrX:111744668-111744904	EMP1	18.0539	1.10151	0.287855	3.82662	0.000129914	0.00920177
ALG13_ex24	ALG13_chrX:111744668-111744904	EMSY	94.0597	0.507299	0.110692	4.58299	4.58364e-06	0.000723287
ALG13_ex24	ALG13_chrX:111744668-111744904	ENSG00000225689	18.1918	3.79362	0.300064	12.6427	1.22762e-36	1.53036e-32
ALG13_ex24	ALG13_chrX:111744668-111744904	ENSG00000226690	10.5458	1.02261	0.278704	3.66916	0.000243349	0.0135428
ALG13_ex24	ALG13_chrX:111744668-111744904	ENSG00000232611	22.3628	1.46946	0.206896	7.10239	1.22621e-12	1.17585e-09
ALG13_ex24	ALG13_chrX:111744668-111744904	ENSG00000233461	21.2886	0.942553	0.199062	4.73497	2.19092e-06	0.000384676
ALG13_ex24	ALG13_chrX:111744668-111744904	ENSG00000286871	6.96492	1.5112	0.3358	4.50028	6.78625e-06	0.00100711
ALG13_ex24	ALG13_chrX:111744668-111744904	ENSG00000291283	33.1244	-0.884786	0.265311	-3.33491	0.000853281	0.0327292
ALG13_ex24	ALG13_chrX:111744668-111744904	FAM172A	120.694	-0.547826	0.126703	-4.3237	1.53433e-05	0.00193201
ALG13_ex24	ALG13_chrX:111744668-111744904	FAM50A	101.234	-0.758219	0.145095	-5.22568	1.73514e-07	4.62946e-05
ALG13_ex24	ALG13_chrX:111744668-111744904	FAT4	22.7219	0.730465	0.229395	3.18431	0.00145098	0.0464984
ALG13_ex24	ALG13_chrX:111744668-111744904	FBXL3	33.3923	0.643152	0.169513	3.79411	0.000148175	0.00973655
ALG13_ex24	ALG13_chrX:111744668-111744904	FIRRE	267.347	-0.986595	0.106796	-9.23811	2.50878e-20	5.21241e-17
ALG13_ex24	ALG13_chrX:111744668-111744904	FLNA	150.326	-0.640031	0.114788	-5.57578	2.46427e-08	8.77702e-06
ALG13_ex24	ALG13_chrX:111744668-111744904	FLVCR1-DT	10.4586	1.02687	0.270568	3.79525	0.000147496	0.00973655
ALG13_ex24	ALG13_chrX:111744668-111744904	FMR1	59.5481	-0.646487	0.182608	-3.5403	0.000399678	0.0189444
ALG13_ex24	ALG13_chrX:111744668-111744904	FUNDC2	108.628	-0.710854	0.140481	-5.06015	4.1892e-07	9.85331e-05
ALG13_ex24	ALG13_chrX:111744668-111744904	GADD45G	13.2977	1.25101	0.301835	4.14468	3.40289e-05	0.00351379
ALG13_ex24	ALG13_chrX:111744668-111744904	GBX2-AS1	39.9421	-0.876348	0.254853	-3.43864	0.000584651	0.0249598
ALG13_ex24	ALG13_chrX:111744668-111744904	GPANK1	45.7675	0.686971	0.140491	4.88979	1.00944e-06	0.00020629
ALG13_ex24	ALG13_chrX:111744668-111744904	GPC3	959.343	-0.907501	0.0864871	-10.4929	9.3111e-26	2.90181e-22
ALG13_ex24	ALG13_chrX:111744668-111744904	GPC4	264.437	-1.17574	0.126131	-9.32156	1.14638e-20	2.85816e-17
ALG13_ex24	ALG13_chrX:111744668-111744904	HCFC1	139.798	-0.559034	0.112446	-4.97156	6.64178e-07	0.000150539
ALG13_ex24	ALG13_chrX:111744668-111744904	HMGB3	285.118	-0.572435	0.0870405	-6.57665	4.81175e-11	3.52843e-08
ALG13_ex24	ALG13_chrX:111744668-111744904	HS6ST2	327.697	-1.07234	0.0999138	-10.7326	7.15351e-27	2.97252e-23
ALG13_ex24	ALG13_chrX:111744668-111744904	HTATSF1	129.12	-0.552592	0.121018	-4.56618	4.96688e-06	0.000764409
ALG13_ex24	ALG13_chrX:111744668-111744904	HTRA2	24.645	0.650684	0.185337	3.51081	0.000446738	0.0204256
ALG13_ex24	ALG13_chrX:111744668-111744904	IDH3G	48.3608	-0.904381	0.213255	-4.24084	2.22682e-05	0.00261882
ALG13_ex24	ALG13_chrX:111744668-111744904	IGFBP4	18.549	0.780398	0.22937	3.40236	0.000668065	0.0273052
ALG13_ex24	ALG13_chrX:111744668-111744904	IGFBP5	41.5037	1.30346	0.411128	3.17045	0.00152203	0.0474223
ALG13_ex24	ALG13_chrX:111744668-111744904	IRAK1	67.0422	-0.651376	0.167086	-3.89845	9.68117e-05	0.00735887
ALG13_ex24	ALG13_chrX:111744668-111744904	JUN	14.3457	1.18297	0.311893	3.79288	0.000148909	0.00973655
ALG13_ex24	ALG13_chrX:111744668-111744904	JUNB	16.0475	1.23498	0.228524	5.40415	6.51157e-08	1.88775e-05
ALG13_ex24	ALG13_chrX:111744668-111744904	KANSL3	46.662	0.522498	0.145546	3.58991	0.000330787	0.0166274
ALG13_ex24	ALG13_chrX:111744668-111744904	KLF2	10.4231	1.08742	0.345578	3.14667	0.00165142	0.049487
ALG13_ex24	ALG13_chrX:111744668-111744904	KLHL24	22.8051	0.830901	0.236105	3.5192	0.000432848	0.019911
ALG13_ex24	ALG13_chrX:111744668-111744904	KRT10-AS1	37.4486	0.536948	0.167179	3.2118	0.00131904	0.0432716
ALG13_ex24	ALG13_chrX:111744668-111744904	LAGE3	164.676	-0.53428	0.104749	-5.10058	3.38616e-07	8.11766e-05
ALG13_ex24	ALG13_chrX:111744668-111744904	LINC03076	13.2877	0.973296	0.249421	3.90222	9.53154e-05	0.00735887
ALG13_ex24	ALG13_chrX:111744668-111744904	LPXN	13.4162	1.02583	0.247537	4.14416	3.41062e-05	0.00351379
ALG13_ex24	ALG13_chrX:111744668-111744904	LRIF1	58.6221	0.740301	0.136508	5.42313	5.85628e-08	1.7382e-05
ALG13_ex24	ALG13_chrX:111744668-111744904	LRP8	61.7802	-0.698284	0.17399	-4.01337	5.98589e-05	0.00540726
ALG13_ex24	ALG13_chrX:111744668-111744904	MACROD1	80.0025	-0.541279	0.151844	-3.5647	0.000364275	0.017601
ALG13_ex24	ALG13_chrX:111744668-111744904	MAP7	89.4856	-0.610585	0.156213	-3.90866	9.28083e-05	0.00728966
ALG13_ex24	ALG13_chrX:111744668-111744904	MAP7D3	91.7142	-0.667012	0.149075	-4.47435	7.66451e-06	0.00109823
ALG13_ex24	ALG13_chrX:111744668-111744904	MCTS1	139.643	-0.685858	0.119506	-5.73913	9.51648e-09	3.82685e-06
ALG13_ex24	ALG13_chrX:111744668-111744904	MIR4435-2HG	16.5473	0.910794	0.26569	3.42803	0.000607972	0.0254661
ALG13_ex24	ALG13_chrX:111744668-111744904	MMGT1	59.148	-0.845879	0.18884	-4.47936	7.48689e-06	0.00108525
ALG13_ex24	ALG13_chrX:111744668-111744904	MRPS18B	139.826	0.520893	0.0890062	5.85232	4.84761e-09	2.32424e-06
ALG13_ex24	ALG13_chrX:111744668-111744904	MTX1	61.6158	0.523869	0.12619	4.15142	3.3042e-05	0.00351379
ALG13_ex24	ALG13_chrX:111744668-111744904	NAA10	147.898	-0.833988	0.128266	-6.50205	7.92349e-11	5.48746e-08
ALG13_ex24	ALG13_chrX:111744668-111744904	NAT14	35.4312	0.54831	0.166826	3.28672	0.00101361	0.0367607
ALG13_ex24	ALG13_chrX:111744668-111744904	NAV3	27.9726	0.952047	0.284335	3.34833	0.000813015	0.0315734
ALG13_ex24	ALG13_chrX:111744668-111744904	NEB	36.0349	0.569285	0.180381	3.15601	0.00159943	0.0482235
ALG13_ex24	ALG13_chrX:111744668-111744904	NELL2	90.5511	-0.620737	0.159332	-3.89587	9.78449e-05	0.00739233
ALG13_ex24	ALG13_chrX:111744668-111744904	NR1D2	46.0992	0.613759	0.160532	3.82327	0.000131693	0.00927502
ALG13_ex24	ALG13_chrX:111744668-111744904	NTMT2	13.7555	1.04728	0.252461	4.1483	3.34955e-05	0.00351379
ALG13_ex24	ALG13_chrX:111744668-111744904	NUDT16L1	58.5497	0.503984	0.133418	3.77748	0.000158424	0.0100249
ALG13_ex24	ALG13_chrX:111744668-111744904	PARP6	64.1051	-0.568282	0.168339	-3.37582	0.000735952	0.0293111
ALG13_ex24	ALG13_chrX:111744668-111744904	PATJ	58.0932	-0.627582	0.18965	-3.30916	0.000935769	0.0348218
ALG13_ex24	ALG13_chrX:111744668-111744904	PCDH18	35.2678	0.70296	0.17964	3.91316	9.10976e-05	0.00723326
ALG13_ex24	ALG13_chrX:111744668-111744904	PHF6	149.589	-0.672525	0.114825	-5.85696	4.71404e-09	2.32424e-06
ALG13_ex24	ALG13_chrX:111744668-111744904	PPP1R15A	20.1613	0.808609	0.247997	3.26056	0.00111192	0.0392669
ALG13_ex24	ALG13_chrX:111744668-111744904	RASSF1	31.3923	0.674623	0.187349	3.60089	0.000317127	0.0163072
ALG13_ex24	ALG13_chrX:111744668-111744904	RBMX2	84.1488	-0.564414	0.149541	-3.77432	0.000160445	0.0100693
ALG13_ex24	ALG13_chrX:111744668-111744904	RGS2	26.9612	0.890403	0.198558	4.48434	7.31388e-06	0.00107264
ALG13_ex24	ALG13_chrX:111744668-111744904	RHOXF1P1	32.4804	-0.801647	0.253507	-3.16222	0.00156569	0.0478379
ALG13_ex24	ALG13_chrX:111744668-111744904	RNF114	57.7803	0.570397	0.132413	4.30771	1.64952e-05	0.00201597
ALG13_ex24	ALG13_chrX:111744668-111744904	RTL8A	96.7903	-0.731581	0.150872	-4.84901	1.24082e-06	0.000245525
ALG13_ex24	ALG13_chrX:111744668-111744904	RTL8C	93.2072	-0.696543	0.152216	-4.57601	4.73938e-06	0.000738513
ALG13_ex24	ALG13_chrX:111744668-111744904	S100A11	53.5784	0.679307	0.166102	4.08969	4.31953e-05	0.00420682
ALG13_ex24	ALG13_chrX:111744668-111744904	SAMD11	27.8847	0.927516	0.202378	4.58308	4.58183e-06	0.000723287
ALG13_ex24	ALG13_chrX:111744668-111744904	SEPTIN6	102.23	0.760254	0.108798	6.98776	2.79308e-12	2.32124e-09
ALG13_ex24	ALG13_chrX:111744668-111744904	SERINC1	75.2202	0.620047	0.12365	5.01454	5.31605e-07	0.000122722
ALG13_ex24	ALG13_chrX:111744668-111744904	SFT2D3	13.8157	0.839318	0.234415	3.58048	0.000342959	0.0170332
ALG13_ex24	ALG13_chrX:111744668-111744904	SH3BP5L	12.8475	0.909011	0.246315	3.69044	0.000223869	0.0129202
ALG13_ex24	ALG13_chrX:111744668-111744904	SKA1	30.6787	0.55622	0.172923	3.21658	0.00129729	0.0429247
ALG13_ex24	ALG13_chrX:111744668-111744904	SKIL	60.6457	0.500919	0.138935	3.60542	0.000311643	0.0162644
ALG13_ex24	ALG13_chrX:111744668-111744904	SLC2A3	11.308	0.991245	0.284577	3.48323	0.00049541	0.022215
ALG13_ex24	ALG13_chrX:111744668-111744904	SLC39A11	76.9292	-0.747734	0.164993	-4.53193	5.84479e-06	0.00088855
ALG13_ex24	ALG13_chrX:111744668-111744904	SLC6A8	57.2066	-0.845846	0.19561	-4.32414	1.53129e-05	0.00193201
ALG13_ex24	ALG13_chrX:111744668-111744904	SLC7A6OS	54.4081	0.543824	0.139203	3.90671	9.35622e-05	0.00728966
ALG13_ex24	ALG13_chrX:111744668-111744904	SMIM14	15.4495	1.07325	0.248848	4.31288	1.61139e-05	0.00198887
ALG13_ex24	ALG13_chrX:111744668-111744904	SNHG17	114.879	0.574418	0.0995467	5.77033	7.9116e-09	3.52236e-06
ALG13_ex24	ALG13_chrX:111744668-111744904	SPARC	18.3675	1.04218	0.25565	4.07661	4.56976e-05	0.00438205
ALG13_ex24	ALG13_chrX:111744668-111744904	SSR4	268.17	-0.771088	0.0967388	-7.97082	1.57626e-15	1.96496e-12
ALG13_ex24	ALG13_chrX:111744668-111744904	SWT1	14.3722	0.847464	0.265395	3.19322	0.00140694	0.0453203
ALG13_ex24	ALG13_chrX:111744668-111744904	TAGLN	24.9219	1.59775	0.424349	3.76518	0.00016643	0.0102907
ALG13_ex24	ALG13_chrX:111744668-111744904	TENM3-AS1	13.4822	1.04183	0.274041	3.80175	0.00014368	0.00962963
ALG13_ex24	ALG13_chrX:111744668-111744904	THAP1	30.047	0.645411	0.18758	3.44071	0.000580183	0.0248542
ALG13_ex24	ALG13_chrX:111744668-111744904	THAP3	19.8665	0.679062	0.212356	3.19775	0.00138504	0.0447302
ALG13_ex24	ALG13_chrX:111744668-111744904	TLE4	55.9854	0.547256	0.15318	3.57264	0.000353404	0.0173446
ALG13_ex24	ALG13_chrX:111744668-111744904	TMEM101	19.8811	0.699397	0.216519	3.23019	0.0012371	0.0416803
ALG13_ex24	ALG13_chrX:111744668-111744904	TMEM126A	84.3081	0.538465	0.110713	4.86362	1.15255e-06	0.000231738
ALG13_ex24	ALG13_chrX:111744668-111744904	TMEM30A	42.5693	0.527628	0.153157	3.44501	0.000571044	0.0246636
ALG13_ex24	ALG13_chrX:111744668-111744904	TMEM91	21.3114	0.706892	0.218475	3.23557	0.00121401	0.0410934
ALG13_ex24	ALG13_chrX:111744668-111744904	TSC1	37.9911	0.574029	0.159509	3.59872	0.00031979	0.0163072
ALG13_ex24	ALG13_chrX:111744668-111744904	TXNRD2	50.7814	0.537417	0.142892	3.76101	0.00016923	0.0103922
ALG13_ex24	ALG13_chrX:111744668-111744904	UBL4A	72.168	-0.815366	0.168543	-4.83773	1.3133e-06	0.000252019
ALG13_ex24	ALG13_chrX:111744668-111744904	UPP1	35.3664	0.750037	0.201334	3.72534	0.000195054	0.0117466
ALG13_ex24	ALG13_chrX:111744668-111744904	USP40	42.7452	0.580888	0.158566	3.66338	0.000248913	0.0137299
ALG13_ex24	ALG13_chrX:111744668-111744904	UTP14A	130.777	-0.715113	0.123348	-5.79754	6.72957e-09	3.10707e-06
ALG13_ex24	ALG13_chrX:111744668-111744904	VMA21	150.17	-0.57717	0.11729	-4.92089	8.61523e-07	0.00018203
ALG13_ex24	ALG13_chrX:111744668-111744904	WDR83	32.1966	0.669373	0.169435	3.95062	7.79496e-05	0.00679524
ALG13_ex24	ALG13_chrX:111744668-111744904	WTIP	19.5361	0.735572	0.217285	3.38529	0.000711033	0.0286852
ALG13_ex24	ALG13_chrX:111744668-111744904	XACT	891.717	-1.25471	0.110829	-11.3211	1.03164e-29	6.43022e-26
ALG13_ex24	ALG13_chrX:111744668-111744904	ZBED5	43.331	0.648653	0.145124	4.46966	7.8344e-06	0.00110981
ALG13_ex24	ALG13_chrX:111744668-111744904	ZFP36L1	49.5137	1.08134	0.147295	7.34134	2.11466e-13	2.19678e-10
ALG13_ex24	ALG13_chrX:111744668-111744904	ZNF226	26.6172	0.755001	0.182278	4.14204	3.44226e-05	0.00351731
ALG13_ex24	ALG13_chrX:111744668-111744904	ZNF329	21.3868	0.756761	0.211127	3.58439	0.000337862	0.0168471
ALG13_ex24	ALG13_chrX:111744668-111744904	ZNF33A	90.5213	-0.517834	0.146976	-3.52325	0.000426285	0.019911
ALG13_ex24	ALG13_chrX:111744668-111744904	ZNF689	35.2626	0.70415	0.159714	4.40883	1.0393e-05	0.00143955
ALG13_ex24	ALG13_chrX:111744668-111744904	ZNF707	15.4352	0.850042	0.250506	3.3933	0.000690557	0.0279496
ALG13_ex24	ALG13_chrX:111744668-111744904	ZNF75D	71.6593	-0.638107	0.18419	-3.4644	0.000531406	0.0235748
ANLN_ex13	ANLN_chr7:36422633-36422809	ACTG2	16.7829	1.21151	0.24722	4.90052	9.55848e-07	0.000129589
ANLN_ex13	ANLN_chr7:36422633-36422809	AIMP2	169.469	-0.505583	0.0865603	-5.84082	5.19456e-09	1.40642e-06
ANLN_ex13	ANLN_chr7:36422633-36422809	ANKMY2	31.5677	-1.06285	0.233198	-4.55771	5.1714e-06	0.000598007
ANLN_ex13	ANLN_chr7:36422633-36422809	ANLN	92.96	-0.640655	0.11901	-5.38319	7.3178e-08	1.34865e-05
ANLN_ex13	ANLN_chr7:36422633-36422809	AVL9	78.0191	-0.714272	0.133486	-5.35089	8.75221e-08	1.56413e-05
ANLN_ex13	ANLN_chr7:36422633-36422809	CDCA7L	61.5801	-0.600374	0.143105	-4.19533	2.72469e-05	0.00261283
ANLN_ex13	ANLN_chr7:36422633-36422809	CDKN1C	13.4178	0.911507	0.264615	3.44465	0.0005718	0.034945
ANLN_ex13	ANLN_chr7:36422633-36422809	CHN2	146.315	-1.00046	0.117253	-8.53253	1.43179e-17	1.6888e-14
ANLN_ex13	ANLN_chr7:36422633-36422809	COX19	74.8734	-0.539142	0.130618	-4.12761	3.66556e-05	0.00337775
ANLN_ex13	ANLN_chr7:36422633-36422809	CPVL	90.8375	-0.724722	0.120581	-6.01027	1.85216e-09	5.60161e-07
ANLN_ex13	ANLN_chr7:36422633-36422809	CRPPA	89.4521	-0.538078	0.155359	-3.46345	0.000533294	0.0334888
ANLN_ex13	ANLN_chr7:36422633-36422809	ENPEP	22.7765	0.667244	0.195717	3.40923	0.000651455	0.0390047
ANLN_ex13	ANLN_chr7:36422633-36422809	ENSG00000227355	15.4351	0.845479	0.22027	3.83837	0.000123856	0.0100751
ANLN_ex13	ANLN_chr7:36422633-36422809	ENSG00000236212	51.9295	-0.643427	0.181315	-3.54867	0.000387177	0.0256559
ANLN_ex13	ANLN_chr7:36422633-36422809	ENSG00000282048	11.2205	1.27988	0.330894	3.86796	0.000109752	0.00911634
ANLN_ex13	ANLN_chr7:36422633-36422809	ENSG00000290806	24.8563	0.872948	0.247981	3.52022	0.000431193	0.0282551
ANLN_ex13	ANLN_chr7:36422633-36422809	FAM8A1	25.7138	0.590524	0.168889	3.49652	0.000471378	0.030382
ANLN_ex13	ANLN_chr7:36422633-36422809	FKBP14	39.1814	-0.606754	0.181695	-3.3394	0.000839594	0.0483074
ANLN_ex13	ANLN_chr7:36422633-36422809	GARS1	237.473	-0.55637	0.0804729	-6.91376	4.71979e-12	2.93e-09
ANLN_ex13	ANLN_chr7:36422633-36422809	GARS1-DT	20.7049	-1.11082	0.3037	-3.65763	0.00025456	0.0178621
ANLN_ex13	ANLN_chr7:36422633-36422809	GGCT	248.75	-0.551838	0.0757354	-7.2864	3.18355e-13	2.20882e-10
ANLN_ex13	ANLN_chr7:36422633-36422809	H2AC25	26.1841	0.628236	0.1817	3.45754	0.000545133	0.0334888
ANLN_ex13	ANLN_chr7:36422633-36422809	HDAC9	1081.13	-0.95102	0.086341	-11.0147	3.24611e-28	1.91439e-24
ANLN_ex13	ANLN_chr7:36422633-36422809	HERPUD2	26.4199	-0.963226	0.258082	-3.73224	0.000189781	0.0141675
ANLN_ex13	ANLN_chr7:36422633-36422809	HOXA11	20.5195	-1.04982	0.275721	-3.80752	0.000140365	0.0111865
ANLN_ex13	ANLN_chr7:36422633-36422809	IGF2BP3	515.553	-0.535364	0.0562592	-9.51602	1.79943e-21	3.53738e-18
ANLN_ex13	ANLN_chr7:36422633-36422809	IQCE	16.6814	-1.10642	0.319729	-3.46049	0.0005392	0.0334888
ANLN_ex13	ANLN_chr7:36422633-36422809	JAZF1	169.299	-0.525922	0.0951592	-5.52676	3.26206e-08	6.63379e-06
ANLN_ex13	ANLN_chr7:36422633-36422809	KBTBD2	50.2621	-0.540175	0.159755	-3.38126	0.00072153	0.0423405
ANLN_ex13	ANLN_chr7:36422633-36422809	KLHL7	54.388	-0.763685	0.159797	-4.7791	1.7608e-06	0.000228227
ANLN_ex13	ANLN_chr7:36422633-36422809	LINC01694	22.3539	0.680638	0.168572	4.03768	5.39829e-05	0.00475171
ANLN_ex13	ANLN_chr7:36422633-36422809	MALT1	50.3381	-0.798892	0.179134	-4.45975	8.20538e-06	0.000887912
ANLN_ex13	ANLN_chr7:36422633-36422809	MKI67	243.43	-0.660481	0.0858648	-7.6921	1.44738e-14	1.31322e-11
ANLN_ex13	ANLN_chr7:36422633-36422809	MRM2	95.268	-0.541966	0.115481	-4.69311	2.69087e-06	0.000334093
ANLN_ex13	ANLN_chr7:36422633-36422809	NPSR1-AS1	93.431	-0.558799	0.148527	-3.76228	0.000168374	0.0128127
ANLN_ex13	ANLN_chr7:36422633-36422809	NUP42	147.902	-0.523737	0.0922803	-5.6755	1.38282e-08	3.19811e-06
ANLN_ex13	ANLN_chr7:36422633-36422809	OLFML3	30.3547	0.793164	0.188513	4.20747	2.58251e-05	0.00253839
ANLN_ex13	ANLN_chr7:36422633-36422809	OSBPL3	108.59	-0.685553	0.112632	-6.08668	1.15273e-09	3.69833e-07
ANLN_ex13	ANLN_chr7:36422633-36422809	PALS2	163.559	-0.604761	0.0930935	-6.49628	8.23326e-11	3.46826e-08
ANLN_ex13	ANLN_chr7:36422633-36422809	PHF14	322.061	-0.597812	0.0663201	-9.01404	1.98606e-19	2.92819e-16
ANLN_ex13	ANLN_chr7:36422633-36422809	PLEKHA8	74.6919	-0.646148	0.132093	-4.89162	1.00007e-06	0.000134044
ANLN_ex13	ANLN_chr7:36422633-36422809	RAPGEF5	56.965	-0.794661	0.165221	-4.80967	1.51179e-06	0.000198129
ANLN_ex13	ANLN_chr7:36422633-36422809	RNF216P1	104.244	-0.563003	0.109058	-5.16242	2.43783e-07	3.7134e-05
ANLN_ex13	ANLN_chr7:36422633-36422809	RP9P	141.281	-0.520324	0.0990959	-5.25072	1.51509e-07	2.58993e-05
ANLN_ex13	ANLN_chr7:36422633-36422809	RPA3	243.82	-0.523902	0.0762288	-6.87275	6.29747e-12	3.71393e-09
ANLN_ex13	ANLN_chr7:36422633-36422809	SCFD2	315.204	-0.531701	0.0713435	-7.45269	9.14551e-14	7.19142e-11
ANLN_ex13	ANLN_chr7:36422633-36422809	SCRN1	136.763	-0.523364	0.0963065	-5.43436	5.49934e-08	1.08108e-05
ANLN_ex13	ANLN_chr7:36422633-36422809	SEPTIN7	447.42	-0.602308	0.0604369	-9.9659	2.14919e-23	8.44991e-20
ANLN_ex13	ANLN_chr7:36422633-36422809	SKAP2	134.024	-0.674808	0.106228	-6.35243	2.11935e-10	8.06378e-08
ANLN_ex13	ANLN_chr7:36422633-36422809	SNX13	57.0576	-0.611477	0.157406	-3.88472	0.000102449	0.00863136
ANLN_ex13	ANLN_chr7:36422633-36422809	SUN1	59.1915	-0.537121	0.140351	-3.82699	0.000129721	0.0104086
ANLN_ex13	ANLN_chr7:36422633-36422809	TAX1BP1	196.745	-0.512949	0.0847844	-6.05004	1.4481e-09	4.49483e-07
ANLN_ex13	ANLN_chr7:36422633-36422809	UMAD1	106.762	-0.629929	0.112994	-5.57491	2.47664e-08	5.1249e-06
ANLN_ex13	ANLN_chr7:36422633-36422809	USP42	51.9377	-0.781578	0.166518	-4.69365	2.68372e-06	0.000334093
ANLN_ex13	ANLN_chr7:36422633-36422809	VWDE	58.4984	-0.69385	0.15033	-4.61553	3.921e-06	0.000481752
ANLN_ex13	ANLN_chr7:36422633-36422809	YPEL2	8.00721	1.04275	0.311465	3.34788	0.000814325	0.0473151
ANLN_ex13	ANLN_chr7:36422633-36422809	ZNRF2	100.332	-0.756547	0.120617	-6.27231	3.55724e-10	1.31117e-07
AQR_ex7	AQR_chr15:34942012-34942080	ACTN2	10.3111	0.959463	0.2974	3.22617	0.00125459	0.0252854
AQR_ex7	AQR_chr15:34942012-34942080	AFTPH	78.8866	0.613445	0.114433	5.36073	8.28863e-08	1.09921e-05
AQR_ex7	AQR_chr15:34942012-34942080	AHRR	8.77448	1.14319	0.338746	3.37478	0.000738742	0.0175045
AQR_ex7	AQR_chr15:34942012-34942080	ALAS1	46.3005	0.53806	0.14791	3.63774	0.00027504	0.0086147
AQR_ex7	AQR_chr15:34942012-34942080	ALDH1A2	102.222	-0.61541	0.143936	-4.27558	1.90636e-05	0.00101995
AQR_ex7	AQR_chr15:34942012-34942080	ALKBH4	34.7989	0.505026	0.16136	3.12981	0.00174917	0.0312843
AQR_ex7	AQR_chr15:34942012-34942080	ALS2	47.7923	0.547037	0.141293	3.87165	0.000108102	0.00398697
AQR_ex7	AQR_chr15:34942012-34942080	ANXA2	723.402	-0.505063	0.0653644	-7.72688	1.10213e-14	8.58695e-12
AQR_ex7	AQR_chr15:34942012-34942080	AP5Z1	19.2015	0.706098	0.214093	3.29809	0.000973453	0.0212523
AQR_ex7	AQR_chr15:34942012-34942080	APOLD1	58.7788	0.792345	0.18657	4.24691	2.16737e-05	0.00113523
AQR_ex7	AQR_chr15:34942012-34942080	ATG9A	16.8156	0.727845	0.229598	3.17008	0.00152397	0.0286542
AQR_ex7	AQR_chr15:34942012-34942080	ATP6V1C1	61.3082	0.69478	0.122192	5.68597	1.30074e-08	2.25209e-06
AQR_ex7	AQR_chr15:34942012-34942080	AURKB	109.874	0.548166	0.100872	5.43426	5.50246e-08	7.79474e-06
AQR_ex7	AQR_chr15:34942012-34942080	AVEN	74.099	-0.501928	0.153254	-3.27513	0.00105612	0.0225438
AQR_ex7	AQR_chr15:34942012-34942080	BBS4	29.3512	-0.776216	0.254531	-3.0496	0.00229148	0.0376358
AQR_ex7	AQR_chr15:34942012-34942080	BET1	40.7515	0.963884	0.138848	6.94203	3.86514e-12	1.60609e-09
AQR_ex7	AQR_chr15:34942012-34942080	BRF2	17.5563	0.687783	0.235498	2.92055	0.00349416	0.0496107
AQR_ex7	AQR_chr15:34942012-34942080	CAMKK2	43.0714	-0.687578	0.197108	-3.48833	0.000486048	0.0130303
AQR_ex7	AQR_chr15:34942012-34942080	CAMLG	132.834	0.59404	0.0917603	6.47382	9.55552e-11	2.97798e-08
AQR_ex7	AQR_chr15:34942012-34942080	CC2D1A	21.7682	0.615296	0.206397	2.98112	0.00287193	0.0435287
AQR_ex7	AQR_chr15:34942012-34942080	CCDC62	7.85122	1.23782	0.336294	3.68076	0.000232537	0.00752937
AQR_ex7	AQR_chr15:34942012-34942080	CCDC82	49.7166	-0.625566	0.189823	-3.29552	0.000982398	0.0213727
AQR_ex7	AQR_chr15:34942012-34942080	CDCA5	107.103	0.540566	0.0996901	5.42246	5.87845e-08	8.05283e-06
AQR_ex7	AQR_chr15:34942012-34942080	CDIN1	112.13	-0.520234	0.137853	-3.77382	0.000160764	0.00558958
AQR_ex7	AQR_chr15:34942012-34942080	CDK19	66.4501	0.524319	0.149266	3.51265	0.000443663	0.0122091
AQR_ex7	AQR_chr15:34942012-34942080	CEBPA	6.38232	1.01521	0.329652	3.07965	0.00207247	0.0350073
AQR_ex7	AQR_chr15:34942012-34942080	CEP152	78.1174	-0.647566	0.147118	-4.40168	1.07415e-05	0.000646874
AQR_ex7	AQR_chr15:34942012-34942080	CHID1	63.7715	-0.592798	0.159277	-3.7218	0.000197807	0.00663034
AQR_ex7	AQR_chr15:34942012-34942080	CHMP1B	34.4486	0.523043	0.172897	3.02516	0.00248498	0.0395629
AQR_ex7	AQR_chr15:34942012-34942080	CLEC11A	19.1195	0.652397	0.211668	3.08217	0.00205496	0.0347587
AQR_ex7	AQR_chr15:34942012-34942080	CLSPN	238.247	-0.612756	0.0945997	-6.47735	9.33451e-11	2.97798e-08
AQR_ex7	AQR_chr15:34942012-34942080	CMYA5	10.6099	1.29849	0.321299	4.04137	5.31391e-05	0.00225317
AQR_ex7	AQR_chr15:34942012-34942080	CNPY2-AS1	24.8155	-0.888807	0.286257	-3.10492	0.00190328	0.0329075
AQR_ex7	AQR_chr15:34942012-34942080	COPS7A	29.5742	-0.786328	0.250895	-3.1341	0.00172385	0.0311434
AQR_ex7	AQR_chr15:34942012-34942080	CREBRF	17.3325	1.51294	0.226213	6.68811	2.26077e-11	8.28903e-09
AQR_ex7	AQR_chr15:34942012-34942080	DAPK3	34.1746	0.523843	0.164349	3.18737	0.00143571	0.0275771
AQR_ex7	AQR_chr15:34942012-34942080	DCLK1	125.484	-0.567156	0.138218	-4.10334	4.07222e-05	0.00180656
AQR_ex7	AQR_chr15:34942012-34942080	DDIT3	30.0806	1.18629	0.246418	4.81414	1.47836e-06	0.000129888
AQR_ex7	AQR_chr15:34942012-34942080	DDIT4	30.3973	1.19823	0.280375	4.27367	1.92281e-05	0.00102214
AQR_ex7	AQR_chr15:34942012-34942080	DIPK1B	39.8447	-0.590628	0.200435	-2.94672	0.0032116	0.0469353
AQR_ex7	AQR_chr15:34942012-34942080	DNAJC17	42.7077	-0.596755	0.193939	-3.07702	0.00209084	0.0352698
AQR_ex7	AQR_chr15:34942012-34942080	DPH1	7.74382	0.998779	0.308787	3.23452	0.00121848	0.0249417
AQR_ex7	AQR_chr15:34942012-34942080	DPH6	123.446	-1.09108	0.144094	-7.57196	3.67639e-14	2.5461e-11
AQR_ex7	AQR_chr15:34942012-34942080	DUT	560.506	-0.535875	0.0650092	-8.24306	1.67866e-16	2.32514e-13
AQR_ex7	AQR_chr15:34942012-34942080	E2F6	42.3916	0.649279	0.13864	4.68321	2.82421e-06	0.000221425
AQR_ex7	AQR_chr15:34942012-34942080	ECD	63.7813	0.514634	0.121794	4.22545	2.38459e-05	0.00121829
AQR_ex7	AQR_chr15:34942012-34942080	EIF4A2	260.601	0.522107	0.0740785	7.04802	1.81485e-12	8.70152e-10
AQR_ex7	AQR_chr15:34942012-34942080	ELF1	22.32	1.08289	0.233202	4.64359	3.42413e-06	0.000255358
AQR_ex7	AQR_chr15:34942012-34942080	ELOA-AS1	47.175	0.730984	0.146718	4.98224	6.28526e-07	6.16945e-05
AQR_ex7	AQR_chr15:34942012-34942080	ELOVL4	20.8798	0.830409	0.200955	4.13231	3.59132e-05	0.00164909
AQR_ex7	AQR_chr15:34942012-34942080	EMBP1	32.0856	-0.733702	0.247076	-2.96953	0.00298253	0.0447955
AQR_ex7	AQR_chr15:34942012-34942080	EMC1-AS1	27.4284	0.601674	0.173539	3.46708	0.000526148	0.0137793
AQR_ex7	AQR_chr15:34942012-34942080	ENSG00000214955	21.2006	1.0283	0.237884	4.32268	1.54144e-05	0.000873435
AQR_ex7	AQR_chr15:34942012-34942080	ENSG00000226849	10.9631	1.00534	0.255436	3.93577	8.29311e-05	0.00318098
AQR_ex7	AQR_chr15:34942012-34942080	ENSG00000227486	82.6659	-0.503025	0.161183	-3.12084	0.00180337	0.0317975
AQR_ex7	AQR_chr15:34942012-34942080	ENSG00000244650	44.5303	-0.881617	0.229218	-3.8462	0.000119963	0.00432214
AQR_ex7	AQR_chr15:34942012-34942080	ENSG00000253553	69.4829	-0.518671	0.168794	-3.0728	0.00212063	0.0355797
AQR_ex7	AQR_chr15:34942012-34942080	ENSG00000254420	84.5223	-0.66531	0.165179	-4.02781	5.62988e-05	0.0023551
AQR_ex7	AQR_chr15:34942012-34942080	ENSG00000259336	36.6584	-1.19582	0.287967	-4.15264	3.28656e-05	0.00153447
AQR_ex7	AQR_chr15:34942012-34942080	ENSG00000263089	7.44715	0.951873	0.318037	2.99296	0.00276281	0.0424153
AQR_ex7	AQR_chr15:34942012-34942080	ENSG00000263990	11.2767	0.800962	0.271566	2.94942	0.00318374	0.0465827
AQR_ex7	AQR_chr15:34942012-34942080	ENSG00000283415	39.7779	-0.696034	0.226392	-3.07447	0.00210879	0.0354767
AQR_ex7	AQR_chr15:34942012-34942080	ENSG00000285783	14.676	0.85788	0.290432	2.9538	0.00313884	0.0462515
AQR_ex7	AQR_chr15:34942012-34942080	ENSG00000286533	11.3125	1.05308	0.337412	3.12106	0.001802	0.0317975
AQR_ex7	AQR_chr15:34942012-34942080	ENSG00000287202	7.94113	0.976001	0.30163	3.23575	0.00121322	0.0249417
AQR_ex7	AQR_chr15:34942012-34942080	ENSG00000287351	22.29	0.822029	0.188451	4.36203	1.2886e-05	0.00075064
AQR_ex7	AQR_chr15:34942012-34942080	ENSG00000287839	68.7251	0.596859	0.150261	3.97214	7.123e-05	0.00282788
AQR_ex7	AQR_chr15:34942012-34942080	ENSG00000289850	300.812	-0.63667	0.108702	-5.857	4.71289e-09	9.0386e-07
AQR_ex7	AQR_chr15:34942012-34942080	ENSG00000290032	40.5963	0.827569	0.252767	3.27404	0.0010602	0.0225922
AQR_ex7	AQR_chr15:34942012-34942080	ENSG00000291101	7.73019	1.33255	0.300102	4.44032	8.98251e-06	0.000571306
AQR_ex7	AQR_chr15:34942012-34942080	EPB41L4A-AS1	83.6026	0.942236	0.118937	7.92212	2.335e-15	2.23909e-12
AQR_ex7	AQR_chr15:34942012-34942080	ERV3-1	10.7868	0.908619	0.284305	3.19592	0.00139383	0.0270226
AQR_ex7	AQR_chr15:34942012-34942080	EXOSC4	54.0157	-0.526159	0.174311	-3.01851	0.00254018	0.0402362
AQR_ex7	AQR_chr15:34942012-34942080	FAM227B	34.8009	-0.70955	0.231122	-3.07002	0.00214044	0.0358158
AQR_ex7	AQR_chr15:34942012-34942080	FAM53C	34.8264	0.665251	0.156374	4.25423	2.09765e-05	0.00110665
AQR_ex7	AQR_chr15:34942012-34942080	FAM81A	38.5342	-0.899177	0.22993	-3.91066	9.2044e-05	0.00348365
AQR_ex7	AQR_chr15:34942012-34942080	FES	49.3163	-0.674341	0.18631	-3.61945	0.000295231	0.0089984
AQR_ex7	AQR_chr15:34942012-34942080	FHIP1B	13.1119	0.775423	0.256085	3.02799	0.00246186	0.0393281
AQR_ex7	AQR_chr15:34942012-34942080	FLCN	20.0892	0.726321	0.216827	3.34978	0.000808763	0.0185673
AQR_ex7	AQR_chr15:34942012-34942080	FNIP1	129.92	0.586598	0.0951333	6.16606	7.00133e-10	1.8183e-07
AQR_ex7	AQR_chr15:34942012-34942080	FRMD5	165.304	-0.519014	0.116858	-4.44142	8.93682e-06	0.000571306
AQR_ex7	AQR_chr15:34942012-34942080	GABPB1-AS1	284.544	-0.808941	0.104424	-7.74667	9.43364e-15	7.83999e-12
AQR_ex7	AQR_chr15:34942012-34942080	GALK2	127.067	-0.530943	0.123968	-4.28291	1.84464e-05	0.000999795
AQR_ex7	AQR_chr15:34942012-34942080	GANC	26.8081	-0.887319	0.285626	-3.10658	0.00189267	0.032815
AQR_ex7	AQR_chr15:34942012-34942080	GAS5	700.692	1.08906	0.0937742	11.6136	3.51395e-31	2.19024e-27
AQR_ex7	AQR_chr15:34942012-34942080	GATM	25.7665	-0.836972	0.277981	-3.0109	0.00260476	0.0407927
AQR_ex7	AQR_chr15:34942012-34942080	GDI1	62.1458	-0.606111	0.170546	-3.55395	0.000379498	0.0109005
AQR_ex7	AQR_chr15:34942012-34942080	GOSR2	57.1865	0.590681	0.127479	4.63355	3.59454e-06	0.000265145
AQR_ex7	AQR_chr15:34942012-34942080	GPATCH3	14.8547	1.02802	0.223049	4.60894	4.04722e-06	0.000291634
AQR_ex7	AQR_chr15:34942012-34942080	GPM6A	145.653	-0.521502	0.162881	-3.20174	0.00136602	0.0266909
AQR_ex7	AQR_chr15:34942012-34942080	GRM7	51.3404	-0.865375	0.221353	-3.90947	9.24986e-05	0.00348365
AQR_ex7	AQR_chr15:34942012-34942080	GSTA4	56.1805	-0.831762	0.190565	-4.36471	1.27291e-05	0.000744979
AQR_ex7	AQR_chr15:34942012-34942080	GTF2A2	481.677	-0.535776	0.0644917	-8.30766	9.76046e-17	1.52092e-13
AQR_ex7	AQR_chr15:34942012-34942080	H1-3	200.211	-0.633378	0.153096	-4.13714	3.51661e-05	0.00162967
AQR_ex7	AQR_chr15:34942012-34942080	H2AC12	53.8519	-0.654848	0.192056	-3.40968	0.000650395	0.0159918
AQR_ex7	AQR_chr15:34942012-34942080	HBP1	16.4267	1.07337	0.234069	4.58569	4.52498e-06	0.000322334
AQR_ex7	AQR_chr15:34942012-34942080	HECTD3	16.7001	0.679318	0.216272	3.14104	0.00168352	0.030813
AQR_ex7	AQR_chr15:34942012-34942080	HES4	35.2788	-0.968528	0.244133	-3.96721	7.27184e-05	0.00286869
AQR_ex7	AQR_chr15:34942012-34942080	HRK	9.74581	1.11365	0.306701	3.63106	0.000282259	0.00875778
AQR_ex7	AQR_chr15:34942012-34942080	ICE2	95.9439	-0.551991	0.137622	-4.01093	6.04802e-05	0.00245585
AQR_ex7	AQR_chr15:34942012-34942080	IDH3G	48.3608	-0.533334	0.18216	-2.92784	0.0034133	0.0489645
AQR_ex7	AQR_chr15:34942012-34942080	ILK	48.0167	-0.585486	0.19097	-3.06585	0.00217054	0.0362222
AQR_ex7	AQR_chr15:34942012-34942080	ING4	23.6661	0.644915	0.21075	3.0601	0.00221266	0.0366795
AQR_ex7	AQR_chr15:34942012-34942080	IPPK	28.8479	0.53195	0.17788	2.9905	0.00278524	0.0427071
AQR_ex7	AQR_chr15:34942012-34942080	IQCE	16.6814	0.762988	0.218644	3.48964	0.000483668	0.0129944
AQR_ex7	AQR_chr15:34942012-34942080	IQGAP1	154.624	-0.608539	0.111765	-5.44483	5.18542e-08	7.43004e-06
AQR_ex7	AQR_chr15:34942012-34942080	IRS2	15.0039	1.11675	0.248451	4.49485	6.96175e-06	0.000459181
AQR_ex7	AQR_chr15:34942012-34942080	KCTD5	37.6021	0.548439	0.164017	3.3438	0.000826388	0.0187988
AQR_ex7	AQR_chr15:34942012-34942080	KDM3A	36.2433	0.709005	0.164511	4.30978	1.63419e-05	0.000901406
AQR_ex7	AQR_chr15:34942012-34942080	KIF2C	93.0048	0.587336	0.113042	5.19571	2.03935e-07	2.4212e-05
AQR_ex7	AQR_chr15:34942012-34942080	KIZ	25.5344	0.602682	0.202552	2.97544	0.00292565	0.0440709
AQR_ex7	AQR_chr15:34942012-34942080	KLHL24	22.8051	1.42762	0.202267	7.05812	1.68766e-12	8.41537e-10
AQR_ex7	AQR_chr15:34942012-34942080	L3MBTL2-AS1	7.50744	1.04285	0.314552	3.31534	0.000915312	0.0202669
AQR_ex7	AQR_chr15:34942012-34942080	LATS2	67.8121	0.515986	0.123139	4.19028	2.78616e-05	0.00133705
AQR_ex7	AQR_chr15:34942012-34942080	LDB2	273.176	-0.583589	0.105463	-5.5336	3.13722e-08	4.76934e-06
AQR_ex7	AQR_chr15:34942012-34942080	LINC00310	17.1306	0.839903	0.271656	3.09179	0.00198951	0.0338352
AQR_ex7	AQR_chr15:34942012-34942080	LINC00342	46.4214	-0.861061	0.218115	-3.94774	7.88909e-05	0.0030542
AQR_ex7	AQR_chr15:34942012-34942080	LINC00461	57.89	-0.581078	0.187445	-3.09999	0.00193527	0.0332759
AQR_ex7	AQR_chr15:34942012-34942080	LINC01976	7.79667	1.02791	0.317786	3.23459	0.00121818	0.0249417
AQR_ex7	AQR_chr15:34942012-34942080	LINC02641	8.92783	2.54647	0.537483	4.73777	2.16087e-06	0.000177978
AQR_ex7	AQR_chr15:34942012-34942080	LITAF	31.405	0.746287	0.187586	3.97838	6.93861e-05	0.00277233
AQR_ex7	AQR_chr15:34942012-34942080	LMTK2	75.743	0.548467	0.112781	4.8631	1.1556e-06	0.000106709
AQR_ex7	AQR_chr15:34942012-34942080	LSG1	100.368	0.505076	0.102049	4.94933	7.44685e-07	7.19631e-05
AQR_ex7	AQR_chr15:34942012-34942080	MAFG	50.7716	0.588749	0.142758	4.1241	3.72181e-05	0.00169949
AQR_ex7	AQR_chr15:34942012-34942080	MAP3K9	29.6608	0.602783	0.183758	3.28031	0.00103693	0.0222102
AQR_ex7	AQR_chr15:34942012-34942080	MAPK6	139.29	-0.581454	0.112186	-5.18296	2.18388e-07	2.55182e-05
AQR_ex7	AQR_chr15:34942012-34942080	MCOLN1	23.1726	0.674765	0.196398	3.43571	0.000591012	0.0150666
AQR_ex7	AQR_chr15:34942012-34942080	MED1	139.594	0.517186	0.0848766	6.09339	1.10547e-09	2.60015e-07
AQR_ex7	AQR_chr15:34942012-34942080	MEF2A	172.726	-0.574852	0.105922	-5.42714	5.72653e-08	7.94942e-06
AQR_ex7	AQR_chr15:34942012-34942080	MFSD2A	11.3148	0.885157	0.251755	3.51594	0.000438196	0.0121121
AQR_ex7	AQR_chr15:34942012-34942080	MGAT4B	76.3401	-0.515632	0.14422	-3.57533	0.00034979	0.0102234
AQR_ex7	AQR_chr15:34942012-34942080	MIR4713HG	179.582	-0.979725	0.125611	-7.79968	6.20658e-15	5.52651e-12
AQR_ex7	AQR_chr15:34942012-34942080	MOK	20.2549	0.747062	0.217315	3.43769	0.000586701	0.0149909
AQR_ex7	AQR_chr15:34942012-34942080	MPPED2	240.599	-0.539868	0.105243	-5.12974	2.90147e-07	3.22944e-05
AQR_ex7	AQR_chr15:34942012-34942080	MTF1	44.0269	0.547962	0.145638	3.76251	0.000168219	0.00578453
AQR_ex7	AQR_chr15:34942012-34942080	MTG2	47.418	0.500366	0.139264	3.59293	0.000326979	0.00965907
AQR_ex7	AQR_chr15:34942012-34942080	MYEF2	125.716	-0.710449	0.125859	-5.64481	1.65363e-08	2.82386e-06
AQR_ex7	AQR_chr15:34942012-34942080	MYO1E	134.575	-0.914054	0.131573	-6.9471	3.7286e-12	1.60278e-09
AQR_ex7	AQR_chr15:34942012-34942080	MYO5A	121.394	-0.55548	0.126881	-4.37797	1.19791e-05	0.000714503
AQR_ex7	AQR_chr15:34942012-34942080	MYO9B	70.8038	0.507587	0.123636	4.1055	4.03446e-05	0.00180264
AQR_ex7	AQR_chr15:34942012-34942080	MYOM1	211.289	-0.713519	0.133767	-5.33406	9.60401e-08	1.23426e-05
AQR_ex7	AQR_chr15:34942012-34942080	NAGPA	15.984	0.750027	0.22418	3.34565	0.000820898	0.0187627
AQR_ex7	AQR_chr15:34942012-34942080	NAPA-AS1	7.66792	0.950208	0.311255	3.05283	0.00226695	0.0373313
AQR_ex7	AQR_chr15:34942012-34942080	NAXE	49.0026	-0.587806	0.18001	-3.2654	0.00109309	0.0230957
AQR_ex7	AQR_chr15:34942012-34942080	NGDN	97.8361	0.52763	0.104643	5.04218	4.60256e-07	4.70291e-05
AQR_ex7	AQR_chr15:34942012-34942080	NIPSNAP1	37.7492	-0.681929	0.219859	-3.10166	0.00192437	0.0331587
AQR_ex7	AQR_chr15:34942012-34942080	NLGN1	889.475	-0.570149	0.106817	-5.33762	9.41752e-08	1.2229e-05
AQR_ex7	AQR_chr15:34942012-34942080	NR2F2	66.1951	-0.55025	0.188207	-2.92364	0.00345964	0.0493455
AQR_ex7	AQR_chr15:34942012-34942080	NRARP	49.3569	0.537624	0.145748	3.68871	0.00022539	0.00733606
AQR_ex7	AQR_chr15:34942012-34942080	NXPH4	7.09088	0.979911	0.327821	2.98916	0.00279743	0.0427548
AQR_ex7	AQR_chr15:34942012-34942080	OIP5	72.284	-0.521198	0.154647	-3.37023	0.000751043	0.0176651
AQR_ex7	AQR_chr15:34942012-34942080	OIP5-AS1	248.992	-0.618986	0.0836082	-7.40341	1.32731e-13	8.70857e-11
AQR_ex7	AQR_chr15:34942012-34942080	ORMDL3	14.5388	0.914484	0.228183	4.00768	6.13169e-05	0.00248174
AQR_ex7	AQR_chr15:34942012-34942080	PCDH7	65.515	0.659251	0.222417	2.96403	0.00303641	0.0453935
AQR_ex7	AQR_chr15:34942012-34942080	PDC-AS1	10.1632	0.957826	0.319138	3.00129	0.00268837	0.0416313
AQR_ex7	AQR_chr15:34942012-34942080	PDCL	52.1247	0.501616	0.136055	3.68687	0.00022703	0.00737021
AQR_ex7	AQR_chr15:34942012-34942080	PDE4D	7.22179	2.60763	0.503168	5.18241	2.19031e-07	2.55182e-05
AQR_ex7	AQR_chr15:34942012-34942080	PDRG1	60.5111	0.756656	0.118094	6.40725	1.48169e-10	4.39779e-08
AQR_ex7	AQR_chr15:34942012-34942080	PHAF1	32.1357	0.619228	0.163066	3.79741	0.000146214	0.00514889
AQR_ex7	AQR_chr15:34942012-34942080	PHLDA1	32.307	-0.886089	0.280212	-3.16221	0.00156579	0.029264
AQR_ex7	AQR_chr15:34942012-34942080	PHLDA2	16.6571	1.03094	0.303155	3.4007	0.000672145	0.0164161
AQR_ex7	AQR_chr15:34942012-34942080	PHTF1	53.408	-0.559927	0.18752	-2.98595	0.00282696	0.0429767
AQR_ex7	AQR_chr15:34942012-34942080	PI4K2A	16.6926	0.805737	0.223193	3.61005	0.000306137	0.00924046
AQR_ex7	AQR_chr15:34942012-34942080	PKP2	59.3485	-0.667306	0.196804	-3.39071	0.000697122	0.0168146
AQR_ex7	AQR_chr15:34942012-34942080	PLCG2	34.828	0.676689	0.16085	4.20696	2.58828e-05	0.00130103
AQR_ex7	AQR_chr15:34942012-34942080	PLGRKT	54.1728	-0.546203	0.170713	-3.19955	0.00137644	0.0268104
AQR_ex7	AQR_chr15:34942012-34942080	PLXDC2	68.9917	-0.632311	0.186488	-3.39062	0.000697347	0.0168146
AQR_ex7	AQR_chr15:34942012-34942080	PMAIP1	51.6651	0.529728	0.154288	3.43337	0.000596138	0.0151487
AQR_ex7	AQR_chr15:34942012-34942080	PPFIA2	271.367	-0.973049	0.132352	-7.35196	1.95324e-13	1.15948e-10
AQR_ex7	AQR_chr15:34942012-34942080	PPIP5K2	99.4612	-0.602277	0.137853	-4.36898	1.24829e-05	0.000739051
AQR_ex7	AQR_chr15:34942012-34942080	PPP1R15A	20.1613	0.9903	0.234317	4.22632	2.3754e-05	0.00121829
AQR_ex7	AQR_chr15:34942012-34942080	PRKCQ	11.2087	0.864059	0.278599	3.10144	0.00192579	0.0331587
AQR_ex7	AQR_chr15:34942012-34942080	PRKD2	33.7015	0.517263	0.17026	3.03807	0.00238097	0.0384472
AQR_ex7	AQR_chr15:34942012-34942080	PRKRIP1	115.567	0.519603	0.0923114	5.62881	1.81461e-08	3.05688e-06
AQR_ex7	AQR_chr15:34942012-34942080	PROSER2	25.0124	0.722792	0.184966	3.9077	9.31807e-05	0.00349877
AQR_ex7	AQR_chr15:34942012-34942080	PRR11	166.021	-0.637302	0.104873	-6.07689	1.22537e-09	2.82879e-07
AQR_ex7	AQR_chr15:34942012-34942080	RAB27A	25.9894	-1.1137	0.301279	-3.69658	0.000218525	0.00718769
AQR_ex7	AQR_chr15:34942012-34942080	RAD51	70.1823	-0.542996	0.147695	-3.67648	0.000236475	0.00761732
AQR_ex7	AQR_chr15:34942012-34942080	RANBP10	42.9706	0.539272	0.159187	3.38768	0.000704873	0.0169305
AQR_ex7	AQR_chr15:34942012-34942080	RASSF1	31.3923	1.08872	0.166895	6.52338	6.87426e-11	2.25512e-08
AQR_ex7	AQR_chr15:34942012-34942080	RBBP5	59.8802	0.523109	0.124543	4.20024	2.66632e-05	0.00131699
AQR_ex7	AQR_chr15:34942012-34942080	RBM42	68.0419	0.639837	0.116206	5.50605	3.66968e-08	5.44597e-06
AQR_ex7	AQR_chr15:34942012-34942080	RBMXL1	52.8843	-0.564252	0.170053	-3.31809	0.000906357	0.0201044
AQR_ex7	AQR_chr15:34942012-34942080	RBPMS2	76.1396	-0.608067	0.151024	-4.02628	5.6666e-05	0.00236254
AQR_ex7	AQR_chr15:34942012-34942080	REXO1	38.659	0.521236	0.149211	3.49328	0.00047712	0.0129019
AQR_ex7	AQR_chr15:34942012-34942080	RFX7	188.58	-0.503046	0.0989935	-5.08161	3.74255e-07	4.03665e-05
AQR_ex7	AQR_chr15:34942012-34942080	RICTOR	79.7841	0.582252	0.115145	5.05671	4.26552e-07	4.43117e-05
AQR_ex7	AQR_chr15:34942012-34942080	RLF	114.863	0.628901	0.0928898	6.7704	1.28431e-11	5.16457e-09
AQR_ex7	AQR_chr15:34942012-34942080	RNF6	24.1777	0.641645	0.203546	3.15234	0.00161967	0.029824
AQR_ex7	AQR_chr15:34942012-34942080	RPAP1	47.6388	-0.782599	0.197377	-3.96499	7.33982e-05	0.0028773
AQR_ex7	AQR_chr15:34942012-34942080	SAT1	36.4648	0.604859	0.197412	3.06394	0.0021844	0.0364048
AQR_ex7	AQR_chr15:34942012-34942080	SELENOS	172.016	-0.521708	0.107337	-4.86045	1.17118e-06	0.000107352
AQR_ex7	AQR_chr15:34942012-34942080	SERTAD1	10.2776	1.03206	0.276035	3.73889	0.000184837	0.00626799
AQR_ex7	AQR_chr15:34942012-34942080	SHOC1	8.7241	1.08661	0.302947	3.58682	0.00033474	0.00984168
AQR_ex7	AQR_chr15:34942012-34942080	SLC3A2	246.654	0.508976	0.0756443	6.72855	1.71365e-11	6.67573e-09
AQR_ex7	AQR_chr15:34942012-34942080	SNHG1	246.533	1.24522	0.0923027	13.4906	1.7766e-41	2.2147e-37
AQR_ex7	AQR_chr15:34942012-34942080	SNHG12	42.2678	0.648002	0.150292	4.31162	1.62063e-05	0.000901406
AQR_ex7	AQR_chr15:34942012-34942080	SNHG15	73.9754	0.506925	0.112343	4.51229	6.41312e-06	0.000429817
AQR_ex7	AQR_chr15:34942012-34942080	SNHG17	114.879	0.529521	0.0984171	5.38037	7.4332e-08	9.96369e-06
AQR_ex7	AQR_chr15:34942012-34942080	SNHG25	374.88	0.506278	0.086118	5.87888	4.13041e-09	8.38206e-07
AQR_ex7	AQR_chr15:34942012-34942080	SNHG5	207.826	0.925684	0.0875612	10.5719	4.0246e-26	1.67235e-22
AQR_ex7	AQR_chr15:34942012-34942080	SNHG7	329.926	0.846709	0.0831217	10.1864	2.28122e-24	7.10942e-21
AQR_ex7	AQR_chr15:34942012-34942080	SOX6	151.547	-0.500266	0.139471	-3.58689	0.000334642	0.00984168
AQR_ex7	AQR_chr15:34942012-34942080	SPG11	73.7974	-0.524348	0.156313	-3.35448	0.000795149	0.0183902
AQR_ex7	AQR_chr15:34942012-34942080	SPICE1	43.0564	0.520713	0.155211	3.35486	0.00079404	0.0183902
AQR_ex7	AQR_chr15:34942012-34942080	SPPL2A	72.0456	-0.695339	0.159899	-4.34861	1.37002e-05	0.000794354
AQR_ex7	AQR_chr15:34942012-34942080	ST20	84.9154	-0.6959	0.149096	-4.66747	3.04929e-06	0.000230378
AQR_ex7	AQR_chr15:34942012-34942080	STARD9	44.6716	-0.641205	0.20002	-3.20571	0.0013473	0.0265332
AQR_ex7	AQR_chr15:34942012-34942080	STC2	46.7156	0.767252	0.164063	4.67658	2.91696e-06	0.00022591
AQR_ex7	AQR_chr15:34942012-34942080	TAF1D	262.422	0.659303	0.0729132	9.04231	1.53398e-19	3.18711e-16
AQR_ex7	AQR_chr15:34942012-34942080	TARS3	56.727	-0.706226	0.177594	-3.97664	6.9897e-05	0.00278382
AQR_ex7	AQR_chr15:34942012-34942080	TBC1D15	62.2589	0.527213	0.12251	4.30345	1.68162e-05	0.000919432
AQR_ex7	AQR_chr15:34942012-34942080	TCF12	566.746	-0.525174	0.06293	-8.34536	7.09946e-17	1.26431e-13
AQR_ex7	AQR_chr15:34942012-34942080	TENM4	95.0103	-0.509554	0.148516	-3.43098	0.000601414	0.0152383
AQR_ex7	AQR_chr15:34942012-34942080	TICRR	54.8103	-0.516221	0.175546	-2.94066	0.00327512	0.0475219
AQR_ex7	AQR_chr15:34942012-34942080	TJAP1	31.4015	0.597444	0.169905	3.51635	0.000437529	0.0121121
AQR_ex7	AQR_chr15:34942012-34942080	TMEM132A	15.2753	-1.20269	0.391272	-3.07379	0.00211355	0.0355088
AQR_ex7	AQR_chr15:34942012-34942080	TMEM167B	18.5831	0.63061	0.214638	2.93802	0.0033032	0.0477699
AQR_ex7	AQR_chr15:34942012-34942080	TMOD2	22.2383	-1.12649	0.330173	-3.41181	0.000645333	0.0158987
AQR_ex7	AQR_chr15:34942012-34942080	TSPYL2	17.2528	1.4072	0.215574	6.52771	6.67847e-11	2.2501e-08
AQR_ex7	AQR_chr15:34942012-34942080	TXNIP	24.0508	0.849357	0.217691	3.90167	9.55324e-05	0.00355495
AQR_ex7	AQR_chr15:34942012-34942080	TXNRD2	50.7814	-0.544962	0.185287	-2.94117	0.0032697	0.0475219
AQR_ex7	AQR_chr15:34942012-34942080	UBALD2	23.1316	0.993654	0.187288	5.30549	1.12372e-07	1.40083e-05
AQR_ex7	AQR_chr15:34942012-34942080	USHBP1	16.631	0.729334	0.230829	3.15963	0.00157972	0.029362
AQR_ex7	AQR_chr15:34942012-34942080	UTRN	390.73	-0.515395	0.0877313	-5.8747	4.23608e-09	8.38206e-07
AQR_ex7	AQR_chr15:34942012-34942080	WDR76	74.9286	-0.706242	0.164331	-4.29769	1.72587e-05	0.000939505
AQR_ex7	AQR_chr15:34942012-34942080	WDR81	20.2761	0.701419	0.205574	3.412	0.000644884	0.0158987
AQR_ex7	AQR_chr15:34942012-34942080	ZBTB40	42.3944	0.685929	0.145202	4.72397	2.31287e-06	0.000185161
AQR_ex7	AQR_chr15:34942012-34942080	ZBTB49	12.4111	0.751928	0.25613	2.93572	0.00332773	0.0480133
AQR_ex7	AQR_chr15:34942012-34942080	ZBTB6	18.9222	0.71359	0.220446	3.23703	0.0012078	0.0249363
AQR_ex7	AQR_chr15:34942012-34942080	ZC3H3	26.6301	0.586039	0.192757	3.0403	0.00236344	0.0382631
AQR_ex7	AQR_chr15:34942012-34942080	ZFAND2A	14.3181	1.50052	0.244382	6.14006	8.24912e-10	2.05667e-07
AQR_ex7	AQR_chr15:34942012-34942080	ZFAS1	615.578	0.704711	0.0768847	9.16581	4.91748e-20	1.22603e-16
AQR_ex7	AQR_chr15:34942012-34942080	ZFYVE1	12.9022	1.17867	0.257759	4.57276	4.81337e-06	0.000337098
AQR_ex7	AQR_chr15:34942012-34942080	ZNF106	157.64	-0.50627	0.103642	-4.88479	1.03542e-06	9.63718e-05
AQR_ex7	AQR_chr15:34942012-34942080	ZNF175	9.39042	1.11367	0.269532	4.13187	3.5982e-05	0.00164909
AQR_ex7	AQR_chr15:34942012-34942080	ZNF212	22.0339	0.6541	0.203261	3.21802	0.00129077	0.0256222
AQR_ex7	AQR_chr15:34942012-34942080	ZNF263	17.4767	0.704705	0.218625	3.22335	0.00126701	0.025342
AQR_ex7	AQR_chr15:34942012-34942080	ZNF280D	46.2767	-0.913587	0.213795	-4.2732	1.92687e-05	0.00102214
AQR_ex7	AQR_chr15:34942012-34942080	ZNF335	26.0247	0.684448	0.189923	3.60382	0.000313576	0.00935989
AQR_ex7	AQR_chr15:34942012-34942080	ZNF350	10.0501	1.06292	0.285173	3.72729	0.000193547	0.00653865
AQR_ex7	AQR_chr15:34942012-34942080	ZNF426	42.1822	0.534346	0.150758	3.54441	0.000393498	0.0111739
AQR_ex7	AQR_chr15:34942012-34942080	ZNF461	16.0154	0.733228	0.228572	3.20787	0.00133724	0.0264603
AQR_ex7	AQR_chr15:34942012-34942080	ZNF493	17.0896	0.762135	0.228564	3.33445	0.000854671	0.0192316
AQR_ex7	AQR_chr15:34942012-34942080	ZNF581	44.621	0.527121	0.145484	3.62321	0.000290966	0.00894264
AQR_ex7	AQR_chr15:34942012-34942080	ZNF707	15.4352	0.92456	0.240106	3.85063	0.000117814	0.00428185
AQR_ex7	AQR_chr15:34942012-34942080	ZNF710	45.867	-0.774993	0.209782	-3.69428	0.000220511	0.00723393
AQR_ex7	AQR_chr15:34942012-34942080	ZSWIM4	6.29482	1.12377	0.382183	2.9404	0.00327786	0.0475219
AQR_ex7	AQR_chr15:34942012-34942080	ZSWIM8	18.1912	1.01268	0.213445	4.74445	2.09074e-06	0.000173754
ASCC3_ex8	ASCC3_chr6:100798713-100798838	ACAT2	187.932	-0.56986	0.0918958	-6.20116	5.60497e-10	3.12132e-07
ASCC3_ex8	ASCC3_chr6:100798713-100798838	AFG1L	62.4028	-0.549787	0.156394	-3.5154	0.000439094	0.0280073
ASCC3_ex8	ASCC3_chr6:100798713-100798838	AKAP12	753.951	-0.57793	0.062018	-9.31876	1.1771e-20	8.52164e-17
ASCC3_ex8	ASCC3_chr6:100798713-100798838	AMACR	4.81587	1.31675	0.339767	3.87545	0.000106429	0.00987811
ASCC3_ex8	ASCC3_chr6:100798713-100798838	AMOTL1	35.9805	0.501246	0.143051	3.50397	0.000458373	0.0288556
ASCC3_ex8	ASCC3_chr6:100798713-100798838	ARHGAP18	89.9451	-0.711183	0.143155	-4.96791	6.76779e-07	0.000146255
ASCC3_ex8	ASCC3_chr6:100798713-100798838	ASCC3	204.149	-0.626377	0.0918448	-6.81996	9.10672e-12	7.32534e-09
ASCC3_ex8	ASCC3_chr6:100798713-100798838	ATP9A	103.566	-0.525082	0.14552	-3.60831	0.000308203	0.0218196
ASCC3_ex8	ASCC3_chr6:100798713-100798838	BCAR3	23.4863	0.686225	0.180951	3.79232	0.000149244	0.0129395
ASCC3_ex8	ASCC3_chr6:100798713-100798838	BMERB1	25.6383	0.765734	0.181823	4.21142	2.53766e-05	0.00334025
ASCC3_ex8	ASCC3_chr6:100798713-100798838	BNC2	88.5762	0.504942	0.112286	4.49695	6.89364e-06	0.00105066
ASCC3_ex8	ASCC3_chr6:100798713-100798838	BPNT1	25.0578	0.637118	0.16719	3.81075	0.000138547	0.0121577
ASCC3_ex8	ASCC3_chr6:100798713-100798838	CCDC47	147.892	-0.574633	0.0993753	-5.78245	7.36192e-09	2.80508e-06
ASCC3_ex8	ASCC3_chr6:100798713-100798838	CEP85L	68.2226	-0.599233	0.15171	-3.94986	7.81982e-05	0.0079177
ASCC3_ex8	ASCC3_chr6:100798713-100798838	COL6A1	41.5114	-0.636816	0.182047	-3.49808	0.000468624	0.0289966
ASCC3_ex8	ASCC3_chr6:100798713-100798838	CRELD2	80.7582	-0.65057	0.131311	-4.95441	7.25513e-07	0.000154481
ASCC3_ex8	ASCC3_chr6:100798713-100798838	CTSD	40.8266	-0.843387	0.204461	-4.12492	3.70859e-05	0.00455208
ASCC3_ex8	ASCC3_chr6:100798713-100798838	CYBRD1	11.1312	1.0492	0.282717	3.71112	0.000206341	0.0164576
ASCC3_ex8	ASCC3_chr6:100798713-100798838	ENOX1	40.1169	0.725158	0.181797	3.98884	6.63986e-05	0.00701741
ASCC3_ex8	ASCC3_chr6:100798713-100798838	ENSG00000255495	20.3527	-1.03805	0.310015	-3.34837	0.000812884	0.0427991
ASCC3_ex8	ASCC3_chr6:100798713-100798838	ENSG00000289850	300.812	-0.555245	0.0993983	-5.58606	2.3228e-08	7.33727e-06
ASCC3_ex8	ASCC3_chr6:100798713-100798838	EYA4	146.968	-0.513052	0.126851	-4.04453	5.24282e-05	0.0058393
ASCC3_ex8	ASCC3_chr6:100798713-100798838	EZR	437.167	-0.541361	0.069754	-7.761	8.42636e-15	1.35561e-11
ASCC3_ex8	ASCC3_chr6:100798713-100798838	FUCA2	66.7177	-0.810931	0.159527	-5.08334	3.7086e-07	8.94948e-05
ASCC3_ex8	ASCC3_chr6:100798713-100798838	GANAB	185.985	-0.537217	0.086441	-6.21485	5.13744e-10	2.9754e-07
ASCC3_ex8	ASCC3_chr6:100798713-100798838	GPRIN1	4.86845	1.25288	0.336156	3.72707	0.000193716	0.0159365
ASCC3_ex8	ASCC3_chr6:100798713-100798838	GRIK2	302.236	-0.612576	0.172964	-3.54163	0.000397658	0.0260529
ASCC3_ex8	ASCC3_chr6:100798713-100798838	HDAC2-AS2	280.687	-0.537097	0.0878536	-6.11354	9.74445e-10	5.09978e-07
ASCC3_ex8	ASCC3_chr6:100798713-100798838	HECW2	9.94797	1.01817	0.279793	3.63899	0.000273711	0.0202197
ASCC3_ex8	ASCC3_chr6:100798713-100798838	HOPX	3.38902	1.31476	0.390237	3.36914	0.000754041	0.0405865
ASCC3_ex8	ASCC3_chr6:100798713-100798838	HSP90B1	816.488	-1.07585	0.0615541	-17.4781	2.10489e-68	3.04766e-64
ASCC3_ex8	ASCC3_chr6:100798713-100798838	IFI27L2	16.2007	0.725125	0.219368	3.30552	0.000947997	0.0481616
ASCC3_ex8	ASCC3_chr6:100798713-100798838	INHBB	5.18296	1.19421	0.360275	3.31472	0.000917355	0.0471006
ASCC3_ex8	ASCC3_chr6:100798713-100798838	INPP1	14.3371	0.90719	0.218133	4.15889	3.19804e-05	0.00409774
ASCC3_ex8	ASCC3_chr6:100798713-100798838	ITGA4	77.744	-0.622688	0.136166	-4.57301	4.80763e-06	0.00077344
ASCC3_ex8	ASCC3_chr6:100798713-100798838	JMY	85.2501	0.557979	0.124975	4.46471	8.01766e-06	0.00120925
ASCC3_ex8	ASCC3_chr6:100798713-100798838	KAZALD1	7.3896	0.997793	0.287906	3.46569	0.000528871	0.0316426
ASCC3_ex8	ASCC3_chr6:100798713-100798838	KCNN1	19.151	0.643782	0.191349	3.36444	0.000766979	0.0409782
ASCC3_ex8	ASCC3_chr6:100798713-100798838	KDELR3	19.3887	0.628036	0.185104	3.39288	0.000691617	0.0383675
ASCC3_ex8	ASCC3_chr6:100798713-100798838	KIF5A	7.14192	0.995001	0.283179	3.51368	0.000441951	0.0280658
ASCC3_ex8	ASCC3_chr6:100798713-100798838	LAMA3	4.51214	1.40734	0.385378	3.65184	0.000260371	0.019635
ASCC3_ex8	ASCC3_chr6:100798713-100798838	LIMCH1	148.978	-0.53542	0.160032	-3.34571	0.000820728	0.0430555
ASCC3_ex8	ASCC3_chr6:100798713-100798838	LIN28B	244.792	-0.520614	0.0871566	-5.97332	2.32476e-09	1.05188e-06
ASCC3_ex8	ASCC3_chr6:100798713-100798838	LONRF2	9.75875	1.02662	0.264121	3.88691	0.000101529	0.0095733
ASCC3_ex8	ASCC3_chr6:100798713-100798838	MAN1C1	17.8972	0.719285	0.21276	3.38073	0.000722935	0.0394995
ASCC3_ex8	ASCC3_chr6:100798713-100798838	MEGF11	26.6886	0.826735	0.190152	4.34775	1.37542e-05	0.00193346
ASCC3_ex8	ASCC3_chr6:100798713-100798838	MIR302CHG	94.6006	-0.99094	0.207662	-4.77189	1.82507e-06	0.000352337
ASCC3_ex8	ASCC3_chr6:100798713-100798838	MLLT11	65.3112	-0.583788	0.159809	-3.65303	0.000259166	0.019635
ASCC3_ex8	ASCC3_chr6:100798713-100798838	MTHFD1L	379.794	-0.568493	0.0715597	-7.94432	1.95257e-15	4.03876e-12
ASCC3_ex8	ASCC3_chr6:100798713-100798838	MYOZ3	8.73019	0.899759	0.264979	3.39559	0.00068482	0.0381689
ASCC3_ex8	ASCC3_chr6:100798713-100798838	NECAB1	9.79269	0.93236	0.279934	3.33064	0.000866467	0.044663
ASCC3_ex8	ASCC3_chr6:100798713-100798838	NHSL1	355.504	-0.797174	0.0871446	-9.14771	5.81508e-20	2.80655e-16
ASCC3_ex8	ASCC3_chr6:100798713-100798838	NID1	55.792	-0.751148	0.166653	-4.50725	6.56739e-06	0.00101159
ASCC3_ex8	ASCC3_chr6:100798713-100798838	NR2F1-AS1	18.3833	0.913851	0.221859	4.11906	3.80414e-05	0.00455208
ASCC3_ex8	ASCC3_chr6:100798713-100798838	NTN4	40.3964	-0.969614	0.235353	-4.11983	3.7915e-05	0.00455208
ASCC3_ex8	ASCC3_chr6:100798713-100798838	PCDH9	54.2297	-0.978317	0.268137	-3.64857	0.0002637	0.0197829
ASCC3_ex8	ASCC3_chr6:100798713-100798838	PDE4A	20.5685	0.65751	0.197419	3.33053	0.000866793	0.044663
ASCC3_ex8	ASCC3_chr6:100798713-100798838	PDIA4	148.8	-0.546603	0.0975862	-5.60123	2.1283e-08	7.00357e-06
ASCC3_ex8	ASCC3_chr6:100798713-100798838	PEX3	54.879	-0.667836	0.165728	-4.02971	5.58447e-05	0.00598945
ASCC3_ex8	ASCC3_chr6:100798713-100798838	PHACTR2	137.719	-0.589964	0.120796	-4.88398	1.03967e-06	0.000212019
ASCC3_ex8	ASCC3_chr6:100798713-100798838	PIF1	126.049	-0.506841	0.14138	-3.58496	0.000337135	0.0232447
ASCC3_ex8	ASCC3_chr6:100798713-100798838	PIGH	36.9842	0.624964	0.141146	4.42779	9.52027e-06	0.00139236
ASCC3_ex8	ASCC3_chr6:100798713-100798838	PKP2	59.3485	-0.715699	0.18061	-3.96268	7.41122e-05	0.00771993
ASCC3_ex8	ASCC3_chr6:100798713-100798838	PLEKHG1	235.307	-0.645223	0.108913	-5.92418	3.13853e-09	1.37705e-06
ASCC3_ex8	ASCC3_chr6:100798713-100798838	PRKCSH	70.439	-0.575527	0.141129	-4.07802	4.54201e-05	0.00525999
ASCC3_ex8	ASCC3_chr6:100798713-100798838	PRR16	58.4625	0.600355	0.173847	3.45335	0.000553674	0.0321421
ASCC3_ex8	ASCC3_chr6:100798713-100798838	PRSS12	298.42	-0.528544	0.118696	-4.45292	8.47105e-06	0.00126446
ASCC3_ex8	ASCC3_chr6:100798713-100798838	PTPRK	214.707	-0.659894	0.0995204	-6.63074	3.34e-11	2.36027e-08
ASCC3_ex8	ASCC3_chr6:100798713-100798838	RAMP2	15.1158	0.875326	0.211252	4.14351	3.42033e-05	0.00432526
ASCC3_ex8	ASCC3_chr6:100798713-100798838	RAP1GAP	4.1588	1.49184	0.361388	4.12808	3.65806e-05	0.00455208
ASCC3_ex8	ASCC3_chr6:100798713-100798838	RBMS3	128.145	-0.849249	0.235513	-3.60595	0.000311009	0.0218196
ASCC3_ex8	ASCC3_chr6:100798713-100798838	REEP6	18.2074	0.792588	0.19029	4.16515	3.11148e-05	0.00402242
ASCC3_ex8	ASCC3_chr6:100798713-100798838	RPS6KA2	139.723	-0.660586	0.114374	-5.77566	7.66505e-09	2.8457e-06
ASCC3_ex8	ASCC3_chr6:100798713-100798838	RWDD1	289.124	-0.561482	0.0743873	-7.54809	4.41684e-14	6.39514e-11
ASCC3_ex8	ASCC3_chr6:100798713-100798838	SCAMP5	21.4493	0.711368	0.189547	3.753	0.00017473	0.0146238
ASCC3_ex8	ASCC3_chr6:100798713-100798838	SHPRH	107.181	-0.636734	0.119582	-5.32466	1.01139e-07	2.76301e-05
ASCC3_ex8	ASCC3_chr6:100798713-100798838	SHROOM4	35.6924	0.560036	0.161145	3.47536	0.000510174	0.0306506
ASCC3_ex8	ASCC3_chr6:100798713-100798838	SLC16A10	226.641	-0.69086	0.104248	-6.62711	3.42328e-11	2.36027e-08
ASCC3_ex8	ASCC3_chr6:100798713-100798838	SLC47A1	17.8638	0.69646	0.195072	3.57027	0.000356611	0.0237943
ASCC3_ex8	ASCC3_chr6:100798713-100798838	SNHG9	119.873	-0.750321	0.123765	-6.06244	1.34071e-09	6.69383e-07
ASCC3_ex8	ASCC3_chr6:100798713-100798838	SOBP	242.418	-0.585544	0.0827901	-7.07263	1.52027e-12	1.83433e-09
ASCC3_ex8	ASCC3_chr6:100798713-100798838	SRPRA	49.459	-0.65361	0.161793	-4.03979	5.34999e-05	0.00586837
ASCC3_ex8	ASCC3_chr6:100798713-100798838	TEX264	41.99	0.751324	0.128846	5.83117	5.50394e-09	2.21366e-06
ASCC3_ex8	ASCC3_chr6:100798713-100798838	TICAM1	8.33863	0.975009	0.258576	3.77068	0.000162803	0.013866
ASCC3_ex8	ASCC3_chr6:100798713-100798838	TMEM169	4.88836	1.16673	0.353749	3.29818	0.000973141	0.0487547
ASCC3_ex8	ASCC3_chr6:100798713-100798838	TMEM51	14.878	0.768677	0.219339	3.50451	0.000457446	0.0288556
ASCC3_ex8	ASCC3_chr6:100798713-100798838	TRPV4	7.02969	1.07982	0.296675	3.63972	0.000272934	0.0202197
ASCC3_ex8	ASCC3_chr6:100798713-100798838	TTC32	13.9444	0.879345	0.217797	4.03746	5.40335e-05	0.00588233
ASCC3_ex8	ASCC3_chr6:100798713-100798838	TTC8	30.6306	0.594558	0.160273	3.70967	0.000207533	0.0164576
ASCC3_ex8	ASCC3_chr6:100798713-100798838	UTRN	390.73	-0.554269	0.0811946	-6.82643	8.70514e-12	7.32534e-09
ASCC3_ex8	ASCC3_chr6:100798713-100798838	WDR27	91.3286	-0.644079	0.136434	-4.7208	2.34922e-06	0.000441745
ASCC3_ex8	ASCC3_chr6:100798713-100798838	XBP1	123.894	-0.544712	0.112304	-4.85035	1.23246e-06	0.000244448
ASCC3_ex8	ASCC3_chr6:100798713-100798838	ZBTB2	37.7163	-0.798117	0.204723	-3.89852	9.67841e-05	0.00928038
ASCC3_ex8	ASCC3_chr6:100798713-100798838	ZFR2	11.6402	1.14081	0.246947	4.61967	3.84342e-06	0.000639642
ATR_ex6	ATR_chr3:142560263-142560454	ACTL6A	142.343	-0.512044	0.0854723	-5.99076	2.08866e-09	3.11964e-07
ATR_ex6	ATR_chr3:142560263-142560454	AMOTL2	46.6736	-0.597372	0.156859	-3.80835	0.000139898	0.00612794
ATR_ex6	ATR_chr3:142560263-142560454	ARHGEF4	22.4296	-0.664382	0.213952	-3.10528	0.00190097	0.049169
ATR_ex6	ATR_chr3:142560263-142560454	ASS1	25.3792	0.657539	0.211708	3.10588	0.00189717	0.049169
ATR_ex6	ATR_chr3:142560263-142560454	ATR	100.778	-0.840308	0.109594	-7.6675	1.75385e-14	1.22918e-11
ATR_ex6	ATR_chr3:142560263-142560454	BLVRB	44.1016	0.784446	0.126866	6.18326	6.27907e-10	1.10017e-07
ATR_ex6	ATR_chr3:142560263-142560454	CCDC50	223.745	-0.683455	0.0863899	-7.91129	2.54733e-15	1.93406e-12
ATR_ex6	ATR_chr3:142560263-142560454	CCPG1	34.2946	0.533574	0.137451	3.88192	0.000103634	0.00478895
ATR_ex6	ATR_chr3:142560263-142560454	ECT2	148.439	-0.54123	0.0890054	-6.08087	1.19532e-09	1.89704e-07
ATR_ex6	ATR_chr3:142560263-142560454	EIF2A	204.979	-0.502254	0.0682716	-7.3567	1.88516e-13	1.01033e-10
ATR_ex6	ATR_chr3:142560263-142560454	EIF2B5	54.732	-0.668177	0.135045	-4.94781	7.50535e-07	5.69844e-05
ATR_ex6	ATR_chr3:142560263-142560454	EIF4G1	287.534	-0.601525	0.0617617	-9.73945	2.04653e-22	1.8646e-18
ATR_ex6	ATR_chr3:142560263-142560454	ENSG00000222017	63.2563	0.5004	0.11562	4.32795	1.505e-05	0.000873468
ATR_ex6	ATR_chr3:142560263-142560454	ENSG00000237813	50.0489	0.530627	0.136533	3.88645	0.000101721	0.00472845
ATR_ex6	ATR_chr3:142560263-142560454	ENSG00000287263	36.3284	0.564447	0.130046	4.34036	1.42249e-05	0.00083615
ATR_ex6	ATR_chr3:142560263-142560454	ENSG00000289108	79.4793	0.606894	0.121722	4.98591	6.16715e-07	4.80247e-05
ATR_ex6	ATR_chr3:142560263-142560454	FBXO45	81.2247	-0.591231	0.105211	-5.61947	1.91547e-08	2.12828e-06
ATR_ex6	ATR_chr3:142560263-142560454	GFM1	109.014	-0.545207	0.0959965	-5.67945	1.35132e-08	1.57844e-06
ATR_ex6	ATR_chr3:142560263-142560454	GREM2	52.9691	0.650498	0.191923	3.38937	0.000700531	0.0231648
ATR_ex6	ATR_chr3:142560263-142560454	GYG1	54.3644	-0.63179	0.129415	-4.88188	1.05078e-06	7.65893e-05
ATR_ex6	ATR_chr3:142560263-142560454	HCG17	27.3189	0.567297	0.170845	3.32053	0.000898472	0.0283252
ATR_ex6	ATR_chr3:142560263-142560454	LINC01788	79.4347	0.684882	0.19423	3.52614	0.000421662	0.015491
ATR_ex6	ATR_chr3:142560263-142560454	LINC02633	21.7844	0.525419	0.165278	3.17899	0.00147789	0.0416875
ATR_ex6	ATR_chr3:142560263-142560454	LPP	134.103	-0.672409	0.131078	-5.12983	2.89999e-07	2.44646e-05
ATR_ex6	ATR_chr3:142560263-142560454	MALAT1	10249.4	0.527978	0.0792402	6.66301	2.68269e-11	7.06833e-09
ATR_ex6	ATR_chr3:142560263-142560454	MAP1A	34.0902	1.05168	0.181866	5.78272	7.35002e-09	8.9288e-07
ATR_ex6	ATR_chr3:142560263-142560454	MB21D2	134.886	-0.618165	0.103332	-5.98234	2.1996e-09	3.13134e-07
ATR_ex6	ATR_chr3:142560263-142560454	MED12L	143.034	-0.54894	0.0922493	-5.95062	2.67129e-09	3.74433e-07
ATR_ex6	ATR_chr3:142560263-142560454	MEF2C	133.479	-0.525862	0.132344	-3.97345	7.08392e-05	0.0035077
ATR_ex6	ATR_chr3:142560263-142560454	MIR302CHG	94.6006	-0.616736	0.191765	-3.21611	0.00129942	0.0375842
ATR_ex6	ATR_chr3:142560263-142560454	MLLT11	65.3112	0.736362	0.109238	6.74093	1.57376e-11	4.48464e-09
ATR_ex6	ATR_chr3:142560263-142560454	MT1X	609.599	0.685652	0.125341	5.47028	4.49313e-08	4.7054e-06
ATR_ex6	ATR_chr3:142560263-142560454	NMD3	72.6395	-0.532971	0.114981	-4.63528	3.56455e-06	0.000234022
ATR_ex6	ATR_chr3:142560263-142560454	NTN4	40.3964	-0.618422	0.195312	-3.16632	0.0015438	0.0427024
ATR_ex6	ATR_chr3:142560263-142560454	PARL	177.809	-0.507496	0.0747836	-6.7862	1.15129e-11	3.74621e-09
ATR_ex6	ATR_chr3:142560263-142560454	PCOLCE2	92.4941	-0.745498	0.12154	-6.13376	8.58252e-10	1.44806e-07
ATR_ex6	ATR_chr3:142560263-142560454	PIR	73.7107	0.569801	0.10168	5.60386	2.09627e-08	2.30109e-06
ATR_ex6	ATR_chr3:142560263-142560454	PLAAT1	58.7397	-0.548288	0.127691	-4.29388	1.7558e-05	0.000993609
ATR_ex6	ATR_chr3:142560263-142560454	PLS1	42.7479	-0.503857	0.14957	-3.36871	0.00075522	0.0246624
ATR_ex6	ATR_chr3:142560263-142560454	PLSCR1	46.2663	-0.66077	0.147456	-4.48113	7.42478e-06	0.000466532
ATR_ex6	ATR_chr3:142560263-142560454	POLR2H	266.87	-0.543452	0.0654961	-8.29747	1.06353e-16	1.38426e-13
ATR_ex6	ATR_chr3:142560263-142560454	PRKN	34.2457	0.591328	0.182835	3.23421	0.00121979	0.0360646
ATR_ex6	ATR_chr3:142560263-142560454	RFC4	81.41	-0.66442	0.111027	-5.98431	2.17303e-09	3.13134e-07
ATR_ex6	ATR_chr3:142560263-142560454	RPL22L1	406.326	-0.698764	0.0938599	-7.44476	9.71202e-14	5.89908e-11
ATR_ex6	ATR_chr3:142560263-142560454	RPL39L	298.909	-0.543467	0.0671677	-8.0912	5.90796e-16	5.98082e-13
ATR_ex6	ATR_chr3:142560263-142560454	RRAGC-DT	35.0714	0.690993	0.165391	4.17793	2.94174e-05	0.00162438
ATR_ex6	ATR_chr3:142560263-142560454	RSRC1	231.019	-0.560537	0.0734031	-7.63643	2.23335e-14	1.45343e-11
ATR_ex6	ATR_chr3:142560263-142560454	RTP1	30.1441	-0.708954	0.18694	-3.79242	0.000149183	0.0065034
ATR_ex6	ATR_chr3:142560263-142560454	S100A13	374.405	0.904039	0.123161	7.3403	2.13114e-13	1.07871e-10
ATR_ex6	ATR_chr3:142560263-142560454	S100A6	619.435	0.717402	0.122863	5.83903	5.25068e-09	6.83413e-07
ATR_ex6	ATR_chr3:142560263-142560454	SELENOT	142.24	-0.60105	0.082784	-7.26046	3.85765e-13	1.83546e-10
ATR_ex6	ATR_chr3:142560263-142560454	SESN3	72.8843	0.782887	0.138602	5.64843	1.61917e-08	1.84404e-06
ATR_ex6	ATR_chr3:142560263-142560454	SLC7A11	80.6568	0.608892	0.169412	3.59415	0.000325449	0.0125643
ATR_ex6	ATR_chr3:142560263-142560454	SOCS2-AS1	39.6891	0.597638	0.137508	4.34621	1.38512e-05	0.000819468
ATR_ex6	ATR_chr3:142560263-142560454	SSBP2	185.642	0.528946	0.0835958	6.32743	2.4928e-10	5.16179e-08
ATR_ex6	ATR_chr3:142560263-142560454	TUBA1A	96.4441	0.53701	0.0998488	5.37823	7.52216e-08	7.61493e-06
ATR_ex6	ATR_chr3:142560263-142560454	UNC5C	45.6832	1.21582	0.309249	3.93151	8.44145e-05	0.00406931
ATR_ex6	ATR_chr3:142560263-142560454	WDR11-DT	40.7589	0.536893	0.163823	3.27728	0.00104812	0.0321977
BIN1_ex12	BIN1_chr2:127057473-127057601	ACVR1	54.9865	-0.733161	0.19191	-3.82034	0.00013327	0.0102821
BIN1_ex12	BIN1_chr2:127057473-127057601	AGAP1	367.025	-0.512594	0.0771964	-6.64013	3.13398e-11	1.01114e-08
BIN1_ex12	BIN1_chr2:127057473-127057601	ALCAM	53.1072	0.590464	0.173761	3.39813	0.00067848	0.0355218
BIN1_ex12	BIN1_chr2:127057473-127057601	ARL5A	220.036	-0.663583	0.0896927	-7.39841	1.37825e-13	6.52188e-11
BIN1_ex12	BIN1_chr2:127057473-127057601	ARL6IP6	162.381	-0.595006	0.103405	-5.75412	8.70965e-09	2.1051e-06
BIN1_ex12	BIN1_chr2:127057473-127057601	ASNSD1	41.7848	-0.683666	0.207358	-3.29703	0.000977129	0.0478322
BIN1_ex12	BIN1_chr2:127057473-127057601	ATIC	176.767	-0.715441	0.101908	-7.02043	2.21192e-12	9.23543e-10
BIN1_ex12	BIN1_chr2:127057473-127057601	CHN1	236.822	-0.620286	0.0952418	-6.51276	7.37842e-11	2.18217e-08
BIN1_ex12	BIN1_chr2:127057473-127057601	COPS8	113.386	-0.512199	0.117319	-4.36586	1.26623e-05	0.00147339
BIN1_ex12	BIN1_chr2:127057473-127057601	COPS9	489.881	-0.510108	0.0658528	-7.74618	9.46986e-15	6.11064e-12
BIN1_ex12	BIN1_chr2:127057473-127057601	CUL3	238.028	-0.546509	0.0874769	-6.24747	4.17153e-10	1.13883e-07
BIN1_ex12	BIN1_chr2:127057473-127057601	DIS3L2	98.6626	-0.632501	0.139409	-4.53702	5.70554e-06	0.000728984
BIN1_ex12	BIN1_chr2:127057473-127057601	DTYMK	264.681	-0.803521	0.0889191	-9.03654	1.61706e-19	2.29558e-16
BIN1_ex12	BIN1_chr2:127057473-127057601	EPC2	112.466	-0.613456	0.128174	-4.78612	1.70039e-06	0.000232103
BIN1_ex12	BIN1_chr2:127057473-127057601	FAM111B	54.8626	0.579833	0.148767	3.89758	9.71581e-05	0.00801894
BIN1_ex12	BIN1_chr2:127057473-127057601	FASTKD1	140.02	-0.634592	0.11891	-5.33673	9.46387e-08	1.67936e-05
BIN1_ex12	BIN1_chr2:127057473-127057601	GDI1	62.1458	-0.567408	0.166594	-3.40592	0.000659404	0.0355218
BIN1_ex12	BIN1_chr2:127057473-127057601	GULP1	317.464	-0.634628	0.0930093	-6.82328	8.89879e-12	3.15818e-09
BIN1_ex12	BIN1_chr2:127057473-127057601	HDLBP	313.339	-0.52608	0.07359	-7.1488	8.75397e-13	3.88348e-10
BIN1_ex12	BIN1_chr2:127057473-127057601	HPGD	98.473	0.55854	0.164251	3.40053	0.000672547	0.0355218
BIN1_ex12	BIN1_chr2:127057473-127057601	HSPE1	1896.59	-0.512158	0.0521647	-9.81809	9.41124e-23	2.2267e-19
BIN1_ex12	BIN1_chr2:127057473-127057601	IWS1	165.467	-0.506698	0.101076	-5.01301	5.3584e-07	8.64408e-05
BIN1_ex12	BIN1_chr2:127057473-127057601	LIN7C	51.3685	-0.589803	0.174999	-3.37033	0.000750794	0.0380652
BIN1_ex12	BIN1_chr2:127057473-127057601	LINC00174	62.0062	-0.789637	0.192189	-4.10864	3.9799e-05	0.00362171
BIN1_ex12	BIN1_chr2:127057473-127057601	LNPK	78.2557	-0.523762	0.144282	-3.63014	0.000283268	0.0184462
BIN1_ex12	BIN1_chr2:127057473-127057601	MFF	133.694	-0.557739	0.113722	-4.90442	9.37022e-07	0.00014151
BIN1_ex12	BIN1_chr2:127057473-127057601	MTX2	186.999	-0.56858	0.0931635	-6.10304	1.04073e-09	2.73596e-07
BIN1_ex12	BIN1_chr2:127057473-127057601	MZT2B	219.247	-0.654476	0.0974125	-6.71861	1.83472e-11	6.20134e-09
BIN1_ex12	BIN1_chr2:127057473-127057601	NCKAP1	140.689	-0.519697	0.109833	-4.73172	2.22626e-06	0.000298151
BIN1_ex12	BIN1_chr2:127057473-127057601	ORMDL1	183.291	-0.523015	0.0960631	-5.4445	5.19521e-08	9.96637e-06
BIN1_ex12	BIN1_chr2:127057473-127057601	PCBP3	56.7803	0.642683	0.141706	4.53533	5.75135e-06	0.000728984
BIN1_ex12	BIN1_chr2:127057473-127057601	PMS1	124.376	-0.506887	0.118734	-4.26909	1.96275e-05	0.00211084
BIN1_ex12	BIN1_chr2:127057473-127057601	POLR2D	89.6449	-0.648888	0.135478	-4.78963	1.67092e-06	0.000232103
BIN1_ex12	BIN1_chr2:127057473-127057601	PRKRA	98.8312	-0.506996	0.125172	-4.05039	5.11314e-05	0.00448062
BIN1_ex12	BIN1_chr2:127057473-127057601	SLC2A13	63.558	0.56041	0.134873	4.15508	3.25169e-05	0.00316171
BIN1_ex12	BIN1_chr2:127057473-127057601	STK25	120.657	-0.908805	0.133118	-6.82705	8.66755e-12	3.15818e-09
BIN1_ex12	BIN1_chr2:127057473-127057601	SUMF1	151.067	0.556666	0.101224	5.49935	3.81194e-08	7.73061e-06
BIN1_ex12	BIN1_chr2:127057473-127057601	UBE2E3	428.31	-0.760058	0.0913481	-8.32046	8.76248e-17	7.77451e-14
BIN1_ex12	BIN1_chr2:127057473-127057601	UBE2F	114.655	-0.503822	0.117211	-4.2984	1.72035e-05	0.00190798
BIN1_ex12	BIN1_chr2:127057473-127057601	WDR75	115.507	-0.518149	0.11759	-4.4064	1.05101e-05	0.00124335
BIN1_ex12	BIN1_chr2:127057473-127057601	XRCC5	781.825	-0.505637	0.0530107	-9.53839	1.45065e-21	2.57418e-18
BRD8_ex17	BRD8_chr5:138161796-138161864	AKT1S1	34.9106	0.527103	0.154931	3.40219	0.000668485	0.0378086
BRD8_ex17	BRD8_chr5:138161796-138161864	ANXA6	43.4787	-0.74582	0.198995	-3.74794	0.000178296	0.0152754
BRD8_ex17	BRD8_chr5:138161796-138161864	ARHGAP6	17.7343	1.34789	0.306344	4.39993	1.08287e-05	0.00217762
BRD8_ex17	BRD8_chr5:138161796-138161864	BICDL1	4.75103	2.03969	0.400745	5.08974	3.58557e-07	0.00019228
BRD8_ex17	BRD8_chr5:138161796-138161864	BSG-AS1	12.617	1.21243	0.209969	5.77431	7.72699e-09	7.99137e-06
BRD8_ex17	BRD8_chr5:138161796-138161864	C5orf22	41.3512	-0.679008	0.20654	-3.28754	0.00101066	0.0497733
BRD8_ex17	BRD8_chr5:138161796-138161864	CACNG7	13.9832	1.10148	0.226178	4.86996	1.11621e-06	0.000489747
BRD8_ex17	BRD8_chr5:138161796-138161864	CADM2	165.579	0.520798	0.144681	3.59964	0.000318659	0.0234599
BRD8_ex17	BRD8_chr5:138161796-138161864	CAMK4	56.2158	-0.838684	0.190603	-4.40016	1.08172e-05	0.00217762
BRD8_ex17	BRD8_chr5:138161796-138161864	CBX4	32.8949	0.565774	0.172349	3.28271	0.00102814	0.0499496
BRD8_ex17	BRD8_chr5:138161796-138161864	CCN2	11.8745	1.22902	0.321093	3.8276	0.000129399	0.0120876
BRD8_ex17	BRD8_chr5:138161796-138161864	CCND1	9.3882	1.29306	0.341028	3.79166	0.000149643	0.0133875
BRD8_ex17	BRD8_chr5:138161796-138161864	CCSER1	58.6612	0.648342	0.188064	3.44745	0.000565916	0.0348033
BRD8_ex17	BRD8_chr5:138161796-138161864	CDC25C	69.9096	-0.592814	0.172568	-3.43524	0.000592028	0.0360167
BRD8_ex17	BRD8_chr5:138161796-138161864	CDKN1C	13.4178	1.227	0.274054	4.47723	7.56192e-06	0.00173792
BRD8_ex17	BRD8_chr5:138161796-138161864	CLIP2	19.0858	0.744379	0.220357	3.37806	0.000729985	0.0402319
BRD8_ex17	BRD8_chr5:138161796-138161864	CPLX2	8.75322	1.34532	0.298622	4.50508	6.63492e-06	0.00165633
BRD8_ex17	BRD8_chr5:138161796-138161864	CRACR2B	39.6316	0.533442	0.156727	3.40363	0.000664955	0.0377564
BRD8_ex17	BRD8_chr5:138161796-138161864	CRLF1	15.2912	0.992998	0.224061	4.43181	9.3445e-06	0.00201939
BRD8_ex17	BRD8_chr5:138161796-138161864	CYTH1	39.283	0.513798	0.154807	3.31895	0.000903564	0.0462099
BRD8_ex17	BRD8_chr5:138161796-138161864	EBF4	13.3636	1.10593	0.25489	4.33886	1.43223e-05	0.00259216
BRD8_ex17	BRD8_chr5:138161796-138161864	EMC10	28.0794	0.741257	0.172132	4.30633	1.65989e-05	0.00296711
BRD8_ex17	BRD8_chr5:138161796-138161864	ENSG00000250101	21.2004	0.707678	0.213011	3.32226	0.000892929	0.0460097
BRD8_ex17	BRD8_chr5:138161796-138161864	ENSG00000259519	2.84974	2.26746	0.647377	3.50253	0.000460856	0.0304691
BRD8_ex17	BRD8_chr5:138161796-138161864	ENSG00000272512	3.40107	1.97816	0.350754	5.63975	1.70302e-08	1.45047e-05
BRD8_ex17	BRD8_chr5:138161796-138161864	ENSG00000290032	40.5963	1.37892	0.227149	6.07056	1.27467e-09	1.67781e-06
BRD8_ex17	BRD8_chr5:138161796-138161864	ENSG00000291099	5.76588	1.24307	0.363596	3.41882	0.000628936	0.0369143
BRD8_ex17	BRD8_chr5:138161796-138161864	FBXL20	71.7627	0.513521	0.148154	3.46614	0.000527979	0.0333826
BRD8_ex17	BRD8_chr5:138161796-138161864	GRM8	27.9694	0.985573	0.232186	4.24475	2.18839e-05	0.00372772
BRD8_ex17	BRD8_chr5:138161796-138161864	GVQW3	19.4149	0.786246	0.214218	3.67031	0.000242259	0.0190634
BRD8_ex17	BRD8_chr5:138161796-138161864	H2AC6	38.4901	0.853127	0.207452	4.11241	3.91542e-05	0.00564791
BRD8_ex17	BRD8_chr5:138161796-138161864	H2AJ	58.7876	0.590556	0.133415	4.42645	9.57961e-06	0.00203659
BRD8_ex17	BRD8_chr5:138161796-138161864	H2BC5	21.7589	0.759593	0.210989	3.60015	0.000318034	0.0234599
BRD8_ex17	BRD8_chr5:138161796-138161864	HAVCR2	7.49369	1.40885	0.349786	4.02774	5.63158e-05	0.0071526
BRD8_ex17	BRD8_chr5:138161796-138161864	HBA1	22.5526	0.932508	0.204538	4.55909	5.13762e-06	0.0013525
BRD8_ex17	BRD8_chr5:138161796-138161864	HES4	35.2788	1.15257	0.137973	8.35362	6.62003e-17	7.12809e-13
BRD8_ex17	BRD8_chr5:138161796-138161864	IL1RAPL2	117.8	0.874828	0.265668	3.29293	0.000991488	0.0493325
BRD8_ex17	BRD8_chr5:138161796-138161864	INA	14.3211	1.1906	0.248341	4.79421	1.63321e-06	0.000639113
BRD8_ex17	BRD8_chr5:138161796-138161864	IRAK2	4.90063	1.57892	0.347246	4.54697	5.44244e-06	0.00140716
BRD8_ex17	BRD8_chr5:138161796-138161864	KISS1R	10.2672	0.943569	0.263113	3.58617	0.000335572	0.0244158
BRD8_ex17	BRD8_chr5:138161796-138161864	KLHL29	14.9704	1.07252	0.246348	4.35367	1.33875e-05	0.00245364
BRD8_ex17	BRD8_chr5:138161796-138161864	KREMEN2	6.57113	1.05836	0.314089	3.3696	0.000752773	0.0411298
BRD8_ex17	BRD8_chr5:138161796-138161864	LINC01090	35.8668	0.620704	0.175404	3.53871	0.000402081	0.0278211
BRD8_ex17	BRD8_chr5:138161796-138161864	LINC01122	21.055	0.76616	0.233478	3.2815	0.00103255	0.0499496
BRD8_ex17	BRD8_chr5:138161796-138161864	LINC01933	4.86321	2.27703	0.608025	3.74496	0.000180424	0.0153668
BRD8_ex17	BRD8_chr5:138161796-138161864	LRMDA	15.84	1.00918	0.270308	3.73346	0.000188869	0.0157282
BRD8_ex17	BRD8_chr5:138161796-138161864	MARCHF9	27.7119	0.687471	0.176224	3.90113	9.57454e-05	0.0102162
BRD8_ex17	BRD8_chr5:138161796-138161864	MEGF11	26.6886	1.19948	0.187494	6.39743	1.58013e-10	2.28786e-07
BRD8_ex17	BRD8_chr5:138161796-138161864	METRN	22.9683	1.11701	0.161717	6.90722	4.94242e-12	1.03979e-08
BRD8_ex17	BRD8_chr5:138161796-138161864	MFSD3	15.3316	0.746216	0.225988	3.30201	0.000959947	0.048264
BRD8_ex17	BRD8_chr5:138161796-138161864	MSRB2	31.8647	0.761969	0.173862	4.3826	1.1727e-05	0.00229452
BRD8_ex17	BRD8_chr5:138161796-138161864	NCMAP	2.88422	1.5509	0.463079	3.3491	0.000810747	0.0427482
BRD8_ex17	BRD8_chr5:138161796-138161864	NCS1	73.7355	-0.539824	0.146778	-3.67784	0.000235218	0.0186105
BRD8_ex17	BRD8_chr5:138161796-138161864	NIHCOLE	40.6115	-1.55127	0.349393	-4.4399	8.99994e-06	0.00200477
BRD8_ex17	BRD8_chr5:138161796-138161864	NPAS3	39.7596	0.952299	0.244278	3.89842	9.68236e-05	0.0102162
BRD8_ex17	BRD8_chr5:138161796-138161864	NRG2	5.40916	1.47313	0.429535	3.42959	0.000604483	0.0363382
BRD8_ex17	BRD8_chr5:138161796-138161864	PCBP3	56.7803	0.688404	0.134514	5.11771	3.09262e-07	0.000172223
BRD8_ex17	BRD8_chr5:138161796-138161864	PCDH7	65.515	0.740861	0.214401	3.45549	0.000549291	0.0341917
BRD8_ex17	BRD8_chr5:138161796-138161864	PDE4A	20.5685	1.2072	0.187061	6.4535	1.09299e-10	1.75837e-07
BRD8_ex17	BRD8_chr5:138161796-138161864	PHF21B	54.7931	0.819053	0.141577	5.7852	7.2424e-09	7.99137e-06
BRD8_ex17	BRD8_chr5:138161796-138161864	PHLDA2	16.6571	1.86099	0.259016	7.18486	6.72747e-13	1.94814e-09
BRD8_ex17	BRD8_chr5:138161796-138161864	PLAAT4	16.0325	0.839047	0.222749	3.76679	0.000165362	0.014361
BRD8_ex17	BRD8_chr5:138161796-138161864	PLCB4	5.6092	1.46952	0.429593	3.42074	0.000624519	0.0369078
BRD8_ex17	BRD8_chr5:138161796-138161864	PPP2R2C	11.8594	1.01588	0.272116	3.73327	0.000189012	0.0157282
BRD8_ex17	BRD8_chr5:138161796-138161864	PRDX6-AS1	36.6374	0.645515	0.165508	3.9002	9.61135e-05	0.0102162
BRD8_ex17	BRD8_chr5:138161796-138161864	PRKCB	4.01683	2.31322	0.402431	5.74812	9.02428e-09	8.71083e-06
BRD8_ex17	BRD8_chr5:138161796-138161864	PTPRF	68.7057	-0.565434	0.153104	-3.69314	0.000221502	0.0178174
BRD8_ex17	BRD8_chr5:138161796-138161864	RNF24	55.2271	0.594677	0.146947	4.04687	5.19064e-05	0.00677074
BRD8_ex17	BRD8_chr5:138161796-138161864	RORA	135.308	0.690717	0.127017	5.43799	5.38835e-08	3.71514e-05
BRD8_ex17	BRD8_chr5:138161796-138161864	RUNX1	33.9328	0.566794	0.169936	3.33534	0.000851967	0.0443728
BRD8_ex17	BRD8_chr5:138161796-138161864	S100A11	53.5784	0.549166	0.162829	3.37267	0.00074444	0.0408286
BRD8_ex17	BRD8_chr5:138161796-138161864	SALL3	45.7469	0.522397	0.147043	3.55268	0.000381324	0.0268019
BRD8_ex17	BRD8_chr5:138161796-138161864	SAMD12	23.9155	0.725474	0.218355	3.32245	0.000892309	0.0460097
BRD8_ex17	BRD8_chr5:138161796-138161864	SATB2	86.6288	0.557127	0.111626	4.99103	6.0057e-07	0.000280505
BRD8_ex17	BRD8_chr5:138161796-138161864	SDK1	36.2129	0.713373	0.201927	3.53283	0.000411138	0.0279865
BRD8_ex17	BRD8_chr5:138161796-138161864	SEMA6B	8.7657	1.27905	0.267703	4.77784	1.77184e-06	0.000672171
BRD8_ex17	BRD8_chr5:138161796-138161864	SH3RF3	5.81408	1.33108	0.347135	3.83447	0.000125833	0.0120876
BRD8_ex17	BRD8_chr5:138161796-138161864	SLAIN1	36.1217	0.53111	0.160066	3.31808	0.000906388	0.0462099
BRD8_ex17	BRD8_chr5:138161796-138161864	SLC1A3	64.3489	-0.560215	0.160741	-3.4852	0.000491774	0.0319842
BRD8_ex17	BRD8_chr5:138161796-138161864	SLC43A3	47.749	-0.849671	0.200453	-4.23877	2.24752e-05	0.0037502
BRD8_ex17	BRD8_chr5:138161796-138161864	SLC9B2	39.6613	-0.783852	0.220334	-3.55756	0.000374312	0.0264374
BRD8_ex17	BRD8_chr5:138161796-138161864	SLIT2	160.201	0.639153	0.1509	4.23561	2.27929e-05	0.0037502
BRD8_ex17	BRD8_chr5:138161796-138161864	SOX13	22.5199	0.790548	0.208228	3.79654	0.000146728	0.0133615
BRD8_ex17	BRD8_chr5:138161796-138161864	SPINT2	90.6679	0.581745	0.112613	5.16588	2.3931e-07	0.000144374
BRD8_ex17	BRD8_chr5:138161796-138161864	SYCP2L	58.1539	-0.634118	0.185782	-3.41324	0.000641964	0.0373293
BRD8_ex17	BRD8_chr5:138161796-138161864	TLE1	11.6926	1.35621	0.255878	5.30021	1.15668e-07	7.61253e-05
BRD8_ex17	BRD8_chr5:138161796-138161864	TLE4	55.9854	0.560851	0.145773	3.84743	0.000119362	0.0117567
BRD8_ex17	BRD8_chr5:138161796-138161864	TMEM238	10.597	0.933352	0.244149	3.82288	0.000131902	0.0122423
BRD8_ex17	BRD8_chr5:138161796-138161864	TNNT1	34.6102	0.741999	0.155949	4.75795	1.95573e-06	0.000690658
BRD8_ex17	BRD8_chr5:138161796-138161864	TRABD2B	8.67678	1.14167	0.301337	3.7887	0.000151436	0.0133875
BRD8_ex17	BRD8_chr5:138161796-138161864	TRIM6	4.34608	1.30433	0.370589	3.51962	0.000432168	0.0289693
BRD8_ex17	BRD8_chr5:138161796-138161864	TRIM7	13.2204	0.988105	0.251757	3.92484	8.67882e-05	0.00951975
BRD8_ex17	BRD8_chr5:138161796-138161864	TRIP6	65.5779	-0.553132	0.163626	-3.38046	0.000723642	0.0402319
BRD8_ex17	BRD8_chr5:138161796-138161864	TSHZ3	4.48788	1.56065	0.391083	3.99058	6.59108e-05	0.00800389
BRD8_ex17	BRD8_chr5:138161796-138161864	TSPAN4	24.1054	0.691504	0.185719	3.72338	0.000196571	0.0162637
BRD8_ex17	BRD8_chr5:138161796-138161864	TUBB3	373.52	0.599719	0.0762785	7.86223	3.77353e-15	1.75482e-11
BRD8_ex17	BRD8_chr5:138161796-138161864	TUNAR	8.03644	1.03586	0.299813	3.45503	0.000550221	0.0341917
BRD8_ex17	BRD8_chr5:138161796-138161864	UTF1	21.3738	0.763789	0.211221	3.61606	0.00029912	0.0223245
BRD8_ex17	BRD8_chr5:138161796-138161864	VGF	5.26661	1.72027	0.341305	5.04027	4.64871e-07	0.000224362
BRD8_ex17	BRD8_chr5:138161796-138161864	ZFP2	3.57622	1.54476	0.416258	3.71106	0.000206392	0.0168833
BRD8_ex17	BRD8_chr5:138161796-138161864	ZFYVE28	31.8482	0.593182	0.172762	3.43353	0.000595787	0.0360937
BRD8_ex17	BRD8_chr5:138161796-138161864	ZNF251	70.0875	-0.672591	0.16539	-4.0667	4.76844e-05	0.00644798
BRD8_ex17	BRD8_chr5:138161796-138161864	ZNF516	67.0783	0.557951	0.121693	4.58491	4.54179e-06	0.00124076
BRD8_ex17	BRD8_chr5:138161796-138161864	ZNF700	36.9737	0.522077	0.155753	3.35196	0.000802423	0.0427143
CCAR1_ex17	CCAR1_chr10:68771206-68771445	ABLIM1	66.8121	-0.56416	0.144183	-3.91282	9.12243e-05	0.00593675
CCAR1_ex17	CCAR1_chr10:68771206-68771445	ACADSB	33.6309	-0.74893	0.213722	-3.50422	0.000457945	0.0206551
CCAR1_ex17	CCAR1_chr10:68771206-68771445	ALAS1	46.3005	0.503126	0.135179	3.72193	0.000197709	0.0107222
CCAR1_ex17	CCAR1_chr10:68771206-68771445	ARFGEF3	27.1272	0.697119	0.175966	3.96167	7.44268e-05	0.00509852
CCAR1_ex17	CCAR1_chr10:68771206-68771445	ARMH3	98.7474	-0.529573	0.119018	-4.44953	8.60576e-06	0.000880978
CCAR1_ex17	CCAR1_chr10:68771206-68771445	BBIP1	47.015	-0.623016	0.175701	-3.54588	0.000391305	0.0183772
CCAR1_ex17	CCAR1_chr10:68771206-68771445	BCCIP	271.13	-0.605966	0.0729588	-8.30559	9.93233e-17	9.04935e-14
CCAR1_ex17	CCAR1_chr10:68771206-68771445	BMPR1A	434.327	-0.586302	0.077718	-7.54397	4.55887e-14	3.77599e-11
CCAR1_ex17	CCAR1_chr10:68771206-68771445	BORCS7	25.992	-0.840434	0.255206	-3.29316	0.000990678	0.0372978
CCAR1_ex17	CCAR1_chr10:68771206-68771445	CHRM3	29.2592	0.933709	0.243962	3.82727	0.000129574	0.00788168
CCAR1_ex17	CCAR1_chr10:68771206-68771445	CHUK	64.0306	-0.521612	0.142691	-3.65554	0.00025664	0.0131599
CCAR1_ex17	CCAR1_chr10:68771206-68771445	COMTD1	44.2846	-0.591429	0.167077	-3.53986	0.000400342	0.0186179
CCAR1_ex17	CCAR1_chr10:68771206-68771445	CTBP2	337.55	-0.565402	0.0678034	-8.33884	7.50199e-17	7.59452e-14
CCAR1_ex17	CCAR1_chr10:68771206-68771445	CUTC	71.6374	-0.532776	0.140444	-3.7935	0.000148536	0.00872671
CCAR1_ex17	CCAR1_chr10:68771206-68771445	DDX21	877.781	-0.548635	0.0527622	-10.3982	2.52542e-25	5.75227e-22
CCAR1_ex17	CCAR1_chr10:68771206-68771445	DENND10	75.5579	-0.621337	0.14122	-4.39977	1.08366e-05	0.00106163
CCAR1_ex17	CCAR1_chr10:68771206-68771445	DNMBP	77.4353	-0.641808	0.144778	-4.43306	9.29033e-06	0.000920046
CCAR1_ex17	CCAR1_chr10:68771206-68771445	DOCK1	193.69	-0.561114	0.0884671	-6.34262	2.25885e-10	7.62237e-08
CCAR1_ex17	CCAR1_chr10:68771206-68771445	ECD	63.7813	-0.605332	0.150537	-4.02114	5.79162e-05	0.0042214
CCAR1_ex17	CCAR1_chr10:68771206-68771445	ECHS1	203.079	-0.526005	0.0852088	-6.17312	6.69535e-10	2.1035e-07
CCAR1_ex17	CCAR1_chr10:68771206-68771445	EEF1AKMT2	97.5315	-0.541527	0.119483	-4.53225	5.83583e-06	0.000640606
CCAR1_ex17	CCAR1_chr10:68771206-68771445	EIF3A	780.737	-0.518895	0.0489335	-10.6041	2.85271e-26	1.29955e-22
CCAR1_ex17	CCAR1_chr10:68771206-68771445	EIF4A2	260.601	-1.04153	0.0941243	-11.0655	1.84438e-28	1.68041e-24
CCAR1_ex17	CCAR1_chr10:68771206-68771445	ENSG00000260400	33.9147	-0.868058	0.233098	-3.72401	0.000196086	0.0107222
CCAR1_ex17	CCAR1_chr10:68771206-68771445	F3	113.568	-0.525171	0.136866	-3.83713	0.00012448	0.00766308
CCAR1_ex17	CCAR1_chr10:68771206-68771445	FERMT1	76.8268	0.536066	0.11062	4.846	1.25979e-06	0.000161661
CCAR1_ex17	CCAR1_chr10:68771206-68771445	FRA10AC1	79.1883	-0.608714	0.134688	-4.51945	6.20011e-06	0.000664579
CCAR1_ex17	CCAR1_chr10:68771206-68771445	FRAT2	63.7728	-0.657641	0.157937	-4.16394	3.12803e-05	0.00260832
CCAR1_ex17	CCAR1_chr10:68771206-68771445	FRMD4B	66.289	0.645974	0.16388	3.94174	8.08924e-05	0.00545933
CCAR1_ex17	CCAR1_chr10:68771206-68771445	GRK5	41.9201	-0.745733	0.199609	-3.73598	0.000186987	0.010363
CCAR1_ex17	CCAR1_chr10:68771206-68771445	GRM8	27.9694	0.775275	0.229308	3.38094	0.000722382	0.0291672
CCAR1_ex17	CCAR1_chr10:68771206-68771445	IDE	88.2883	-0.516664	0.121514	-4.25188	2.11982e-05	0.0018935
CCAR1_ex17	CCAR1_chr10:68771206-68771445	IGFBP5	41.5037	1.60954	0.393397	4.0914	4.28779e-05	0.00336776
CCAR1_ex17	CCAR1_chr10:68771206-68771445	INPP5A	52.7974	-0.786447	0.173661	-4.52863	5.9368e-06	0.00064393
CCAR1_ex17	CCAR1_chr10:68771206-68771445	IVNS1ABP	56.2236	-0.619521	0.155215	-3.99139	6.56876e-05	0.00463938
CCAR1_ex17	CCAR1_chr10:68771206-68771445	KIF20B	177.965	-0.515804	0.0903567	-5.70852	1.13959e-08	2.54168e-06
CCAR1_ex17	CCAR1_chr10:68771206-68771445	LCOR	268.878	-0.550287	0.0786704	-6.99485	2.65547e-12	1.34411e-09
CCAR1_ex17	CCAR1_chr10:68771206-68771445	MARCHF5	96.5078	-0.545957	0.122803	-4.44578	8.75717e-06	0.000886517
CCAR1_ex17	CCAR1_chr10:68771206-68771445	MATK	22.6619	0.644245	0.171187	3.76339	0.000167625	0.00948592
CCAR1_ex17	CCAR1_chr10:68771206-68771445	MCU	201.942	-0.709947	0.0979946	-7.24476	4.33205e-13	2.46683e-10
CCAR1_ex17	CCAR1_chr10:68771206-68771445	MICU1	182.217	-0.543611	0.0925623	-5.87292	4.28185e-09	1.11463e-06
CCAR1_ex17	CCAR1_chr10:68771206-68771445	MKI67	243.43	-0.875994	0.0934304	-9.3759	6.85876e-21	1.0415e-17
CCAR1_ex17	CCAR1_chr10:68771206-68771445	MYLIP	41.3767	0.545834	0.147029	3.71243	0.000205276	0.0109448
CCAR1_ex17	CCAR1_chr10:68771206-68771445	MYLK	22.0743	0.657223	0.19749	3.32788	0.00087509	0.0345149
CCAR1_ex17	CCAR1_chr10:68771206-68771445	NAV1	38.1793	0.522802	0.152969	3.41769	0.000631556	0.0266119
CCAR1_ex17	CCAR1_chr10:68771206-68771445	NHLRC3	33.8579	0.507134	0.153304	3.30802	0.000939573	0.0365283
CCAR1_ex17	CCAR1_chr10:68771206-68771445	NOC3L	136.608	-0.501116	0.100667	-4.97794	6.4264e-07	9.75849e-05
CCAR1_ex17	CCAR1_chr10:68771206-68771445	NT5C2	96.0599	-0.65707	0.135111	-4.8632	1.15502e-06	0.000152512
CCAR1_ex17	CCAR1_chr10:68771206-68771445	NTN4	40.3964	-0.912377	0.232066	-3.93154	8.44045e-05	0.00561548
CCAR1_ex17	CCAR1_chr10:68771206-68771445	NUDT11	53.2041	0.562201	0.132539	4.24178	2.21752e-05	0.00194267
CCAR1_ex17	CCAR1_chr10:68771206-68771445	NUTM2B-AS1	143.265	-0.600676	0.101026	-5.94577	2.75158e-09	7.37341e-07
CCAR1_ex17	CCAR1_chr10:68771206-68771445	OLFM2	34.7404	0.558579	0.174704	3.19728	0.0013873	0.0469876
CCAR1_ex17	CCAR1_chr10:68771206-68771445	OSBPL10	90.9031	-0.542178	0.14086	-3.84905	0.000118576	0.00739964
CCAR1_ex17	CCAR1_chr10:68771206-68771445	OXLD1	23.0634	0.618191	0.182091	3.39496	0.000686378	0.0282968
CCAR1_ex17	CCAR1_chr10:68771206-68771445	PIK3AP1	99.2532	-0.730044	0.13398	-5.44889	5.06852e-08	9.62068e-06
CCAR1_ex17	CCAR1_chr10:68771206-68771445	PPIF	182.277	-0.512626	0.0909471	-5.63653	1.73511e-08	3.51302e-06
CCAR1_ex17	CCAR1_chr10:68771206-68771445	PPP3CB	103.06	-0.638524	0.121769	-5.24375	1.57347e-07	2.6548e-05
CCAR1_ex17	CCAR1_chr10:68771206-68771445	PRIMPOL	29.0571	0.648438	0.164936	3.93144	8.44386e-05	0.00561548
CCAR1_ex17	CCAR1_chr10:68771206-68771445	PTEN	174.827	-0.530124	0.0919146	-5.76757	8.04218e-09	1.92822e-06
CCAR1_ex17	CCAR1_chr10:68771206-68771445	RGS10	106.134	-0.508074	0.111198	-4.56909	4.8985e-06	0.000544271
CCAR1_ex17	CCAR1_chr10:68771206-68771445	SHLD2	191.567	-0.558619	0.0876619	-6.37242	1.86065e-10	6.52015e-08
CCAR1_ex17	CCAR1_chr10:68771206-68771445	SLC25A16	245.295	-0.552631	0.0862554	-6.40691	1.48499e-10	5.63738e-08
CCAR1_ex17	CCAR1_chr10:68771206-68771445	SLC35G1	34.788	-0.674627	0.207633	-3.24913	0.00115759	0.0423567
CCAR1_ex17	CCAR1_chr10:68771206-68771445	SLF2	61.1836	-0.759764	0.159065	-4.77644	1.78426e-06	0.000216751
CCAR1_ex17	CCAR1_chr10:68771206-68771445	SLIT3	80.7543	-0.720513	0.186443	-3.86452	0.000111306	0.00704241
CCAR1_ex17	CCAR1_chr10:68771206-68771445	SLK	53.4367	-0.619815	0.164623	-3.76506	0.000166509	0.00948168
CCAR1_ex17	CCAR1_chr10:68771206-68771445	SMC3	277.734	-0.546411	0.0734568	-7.43853	1.01812e-13	6.62581e-11
CCAR1_ex17	CCAR1_chr10:68771206-68771445	SNHG12	42.2678	-0.684066	0.188467	-3.62963	0.000283823	0.0142083
CCAR1_ex17	CCAR1_chr10:68771206-68771445	SNHG4	230.159	-0.545237	0.0848633	-6.42488	1.31974e-10	5.22789e-08
CCAR1_ex17	CCAR1_chr10:68771206-68771445	SNHG5	207.826	-0.578466	0.103833	-5.57111	2.53122e-08	4.90679e-06
CCAR1_ex17	CCAR1_chr10:68771206-68771445	SPOPL-DT	49.5725	0.56021	0.13719	4.08347	4.43681e-05	0.00345502
CCAR1_ex17	CCAR1_chr10:68771206-68771445	ST6GAL1	795.388	-0.508977	0.067737	-7.51402	5.73377e-14	4.35336e-11
CCAR1_ex17	CCAR1_chr10:68771206-68771445	TALAM1	245.406	-0.513706	0.105036	-4.89075	1.0045e-06	0.000136597
CCAR1_ex17	CCAR1_chr10:68771206-68771445	TCF7L2	387.951	-0.504383	0.0880422	-5.72888	1.01097e-08	2.36179e-06
CCAR1_ex17	CCAR1_chr10:68771206-68771445	TET1	471.088	-0.525012	0.0613733	-8.5544	1.18481e-17	1.34935e-14
CCAR1_ex17	CCAR1_chr10:68771206-68771445	TIAL1	183.226	-0.605803	0.0900742	-6.7256	1.74876e-11	7.58712e-09
CCAR1_ex17	CCAR1_chr10:68771206-68771445	TNKS2	99.6055	-0.511288	0.119765	-4.2691	1.9626e-05	0.00178813
CCAR1_ex17	CCAR1_chr10:68771206-68771445	ULK4	72.814	-0.507965	0.143534	-3.53898	0.000401681	0.0186179
CCAR1_ex17	CCAR1_chr10:68771206-68771445	UROS	47.3321	-0.69169	0.176517	-3.91853	8.90889e-05	0.00583949
CCAR1_ex17	CCAR1_chr10:68771206-68771445	VPS26A	127.078	-0.590519	0.103715	-5.69365	1.24351e-08	2.63479e-06
CCAR1_ex17	CCAR1_chr10:68771206-68771445	VTI1A	256.475	-0.591225	0.082566	-7.16064	8.03035e-13	4.3038e-10
CCAR1_ex17	CCAR1_chr10:68771206-68771445	WDR11	105.843	-0.541263	0.117681	-4.59942	4.23669e-06	0.000482506
CCAR1_ex17	CCAR1_chr10:68771206-68771445	XACT	891.717	-0.609466	0.101905	-5.98074	2.2213e-09	6.32445e-07
CCAR1_ex17	CCAR1_chr10:68771206-68771445	ZNF511	128.896	-0.541832	0.103653	-5.22737	1.71942e-07	2.79743e-05
CCAR1_ex17	CCAR1_chr10:68771206-68771445	ZNF518A	141.873	-0.598439	0.103629	-5.77484	7.7026e-09	1.89671e-06
CCT7_ex8	CCT7_chr2:73247762-73247926	ABCG8	1.3739	2.70915	0.5876	4.61054	4.01622e-06	0.000629798
CCT7_ex8	CCT7_chr2:73247762-73247926	ACTG2	16.7829	1.14858	0.272483	4.21522	2.49538e-05	0.00262355
CCT7_ex8	CCT7_chr2:73247762-73247926	ACYP2	42.5098	0.661289	0.182712	3.61931	0.000295393	0.0168702
CCT7_ex8	CCT7_chr2:73247762-73247926	ADAM32	6.57197	1.3794	0.417707	3.30231	0.000958935	0.037834
CCT7_ex8	CCT7_chr2:73247762-73247926	ADCY10P1	4.92924	1.57829	0.361597	4.36479	1.27245e-05	0.0015593
CCT7_ex8	CCT7_chr2:73247762-73247926	ADM	12.8899	1.01402	0.275377	3.68229	0.000231144	0.0142771
CCT7_ex8	CCT7_chr2:73247762-73247926	AEBP2	263.724	0.612716	0.0768023	7.97783	1.48925e-15	3.93673e-12
CCT7_ex8	CCT7_chr2:73247762-73247926	AGBL3	16.9305	0.764682	0.234591	3.25964	0.00111555	0.0417014
CCT7_ex8	CCT7_chr2:73247762-73247926	ALK	1.34389	2.47352	0.625057	3.95728	7.58089e-05	0.0064943
CCT7_ex8	CCT7_chr2:73247762-73247926	AMOTL2	46.6736	0.650458	0.150121	4.33288	1.47173e-05	0.00173458
CCT7_ex8	CCT7_chr2:73247762-73247926	ANKRD1	14.2647	2.69637	0.815991	3.30441	0.00095175	0.0376777
CCT7_ex8	CCT7_chr2:73247762-73247926	ANKRD17-DT	10.4164	1.00325	0.301614	3.32628	0.000880133	0.0359405
CCT7_ex8	CCT7_chr2:73247762-73247926	ARHGAP15	1.27451	2.32274	0.619196	3.75121	0.000175981	0.0118413
CCT7_ex8	CCT7_chr2:73247762-73247926	ASS1	25.3792	0.918555	0.233765	3.92939	8.51611e-05	0.00700365
CCT7_ex8	CCT7_chr2:73247762-73247926	ATAD3B	121.22	-0.511828	0.118276	-4.32739	1.50888e-05	0.001756
CCT7_ex8	CCT7_chr2:73247762-73247926	ATOSA	26.2089	0.863088	0.206333	4.18298	2.8771e-05	0.00294131
CCT7_ex8	CCT7_chr2:73247762-73247926	B3GNT2	22.8278	0.672234	0.203379	3.30533	0.00094864	0.0376777
CCT7_ex8	CCT7_chr2:73247762-73247926	BBC3	14.6998	0.894342	0.26263	3.40533	0.000660849	0.0296804
CCT7_ex8	CCT7_chr2:73247762-73247926	BCL11B	43.6034	-0.901598	0.241602	-3.73176	0.000190149	0.0126566
CCT7_ex8	CCT7_chr2:73247762-73247926	C11orf24	56.3046	-0.568139	0.174333	-3.25893	0.00111834	0.0417214
CCT7_ex8	CCT7_chr2:73247762-73247926	C1S	46.8844	0.536272	0.161493	3.32072	0.000897853	0.0361171
CCT7_ex8	CCT7_chr2:73247762-73247926	C2orf68	36.5518	0.628919	0.159116	3.95258	7.73119e-05	0.00659253
CCT7_ex8	CCT7_chr2:73247762-73247926	CADM2	165.579	0.896857	0.142009	6.31548	2.69328e-10	1.7185e-07
CCT7_ex8	CCT7_chr2:73247762-73247926	CALD1	402.001	0.69933	0.0972373	7.192	6.3851e-13	7.38437e-10
CCT7_ex8	CCT7_chr2:73247762-73247926	CASS4	3.22736	1.70631	0.459416	3.71409	0.000203939	0.0131491
CCT7_ex8	CCT7_chr2:73247762-73247926	CAV1	35.7162	1.01103	0.2547	3.96949	7.20267e-05	0.00625719
CCT7_ex8	CCT7_chr2:73247762-73247926	CCDC18-AS1	43.2745	0.547894	0.16241	3.37353	0.000742119	0.031714
CCT7_ex8	CCT7_chr2:73247762-73247926	CCDC50	223.745	0.598821	0.0818012	7.32044	2.4716e-13	3.51803e-10
CCT7_ex8	CCT7_chr2:73247762-73247926	CCN1	74.2369	1.10369	0.166359	6.63438	3.25879e-11	2.74094e-08
CCT7_ex8	CCT7_chr2:73247762-73247926	CD44	29.6564	-1.01713	0.282521	-3.6002	0.000317978	0.017776
CCT7_ex8	CCT7_chr2:73247762-73247926	CDH6	315.678	0.505229	0.137874	3.66444	0.000247884	0.0149001
CCT7_ex8	CCT7_chr2:73247762-73247926	CDKL3	50.277	0.583105	0.15852	3.67843	0.000234671	0.0143312
CCT7_ex8	CCT7_chr2:73247762-73247926	CEBPB	49.0124	0.780828	0.160245	4.87272	1.10072e-06	0.000226308
CCT7_ex8	CCT7_chr2:73247762-73247926	CENPA	127.166	-0.646095	0.135031	-4.78477	1.71179e-06	0.000323214
CCT7_ex8	CCT7_chr2:73247762-73247926	CFAP251	13.5291	1.2518	0.278012	4.50267	6.71035e-06	0.00094067
CCT7_ex8	CCT7_chr2:73247762-73247926	CFAP69	6.61266	1.10926	0.3482	3.18571	0.00144401	0.0491177
CCT7_ex8	CCT7_chr2:73247762-73247926	CHAC1	9.14976	1.38689	0.331107	4.18864	2.80627e-05	0.00291726
CCT7_ex8	CCT7_chr2:73247762-73247926	CIBAR1-DT	3.31117	1.53084	0.464566	3.2952	0.000983528	0.0383161
CCT7_ex8	CCT7_chr2:73247762-73247926	CLUAP1	36.1098	0.566219	0.167108	3.38834	0.000703173	0.0307601
CCT7_ex8	CCT7_chr2:73247762-73247926	CNR1	33.0833	1.39851	0.180556	7.74557	9.51565e-15	2.01337e-11
CCT7_ex8	CCT7_chr2:73247762-73247926	COL19A1	80.0668	-0.576336	0.175659	-3.28099	0.00103444	0.039506
CCT7_ex8	CCT7_chr2:73247762-73247926	COX7A1	4.35613	1.66381	0.360439	4.61608	3.91062e-06	0.00061848
CCT7_ex8	CCT7_chr2:73247762-73247926	CPB2-AS1	5.64237	1.26864	0.35428	3.58091	0.000342404	0.0187451
CCT7_ex8	CCT7_chr2:73247762-73247926	CREBRF	17.3325	0.957608	0.255409	3.74931	0.000177324	0.0118884
CCT7_ex8	CCT7_chr2:73247762-73247926	CRTC3	65.3037	0.536135	0.125939	4.25709	2.07103e-05	0.00224107
CCT7_ex8	CCT7_chr2:73247762-73247926	CXCL14	29.7485	1.01466	0.308781	3.28602	0.00101613	0.0391147
CCT7_ex8	CCT7_chr2:73247762-73247926	CYP26A1	12.8146	1.20364	0.296781	4.05565	4.99948e-05	0.00460251
CCT7_ex8	CCT7_chr2:73247762-73247926	DDIT4	30.3973	1.58468	0.265429	5.97027	2.36863e-09	1.21747e-06
CCT7_ex8	CCT7_chr2:73247762-73247926	DNAJC15	31.0621	1.42153	0.303451	4.68455	2.80572e-06	0.000494449
CCT7_ex8	CCT7_chr2:73247762-73247926	DPH6-DT	18.4934	1.85099	0.239087	7.74192	9.79267e-15	2.01337e-11
CCT7_ex8	CCT7_chr2:73247762-73247926	EEF2K	65.6948	-0.571403	0.166302	-3.43594	0.000590509	0.0275234
CCT7_ex8	CCT7_chr2:73247762-73247926	EGLN3	35.4237	0.934383	0.186592	5.00761	5.51091e-07	0.000132434
CCT7_ex8	CCT7_chr2:73247762-73247926	ENSG00000214955	21.2006	0.92606	0.241199	3.8394	0.000123335	0.00909242
CCT7_ex8	CCT7_chr2:73247762-73247926	ENSG00000228061	17.1197	0.748947	0.227547	3.29139	0.000996939	0.038755
CCT7_ex8	CCT7_chr2:73247762-73247926	ENSG00000228541	6.52243	1.62187	0.376036	4.31308	1.60995e-05	0.0018619
CCT7_ex8	CCT7_chr2:73247762-73247926	ENSG00000231970	0.868983	2.61959	0.818644	3.19991	0.00137471	0.0477253
CCT7_ex8	CCT7_chr2:73247762-73247926	ENSG00000232855	1.80578	1.96188	0.557358	3.51996	0.00043161	0.0223228
CCT7_ex8	CCT7_chr2:73247762-73247926	ENSG00000234426	4.1125	2.27628	0.443717	5.13003	2.8969e-07	7.59584e-05
CCT7_ex8	CCT7_chr2:73247762-73247926	ENSG00000247134	81.0999	-0.577291	0.155667	-3.7085	0.00020849	0.0133031
CCT7_ex8	CCT7_chr2:73247762-73247926	ENSG00000248774	11.007	1.07486	0.238367	4.50925	6.5056e-06	0.000933175
CCT7_ex8	CCT7_chr2:73247762-73247926	ENSG00000249413	50.2073	0.654338	0.193485	3.38186	0.000719977	0.0311272
CCT7_ex8	CCT7_chr2:73247762-73247926	ENSG00000250075	23.2235	0.747171	0.212715	3.51255	0.000443824	0.022624
CCT7_ex8	CCT7_chr2:73247762-73247926	ENSG00000251199	14.5025	0.998664	0.295483	3.37976	0.000725484	0.0312922
CCT7_ex8	CCT7_chr2:73247762-73247926	ENSG00000251388	9.27373	1.76352	0.300497	5.8687	4.39223e-09	2.03184e-06
CCT7_ex8	CCT7_chr2:73247762-73247926	ENSG00000253659	3.34102	1.54663	0.44164	3.50202	0.00046174	0.0230298
CCT7_ex8	CCT7_chr2:73247762-73247926	ENSG00000255495	20.3527	0.71476	0.217983	3.27898	0.00104184	0.0395931
CCT7_ex8	CCT7_chr2:73247762-73247926	ENSG00000257004	2.52709	1.63455	0.455479	3.58864	0.000332409	0.0182596
CCT7_ex8	CCT7_chr2:73247762-73247926	ENSG00000257496	9.58067	1.28848	0.294313	4.37792	1.19816e-05	0.00149802
CCT7_ex8	CCT7_chr2:73247762-73247926	ENSG00000257759	5.83527	2.14738	0.400651	5.35972	8.33492e-08	2.7541e-05
CCT7_ex8	CCT7_chr2:73247762-73247926	ENSG00000257894	28.3805	1.05675	0.197641	5.34681	8.95171e-08	2.90601e-05
CCT7_ex8	CCT7_chr2:73247762-73247926	ENSG00000258216	2.11552	2.24558	0.522997	4.29368	1.75734e-05	0.00197078
CCT7_ex8	CCT7_chr2:73247762-73247926	ENSG00000258784	2.1669	2.66567	0.519737	5.12889	2.91453e-07	7.59584e-05
CCT7_ex8	CCT7_chr2:73247762-73247926	ENSG00000261502	1.30156	2.02728	0.627176	3.23239	0.00122761	0.0442802
CCT7_ex8	CCT7_chr2:73247762-73247926	ENSG00000267476	10.0678	0.994867	0.306283	3.24819	0.00116142	0.0428688
CCT7_ex8	CCT7_chr2:73247762-73247926	ENSG00000270240	2.40394	2.31901	0.467496	4.9605	7.03115e-07	0.000158664
CCT7_ex8	CCT7_chr2:73247762-73247926	ENSG00000270571	20.5731	0.744307	0.212438	3.50364	0.000458947	0.0230298
CCT7_ex8	CCT7_chr2:73247762-73247926	ENSG00000273619	1.64016	1.863	0.553882	3.36354	0.000769499	0.0325831
CCT7_ex8	CCT7_chr2:73247762-73247926	ENSG00000274460	3.42127	1.6693	0.424167	3.93549	8.3026e-05	0.00695045
CCT7_ex8	CCT7_chr2:73247762-73247926	ENSG00000275854	1.17205	2.12756	0.641923	3.31435	0.000918563	0.0367108
CCT7_ex8	CCT7_chr2:73247762-73247926	ENSG00000276256	46.1533	0.536744	0.150247	3.5724	0.00035372	0.0191943
CCT7_ex8	CCT7_chr2:73247762-73247926	ENSG00000282057	6.59952	1.19251	0.366799	3.25113	0.00114947	0.0426249
CCT7_ex8	CCT7_chr2:73247762-73247926	ENSG00000282564	8.09179	1.14026	0.336435	3.38924	0.000700866	0.0307318
CCT7_ex8	CCT7_chr2:73247762-73247926	ENSG00000283982	31.2784	0.641942	0.192433	3.33593	0.000850157	0.0351115
CCT7_ex8	CCT7_chr2:73247762-73247926	ENSG00000285783	14.676	1.23962	0.267609	4.63221	3.61788e-06	0.000587239
CCT7_ex8	CCT7_chr2:73247762-73247926	ENSG00000285842	94.112	0.73487	0.143022	5.13815	2.77453e-07	7.54647e-05
CCT7_ex8	CCT7_chr2:73247762-73247926	ENSG00000286134	8.08759	2.64076	0.684699	3.85681	0.000114876	0.00864117
CCT7_ex8	CCT7_chr2:73247762-73247926	ENSG00000286458	23.2884	1.03389	0.202066	5.1166	3.11091e-07	7.99504e-05
CCT7_ex8	CCT7_chr2:73247762-73247926	ENSG00000286533	11.3125	1.07055	0.332409	3.22057	0.00127937	0.0456362
CCT7_ex8	CCT7_chr2:73247762-73247926	ENSG00000288029	3.77895	1.33019	0.405679	3.27892	0.00104204	0.0395931
CCT7_ex8	CCT7_chr2:73247762-73247926	ENSG00000288080	1.73663	1.81429	0.529893	3.42388	0.000617331	0.0282052
CCT7_ex8	CCT7_chr2:73247762-73247926	ENSG00000288891	29.4988	0.666846	0.192953	3.456	0.000548257	0.0261468
CCT7_ex8	CCT7_chr2:73247762-73247926	ENSG00000289180	4.57464	1.22333	0.377391	3.24155	0.00118883	0.0434747
CCT7_ex8	CCT7_chr2:73247762-73247926	ENSG00000290357	13.3761	0.938903	0.246282	3.8123	0.000137679	0.00987448
CCT7_ex8	CCT7_chr2:73247762-73247926	ENSG00000290791	13.4904	1.08051	0.255869	4.22292	2.41157e-05	0.00256458
CCT7_ex8	CCT7_chr2:73247762-73247926	EPS15-AS1	2.68948	2.2626	0.486604	4.64978	3.32292e-06	0.000558254
CCT7_ex8	CCT7_chr2:73247762-73247926	EYS	2.82746	1.63515	0.481101	3.39877	0.0006769	0.0303277
CCT7_ex8	CCT7_chr2:73247762-73247926	FANK1	2.3815	1.85842	0.503082	3.69407	0.000220697	0.0137965
CCT7_ex8	CCT7_chr2:73247762-73247926	FBLIM1	31.2235	0.696745	0.170796	4.0794	4.51522e-05	0.0042411
CCT7_ex8	CCT7_chr2:73247762-73247926	FBXL20	71.7627	0.708897	0.146477	4.83965	1.30069e-06	0.000256041
CCT7_ex8	CCT7_chr2:73247762-73247926	FERMT1	76.8268	-0.675046	0.164457	-4.1047	4.04838e-05	0.00392205
CCT7_ex8	CCT7_chr2:73247762-73247926	FMNL3	13.386	0.927513	0.256175	3.62063	0.000293889	0.0168702
CCT7_ex8	CCT7_chr2:73247762-73247926	FZD7	34.956	0.723595	0.177114	4.08549	4.39846e-05	0.0041738
CCT7_ex8	CCT7_chr2:73247762-73247926	GALNT18	112.913	-0.526345	0.139881	-3.76279	0.000168028	0.0114309
CCT7_ex8	CCT7_chr2:73247762-73247926	GARIN1A	2.79001	1.9456	0.475686	4.09009	4.31211e-05	0.00411295
CCT7_ex8	CCT7_chr2:73247762-73247926	GARRE1	50.842	0.501787	0.151099	3.32092	0.000897212	0.0361171
CCT7_ex8	CCT7_chr2:73247762-73247926	GAS5	700.692	0.624146	0.0949691	6.57209	4.96127e-11	3.99145e-08
CCT7_ex8	CCT7_chr2:73247762-73247926	GLCCI1	178.301	0.604549	0.108367	5.5787	2.42321e-08	9.34146e-06
CCT7_ex8	CCT7_chr2:73247762-73247926	H2AC6	38.4901	0.711432	0.216853	3.28071	0.00103547	0.039506
CCT7_ex8	CCT7_chr2:73247762-73247926	HELLPAR	51.4892	0.503527	0.157854	3.18982	0.00142362	0.0487954
CCT7_ex8	CCT7_chr2:73247762-73247926	HRK	9.74581	1.44561	0.284906	5.07397	3.89594e-07	9.74196e-05
CCT7_ex8	CCT7_chr2:73247762-73247926	IFRD1	108.757	0.565795	0.12036	4.70085	2.59085e-06	0.000465447
CCT7_ex8	CCT7_chr2:73247762-73247926	IFT20	58.2597	0.541716	0.132053	4.10225	4.09154e-05	0.00394322
CCT7_ex8	CCT7_chr2:73247762-73247926	IGFBP5	41.5037	2.39978	0.389336	6.16378	7.10298e-10	4.1073e-07
CCT7_ex8	CCT7_chr2:73247762-73247926	IGFL2-AS1	1.20886	3.74169	1.14265	3.27456	0.00105825	0.0400447
CCT7_ex8	CCT7_chr2:73247762-73247926	INSM1	1.66945	2.61183	0.57067	4.57678	4.72198e-06	0.00071037
CCT7_ex8	CCT7_chr2:73247762-73247926	ITGAV	85.9339	0.5205	0.125337	4.15281	3.28424e-05	0.0033028
CCT7_ex8	CCT7_chr2:73247762-73247926	ITM2A	121.829	-0.631792	0.180401	-3.50214	0.000461532	0.0230298
CCT7_ex8	CCT7_chr2:73247762-73247926	JAG1	51.5481	0.568983	0.144616	3.93445	8.33873e-05	0.00695045
CCT7_ex8	CCT7_chr2:73247762-73247926	JUN	14.3457	1.05108	0.312701	3.3613	0.000775763	0.0327442
CCT7_ex8	CCT7_chr2:73247762-73247926	KCNH5	82.1219	-0.837902	0.200817	-4.17246	3.01327e-05	0.0030636
CCT7_ex8	CCT7_chr2:73247762-73247926	KCTD8	24.6567	0.819981	0.255183	3.2133	0.00131218	0.0465192
CCT7_ex8	CCT7_chr2:73247762-73247926	KIAA0825	7.44409	1.48793	0.352976	4.21538	2.49361e-05	0.00262355
CCT7_ex8	CCT7_chr2:73247762-73247926	KITLG	37.2575	0.671649	0.183267	3.66486	0.000247469	0.0149001
CCT7_ex8	CCT7_chr2:73247762-73247926	KLHL24	22.8051	1.33239	0.20596	6.46915	9.85575e-11	7.59878e-08
CCT7_ex8	CCT7_chr2:73247762-73247926	KLHL5	158.094	0.531257	0.0990774	5.36204	8.22884e-08	2.7541e-05
CCT7_ex8	CCT7_chr2:73247762-73247926	KLRG2	99.0446	-0.570125	0.142159	-4.01048	6.05955e-05	0.00538463
CCT7_ex8	CCT7_chr2:73247762-73247926	KPNB1-DT	18.9781	0.792283	0.215181	3.68194	0.00023147	0.0142771
CCT7_ex8	CCT7_chr2:73247762-73247926	LCT	1.58837	2.07786	0.550985	3.77117	0.000162485	0.0111012
CCT7_ex8	CCT7_chr2:73247762-73247926	LDB2	273.176	-0.887501	0.110394	-8.03942	9.02611e-16	3.34038e-12
CCT7_ex8	CCT7_chr2:73247762-73247926	LINC00310	17.1306	1.30178	0.246289	5.28558	1.25306e-07	3.86445e-05
CCT7_ex8	CCT7_chr2:73247762-73247926	LINC00598	19.4548	0.942924	0.25289	3.7286	0.000192549	0.0127703
CCT7_ex8	CCT7_chr2:73247762-73247926	LINC00862	13.2611	1.54647	0.36159	4.27687	1.89539e-05	0.00209102
CCT7_ex8	CCT7_chr2:73247762-73247926	LINC01004	96.3213	0.849187	0.11523	7.36947	1.71302e-13	2.64147e-10
CCT7_ex8	CCT7_chr2:73247762-73247926	LINC01118	4.4588	1.99882	0.381459	5.23993	1.60638e-07	4.71817e-05
CCT7_ex8	CCT7_chr2:73247762-73247926	LINC01473	120.601	-0.50512	0.133362	-3.78759	0.000152113	0.0107431
CCT7_ex8	CCT7_chr2:73247762-73247926	LINC01505	60.9703	0.797589	0.168888	4.72259	2.32861e-06	0.00042662
CCT7_ex8	CCT7_chr2:73247762-73247926	LINC01934	9.43675	2.20039	0.350612	6.27587	3.47684e-10	2.14451e-07
CCT7_ex8	CCT7_chr2:73247762-73247926	LINC02035	1.90357	1.77043	0.501674	3.52904	0.000417064	0.0216976
CCT7_ex8	CCT7_chr2:73247762-73247926	LINC02135	1.41972	4.26912	0.761615	5.60535	2.07835e-08	8.18249e-06
CCT7_ex8	CCT7_chr2:73247762-73247926	LINC02245	33.5368	0.688078	0.175735	3.91543	9.02439e-05	0.00732401
CCT7_ex8	CCT7_chr2:73247762-73247926	LINC02560	0.760206	4.74893	1.04775	4.53248	5.82941e-06	0.000842713
CCT7_ex8	CCT7_chr2:73247762-73247926	LINC02641	8.92783	2.41323	0.535936	4.50283	6.70535e-06	0.00094067
CCT7_ex8	CCT7_chr2:73247762-73247926	LINC02680	1.90905	2.21523	0.600093	3.69148	0.000222954	0.0138907
CCT7_ex8	CCT7_chr2:73247762-73247926	LINC02853	1.12307	4.59779	0.722665	6.36228	1.98786e-10	1.36235e-07
CCT7_ex8	CCT7_chr2:73247762-73247926	LMO4	64.4076	0.614991	0.135382	4.54262	5.55591e-06	0.000809501
CCT7_ex8	CCT7_chr2:73247762-73247926	LPP	134.103	0.726001	0.122663	5.91868	3.24532e-09	1.5803e-06
CCT7_ex8	CCT7_chr2:73247762-73247926	LRP2BP	7.9461	1.13411	0.322384	3.5179	0.000434968	0.0223574
CCT7_ex8	CCT7_chr2:73247762-73247926	LRRC37A3	19.8218	0.84502	0.231218	3.65464	0.000257543	0.0153234
CCT7_ex8	CCT7_chr2:73247762-73247926	LRRC69	27.3801	0.624737	0.195754	3.19145	0.00141563	0.0487954
CCT7_ex8	CCT7_chr2:73247762-73247926	LTBP1	11.0798	1.1643	0.296909	3.92142	8.80296e-05	0.00720752
CCT7_ex8	CCT7_chr2:73247762-73247926	LY96	6.41426	1.71426	0.339646	5.0472	4.48335e-07	0.000110613
CCT7_ex8	CCT7_chr2:73247762-73247926	MAFG	50.7716	0.549577	0.145636	3.77363	0.000160886	0.0111012
CCT7_ex8	CCT7_chr2:73247762-73247926	MALAT1	10249.4	0.505627	0.0794475	6.36429	1.96198e-10	1.36235e-07
CCT7_ex8	CCT7_chr2:73247762-73247926	MCEE	31.9912	-1.09179	0.281383	-3.88008	0.000104422	0.00816711
CCT7_ex8	CCT7_chr2:73247762-73247926	MECOM	514.557	-0.71985	0.0947347	-7.59859	2.99382e-14	5.03615e-11
CCT7_ex8	CCT7_chr2:73247762-73247926	MIR3681HG	0.97818	2.97247	0.643908	4.61629	3.90652e-06	0.00061848
CCT7_ex8	CCT7_chr2:73247762-73247926	MIRLET7A1HG	44.2216	0.580671	0.149291	3.88952	0.000100443	0.00797678
CCT7_ex8	CCT7_chr2:73247762-73247926	MMP25-AS1	6.14853	1.17385	0.335812	3.49556	0.000473072	0.0233614
CCT7_ex8	CCT7_chr2:73247762-73247926	MOB2	17.9405	0.746183	0.210113	3.55135	0.000383259	0.0206759
CCT7_ex8	CCT7_chr2:73247762-73247926	MOB3B	167.545	-0.511061	0.110487	-4.62554	3.73631e-06	0.000601188
CCT7_ex8	CCT7_chr2:73247762-73247926	MSRB3	56.2621	0.514866	0.14332	3.59243	0.00032761	0.0182045
CCT7_ex8	CCT7_chr2:73247762-73247926	MTHFD2	335.261	0.500778	0.0702259	7.13095	9.96791e-13	1.08498e-09
CCT7_ex8	CCT7_chr2:73247762-73247926	MYH15	4.69628	1.69237	0.418372	4.04513	5.22934e-05	0.00474332
CCT7_ex8	CCT7_chr2:73247762-73247926	MYL9	23.512	1.05522	0.246981	4.27246	1.93328e-05	0.00211677
CCT7_ex8	CCT7_chr2:73247762-73247926	N4BP2L1	5.14078	1.48621	0.413205	3.59679	0.000322168	0.017956
CCT7_ex8	CCT7_chr2:73247762-73247926	NAAA	52.2345	-0.600946	0.185032	-3.2478	0.001163	0.0428688
CCT7_ex8	CCT7_chr2:73247762-73247926	NDST3	8.87739	1.2375	0.330325	3.74631	0.000179457	0.011988
CCT7_ex8	CCT7_chr2:73247762-73247926	NEDD9	69.7956	0.625011	0.145155	4.30583	1.66358e-05	0.00188852
CCT7_ex8	CCT7_chr2:73247762-73247926	NEUROG2	4.17015	1.60253	0.451972	3.54564	0.00039166	0.0209459
CCT7_ex8	CCT7_chr2:73247762-73247926	NEXN	27.739	0.7226	0.197271	3.66298	0.000249298	0.0149288
CCT7_ex8	CCT7_chr2:73247762-73247926	NLGN1	889.475	-0.613124	0.105913	-5.78896	7.08248e-09	3.04777e-06
CCT7_ex8	CCT7_chr2:73247762-73247926	NMRK1	5.66891	1.39677	0.349685	3.99437	6.48673e-05	0.00568865
CCT7_ex8	CCT7_chr2:73247762-73247926	NPAS3	39.7596	1.27856	0.240485	5.3166	1.05727e-07	3.31587e-05
CCT7_ex8	CCT7_chr2:73247762-73247926	NQO2-AS1	3.66169	1.54591	0.425655	3.63183	0.000281415	0.016295
CCT7_ex8	CCT7_chr2:73247762-73247926	NUP210L	31.582	1.08078	0.190841	5.66323	1.48551e-08	5.97561e-06
CCT7_ex8	CCT7_chr2:73247762-73247926	NUPR1	2.9568	2.40907	0.650407	3.70394	0.000212278	0.0133605
CCT7_ex8	CCT7_chr2:73247762-73247926	ODC1-DT	1.39964	1.97796	0.608565	3.2502	0.00115322	0.0426784
CCT7_ex8	CCT7_chr2:73247762-73247926	PCDH17	15.8209	1.07576	0.276772	3.88681	0.00010157	0.00803185
CCT7_ex8	CCT7_chr2:73247762-73247926	PCDH9	54.2297	0.733454	0.229853	3.19097	0.00141795	0.0487954
CCT7_ex8	CCT7_chr2:73247762-73247926	PCLO	146.794	0.583821	0.106123	5.50138	3.76825e-08	1.38249e-05
CCT7_ex8	CCT7_chr2:73247762-73247926	PDE5A	32.0689	0.62933	0.183041	3.43819	0.000585616	0.0273642
CCT7_ex8	CCT7_chr2:73247762-73247926	PEX5L	17.567	1.32633	0.299703	4.42549	9.62246e-06	0.00127181
CCT7_ex8	CCT7_chr2:73247762-73247926	PHLDB2	14.3866	0.976275	0.244262	3.99684	6.41928e-05	0.0056563
CCT7_ex8	CCT7_chr2:73247762-73247926	PI15	4.52462	3.33787	0.682354	4.8917	9.99668e-07	0.000212619
CCT7_ex8	CCT7_chr2:73247762-73247926	PIGF	68.9267	-0.542182	0.155514	-3.48638	0.000489605	0.0238412
CCT7_ex8	CCT7_chr2:73247762-73247926	PIWIL4	2.81217	1.69823	0.497707	3.41211	0.000644631	0.0291644
CCT7_ex8	CCT7_chr2:73247762-73247926	PKIA	37.4978	0.602459	0.166435	3.6198	0.000294836	0.0168702
CCT7_ex8	CCT7_chr2:73247762-73247926	PLEKHH2	12.259	0.932919	0.266903	3.49535	0.00047344	0.0233614
CCT7_ex8	CCT7_chr2:73247762-73247926	POLN	27.6569	0.880546	0.18062	4.87513	1.08739e-06	0.000226079
CCT7_ex8	CCT7_chr2:73247762-73247926	POSTN	2.61501	2.75033	0.590436	4.65814	3.19082e-06	0.000541679
CCT7_ex8	CCT7_chr2:73247762-73247926	PPARGC1B	77.4266	-0.582448	0.151018	-3.8568	0.000114879	0.00864117
CCT7_ex8	CCT7_chr2:73247762-73247926	PPP1R15A	20.1613	0.838681	0.241652	3.47061	0.000519268	0.0251532
CCT7_ex8	CCT7_chr2:73247762-73247926	PPP2R3A	60.2456	0.525737	0.141605	3.71269	0.000205065	0.0131754
CCT7_ex8	CCT7_chr2:73247762-73247926	PRANCR	55.494	0.501374	0.143081	3.50412	0.000458123	0.0230298
CCT7_ex8	CCT7_chr2:73247762-73247926	PRDM1	3.362	2.46852	0.404761	6.09871	1.06926e-09	5.99565e-07
CCT7_ex8	CCT7_chr2:73247762-73247926	PRICKLE1	153.878	0.549869	0.104166	5.27879	1.30036e-07	3.94458e-05
CCT7_ex8	CCT7_chr2:73247762-73247926	PRSS23	6.93984	1.79301	0.364072	4.92487	8.44175e-07	0.0001882
CCT7_ex8	CCT7_chr2:73247762-73247926	PSMB10	55.4905	-0.668266	0.176728	-3.78132	0.000156001	0.0109759
CCT7_ex8	CCT7_chr2:73247762-73247926	PTPN21	8.82154	0.96257	0.299781	3.21091	0.00132316	0.0467803
CCT7_ex8	CCT7_chr2:73247762-73247926	PURG	8.2597	1.04719	0.328579	3.18703	0.00143741	0.0490735
CCT7_ex8	CCT7_chr2:73247762-73247926	QPCT	2.71835	1.75308	0.510797	3.43204	0.000599057	0.0278516
CCT7_ex8	CCT7_chr2:73247762-73247926	RALYL	33.2076	0.998388	0.250409	3.98704	6.69041e-05	0.00583959
CCT7_ex8	CCT7_chr2:73247762-73247926	RASGRF2	6.04698	1.82032	0.358705	5.0747	3.88102e-07	9.74196e-05
CCT7_ex8	CCT7_chr2:73247762-73247926	RBMS3	128.145	0.905521	0.219103	4.13287	3.58267e-05	0.00348914
CCT7_ex8	CCT7_chr2:73247762-73247926	RIPK2-DT	55.6557	0.59384	0.156608	3.7919	0.000149499	0.0106397
CCT7_ex8	CCT7_chr2:73247762-73247926	RMI2	34.0864	0.577887	0.167973	3.44035	0.000580965	0.0272847
CCT7_ex8	CCT7_chr2:73247762-73247926	RORA	135.308	0.607309	0.13076	4.64445	3.40983e-06	0.000558368
CCT7_ex8	CCT7_chr2:73247762-73247926	RPL22L1	406.326	-0.890209	0.103825	-8.57416	9.98168e-18	6.1567e-14
CCT7_ex8	CCT7_chr2:73247762-73247926	RPL3L	1.87293	3.35899	0.502855	6.67985	2.39187e-11	2.10758e-08
CCT7_ex8	CCT7_chr2:73247762-73247926	RRAGC-DT	35.0714	0.783858	0.194859	4.0227	5.75357e-05	0.00519337
CCT7_ex8	CCT7_chr2:73247762-73247926	RRH	7.8547	1.60986	0.328644	4.89849	9.65738e-07	0.000207791
CCT7_ex8	CCT7_chr2:73247762-73247926	SCGB3A2	46.4771	-0.837587	0.217306	-3.85441	0.000116011	0.00869096
CCT7_ex8	CCT7_chr2:73247762-73247926	SCN9A	18.2195	-1.49418	0.4259	-3.5083	0.000450984	0.022837
CCT7_ex8	CCT7_chr2:73247762-73247926	SDHAF3	150.041	-0.538423	0.108121	-4.9798	6.3651e-07	0.000147225
CCT7_ex8	CCT7_chr2:73247762-73247926	SEL1L3	29.8134	0.670322	0.200557	3.34231	0.00083085	0.0345484
CCT7_ex8	CCT7_chr2:73247762-73247926	SERPINE3	4.04164	2.15204	0.417911	5.14953	2.61144e-07	7.32154e-05
CCT7_ex8	CCT7_chr2:73247762-73247926	SHFL	2.24576	1.61884	0.504287	3.21015	0.00132663	0.0467803
CCT7_ex8	CCT7_chr2:73247762-73247926	SLC16A14	6.75952	1.16533	0.332688	3.50277	0.00046045	0.0230298
CCT7_ex8	CCT7_chr2:73247762-73247926	SLC16A4	40.9544	0.685372	0.152836	4.48435	7.3135e-06	0.00100992
CCT7_ex8	CCT7_chr2:73247762-73247926	SLC16A9	32.0073	0.723704	0.172999	4.1833	2.87314e-05	0.00294131
CCT7_ex8	CCT7_chr2:73247762-73247926	SLC1A3	64.3489	-0.555397	0.16566	-3.35263	0.00080048	0.0335115
CCT7_ex8	CCT7_chr2:73247762-73247926	SLC38A4-AS1	38.2819	0.645531	0.193889	3.32938	0.000870408	0.0357118
CCT7_ex8	CCT7_chr2:73247762-73247926	SLC7A11	80.6568	0.93902	0.17619	5.32959	9.84323e-08	3.14033e-05
CCT7_ex8	CCT7_chr2:73247762-73247926	SLC7A11-AS1	2.39948	1.97157	0.597585	3.29923	0.000969516	0.038089
CCT7_ex8	CCT7_chr2:73247762-73247926	SLC9C1	4.37673	1.44231	0.432482	3.33496	0.000853114	0.0351115
CCT7_ex8	CCT7_chr2:73247762-73247926	SLIT2	160.201	1.3189	0.145854	9.04261	1.52978e-19	1.41535e-15
CCT7_ex8	CCT7_chr2:73247762-73247926	SNHG19	171.626	0.547045	0.118903	4.60075	4.20967e-06	0.000649131
CCT7_ex8	CCT7_chr2:73247762-73247926	SNHG32	174.24	0.538228	0.103129	5.21898	1.79911e-07	5.20169e-05
CCT7_ex8	CCT7_chr2:73247762-73247926	SPDYA	17.2997	1.13034	0.233343	4.8441	1.27189e-06	0.000253066
CCT7_ex8	CCT7_chr2:73247762-73247926	SSC5D	0.988729	2.78786	0.6839	4.07642	4.57339e-05	0.00427404
CCT7_ex8	CCT7_chr2:73247762-73247926	ST3GAL3	58.8263	0.620413	0.160136	3.87428	0.00010694	0.00824447
CCT7_ex8	CCT7_chr2:73247762-73247926	STAM-DT	9.41484	1.02287	0.316865	3.22809	0.00124622	0.0447766
CCT7_ex8	CCT7_chr2:73247762-73247926	STON1	21.3068	0.776985	0.220184	3.5288	0.000417443	0.0216976
CCT7_ex8	CCT7_chr2:73247762-73247926	STPG4	11.2847	2.3424	0.283182	8.27169	1.32075e-16	6.1098e-13
CCT7_ex8	CCT7_chr2:73247762-73247926	STXBP5-AS1	2.26237	2.52069	0.490836	5.1355	2.81402e-07	7.54647e-05
CCT7_ex8	CCT7_chr2:73247762-73247926	SYCP2	1.8158	1.89327	0.587895	3.22043	0.00128	0.0456362
CCT7_ex8	CCT7_chr2:73247762-73247926	SYNM	10.252	0.979806	0.302754	3.23631	0.00121087	0.0439332
CCT7_ex8	CCT7_chr2:73247762-73247926	TAGLN	24.9219	2.85989	0.404841	7.06422	1.61525e-12	1.66048e-09
CCT7_ex8	CCT7_chr2:73247762-73247926	TARBP1	46.9939	-0.685168	0.204756	-3.34626	0.000819086	0.034136
CCT7_ex8	CCT7_chr2:73247762-73247926	TBL3	12.7154	-1.59488	0.494456	-3.22552	0.00125745	0.0450926
CCT7_ex8	CCT7_chr2:73247762-73247926	TENM3-AS1	13.4822	1.09743	0.265526	4.13305	3.57986e-05	0.00348914
CCT7_ex8	CCT7_chr2:73247762-73247926	TGFB2	11.98	1.73413	0.337206	5.14266	2.70878e-07	7.48108e-05
CCT7_ex8	CCT7_chr2:73247762-73247926	TIMP2	42.2201	0.615933	0.148978	4.1344	3.55885e-05	0.00348914
CCT7_ex8	CCT7_chr2:73247762-73247926	TLE4	55.9854	0.692187	0.145535	4.75616	1.97307e-06	0.000368784
CCT7_ex8	CCT7_chr2:73247762-73247926	TMEM131	235.245	-0.841305	0.1052	-7.9972	1.27283e-15	3.92541e-12
CCT7_ex8	CCT7_chr2:73247762-73247926	TMEM204	0.826919	2.2639	0.691851	3.27224	0.00106699	0.0402109
CCT7_ex8	CCT7_chr2:73247762-73247926	TNFRSF12A	16.6331	1.21438	0.272228	4.46091	8.16109e-06	0.0010943
CCT7_ex8	CCT7_chr2:73247762-73247926	TOGARAM2	2.72597	2.71452	0.475346	5.71062	1.12562e-08	4.62855e-06
CCT7_ex8	CCT7_chr2:73247762-73247926	TPM1	997.961	0.558067	0.0727029	7.67599	1.64144e-14	3.03732e-11
CCT7_ex8	CCT7_chr2:73247762-73247926	TRIM56	18.5139	0.920351	0.209849	4.38577	1.15578e-05	0.00146483
CCT7_ex8	CCT7_chr2:73247762-73247926	TRMT10B	27.1916	0.59794	0.187869	3.18276	0.0014588	0.0494388
CCT7_ex8	CCT7_chr2:73247762-73247926	TSC22D3	18.2779	0.988136	0.271797	3.63556	0.000277374	0.016191
CCT7_ex8	CCT7_chr2:73247762-73247926	TSPYL2	17.2528	0.830414	0.245874	3.37739	0.000731762	0.0313438
CCT7_ex8	CCT7_chr2:73247762-73247926	TTC28-AS1	55.7964	0.561517	0.141875	3.95782	7.56369e-05	0.0064943
CCT7_ex8	CCT7_chr2:73247762-73247926	TUBB3	373.52	-0.926482	0.096081	-9.64272	5.27691e-22	9.76439e-18
CCT7_ex8	CCT7_chr2:73247762-73247926	TUFT1	10.4148	0.968154	0.28623	3.38244	0.000718454	0.0311272
CCT7_ex8	CCT7_chr2:73247762-73247926	UBN2	75.5649	0.507046	0.119734	4.23477	2.28786e-05	0.00246131
CCT7_ex8	CCT7_chr2:73247762-73247926	ULBP2	4.91973	1.23826	0.37578	3.29518	0.000983579	0.0383161
CCT7_ex8	CCT7_chr2:73247762-73247926	VAMP2	67.8807	0.846249	0.120033	7.05016	1.7871e-12	1.74045e-09
CCT7_ex8	CCT7_chr2:73247762-73247926	VLDLR-AS1	23.3591	1.39392	0.239604	5.81758	5.97048e-09	2.63042e-06
CCT7_ex8	CCT7_chr2:73247762-73247926	WBP2	21.7303	0.689323	0.196507	3.50787	0.000451705	0.022837
CCT7_ex8	CCT7_chr2:73247762-73247926	WTIP	19.5361	0.83611	0.208001	4.01975	5.8261e-05	0.00523331
CCT7_ex8	CCT7_chr2:73247762-73247926	YPEL5	14.7825	1.20913	0.271674	4.45065	8.56108e-06	0.00113967
CCT7_ex8	CCT7_chr2:73247762-73247926	ZCWPW2	5.95733	1.40596	0.330256	4.25719	2.07015e-05	0.00224107
CCT7_ex8	CCT7_chr2:73247762-73247926	ZNF385B	74.1673	-0.539456	0.169432	-3.18391	0.001453	0.0493328
CCT7_ex8	CCT7_chr2:73247762-73247926	ZNF44	23.8891	0.664007	0.199811	3.32317	0.000890003	0.0361171
CCT7_ex8	CCT7_chr2:73247762-73247926	ZNF674-AS1	11.4979	0.937164	0.278277	3.36773	0.000757895	0.0323136
CCT7_ex8	CCT7_chr2:73247762-73247926	ZNF709	19.1017	0.913469	0.199367	4.58184	4.60903e-06	0.000699062
CCT7_ex8	CCT7_chr2:73247762-73247926	ZNF876P	4.39915	1.39706	0.423967	3.29522	0.000983457	0.0383161
CCT7_ex8	CCT7_chr2:73247762-73247926	ZNNT1	1.5573	2.60189	0.582577	4.46618	7.96303e-06	0.00108099
CCT7_ex12	CCT7_chr2:73251226-73251432	ACAP2	123.973	0.58957	0.101741	5.79484	6.83864e-09	8.77364e-07
CCT7_ex12	CCT7_chr2:73251226-73251432	ACTG2	16.7829	1.47085	0.271398	5.41955	5.97479e-08	5.43614e-06
CCT7_ex12	CCT7_chr2:73251226-73251432	ACTN1	126.128	0.564234	0.108352	5.20739	1.9151e-07	1.5249e-05
CCT7_ex12	CCT7_chr2:73251226-73251432	ACVR1	54.9865	0.549787	0.151745	3.62309	0.000291101	0.00671622
CCT7_ex12	CCT7_chr2:73251226-73251432	ACYP2	42.5098	0.583781	0.19877	2.93697	0.00331441	0.0405207
CCT7_ex12	CCT7_chr2:73251226-73251432	ADAM32	6.57197	1.66525	0.418541	3.9787	6.92918e-05	0.00214156
CCT7_ex12	CCT7_chr2:73251226-73251432	ADAMTSL1	54.1063	-0.8486	0.244533	-3.47028	0.000519909	0.0103941
CCT7_ex12	CCT7_chr2:73251226-73251432	ADCY1	3.80252	1.73329	0.443048	3.91218	9.14648e-05	0.00268272
CCT7_ex12	CCT7_chr2:73251226-73251432	ADD2	79.7744	-0.57436	0.16835	-3.41171	0.000645559	0.0122081
CCT7_ex12	CCT7_chr2:73251226-73251432	AEBP2	263.724	0.636805	0.0805823	7.90254	2.73274e-15	1.39237e-12
CCT7_ex12	CCT7_chr2:73251226-73251432	AGAP6	34.1869	0.539516	0.178062	3.02994	0.00244605	0.0325383
CCT7_ex12	CCT7_chr2:73251226-73251432	AGBL3	16.9305	0.866167	0.247336	3.50199	0.000461798	0.00955365
CCT7_ex12	CCT7_chr2:73251226-73251432	AGL	156.193	-0.611251	0.127443	-4.79628	1.61639e-06	9.43589e-05
CCT7_ex12	CCT7_chr2:73251226-73251432	AK4	89.8215	-0.630161	0.174952	-3.60191	0.000315883	0.00716685
CCT7_ex12	CCT7_chr2:73251226-73251432	AKIRIN2	102.156	0.611725	0.115386	5.30156	1.14818e-07	9.70405e-06
CCT7_ex12	CCT7_chr2:73251226-73251432	AKT1	58.6658	-0.74402	0.193716	-3.84078	0.000122644	0.00339367
CCT7_ex12	CCT7_chr2:73251226-73251432	ALG1L9P	13.8687	0.960831	0.261966	3.66777	0.000244674	0.00586461
CCT7_ex12	CCT7_chr2:73251226-73251432	ALKBH3	32.1556	0.546823	0.18459	2.96236	0.00305289	0.0381783
CCT7_ex12	CCT7_chr2:73251226-73251432	ALOX12P2	4.33154	1.35904	0.470775	2.88682	0.00389155	0.0454176
CCT7_ex12	CCT7_chr2:73251226-73251432	AMOTL2	46.6736	0.881385	0.152596	5.77595	7.65212e-09	9.54268e-07
CCT7_ex12	CCT7_chr2:73251226-73251432	ANKHD1-DT	21.5765	0.827813	0.232917	3.55411	0.000379264	0.00823803
CCT7_ex12	CCT7_chr2:73251226-73251432	ANKRD1	14.2647	3.34129	0.812757	4.11106	3.93844e-05	0.00135678
CCT7_ex12	CCT7_chr2:73251226-73251432	ANKRD11	568.431	0.525307	0.0592382	8.86771	7.46654e-19	7.39727e-16
CCT7_ex12	CCT7_chr2:73251226-73251432	ANKRD62P1-PARP4P3	1.97934	1.90819	0.529458	3.60405	0.0003133	0.00713422
CCT7_ex12	CCT7_chr2:73251226-73251432	ANTXR1	100.313	-0.502214	0.146342	-3.43179	0.000599608	0.0115695
CCT7_ex12	CCT7_chr2:73251226-73251432	AP1M2	4.04096	1.84752	0.458494	4.02954	5.58865e-05	0.00180036
CCT7_ex12	CCT7_chr2:73251226-73251432	APOLD1	58.7788	1.17424	0.181547	6.46797	9.93314e-11	2.36184e-08
CCT7_ex12	CCT7_chr2:73251226-73251432	APPL2	31.1693	0.655181	0.191255	3.4257	0.000613228	0.0117808
CCT7_ex12	CCT7_chr2:73251226-73251432	AQP11	13.3467	0.777344	0.26456	2.93826	0.00330062	0.040451
CCT7_ex12	CCT7_chr2:73251226-73251432	ARFGAP3	31.7168	0.606081	0.196014	3.09203	0.00198796	0.0281136
CCT7_ex12	CCT7_chr2:73251226-73251432	ARHGAP26	39.2447	0.541115	0.179878	3.00823	0.00262774	0.0341798
CCT7_ex12	CCT7_chr2:73251226-73251432	ARHGAP5	150.488	0.544315	0.0904956	6.01482	1.80086e-09	2.70052e-07
CCT7_ex12	CCT7_chr2:73251226-73251432	ARHGDIA	151.926	-0.531187	0.118894	-4.46774	7.90485e-06	0.000364256
CCT7_ex12	CCT7_chr2:73251226-73251432	ARL9	2.37093	2.07135	0.579348	3.57531	0.000349817	0.00775906
CCT7_ex12	CCT7_chr2:73251226-73251432	ARMC2	17.7947	0.723183	0.244235	2.96101	0.00306628	0.038292
CCT7_ex12	CCT7_chr2:73251226-73251432	ARRDC3	13.9505	0.991695	0.284151	3.49003	0.000482973	0.00986164
CCT7_ex12	CCT7_chr2:73251226-73251432	ARRDC3-AS1	59.0604	0.724674	0.150084	4.82846	1.37596e-06	8.35873e-05
CCT7_ex12	CCT7_chr2:73251226-73251432	ASS1	25.3792	1.1333	0.237151	4.77882	1.76329e-06	9.98708e-05
CCT7_ex12	CCT7_chr2:73251226-73251432	ATAD3A	67.4527	-0.582104	0.177808	-3.27378	0.00106118	0.0175396
CCT7_ex12	CCT7_chr2:73251226-73251432	ATAD3B	121.22	-0.663363	0.135108	-4.90988	9.1133e-07	5.97491e-05
CCT7_ex12	CCT7_chr2:73251226-73251432	ATG14	53.4804	0.676299	0.149316	4.5293	5.91801e-06	0.000282181
CCT7_ex12	CCT7_chr2:73251226-73251432	ATOSA	26.2089	0.918668	0.218761	4.19941	2.6761e-05	0.00100048
CCT7_ex12	CCT7_chr2:73251226-73251432	ATP8A2	11.3162	1.02694	0.321131	3.1979	0.00138432	0.0215303
CCT7_ex12	CCT7_chr2:73251226-73251432	ATRAID	107.953	-0.812982	0.155844	-5.21664	1.82195e-07	1.47018e-05
CCT7_ex12	CCT7_chr2:73251226-73251432	ATXN1	34.2828	0.930563	0.236636	3.93247	8.40777e-05	0.00249893
CCT7_ex12	CCT7_chr2:73251226-73251432	AZIN2	9.70291	1.03642	0.313133	3.30982	0.000933563	0.0160314
CCT7_ex12	CCT7_chr2:73251226-73251432	B4GALNT3	95.2038	-0.530342	0.154885	-3.42411	0.000616816	0.0118276
CCT7_ex12	CCT7_chr2:73251226-73251432	BAMBI	44.53	0.743057	0.173251	4.28891	1.79556e-05	0.000706847
CCT7_ex12	CCT7_chr2:73251226-73251432	BBS9	30.1516	0.788828	0.190324	4.14467	3.40311e-05	0.00120651
CCT7_ex12	CCT7_chr2:73251226-73251432	BCL10-AS1	27.8557	0.75214	0.20164	3.73011	0.000191397	0.00482771
CCT7_ex12	CCT7_chr2:73251226-73251432	BCL11A	187.286	-0.530999	0.11816	-4.49391	6.99259e-06	0.000326437
CCT7_ex12	CCT7_chr2:73251226-73251432	BCL2L14	107.397	0.522345	0.107067	4.87866	1.06808e-06	6.80252e-05
CCT7_ex12	CCT7_chr2:73251226-73251432	BCORL1	89.7715	-0.550373	0.157345	-3.49786	0.000469006	0.00966912
CCT7_ex12	CCT7_chr2:73251226-73251432	BNIP3L	68.3776	0.658527	0.134567	4.89366	9.89757e-07	6.4183e-05
CCT7_ex12	CCT7_chr2:73251226-73251432	BNIPL	2.20136	1.78771	0.502918	3.55467	0.00037845	0.00823803
CCT7_ex12	CCT7_chr2:73251226-73251432	BOP1	63.686	-0.708836	0.183536	-3.86212	0.000112409	0.00315682
CCT7_ex12	CCT7_chr2:73251226-73251432	BSG-AS1	12.617	-1.61773	0.555706	-2.91113	0.00360125	0.042986
CCT7_ex12	CCT7_chr2:73251226-73251432	BTG1	86.8083	0.5579	0.131365	4.24695	2.16697e-05	0.000832837
CCT7_ex12	CCT7_chr2:73251226-73251432	C11orf80	53.6347	0.510391	0.150588	3.38931	0.000700691	0.0129219
CCT7_ex12	CCT7_chr2:73251226-73251432	C17orf49	37.8965	0.51537	0.170326	3.02578	0.00247993	0.0328564
CCT7_ex12	CCT7_chr2:73251226-73251432	C1QTNF7-AS1	12.2317	1.68892	0.294878	5.72752	1.01909e-08	1.21157e-06
CCT7_ex12	CCT7_chr2:73251226-73251432	C2orf88	17.7448	0.894366	0.262459	3.40765	0.000655252	0.0123391
CCT7_ex12	CCT7_chr2:73251226-73251432	C8orf44	38.0283	0.580338	0.183789	3.15764	0.00159053	0.0238552
CCT7_ex12	CCT7_chr2:73251226-73251432	CAD	91.4325	-0.64223	0.15258	-4.20915	2.56334e-05	0.000960336
CCT7_ex12	CCT7_chr2:73251226-73251432	CADM2	165.579	1.10801	0.143087	7.74366	9.65967e-15	4.01908e-12
CCT7_ex12	CCT7_chr2:73251226-73251432	CALCOCO2	49.2207	0.743158	0.154532	4.80907	1.51633e-06	8.98362e-05
CCT7_ex12	CCT7_chr2:73251226-73251432	CALD1	402.001	0.984497	0.0973557	10.1124	4.86886e-24	4.34132e-20
CCT7_ex12	CCT7_chr2:73251226-73251432	CAP2	97.8154	0.592716	0.107931	5.49163	3.9825e-08	3.94556e-06
CCT7_ex12	CCT7_chr2:73251226-73251432	CARS1	96.0839	0.755615	0.110916	6.81253	9.58955e-12	2.63093e-09
CCT7_ex12	CCT7_chr2:73251226-73251432	CATSPERD	3.06634	1.77861	0.589832	3.01545	0.00256596	0.033572
CCT7_ex12	CCT7_chr2:73251226-73251432	CATSPERE	11.5364	1.09117	0.303514	3.59514	0.000324214	0.00733719
CCT7_ex12	CCT7_chr2:73251226-73251432	CAV1	35.7162	0.950231	0.26586	3.57418	0.000351325	0.00776354
CCT7_ex12	CCT7_chr2:73251226-73251432	CCDC146	13.2774	0.906897	0.285527	3.17622	0.00149207	0.022778
CCT7_ex12	CCT7_chr2:73251226-73251432	CCDC28A	30.641	0.961917	0.173656	5.53922	3.03814e-08	3.1515e-06
CCT7_ex12	CCT7_chr2:73251226-73251432	CCDC50	223.745	0.781274	0.0834411	9.36318	7.73714e-21	1.25545e-17
CCT7_ex12	CCT7_chr2:73251226-73251432	CCDC85B	145.221	-0.569717	0.120832	-4.71495	2.41771e-06	0.000129475
CCT7_ex12	CCT7_chr2:73251226-73251432	CCDC92	24.0481	0.79926	0.220402	3.62637	0.000287428	0.00669152
CCT7_ex12	CCT7_chr2:73251226-73251432	CCN1	74.2369	1.30144	0.167933	7.74976	9.20696e-15	4.00458e-12
CCT7_ex12	CCT7_chr2:73251226-73251432	CCN2	11.8745	1.28977	0.341272	3.77932	0.000157258	0.00411879
CCT7_ex12	CCT7_chr2:73251226-73251432	CCNG1	151.591	-0.527096	0.120526	-4.37329	1.22386e-05	0.000519312
CCT7_ex12	CCT7_chr2:73251226-73251432	CCNQ	54.8192	-0.67317	0.196518	-3.42548	0.000613717	0.0117808
CCT7_ex12	CCT7_chr2:73251226-73251432	CCSER1	58.6612	0.603812	0.202256	2.98539	0.00283217	0.0361533
CCT7_ex12	CCT7_chr2:73251226-73251432	CCT7	286.643	-0.637653	0.088798	-7.18094	6.92345e-13	2.46932e-10
CCT7_ex12	CCT7_chr2:73251226-73251432	CD44	29.6564	-1.0884	0.316817	-3.43543	0.000591617	0.0114794
CCT7_ex12	CCT7_chr2:73251226-73251432	CDC42-AS1	1.74525	1.8791	0.600236	3.13061	0.00174444	0.0254988
CCT7_ex12	CCT7_chr2:73251226-73251432	CDH10	131.583	-0.640881	0.158399	-4.04599	5.21023e-05	0.00168935
CCT7_ex12	CCT7_chr2:73251226-73251432	CDK19	66.4501	0.891668	0.146429	6.08943	1.13312e-09	1.94297e-07
CCT7_ex12	CCT7_chr2:73251226-73251432	CDKL3	50.277	1.22496	0.146759	8.34675	7.01657e-17	4.81256e-14
CCT7_ex12	CCT7_chr2:73251226-73251432	CEBPB	49.0124	1.02075	0.162125	6.29609	3.05249e-10	6.32966e-08
CCT7_ex12	CCT7_chr2:73251226-73251432	CEBPZ	328.127	-0.562917	0.0848863	-6.63143	3.32444e-11	8.59198e-09
CCT7_ex12	CCT7_chr2:73251226-73251432	CENPQ	48.3889	0.553254	0.156334	3.53892	0.000401772	0.00860119
CCT7_ex12	CCT7_chr2:73251226-73251432	CEP41	43.4224	0.52704	0.162195	3.24943	0.00115636	0.0187808
CCT7_ex12	CCT7_chr2:73251226-73251432	CEP85L	68.2226	-0.548656	0.184164	-2.97917	0.00289032	0.0366789
CCT7_ex12	CCT7_chr2:73251226-73251432	CFAP251	13.5291	1.34245	0.289269	4.64084	3.46989e-06	0.000177834
CCT7_ex12	CCT7_chr2:73251226-73251432	CHAC1	9.14976	2.05454	0.309785	6.63216	3.30811e-11	8.59198e-09
CCT7_ex12	CCT7_chr2:73251226-73251432	CHAC2	60.8854	-0.635864	0.185885	-3.42073	0.000624538	0.0119372
CCT7_ex12	CCT7_chr2:73251226-73251432	CHD1-DT	32.6769	0.857118	0.202211	4.23873	2.2479e-05	0.000860232
CCT7_ex12	CCT7_chr2:73251226-73251432	CHID1	63.7715	-0.604377	0.180344	-3.35125	0.000804488	0.0143178
CCT7_ex12	CCT7_chr2:73251226-73251432	CLEC2D	19.162	0.759624	0.234615	3.23775	0.00120476	0.0194255
CCT7_ex12	CCT7_chr2:73251226-73251432	CLIP4	27.5388	0.601586	0.209732	2.86835	0.00412615	0.047017
CCT7_ex12	CCT7_chr2:73251226-73251432	CLK1	40.3915	0.527818	0.177722	2.96991	0.00297884	0.0375054
CCT7_ex12	CCT7_chr2:73251226-73251432	CLU	37.7615	0.74941	0.170656	4.39135	1.1265e-05	0.000486412
CCT7_ex12	CCT7_chr2:73251226-73251432	CMYA5	10.6099	1.125	0.349315	3.2206	0.00127923	0.0202597
CCT7_ex12	CCT7_chr2:73251226-73251432	CNKSR3	71.3099	-0.562174	0.175223	-3.20834	0.00133503	0.020939
CCT7_ex12	CCT7_chr2:73251226-73251432	CNN1	1.09947	2.65513	0.875612	3.03232	0.00242686	0.0324181
CCT7_ex12	CCT7_chr2:73251226-73251432	CNR1	33.0833	1.66178	0.181585	9.15157	5.61136e-20	7.14767e-17
CCT7_ex12	CCT7_chr2:73251226-73251432	COL19A1	80.0668	-0.576503	0.187623	-3.07267	0.00212155	0.0294554
CCT7_ex12	CCT7_chr2:73251226-73251432	COL28A1	1.05496	2.24855	0.7437	3.02347	0.00249895	0.0329858
CCT7_ex12	CCT7_chr2:73251226-73251432	COL6A2	14.2362	0.785045	0.266216	2.9489	0.00318905	0.0394333
CCT7_ex12	CCT7_chr2:73251226-73251432	COMTD1	44.2846	-1.11189	0.245909	-4.52155	6.13886e-06	0.000289614
CCT7_ex12	CCT7_chr2:73251226-73251432	COX7A1	4.35613	1.41222	0.40464	3.49006	0.000482907	0.00986164
CCT7_ex12	CCT7_chr2:73251226-73251432	CPEB1	28.1042	0.931619	0.216112	4.31082	1.62653e-05	0.000647452
CCT7_ex12	CCT7_chr2:73251226-73251432	CPLANE1	52.3201	0.532774	0.153593	3.46875	0.000522885	0.0104186
CCT7_ex12	CCT7_chr2:73251226-73251432	CPQ	26.1637	0.709736	0.214359	3.31097	0.000929723	0.0159882
CCT7_ex12	CCT7_chr2:73251226-73251432	CRACDL	2.49449	2.60467	0.51404	5.06706	4.04012e-07	2.89347e-05
CCT7_ex12	CCT7_chr2:73251226-73251432	CREB5	3.49412	2.42335	0.573312	4.22693	2.36898e-05	0.000900767
CCT7_ex12	CCT7_chr2:73251226-73251432	CREBL2	37.2695	0.595876	0.172116	3.46205	0.000536074	0.0106338
CCT7_ex12	CCT7_chr2:73251226-73251432	CREBRF	17.3325	1.21456	0.257921	4.70903	2.48893e-06	0.000132342
CCT7_ex12	CCT7_chr2:73251226-73251432	CRLF3	119.041	0.50199	0.0982485	5.10939	3.23203e-07	2.44224e-05
CCT7_ex12	CCT7_chr2:73251226-73251432	CRPPA	89.4521	0.696172	0.14769	4.71373	2.43222e-06	0.000129861
CCT7_ex12	CCT7_chr2:73251226-73251432	CRPPA-AS1	2.33212	1.55998	0.541523	2.88072	0.00396765	0.0459921
CCT7_ex12	CCT7_chr2:73251226-73251432	CSPG4	0.965426	2.13895	0.750401	2.8504	0.00436641	0.0490651
CCT7_ex12	CCT7_chr2:73251226-73251432	CSRP1	10.4382	1.44565	0.264308	5.46954	4.51205e-08	4.34937e-06
CCT7_ex12	CCT7_chr2:73251226-73251432	CTC-338M12.4	45.866	0.527977	0.167234	3.15712	0.00159335	0.0238775
CCT7_ex12	CCT7_chr2:73251226-73251432	CTH	57.1419	0.802464	0.144198	5.565	2.62156e-08	2.78275e-06
CCT7_ex12	CCT7_chr2:73251226-73251432	CTPS2	64.3492	-0.5935	0.185773	-3.19476	0.00139946	0.0216637
CCT7_ex12	CCT7_chr2:73251226-73251432	CXCL14	29.7485	1.21161	0.311771	3.88623	0.000101811	0.00291428
CCT7_ex12	CCT7_chr2:73251226-73251432	CYB561	48.8834	-0.675509	0.21249	-3.17901	0.00147779	0.0226209
CCT7_ex12	CCT7_chr2:73251226-73251432	CYP26A1	12.8146	1.28505	0.307114	4.18428	2.86077e-05	0.00105188
CCT7_ex12	CCT7_chr2:73251226-73251432	CYP2R1	25.8008	0.639729	0.205622	3.11119	0.00186338	0.0268197
CCT7_ex12	CCT7_chr2:73251226-73251432	DACT3	7.57103	1.06456	0.339019	3.14012	0.00168881	0.0249103
CCT7_ex12	CCT7_chr2:73251226-73251432	DAPK3	34.1746	0.739547	0.171506	4.31208	1.61727e-05	0.000646655
CCT7_ex12	CCT7_chr2:73251226-73251432	DCAF10	110.296	0.594757	0.104349	5.69971	1.20012e-08	1.39881e-06
CCT7_ex12	CCT7_chr2:73251226-73251432	DCLK1	125.484	-0.582941	0.148857	-3.91612	8.99872e-05	0.00264373
CCT7_ex12	CCT7_chr2:73251226-73251432	DCUN1D3	6.80264	1.02586	0.354328	2.89522	0.00378894	0.0445406
CCT7_ex12	CCT7_chr2:73251226-73251432	DDB2	37.0491	0.614246	0.177868	3.45339	0.000553591	0.0108449
CCT7_ex12	CCT7_chr2:73251226-73251432	DDIT3	30.0806	1.08911	0.25862	4.21123	2.53979e-05	0.000955529
CCT7_ex12	CCT7_chr2:73251226-73251432	DDIT4	30.3973	2.10798	0.260342	8.09695	5.63543e-16	3.24183e-13
CCT7_ex12	CCT7_chr2:73251226-73251432	DDRGK1	36.2707	-0.733575	0.253594	-2.89272	0.00381926	0.044779
CCT7_ex12	CCT7_chr2:73251226-73251432	DDX1	296.504	-0.858066	0.0934876	-9.17839	4.37605e-20	6.00293e-17
CCT7_ex12	CCT7_chr2:73251226-73251432	DDX43	1.97092	2.07578	0.680314	3.05121	0.00227919	0.0309321
CCT7_ex12	CCT7_chr2:73251226-73251432	DELE1	26.0495	0.58048	0.202972	2.85991	0.00423764	0.0479812
CCT7_ex12	CCT7_chr2:73251226-73251432	DEPP1	0.924051	2.65774	0.902114	2.94612	0.00321783	0.0397047
CCT7_ex12	CCT7_chr2:73251226-73251432	DHX57	80.179	-0.504189	0.1628	-3.09699	0.00195496	0.027757
CCT7_ex12	CCT7_chr2:73251226-73251432	DIO2	2.99364	1.80277	0.555323	3.24635	0.00116893	0.0189333
CCT7_ex12	CCT7_chr2:73251226-73251432	DIRC3-AS1	3.1653	2.52653	0.506455	4.98867	6.07975e-07	4.18611e-05
CCT7_ex12	CCT7_chr2:73251226-73251432	DISC1	13.2843	1.08385	0.299356	3.62059	0.00029393	0.00677217
CCT7_ex12	CCT7_chr2:73251226-73251432	DISP1	50.4824	0.586122	0.155088	3.77927	0.000157287	0.00411879
CCT7_ex12	CCT7_chr2:73251226-73251432	DLGAP1-AS2	5.35678	1.91858	0.357094	5.37276	7.75394e-08	6.8794e-06
CCT7_ex12	CCT7_chr2:73251226-73251432	DMXL2	44.9927	-0.737537	0.236072	-3.12421	0.00178286	0.0258695
CCT7_ex12	CCT7_chr2:73251226-73251432	DNAJC15	31.0621	1.22465	0.315192	3.88543	0.000102151	0.00291931
CCT7_ex12	CCT7_chr2:73251226-73251432	DOK3	15.2765	0.884688	0.275863	3.20698	0.00134136	0.0209872
CCT7_ex12	CCT7_chr2:73251226-73251432	DOLPP1	29.7873	0.745388	0.183999	4.05103	5.09916e-05	0.0016624
CCT7_ex12	CCT7_chr2:73251226-73251432	DPH6-DT	18.4934	1.73814	0.253323	6.86137	6.82029e-12	1.93057e-09
CCT7_ex12	CCT7_chr2:73251226-73251432	DPP7	68.263	-0.703171	0.18186	-3.86656	0.00011038	0.00310475
CCT7_ex12	CCT7_chr2:73251226-73251432	DPY19L3-DT	5.09316	1.23126	0.397778	3.09534	0.00196589	0.0278457
CCT7_ex12	CCT7_chr2:73251226-73251432	DPY30	191.739	-0.607549	0.109818	-5.53233	3.15997e-08	3.22464e-06
CCT7_ex12	CCT7_chr2:73251226-73251432	DPYSL5	142.544	-1.2355	0.150588	-8.20451	2.31539e-16	1.52927e-13
CCT7_ex12	CCT7_chr2:73251226-73251432	DSP	79.5224	-0.603244	0.166952	-3.61328	0.000302344	0.00692131
CCT7_ex12	CCT7_chr2:73251226-73251432	DUS1L	76.4124	-0.671064	0.16663	-4.02726	5.64307e-05	0.00181321
CCT7_ex12	CCT7_chr2:73251226-73251432	DUSP10	7.38844	1.13662	0.390245	2.91258	0.00358454	0.0428726
CCT7_ex12	CCT7_chr2:73251226-73251432	DUSP16	108.714	0.513804	0.117553	4.37083	1.23775e-05	0.000523053
CCT7_ex12	CCT7_chr2:73251226-73251432	DUSP18	4.22497	1.2663	0.419604	3.01785	0.00254576	0.0333964
CCT7_ex12	CCT7_chr2:73251226-73251432	DUSP4	3.11682	1.49828	0.493713	3.03473	0.00240752	0.0322321
CCT7_ex12	CCT7_chr2:73251226-73251432	ECHDC2	3.35695	1.43329	0.444971	3.22108	0.0012771	0.0202597
CCT7_ex12	CCT7_chr2:73251226-73251432	EDA	172.612	-0.748276	0.129313	-5.78653	7.18538e-09	9.15264e-07
CCT7_ex12	CCT7_chr2:73251226-73251432	EFCAB5	5.17942	1.29743	0.432644	2.99884	0.00271005	0.0349193
CCT7_ex12	CCT7_chr2:73251226-73251432	EFCAB8	1.56273	1.83089	0.644067	2.8427	0.00447334	0.0499831
CCT7_ex12	CCT7_chr2:73251226-73251432	EFR3B	52.669	-1.03074	0.225477	-4.57136	4.84565e-06	0.000236746
CCT7_ex12	CCT7_chr2:73251226-73251432	EGF	5.63896	2.42344	0.437664	5.53722	3.07313e-08	3.16782e-06
CCT7_ex12	CCT7_chr2:73251226-73251432	EGLN3	35.4237	0.89007	0.198329	4.48784	7.19479e-06	0.000334999
CCT7_ex12	CCT7_chr2:73251226-73251432	EHD2	1.89987	1.76309	0.569248	3.09723	0.00195337	0.0277565
CCT7_ex12	CCT7_chr2:73251226-73251432	EIPR1	90.9065	-0.917741	0.171929	-5.3379	9.40301e-08	8.21979e-06
CCT7_ex12	CCT7_chr2:73251226-73251432	ELF1	22.32	0.762793	0.264002	2.88935	0.00386042	0.0451725
CCT7_ex12	CCT7_chr2:73251226-73251432	ELK3	14.9494	0.796089	0.256641	3.10195	0.0019225	0.0274932
CCT7_ex12	CCT7_chr2:73251226-73251432	ELMOD1	5.21193	1.71712	0.360985	4.75677	1.9671e-06	0.000108715
CCT7_ex12	CCT7_chr2:73251226-73251432	ELOA-AS1	47.175	0.602814	0.163507	3.68677	0.000227116	0.00551794
CCT7_ex12	CCT7_chr2:73251226-73251432	ELOVL6	185.249	-0.515958	0.115739	-4.45793	8.27556e-06	0.000376475
CCT7_ex12	CCT7_chr2:73251226-73251432	EMP3	43.2444	0.659932	0.1731	3.81243	0.000137606	0.00371807
CCT7_ex12	CCT7_chr2:73251226-73251432	ENDOG	77.1153	-0.788567	0.179415	-4.39521	1.10666e-05	0.0004793
CCT7_ex12	CCT7_chr2:73251226-73251432	ENOX1	40.1169	0.856849	0.201487	4.25264	2.11267e-05	0.000817251
CCT7_ex12	CCT7_chr2:73251226-73251432	ENPEP	22.7765	0.69463	0.240546	2.88773	0.00388037	0.0453464
CCT7_ex12	CCT7_chr2:73251226-73251432	ENSG00000203565	1.89547	2.04329	0.622884	3.28036	0.00103673	0.0172483
CCT7_ex12	CCT7_chr2:73251226-73251432	ENSG00000214955	21.2006	1.44914	0.230409	6.28941	3.18668e-10	6.53196e-08
CCT7_ex12	CCT7_chr2:73251226-73251432	ENSG00000223727	4.12678	1.83947	0.463063	3.9724	7.11531e-05	0.00218395
CCT7_ex12	CCT7_chr2:73251226-73251432	ENSG00000223786	3.43945	3.74333	0.941645	3.97531	7.02874e-05	0.00216483
CCT7_ex12	CCT7_chr2:73251226-73251432	ENSG00000224789	2.15404	2.18043	0.530719	4.10845	3.98319e-05	0.00136338
CCT7_ex12	CCT7_chr2:73251226-73251432	ENSG00000225689	18.1918	1.16091	0.358841	3.23516	0.00121575	0.0195496
CCT7_ex12	CCT7_chr2:73251226-73251432	ENSG00000228204	10.1132	1.20695	0.356268	3.38775	0.00070468	0.012982
CCT7_ex12	CCT7_chr2:73251226-73251432	ENSG00000228509	3.72483	1.97353	0.426913	4.62279	3.78621e-06	0.000190733
CCT7_ex12	CCT7_chr2:73251226-73251432	ENSG00000229618	106.697	0.744701	0.134639	5.53109	3.18251e-08	3.22464e-06
CCT7_ex12	CCT7_chr2:73251226-73251432	ENSG00000230615	2.33441	1.70767	0.546404	3.12528	0.00177636	0.0258173
CCT7_ex12	CCT7_chr2:73251226-73251432	ENSG00000230623	45.3911	0.945653	0.164965	5.73244	9.89974e-09	1.19285e-06
CCT7_ex12	CCT7_chr2:73251226-73251432	ENSG00000231731	14.5855	0.767974	0.258812	2.9673	0.00300424	0.0376226
CCT7_ex12	CCT7_chr2:73251226-73251432	ENSG00000232555	1.0041	2.31617	0.794324	2.9159	0.0035466	0.0424758
CCT7_ex12	CCT7_chr2:73251226-73251432	ENSG00000232855	1.80578	2.23902	0.559613	4.00101	6.30728e-05	0.00199429
CCT7_ex12	CCT7_chr2:73251226-73251432	ENSG00000234426	4.1125	3.49488	0.393304	8.88595	6.33743e-19	6.64797e-16
CCT7_ex12	CCT7_chr2:73251226-73251432	ENSG00000236255	6.77376	1.20724	0.35384	3.41182	0.000645317	0.0122081
CCT7_ex12	CCT7_chr2:73251226-73251432	ENSG00000244650	44.5303	0.944139	0.15908	5.93501	2.93836e-09	4.09373e-07
CCT7_ex12	CCT7_chr2:73251226-73251432	ENSG00000247925	23.0777	1.17836	0.210381	5.60106	2.13051e-08	2.35984e-06
CCT7_ex12	CCT7_chr2:73251226-73251432	ENSG00000248774	11.007	0.945525	0.267768	3.53113	0.000413786	0.00880553
CCT7_ex12	CCT7_chr2:73251226-73251432	ENSG00000249207	19.639	0.881866	0.231758	3.80512	0.000141736	0.00380088
CCT7_ex12	CCT7_chr2:73251226-73251432	ENSG00000249413	50.2073	0.665135	0.202578	3.28335	0.00102581	0.0171125
CCT7_ex12	CCT7_chr2:73251226-73251432	ENSG00000249476	3.13068	1.60384	0.510635	3.14087	0.00168446	0.024908
CCT7_ex12	CCT7_chr2:73251226-73251432	ENSG00000249492	9.37786	0.92266	0.317904	2.90232	0.00370405	0.0438899
CCT7_ex12	CCT7_chr2:73251226-73251432	ENSG00000250075	23.2235	1.06184	0.211838	5.01253	5.37176e-07	3.73517e-05
CCT7_ex12	CCT7_chr2:73251226-73251432	ENSG00000250101	21.2004	0.681811	0.237952	2.86532	0.00416582	0.0473778
CCT7_ex12	CCT7_chr2:73251226-73251432	ENSG00000250602	2.07031	2.32305	0.562459	4.13017	3.62499e-05	0.00127504
CCT7_ex12	CCT7_chr2:73251226-73251432	ENSG00000251199	14.5025	1.25856	0.297401	4.23187	2.31761e-05	0.000885011
CCT7_ex12	CCT7_chr2:73251226-73251432	ENSG00000251314	11.3526	0.965033	0.314836	3.06519	0.00217532	0.0299188
CCT7_ex12	CCT7_chr2:73251226-73251432	ENSG00000251388	9.27373	1.87408	0.310233	6.04089	1.53267e-09	2.36521e-07
CCT7_ex12	CCT7_chr2:73251226-73251432	ENSG00000253659	3.34102	1.64986	0.459429	3.59112	0.000329265	0.00741388
CCT7_ex12	CCT7_chr2:73251226-73251432	ENSG00000253796	1.69211	2.71069	0.674809	4.01697	5.895e-05	0.00188397
CCT7_ex12	CCT7_chr2:73251226-73251432	ENSG00000254180	16.7581	0.998444	0.338005	2.95393	0.00313756	0.0390182
CCT7_ex12	CCT7_chr2:73251226-73251432	ENSG00000254409	2.39697	1.52488	0.531859	2.86707	0.00414286	0.0471773
CCT7_ex12	CCT7_chr2:73251226-73251432	ENSG00000254459	20.9912	0.823961	0.225646	3.65156	0.000260649	0.00619754
CCT7_ex12	CCT7_chr2:73251226-73251432	ENSG00000255422	32.7441	0.75688	0.186964	4.04827	5.15965e-05	0.00167599
CCT7_ex12	CCT7_chr2:73251226-73251432	ENSG00000255886	9.5312	1.03098	0.310598	3.31935	0.000902284	0.0156527
CCT7_ex12	CCT7_chr2:73251226-73251432	ENSG00000255910	1.75583	2.50996	0.779335	3.22064	0.00127905	0.0202597
CCT7_ex12	CCT7_chr2:73251226-73251432	ENSG00000256249	4.14424	1.6015	0.425711	3.76193	0.000168608	0.0043767
CCT7_ex12	CCT7_chr2:73251226-73251432	ENSG00000257496	9.58067	1.0682	0.331344	3.22384	0.00126482	0.0201749
CCT7_ex12	CCT7_chr2:73251226-73251432	ENSG00000257759	5.83527	2.46362	0.399214	6.17118	6.77806e-10	1.32828e-07
CCT7_ex12	CCT7_chr2:73251226-73251432	ENSG00000257894	28.3805	1.59803	0.188557	8.47505	2.34983e-17	1.67618e-14
CCT7_ex12	CCT7_chr2:73251226-73251432	ENSG00000258526	48.7293	0.517103	0.167858	3.0806	0.00206581	0.0289482
CCT7_ex12	CCT7_chr2:73251226-73251432	ENSG00000258666	13.47	1.15802	0.249181	4.64732	3.36277e-06	0.000173319
CCT7_ex12	CCT7_chr2:73251226-73251432	ENSG00000258776	23.4781	0.721419	0.223864	3.22258	0.00127044	0.0202053
CCT7_ex12	CCT7_chr2:73251226-73251432	ENSG00000258784	2.1669	2.38198	0.577459	4.12493	3.70841e-05	0.00129671
CCT7_ex12	CCT7_chr2:73251226-73251432	ENSG00000259715	3.98112	1.42495	0.424857	3.35396	0.00079664	0.0142492
CCT7_ex12	CCT7_chr2:73251226-73251432	ENSG00000260536	20.2048	0.810241	0.218825	3.70268	0.000213334	0.00524021
CCT7_ex12	CCT7_chr2:73251226-73251432	ENSG00000261502	1.30156	2.40994	0.614873	3.9194	8.87684e-05	0.00261654
CCT7_ex12	CCT7_chr2:73251226-73251432	ENSG00000265399	3.03779	1.74308	0.48952	3.56079	0.000369748	0.00807064
CCT7_ex12	CCT7_chr2:73251226-73251432	ENSG00000267327	79.5867	0.764482	0.130415	5.86191	4.57578e-09	6.04444e-07
CCT7_ex12	CCT7_chr2:73251226-73251432	ENSG00000267476	10.0678	1.60464	0.286722	5.5965	2.18722e-08	2.4077e-06
CCT7_ex12	CCT7_chr2:73251226-73251432	ENSG00000268015	4.37018	1.62579	0.374175	4.345	1.39277e-05	0.000574936
CCT7_ex12	CCT7_chr2:73251226-73251432	ENSG00000268392	2.37301	1.65406	0.486238	3.40176	0.000669541	0.0125288
CCT7_ex12	CCT7_chr2:73251226-73251432	ENSG00000269940	4.2468	1.33372	0.404664	3.29587	0.000981166	0.016595
CCT7_ex12	CCT7_chr2:73251226-73251432	ENSG00000270240	2.40394	2.32863	0.498164	4.67443	2.94778e-06	0.000153707
CCT7_ex12	CCT7_chr2:73251226-73251432	ENSG00000272990	1.12947	2.35947	0.752559	3.13527	0.00171697	0.0252411
CCT7_ex12	CCT7_chr2:73251226-73251432	ENSG00000273230	1.69325	1.77654	0.615887	2.88452	0.0039201	0.0456611
CCT7_ex12	CCT7_chr2:73251226-73251432	ENSG00000273248	1.37683	2.34512	0.615484	3.8102	0.000138852	0.00374042
CCT7_ex12	CCT7_chr2:73251226-73251432	ENSG00000273271	1.96667	1.76255	0.577894	3.04996	0.00228874	0.0310145
CCT7_ex12	CCT7_chr2:73251226-73251432	ENSG00000274460	3.42127	1.51024	0.474189	3.18489	0.00144808	0.0222617
CCT7_ex12	CCT7_chr2:73251226-73251432	ENSG00000275902	1.0398	2.47294	0.682527	3.62321	0.000290966	0.00671622
CCT7_ex12	CCT7_chr2:73251226-73251432	ENSG00000276115	36.5215	0.541031	0.178845	3.02513	0.00248525	0.032878
CCT7_ex12	CCT7_chr2:73251226-73251432	ENSG00000276256	46.1533	0.737816	0.154404	4.77848	1.76628e-06	9.98708e-05
CCT7_ex12	CCT7_chr2:73251226-73251432	ENSG00000276968	1.51671	1.982	0.630302	3.14453	0.00166354	0.0246805
CCT7_ex12	CCT7_chr2:73251226-73251432	ENSG00000279232	3.90008	1.3361	0.443334	3.01375	0.00258042	0.0337118
CCT7_ex12	CCT7_chr2:73251226-73251432	ENSG00000282057	6.59952	1.52477	0.364268	4.18583	2.84121e-05	0.00104685
CCT7_ex12	CCT7_chr2:73251226-73251432	ENSG00000282564	8.09179	1.12631	0.358594	3.14091	0.00168427	0.024908
CCT7_ex12	CCT7_chr2:73251226-73251432	ENSG00000282951	1.1951	2.51747	0.803608	3.1327	0.00173205	0.0253385
CCT7_ex12	CCT7_chr2:73251226-73251432	ENSG00000283480	2.94716	1.83121	0.44093	4.15307	3.28049e-05	0.00117002
CCT7_ex12	CCT7_chr2:73251226-73251432	ENSG00000283982	31.2784	0.662672	0.206025	3.21646	0.00129784	0.0204998
CCT7_ex12	CCT7_chr2:73251226-73251432	ENSG00000285280	21.9947	1.32824	0.29924	4.43873	9.04902e-06	0.000409572
CCT7_ex12	CCT7_chr2:73251226-73251432	ENSG00000285664	39.2033	0.629885	0.181293	3.4744	0.000512003	0.0102706
CCT7_ex12	CCT7_chr2:73251226-73251432	ENSG00000285669	4.3068	1.26942	0.424338	2.99153	0.0027758	0.0355609
CCT7_ex12	CCT7_chr2:73251226-73251432	ENSG00000285758	2.83225	1.86283	0.453492	4.10774	3.99557e-05	0.001365
CCT7_ex12	CCT7_chr2:73251226-73251432	ENSG00000285783	14.676	0.96198	0.301254	3.19326	0.00140677	0.021758
CCT7_ex12	CCT7_chr2:73251226-73251432	ENSG00000285803	3.67325	1.53045	0.4281	3.57497	0.00035027	0.00775945
CCT7_ex12	CCT7_chr2:73251226-73251432	ENSG00000285842	94.112	0.782442	0.147547	5.303	1.13916e-07	9.67367e-06
CCT7_ex12	CCT7_chr2:73251226-73251432	ENSG00000286072	1.80661	2.38483	0.596298	3.99939	6.3506e-05	0.00200443
CCT7_ex12	CCT7_chr2:73251226-73251432	ENSG00000286134	8.08759	3.11693	0.678933	4.59092	4.41296e-06	0.000218323
CCT7_ex12	CCT7_chr2:73251226-73251432	ENSG00000286376	0.990282	2.55918	0.748808	3.41767	0.000631597	0.0120206
CCT7_ex12	CCT7_chr2:73251226-73251432	ENSG00000286458	23.2884	1.41081	0.198825	7.09576	1.28645e-12	4.17113e-10
CCT7_ex12	CCT7_chr2:73251226-73251432	ENSG00000286781	2.15736	1.83148	0.601266	3.04604	0.00231878	0.0313375
CCT7_ex12	CCT7_chr2:73251226-73251432	ENSG00000286836	4.44827	1.26662	0.437438	2.89554	0.00378504	0.0445406
CCT7_ex12	CCT7_chr2:73251226-73251432	ENSG00000287022	18.3916	1.0123	0.213445	4.74269	2.10901e-06	0.000114665
CCT7_ex12	CCT7_chr2:73251226-73251432	ENSG00000287093	3.6879	1.49024	0.451098	3.30358	0.000954593	0.0162436
CCT7_ex12	CCT7_chr2:73251226-73251432	ENSG00000287562	6.99639	1.20402	0.348472	3.45513	0.000550037	0.0108146
CCT7_ex12	CCT7_chr2:73251226-73251432	ENSG00000287720	6.40617	1.72148	0.360578	4.77423	1.80395e-06	0.000101163
CCT7_ex12	CCT7_chr2:73251226-73251432	ENSG00000287806	13.5106	0.828571	0.267002	3.10324	0.00191415	0.0273957
CCT7_ex12	CCT7_chr2:73251226-73251432	ENSG00000287965	9.61987	1.28829	0.283664	4.54161	5.58274e-06	0.000269204
CCT7_ex12	CCT7_chr2:73251226-73251432	ENSG00000288025	1.72964	2.16642	0.616658	3.51316	0.000442803	0.00927908
CCT7_ex12	CCT7_chr2:73251226-73251432	ENSG00000288071	4.38493	1.32056	0.401868	3.28604	0.00101605	0.0169974
CCT7_ex12	CCT7_chr2:73251226-73251432	ENSG00000288723	0.915327	2.29147	0.796361	2.87742	0.00400936	0.0463075
CCT7_ex12	CCT7_chr2:73251226-73251432	ENSG00000288818	12.7271	1.00254	0.280401	3.5754	0.000349694	0.00775906
CCT7_ex12	CCT7_chr2:73251226-73251432	ENSG00000289283	3.74594	1.5306	0.417986	3.66186	0.000250395	0.00598564
CCT7_ex12	CCT7_chr2:73251226-73251432	ENSG00000289396	3.33315	1.61496	0.401765	4.01965	5.82839e-05	0.00186603
CCT7_ex12	CCT7_chr2:73251226-73251432	ENSG00000289894	130.245	0.612994	0.10576	5.79608	6.78846e-09	8.77236e-07
CCT7_ex12	CCT7_chr2:73251226-73251432	ENSG00000289915	1.90342	2.20145	0.572743	3.84369	0.000121196	0.00336125
CCT7_ex12	CCT7_chr2:73251226-73251432	ENSG00000289956	18.4254	0.899468	0.245821	3.65903	0.000253172	0.00602778
CCT7_ex12	CCT7_chr2:73251226-73251432	ENSG00000290000	1.02024	2.9942	0.902115	3.31909	0.000903128	0.0156527
CCT7_ex12	CCT7_chr2:73251226-73251432	ENSG00000290040	2.10469	1.58803	0.540675	2.93713	0.00331267	0.0405207
CCT7_ex12	CCT7_chr2:73251226-73251432	ENSG00000290319	1.41808	2.10455	0.619812	3.39546	0.000685123	0.0127534
CCT7_ex12	CCT7_chr2:73251226-73251432	ENSG00000290357	13.3761	1.14393	0.252312	4.5338	5.79316e-06	0.000277713
CCT7_ex12	CCT7_chr2:73251226-73251432	ENSG00000290806	24.8563	0.811352	0.284562	2.85124	0.00435497	0.0489982
CCT7_ex12	CCT7_chr2:73251226-73251432	ENSG00000290812	20.3925	0.727382	0.229778	3.16558	0.00154774	0.0233707
CCT7_ex12	CCT7_chr2:73251226-73251432	ENSG00000290931	1.31807	2.36405	0.696493	3.39421	0.000688261	0.0127719
CCT7_ex12	CCT7_chr2:73251226-73251432	ENSG00000291101	7.73019	1.23691	0.33492	3.69315	0.000221489	0.00539593
CCT7_ex12	CCT7_chr2:73251226-73251432	ENSG00000291121	5.43915	1.39032	0.370163	3.75597	0.000172671	0.00444976
CCT7_ex12	CCT7_chr2:73251226-73251432	ENSG00000291214	46.5111	0.629143	0.157071	4.00548	6.18919e-05	0.00196741
CCT7_ex12	CCT7_chr2:73251226-73251432	ENSG00000291232	3.37564	1.64022	0.436816	3.75495	0.000173376	0.00446149
CCT7_ex12	CCT7_chr2:73251226-73251432	EPB41L4A-AS1	83.6026	0.766211	0.129324	5.92474	3.12783e-09	4.25791e-07
CCT7_ex12	CCT7_chr2:73251226-73251432	EPB41L4B	31.5171	0.614651	0.198422	3.0977	0.00195028	0.0277348
CCT7_ex12	CCT7_chr2:73251226-73251432	EPPK1	26.5078	-0.878936	0.300042	-2.92938	0.00339643	0.0411471
CCT7_ex12	CCT7_chr2:73251226-73251432	EPS15	137.478	0.729788	0.101111	7.21771	5.28693e-13	1.96421e-10
CCT7_ex12	CCT7_chr2:73251226-73251432	EPS15-AS1	2.68948	1.85215	0.548702	3.37552	0.000736773	0.013407
CCT7_ex12	CCT7_chr2:73251226-73251432	ERCC6	23.0358	0.653617	0.218111	2.99673	0.00272896	0.0350616
CCT7_ex12	CCT7_chr2:73251226-73251432	ERICH2-DT	2.77857	1.59281	0.514056	3.09851	0.00194495	0.0277191
CCT7_ex12	CCT7_chr2:73251226-73251432	ERRFI1	5.86009	1.82626	0.393982	4.63538	3.56281e-06	0.000181183
CCT7_ex12	CCT7_chr2:73251226-73251432	ESRRA	90.9174	-0.673659	0.155314	-4.33741	1.44175e-05	0.000590314
CCT7_ex12	CCT7_chr2:73251226-73251432	ETFRF1	29.5627	-1.20229	0.32375	-3.71364	0.0002043	0.0050531
CCT7_ex12	CCT7_chr2:73251226-73251432	ETV5	8.22438	1.22528	0.329344	3.72036	0.000198939	0.00496874
CCT7_ex12	CCT7_chr2:73251226-73251432	EXOSC2	69.387	-0.502203	0.168182	-2.98607	0.00282587	0.0360987
CCT7_ex12	CCT7_chr2:73251226-73251432	EXOSC4	54.0157	-0.677482	0.20358	-3.32784	0.000875232	0.0152813
CCT7_ex12	CCT7_chr2:73251226-73251432	FA2H	41.6434	0.587811	0.188688	3.11526	0.00183785	0.0265164
CCT7_ex12	CCT7_chr2:73251226-73251432	FAIM	88.6503	-0.685521	0.15772	-4.34644	1.38362e-05	0.000572485
CCT7_ex12	CCT7_chr2:73251226-73251432	FAM131B-AS2	6.65312	1.40267	0.359581	3.90086	9.58531e-05	0.00277042
CCT7_ex12	CCT7_chr2:73251226-73251432	FAM136A	332.59	-0.590111	0.0831522	-7.09676	1.27715e-12	4.17113e-10
CCT7_ex12	CCT7_chr2:73251226-73251432	FAM174C	97.9472	-0.502196	0.143923	-3.48933	0.000484227	0.00986882
CCT7_ex12	CCT7_chr2:73251226-73251432	FAM184B	20.378	0.743865	0.24574	3.02704	0.00246961	0.0327438
CCT7_ex12	CCT7_chr2:73251226-73251432	FAM72C	5.14836	1.1731	0.391315	2.99783	0.00271906	0.0350101
CCT7_ex12	CCT7_chr2:73251226-73251432	FAM76B	42.8919	0.657417	0.158259	4.15407	3.26618e-05	0.00116725
CCT7_ex12	CCT7_chr2:73251226-73251432	FAM83E	4.44778	1.69521	0.417904	4.05646	4.98224e-05	0.00163024
CCT7_ex12	CCT7_chr2:73251226-73251432	FAM85B	9.96232	0.916695	0.303804	3.01739	0.00254962	0.0334033
CCT7_ex12	CCT7_chr2:73251226-73251432	FAM98A	84.9157	-0.919566	0.172575	-5.3285	9.9027e-08	8.61439e-06
CCT7_ex12	CCT7_chr2:73251226-73251432	FAS	2.75879	1.82086	0.465919	3.90811	9.30216e-05	0.00271344
CCT7_ex12	CCT7_chr2:73251226-73251432	FASN	117.991	-0.542906	0.133058	-4.08023	4.49911e-05	0.00149968
CCT7_ex12	CCT7_chr2:73251226-73251432	FAT4	22.7219	0.766194	0.239369	3.20088	0.00137007	0.0213571
CCT7_ex12	CCT7_chr2:73251226-73251432	FBLIM1	31.2235	0.635036	0.18803	3.37732	0.000731963	0.0133331
CCT7_ex12	CCT7_chr2:73251226-73251432	FBXL17	118.91	0.706238	0.125782	5.6148	1.96793e-08	2.20717e-06
CCT7_ex12	CCT7_chr2:73251226-73251432	FBXO32	2.47343	1.90346	0.534235	3.56296	0.000366691	0.00802356
CCT7_ex12	CCT7_chr2:73251226-73251432	FERMT1	76.8268	-0.743054	0.182555	-4.07031	4.69504e-05	0.00155337
CCT7_ex12	CCT7_chr2:73251226-73251432	FH	69.7856	-0.81035	0.187158	-4.32975	1.49276e-05	0.000606386
CCT7_ex12	CCT7_chr2:73251226-73251432	FRAS1	114.194	-0.503771	0.143481	-3.51106	0.00044633	0.00930763
CCT7_ex12	CCT7_chr2:73251226-73251432	FREM2	119.746	-0.600535	0.152173	-3.94639	7.93371e-05	0.0023899
CCT7_ex12	CCT7_chr2:73251226-73251432	FSIP2-AS1	34.2774	0.649184	0.201079	3.22849	0.00124444	0.0199033
CCT7_ex12	CCT7_chr2:73251226-73251432	FTSJ3	83.546	-0.564301	0.151485	-3.72513	0.000195217	0.00490325
CCT7_ex12	CCT7_chr2:73251226-73251432	FYCO1	25.8838	-0.982093	0.325129	-3.02062	0.00252255	0.0332481
CCT7_ex12	CCT7_chr2:73251226-73251432	FYN	84.3887	0.777567	0.135377	5.74374	9.26098e-09	1.13117e-06
CCT7_ex12	CCT7_chr2:73251226-73251432	FZD7	34.956	1.16297	0.171466	6.7825	1.18113e-11	3.19138e-09
CCT7_ex12	CCT7_chr2:73251226-73251432	GABARAPL1	20.2484	1.02883	0.269901	3.81186	0.000137924	0.00372103
CCT7_ex12	CCT7_chr2:73251226-73251432	GADD45A	14.5458	1.06907	0.298502	3.58146	0.000341678	0.00763551
CCT7_ex12	CCT7_chr2:73251226-73251432	GALNT18	112.913	-0.996325	0.169064	-5.8932	3.78786e-09	5.07887e-07
CCT7_ex12	CCT7_chr2:73251226-73251432	GARRE1	50.842	0.685138	0.155515	4.4056	1.05493e-05	0.000462226
CCT7_ex12	CCT7_chr2:73251226-73251432	GARS1	237.473	0.654467	0.0751017	8.71442	2.92259e-18	2.60593e-15
CCT7_ex12	CCT7_chr2:73251226-73251432	GAS5	700.692	0.908609	0.0950697	9.55729	1.20877e-21	3.07942e-18
CCT7_ex12	CCT7_chr2:73251226-73251432	GCNA	24.3623	0.776657	0.209711	3.70346	0.000212677	0.00523126
CCT7_ex12	CCT7_chr2:73251226-73251432	GDAP1	36.7065	0.739303	0.206771	3.57547	0.000349593	0.00775906
CCT7_ex12	CCT7_chr2:73251226-73251432	GEMIN4	25.4984	-0.918659	0.315676	-2.91013	0.00361275	0.0430944
CCT7_ex12	CCT7_chr2:73251226-73251432	GIPC2	6.50308	1.97479	0.376144	5.25008	1.5203e-07	1.24938e-05
CCT7_ex12	CCT7_chr2:73251226-73251432	GLCCI1	178.301	0.885546	0.108605	8.1538	3.52652e-16	2.24601e-13
CCT7_ex12	CCT7_chr2:73251226-73251432	GLIS3	30.6077	0.962009	0.326723	2.94442	0.00323561	0.0398107
CCT7_ex12	CCT7_chr2:73251226-73251432	GLRA2	4.74211	1.74521	0.376056	4.64082	3.47032e-06	0.000177834
CCT7_ex12	CCT7_chr2:73251226-73251432	GMCL1	96.1763	-0.666213	0.153851	-4.33024	1.48945e-05	0.000606386
CCT7_ex12	CCT7_chr2:73251226-73251432	GNRHR	1.19691	2.25232	0.658245	3.42171	0.00062229	0.0119198
CCT7_ex12	CCT7_chr2:73251226-73251432	GPALPP1	67.0041	0.531748	0.130506	4.07451	4.61116e-05	0.00153416
CCT7_ex12	CCT7_chr2:73251226-73251432	GPLD1	9.9811	1.67418	0.289488	5.78324	7.32765e-09	9.26765e-07
CCT7_ex12	CCT7_chr2:73251226-73251432	GPT2	39.2193	0.574166	0.178734	3.2124	0.00131631	0.0207182
CCT7_ex12	CCT7_chr2:73251226-73251432	GRAMD1C	10.8934	0.886327	0.294289	3.01175	0.00259743	0.0338843
CCT7_ex12	CCT7_chr2:73251226-73251432	GREB1	61.9768	-0.629371	0.195708	-3.21587	0.00130049	0.0205102
CCT7_ex12	CCT7_chr2:73251226-73251432	GRIK2	302.236	0.504526	0.169633	2.97422	0.00293739	0.0370981
CCT7_ex12	CCT7_chr2:73251226-73251432	GRM7	51.3404	0.540881	0.169825	3.18493	0.00144788	0.0222617
CCT7_ex12	CCT7_chr2:73251226-73251432	GSTA4	56.1805	-0.568003	0.198169	-2.86625	0.00415366	0.0472701
CCT7_ex12	CCT7_chr2:73251226-73251432	GTPBP6	52.2498	-0.584359	0.196514	-2.97363	0.00294298	0.0371423
CCT7_ex12	CCT7_chr2:73251226-73251432	GUCY1A1	51.5225	-0.676243	0.23274	-2.90557	0.00366588	0.0435533
CCT7_ex12	CCT7_chr2:73251226-73251432	GUCY2C-AS1	1.46094	2.35213	0.597439	3.93702	8.24991e-05	0.00246433
CCT7_ex12	CCT7_chr2:73251226-73251432	H1-3	200.211	-0.794771	0.159536	-4.98175	6.30103e-07	4.28879e-05
CCT7_ex12	CCT7_chr2:73251226-73251432	H1-4	120.563	-0.659958	0.160244	-4.11847	3.81394e-05	0.0013284
CCT7_ex12	CCT7_chr2:73251226-73251432	HACL1	38.6871	0.582203	0.170294	3.41882	0.000628934	0.0119827
CCT7_ex12	CCT7_chr2:73251226-73251432	HBEGF	7.09474	1.07532	0.36931	2.9117	0.00359469	0.0429365
CCT7_ex12	CCT7_chr2:73251226-73251432	HDAC5	21.1599	0.668257	0.229117	2.91667	0.00353795	0.0424292
CCT7_ex12	CCT7_chr2:73251226-73251432	HEATR5B	47.0793	-0.719722	0.226215	-3.18158	0.00146476	0.0224794
CCT7_ex12	CCT7_chr2:73251226-73251432	HELLPAR	51.4892	0.570774	0.166245	3.43333	0.000596207	0.0115441
CCT7_ex12	CCT7_chr2:73251226-73251432	HERPUD1	69.2175	0.595207	0.155912	3.81759	0.000134764	0.00366908
CCT7_ex12	CCT7_chr2:73251226-73251432	HES1	31.2673	0.721583	0.207626	3.47541	0.000510077	0.0102435
CCT7_ex12	CCT7_chr2:73251226-73251432	HK2	61.1974	-0.713546	0.189852	-3.75844	0.000170979	0.00441895
CCT7_ex12	CCT7_chr2:73251226-73251432	HMGA2	302.782	-0.567934	0.0938646	-6.05057	1.44335e-09	2.27781e-07
CCT7_ex12	CCT7_chr2:73251226-73251432	HMOX1	40.2559	1.72376	0.348472	4.94663	7.55102e-07	5.04334e-05
CCT7_ex12	CCT7_chr2:73251226-73251432	HMX3	27.4733	0.850609	0.188006	4.52436	6.05787e-06	0.000287314
CCT7_ex12	CCT7_chr2:73251226-73251432	HOXA10	49.5344	-0.659029	0.211505	-3.1159	0.00183383	0.0265014
CCT7_ex12	CCT7_chr2:73251226-73251432	HOXB9	8.80604	1.00225	0.336438	2.97901	0.00289186	0.0366789
CCT7_ex12	CCT7_chr2:73251226-73251432	HOXC9	3.18756	1.58746	0.448406	3.54022	0.000399792	0.0085691
CCT7_ex12	CCT7_chr2:73251226-73251432	HRK	9.74581	1.2522	0.320277	3.90975	9.239e-05	0.0027054
CCT7_ex12	CCT7_chr2:73251226-73251432	HSD17B3	0.891541	2.59068	0.881583	2.93867	0.00329627	0.040451
CCT7_ex12	CCT7_chr2:73251226-73251432	HSF2	45.6935	0.585235	0.155647	3.76001	0.000169907	0.00440401
CCT7_ex12	CCT7_chr2:73251226-73251432	HSPA13	41.3005	0.515927	0.173157	2.97952	0.00288696	0.0366789
CCT7_ex12	CCT7_chr2:73251226-73251432	IDI2-AS1	13.6483	0.939538	0.269843	3.48179	0.000498071	0.0100493
CCT7_ex12	CCT7_chr2:73251226-73251432	IFRD1	108.757	0.527911	0.129191	4.08629	4.38327e-05	0.0014693
CCT7_ex12	CCT7_chr2:73251226-73251432	IFRD2	113.191	-0.686326	0.141143	-4.86264	1.15829e-06	7.29888e-05
CCT7_ex12	CCT7_chr2:73251226-73251432	IGFBP5	41.5037	1.77389	0.403608	4.39508	1.10734e-05	0.0004793
CCT7_ex12	CCT7_chr2:73251226-73251432	IL3RA	7.02227	1.23529	0.409416	3.0172	0.00255119	0.0334033
CCT7_ex12	CCT7_chr2:73251226-73251432	IMPA2	46.8625	-0.679503	0.219464	-3.09619	0.00196022	0.0278096
CCT7_ex12	CCT7_chr2:73251226-73251432	IMPG2	2.04567	2.12306	0.544097	3.90199	9.54033e-05	0.00276758
CCT7_ex12	CCT7_chr2:73251226-73251432	ING4	23.6661	0.788186	0.221808	3.55347	0.00038019	0.00823824
CCT7_ex12	CCT7_chr2:73251226-73251432	INSM1	1.66945	2.46699	0.623276	3.95811	7.55463e-05	0.002299
CCT7_ex12	CCT7_chr2:73251226-73251432	IPO9-AS1	19.0843	0.791873	0.226072	3.50275	0.000460475	0.00955365
CCT7_ex12	CCT7_chr2:73251226-73251432	IQGAP2	108.97	-0.626753	0.166283	-3.76921	0.000163768	0.00426746
CCT7_ex12	CCT7_chr2:73251226-73251432	ITGA4	77.744	-0.716583	0.173209	-4.13709	3.5174e-05	0.0012421
CCT7_ex12	CCT7_chr2:73251226-73251432	ITGB1BP1	224.204	-0.601678	0.0987993	-6.0899	1.12983e-09	1.94297e-07
CCT7_ex12	CCT7_chr2:73251226-73251432	ITM2A	121.829	-0.679629	0.190506	-3.56749	0.000360422	0.00790579
CCT7_ex12	CCT7_chr2:73251226-73251432	IVNS1ABP	56.2236	-0.65568	0.196448	-3.33767	0.000844837	0.0148726
CCT7_ex12	CCT7_chr2:73251226-73251432	JDP2	29.2365	0.681255	0.193597	3.51892	0.0004333	0.00913362
CCT7_ex12	CCT7_chr2:73251226-73251432	JMY	85.2501	0.938476	0.132771	7.06839	1.5674e-12	4.90377e-10
CCT7_ex12	CCT7_chr2:73251226-73251432	JUND	178.468	0.536065	0.109498	4.89565	9.79828e-07	6.37711e-05
CCT7_ex12	CCT7_chr2:73251226-73251432	KATNB1	36.9745	-0.793795	0.25201	-3.14986	0.00163351	0.0243159
CCT7_ex12	CCT7_chr2:73251226-73251432	KCNG3	118.893	-0.763842	0.150209	-5.0852	3.6724e-07	2.69506e-05
CCT7_ex12	CCT7_chr2:73251226-73251432	KCNMB3	6.60571	1.1371	0.392186	2.89939	0.00373889	0.0441853
CCT7_ex12	CCT7_chr2:73251226-73251432	KCNQ5	23.3038	-1.79632	0.573195	-3.13387	0.00172519	0.025303
CCT7_ex12	CCT7_chr2:73251226-73251432	KHDC4	116.019	0.513715	0.101325	5.06998	3.97867e-07	2.86095e-05
CCT7_ex12	CCT7_chr2:73251226-73251432	KIAA0825	7.44409	1.15824	0.398107	2.90937	0.00362161	0.0431712
CCT7_ex12	CCT7_chr2:73251226-73251432	KIAA2026	59.9456	0.510938	0.150221	3.40124	0.0006708	0.0125392
CCT7_ex12	CCT7_chr2:73251226-73251432	KIF23-AS1	6.08485	1.29962	0.375919	3.45719	0.000545831	0.0107495
CCT7_ex12	CCT7_chr2:73251226-73251432	KITLG	37.2575	0.848521	0.187769	4.51896	6.21448e-06	0.000292409
CCT7_ex12	CCT7_chr2:73251226-73251432	KLHL24	22.8051	1.0033	0.239275	4.19309	2.75181e-05	0.00102236
CCT7_ex12	CCT7_chr2:73251226-73251432	KLHL5	158.094	0.557121	0.104012	5.3563	8.49446e-08	7.46216e-06
CCT7_ex12	CCT7_chr2:73251226-73251432	KLRD1	1.63534	3.08438	0.604263	5.10436	3.31918e-07	2.48701e-05
CCT7_ex12	CCT7_chr2:73251226-73251432	KLRG2	99.0446	-0.575433	0.153953	-3.73771	0.000185703	0.00470403
CCT7_ex12	CCT7_chr2:73251226-73251432	KLRK1-AS1	2.88614	1.56379	0.507916	3.07883	0.00207814	0.0290435
CCT7_ex12	CCT7_chr2:73251226-73251432	KPNB1-DT	18.9781	0.69986	0.238971	2.92864	0.00340451	0.041217
CCT7_ex12	CCT7_chr2:73251226-73251432	LAMA3	4.51214	1.49021	0.443463	3.36039	0.000778331	0.0139778
CCT7_ex12	CCT7_chr2:73251226-73251432	LAMC1	196.452	-0.529341	0.105171	-5.03316	4.82472e-07	3.38805e-05
CCT7_ex12	CCT7_chr2:73251226-73251432	LAMTOR5-AS1	63.7245	0.524234	0.138121	3.79548	0.00014736	0.00391636
CCT7_ex12	CCT7_chr2:73251226-73251432	LATS2-AS1	4.49846	1.23608	0.428915	2.88188	0.00395315	0.0459261
CCT7_ex12	CCT7_chr2:73251226-73251432	LCA5	22.5617	0.775943	0.230667	3.36392	0.000768451	0.0138422
CCT7_ex12	CCT7_chr2:73251226-73251432	LDAF1	35.234	0.579774	0.185029	3.13342	0.00172782	0.0253181
CCT7_ex12	CCT7_chr2:73251226-73251432	LDB2	273.176	-0.610919	0.110824	-5.51252	3.53723e-08	3.54379e-06
CCT7_ex12	CCT7_chr2:73251226-73251432	LGALSL	128.262	-0.55548	0.132308	-4.19839	2.68817e-05	0.00100289
CCT7_ex12	CCT7_chr2:73251226-73251432	LGR4-AS1	0.993761	2.15212	0.720388	2.98744	0.00281324	0.0359631
CCT7_ex12	CCT7_chr2:73251226-73251432	LHFPL6	306.325	0.507366	0.106628	4.75827	1.95258e-06	0.000108474
CCT7_ex12	CCT7_chr2:73251226-73251432	LHX1-DT	8.98333	1.44031	0.300959	4.78573	1.70371e-06	9.7692e-05
CCT7_ex12	CCT7_chr2:73251226-73251432	LIMCH1	148.978	0.84053	0.150217	5.59543	2.20076e-08	2.40774e-06
CCT7_ex12	CCT7_chr2:73251226-73251432	LIN28B-AS1	1.91454	1.94236	0.574537	3.38075	0.000722894	0.0132154
CCT7_ex12	CCT7_chr2:73251226-73251432	LINC00174	62.0062	-0.646181	0.206116	-3.13504	0.00171831	0.0252411
CCT7_ex12	CCT7_chr2:73251226-73251432	LINC00472	9.88952	1.34829	0.309305	4.35908	1.30608e-05	0.000545675
CCT7_ex12	CCT7_chr2:73251226-73251432	LINC00513	20.3839	0.978948	0.224527	4.36005	1.30031e-05	0.000545608
CCT7_ex12	CCT7_chr2:73251226-73251432	LINC00639	1.51508	2.6771	0.797367	3.35743	0.000786699	0.0140997
CCT7_ex12	CCT7_chr2:73251226-73251432	LINC00641	16.4458	0.77448	0.257809	3.00408	0.00266383	0.0344482
CCT7_ex12	CCT7_chr2:73251226-73251432	LINC00662	97.4859	0.702793	0.119569	5.87774	4.15895e-09	5.53481e-07
CCT7_ex12	CCT7_chr2:73251226-73251432	LINC00862	13.2611	1.24853	0.389074	3.20897	0.00133212	0.020939
CCT7_ex12	CCT7_chr2:73251226-73251432	LINC00907	12.7126	1.71155	0.313429	5.46073	4.7418e-08	4.54627e-06
CCT7_ex12	CCT7_chr2:73251226-73251432	LINC01004	96.3213	1.15061	0.115123	9.99461	1.60918e-23	9.56549e-20
CCT7_ex12	CCT7_chr2:73251226-73251432	LINC01138	9.95522	0.90744	0.316344	2.86853	0.0041239	0.047017
CCT7_ex12	CCT7_chr2:73251226-73251432	LINC01355	8.69825	1.14002	0.302373	3.77025	0.000163085	0.00425813
CCT7_ex12	CCT7_chr2:73251226-73251432	LINC01505	60.9703	0.686369	0.181031	3.79143	0.00014978	0.00396295
CCT7_ex12	CCT7_chr2:73251226-73251432	LINC01608	17.4431	-5.99235	1.983	-3.02187	0.00251221	0.0331363
CCT7_ex12	CCT7_chr2:73251226-73251432	LINC01619	32.1738	0.97018	0.20952	4.63048	3.64813e-06	0.000184298
CCT7_ex12	CCT7_chr2:73251226-73251432	LINC01895	4.94322	1.58128	0.392763	4.02603	5.67256e-05	0.0018194
CCT7_ex12	CCT7_chr2:73251226-73251432	LINC01905	6.9857	1.80781	0.349309	5.1754	2.27428e-07	1.77882e-05
CCT7_ex12	CCT7_chr2:73251226-73251432	LINC01934	9.43675	2.19453	0.364848	6.01491	1.79981e-09	2.70052e-07
CCT7_ex12	CCT7_chr2:73251226-73251432	LINC01963	7.03615	1.2234	0.327021	3.74105	0.000183255	0.00466424
CCT7_ex12	CCT7_chr2:73251226-73251432	LINC02135	1.41972	4.0683	0.791476	5.14015	2.74522e-07	2.08321e-05
CCT7_ex12	CCT7_chr2:73251226-73251432	LINC02211	11.5665	1.15282	0.327924	3.51551	0.000438912	0.00924098
CCT7_ex12	CCT7_chr2:73251226-73251432	LINC02228	28.2061	0.701496	0.198836	3.52801	0.00041869	0.0088887
CCT7_ex12	CCT7_chr2:73251226-73251432	LINC02245	33.5368	0.689194	0.18957	3.63555	0.000277384	0.00650867
CCT7_ex12	CCT7_chr2:73251226-73251432	LINC02259	2.06198	1.93218	0.608345	3.17612	0.00149259	0.022778
CCT7_ex12	CCT7_chr2:73251226-73251432	LINC02387	0.99753	3.04295	0.70584	4.3111	1.62443e-05	0.000647452
CCT7_ex12	CCT7_chr2:73251226-73251432	LINC02474	35.5828	0.632557	0.19455	3.25139	0.00114844	0.0186862
CCT7_ex12	CCT7_chr2:73251226-73251432	LINC02603	3.96652	1.47882	0.504646	2.93042	0.00338505	0.0411148
CCT7_ex12	CCT7_chr2:73251226-73251432	LINC02613	1.10848	3.07776	0.880327	3.49616	0.000472007	0.00969759
CCT7_ex12	CCT7_chr2:73251226-73251432	LINC02614	12.8841	1.24936	0.258801	4.82748	1.38273e-06	8.35873e-05
CCT7_ex12	CCT7_chr2:73251226-73251432	LINC02641	8.92783	2.66421	0.538243	4.94983	7.42779e-07	4.97969e-05
CCT7_ex12	CCT7_chr2:73251226-73251432	LINC02853	1.12307	4.51355	0.74263	6.0778	1.21846e-09	1.97534e-07
CCT7_ex12	CCT7_chr2:73251226-73251432	LINC02882	37.4962	0.673937	0.204932	3.28859	0.0010069	0.016876
CCT7_ex12	CCT7_chr2:73251226-73251432	LINC02940	1.10436	2.62105	0.760453	3.44669	0.000567497	0.0110362
CCT7_ex12	CCT7_chr2:73251226-73251432	LINC02951	6.39764	1.15804	0.343613	3.37019	0.000751153	0.0136131
CCT7_ex12	CCT7_chr2:73251226-73251432	LINC02955	3.49294	1.83352	0.493317	3.71671	0.000201834	0.00501295
CCT7_ex12	CCT7_chr2:73251226-73251432	LINC03051	4.21533	1.83739	0.604435	3.03985	0.00236698	0.0318088
CCT7_ex12	CCT7_chr2:73251226-73251432	LINC03061	18.4396	0.905247	0.24118	3.7534	0.000174449	0.00448264
CCT7_ex12	CCT7_chr2:73251226-73251432	LMO4	64.4076	0.708551	0.142065	4.9875	6.11671e-07	4.19536e-05
CCT7_ex12	CCT7_chr2:73251226-73251432	LMO7-AS1	4.91014	1.16585	0.392616	2.96944	0.00298341	0.0375054
CCT7_ex12	CCT7_chr2:73251226-73251432	LMTK2	75.743	0.593816	0.12231	4.85501	1.20379e-06	7.50601e-05
CCT7_ex12	CCT7_chr2:73251226-73251432	LPP	134.103	1.19395	0.120214	9.93187	3.02514e-23	1.34868e-19
CCT7_ex12	CCT7_chr2:73251226-73251432	LRFN4	35.4539	-0.766231	0.253256	-3.02552	0.00248205	0.03286
CCT7_ex12	CCT7_chr2:73251226-73251432	LRGUK	6.01295	1.80082	0.364387	4.94206	7.73021e-07	5.14376e-05
CCT7_ex12	CCT7_chr2:73251226-73251432	LRP8	61.7802	-0.695065	0.187493	-3.70715	0.000209606	0.00517
CCT7_ex12	CCT7_chr2:73251226-73251432	LRPAP1	70.8921	-0.634223	0.174047	-3.64398	0.000268457	0.00634934
CCT7_ex12	CCT7_chr2:73251226-73251432	LRRC37B	25.9308	0.654141	0.211628	3.09099	0.00199492	0.0281898
CCT7_ex12	CCT7_chr2:73251226-73251432	LRRC57	18.7167	0.746105	0.228449	3.26596	0.00109093	0.0179969
CCT7_ex12	CCT7_chr2:73251226-73251432	LRRC66	2.70409	1.91111	0.466076	4.10043	4.12382e-05	0.00139545
CCT7_ex12	CCT7_chr2:73251226-73251432	LRRC69	27.3801	0.650133	0.209308	3.1061	0.00189571	0.0271755
CCT7_ex12	CCT7_chr2:73251226-73251432	LRRIQ1	7.83207	1.3095	0.328186	3.99012	6.60392e-05	0.00206248
CCT7_ex12	CCT7_chr2:73251226-73251432	LRRK1	83.4143	-0.507415	0.157753	-3.21652	0.00129754	0.0204998
CCT7_ex12	CCT7_chr2:73251226-73251432	LRRN1	52.6128	0.719481	0.157056	4.58106	4.62632e-06	0.000226651
CCT7_ex12	CCT7_chr2:73251226-73251432	LRRTM4	78.8895	-0.658204	0.21174	-3.10855	0.00188008	0.0269948
CCT7_ex12	CCT7_chr2:73251226-73251432	LY96	6.41426	1.25523	0.402689	3.11712	0.0018263	0.0264139
CCT7_ex12	CCT7_chr2:73251226-73251432	LYST	25.6166	0.626079	0.21039	2.97581	0.0029222	0.0369848
CCT7_ex12	CCT7_chr2:73251226-73251432	MACROD1	80.0025	-0.584303	0.164939	-3.54255	0.000396282	0.00851433
CCT7_ex12	CCT7_chr2:73251226-73251432	MAFF	2.75702	1.55023	0.524884	2.95347	0.00314227	0.0390495
CCT7_ex12	CCT7_chr2:73251226-73251432	MAFG	50.7716	0.831891	0.146248	5.68823	1.28359e-08	1.48639e-06
CCT7_ex12	CCT7_chr2:73251226-73251432	MALAT1	10249.4	0.684905	0.0795021	8.61493	6.99842e-18	5.67285e-15
CCT7_ex12	CCT7_chr2:73251226-73251432	MAP2K3	54.3502	-0.632376	0.197733	-3.19813	0.00138321	0.0215303
CCT7_ex12	CCT7_chr2:73251226-73251432	MAPKBP1	33.6471	0.620973	0.183425	3.38542	0.000710687	0.0130791
CCT7_ex12	CCT7_chr2:73251226-73251432	MATN3	1.97692	1.7771	0.600934	2.95724	0.00310409	0.038683
CCT7_ex12	CCT7_chr2:73251226-73251432	MCRIP2	89.3267	-0.556424	0.153988	-3.61343	0.000302177	0.00692131
CCT7_ex12	CCT7_chr2:73251226-73251432	METRN	22.9683	-1.11423	0.359018	-3.10356	0.00191205	0.0273876
CCT7_ex12	CCT7_chr2:73251226-73251432	METTL4	44.4042	0.511361	0.166639	3.06868	0.00215007	0.0296766
CCT7_ex12	CCT7_chr2:73251226-73251432	METTL8	124.136	-0.55209	0.132046	-4.18105	2.90162e-05	0.0010647
CCT7_ex12	CCT7_chr2:73251226-73251432	MGAM	2.15407	3.23355	0.608486	5.3141	1.07188e-07	9.23423e-06
CCT7_ex12	CCT7_chr2:73251226-73251432	MIER3	39.9657	0.616158	0.16467	3.74176	0.000182734	0.00466424
CCT7_ex12	CCT7_chr2:73251226-73251432	MIR2052HG	6.23116	1.56777	0.414047	3.78644	0.000152819	0.00401951
CCT7_ex12	CCT7_chr2:73251226-73251432	MIR29B2CHG	25.7936	0.656484	0.207178	3.16869	0.00153127	0.0232401
CCT7_ex12	CCT7_chr2:73251226-73251432	MIR3667HG	202.201	-0.61282	0.119084	-5.1461	2.65958e-07	2.04432e-05
CCT7_ex12	CCT7_chr2:73251226-73251432	MIR4432HG	30.2546	-1.06723	0.325994	-3.27377	0.00106125	0.0175396
CCT7_ex12	CCT7_chr2:73251226-73251432	MIR4435-2HG	16.5473	1.12107	0.265579	4.22121	2.42989e-05	0.000920006
CCT7_ex12	CCT7_chr2:73251226-73251432	MIR99AHG	238.025	-0.604096	0.127326	-4.74448	2.09044e-06	0.000114002
CCT7_ex12	CCT7_chr2:73251226-73251432	MIRLET7A1HG	44.2216	0.578644	0.161672	3.57913	0.00034474	0.00768469
CCT7_ex12	CCT7_chr2:73251226-73251432	MIRLET7IHG	21.1817	0.925227	0.21153	4.37398	1.22002e-05	0.000519249
CCT7_ex12	CCT7_chr2:73251226-73251432	MKRN3	27.3099	0.745442	0.208914	3.56818	0.000359473	0.00789469
CCT7_ex12	CCT7_chr2:73251226-73251432	MMP24	24.9583	0.970256	0.206153	4.70649	2.52018e-06	0.00013336
CCT7_ex12	CCT7_chr2:73251226-73251432	MOB3B	167.545	-0.663938	0.123768	-5.36437	8.12342e-08	7.17154e-06
CCT7_ex12	CCT7_chr2:73251226-73251432	MOK	20.2549	0.796828	0.233951	3.40597	0.000659298	0.0123922
CCT7_ex12	CCT7_chr2:73251226-73251432	MPDZ	35.9259	0.761598	0.207957	3.66228	0.000249982	0.0059838
CCT7_ex12	CCT7_chr2:73251226-73251432	MRPL12	120.416	-0.88038	0.144109	-6.10913	1.00174e-09	1.84166e-07
CCT7_ex12	CCT7_chr2:73251226-73251432	MRPL28	81.5978	-0.501535	0.158341	-3.16744	0.00153788	0.023281
CCT7_ex12	CCT7_chr2:73251226-73251432	MRPS12	210.335	-0.615666	0.101277	-6.07904	1.20904e-09	1.97534e-07
CCT7_ex12	CCT7_chr2:73251226-73251432	MRPS17	150.235	-0.536863	0.115838	-4.6346	3.57632e-06	0.000181183
CCT7_ex12	CCT7_chr2:73251226-73251432	MSH6	129.061	-0.682118	0.135194	-5.04548	4.52389e-07	3.21413e-05
CCT7_ex12	CCT7_chr2:73251226-73251432	MSRB3	56.2621	0.559202	0.15226	3.67268	0.000240018	0.00577631
CCT7_ex12	CCT7_chr2:73251226-73251432	MTA1	71.1789	-0.559159	0.168509	-3.31828	0.000905741	0.0156563
CCT7_ex12	CCT7_chr2:73251226-73251432	MTARC1	50.5737	-0.574504	0.20184	-2.84634	0.00442251	0.0495705
CCT7_ex12	CCT7_chr2:73251226-73251432	MTERF1	37.1248	0.545844	0.174711	3.12427	0.00178247	0.0258695
CCT7_ex12	CCT7_chr2:73251226-73251432	MTLN	69.8474	-0.602871	0.173705	-3.47065	0.000519191	0.0103914
CCT7_ex12	CCT7_chr2:73251226-73251432	MYBBP1A	89.9102	-0.587436	0.151109	-3.8875	0.000101283	0.00290384
CCT7_ex12	CCT7_chr2:73251226-73251432	MYL9	23.512	1.34792	0.247142	5.45406	4.92335e-08	4.65359e-06
CCT7_ex12	CCT7_chr2:73251226-73251432	MYOF	27.0788	1.28939	0.265938	4.84847	1.24418e-06	7.70399e-05
CCT7_ex12	CCT7_chr2:73251226-73251432	MYOM1	211.289	0.832626	0.10975	7.58657	3.28492e-14	1.33136e-11
CCT7_ex12	CCT7_chr2:73251226-73251432	MYRFL	7.92303	1.83866	0.302174	6.08476	1.16664e-09	1.96271e-07
CCT7_ex12	CCT7_chr2:73251226-73251432	N4BP2L1	5.14078	2.0161	0.392194	5.14057	2.73912e-07	2.08321e-05
CCT7_ex12	CCT7_chr2:73251226-73251432	NAA10	147.898	-0.7389	0.133211	-5.54683	2.90903e-08	3.05157e-06
CCT7_ex12	CCT7_chr2:73251226-73251432	NBR2	27.0454	0.7714	0.207849	3.71134	0.000206165	0.00509216
CCT7_ex12	CCT7_chr2:73251226-73251432	NCS1	73.7355	-0.57168	0.167461	-3.41382	0.000640589	0.0121657
CCT7_ex12	CCT7_chr2:73251226-73251432	NDST3	8.87739	1.83855	0.310674	5.91794	3.26004e-09	4.40426e-07
CCT7_ex12	CCT7_chr2:73251226-73251432	NEBL	35.0756	1.25749	0.236934	5.30735	1.11228e-07	9.4906e-06
CCT7_ex12	CCT7_chr2:73251226-73251432	NEDD9	69.7956	0.999986	0.143063	6.98984	2.75206e-12	8.17959e-10
CCT7_ex12	CCT7_chr2:73251226-73251432	NHSL1-AS1	6.89354	2.08005	0.329342	6.31579	2.68782e-10	5.63905e-08
CCT7_ex12	CCT7_chr2:73251226-73251432	NIBAN1	32.8957	1.1914	0.211176	5.64174	1.68336e-08	1.91206e-06
CCT7_ex12	CCT7_chr2:73251226-73251432	NINJ1	11.5542	0.922473	0.280183	3.2924	0.000993359	0.0167435
CCT7_ex12	CCT7_chr2:73251226-73251432	NIPBL-DT	9.71569	0.927973	0.317726	2.92067	0.00349283	0.0420011
CCT7_ex12	CCT7_chr2:73251226-73251432	NKAIN2	89.0156	0.91253	0.23774	3.83835	0.000123863	0.00340958
CCT7_ex12	CCT7_chr2:73251226-73251432	NLGN1	889.475	-0.587042	0.107724	-5.44952	5.05055e-08	4.71552e-06
CCT7_ex12	CCT7_chr2:73251226-73251432	NME3	86.1531	-0.666035	0.161051	-4.13556	3.54088e-05	0.00124792
CCT7_ex12	CCT7_chr2:73251226-73251432	NMRK1	5.66891	1.26599	0.386475	3.27574	0.00105385	0.0174496
CCT7_ex12	CCT7_chr2:73251226-73251432	NOXRED1	2.89058	1.53202	0.520336	2.94429	0.00323701	0.0398107
CCT7_ex12	CCT7_chr2:73251226-73251432	NPAS3	39.7596	1.46212	0.243091	6.01471	1.80206e-09	2.70052e-07
CCT7_ex12	CCT7_chr2:73251226-73251432	NPM3	244.208	-0.565546	0.0951045	-5.94658	2.7381e-09	3.84476e-07
CCT7_ex12	CCT7_chr2:73251226-73251432	NPSR1-AS1	93.431	0.649124	0.141233	4.59613	4.3042e-06	0.000213807
CCT7_ex12	CCT7_chr2:73251226-73251432	NPTX1	70.1867	-0.653959	0.189613	-3.44892	0.000562839	0.0109808
CCT7_ex12	CCT7_chr2:73251226-73251432	NPY	1.33334	2.62401	0.607151	4.32184	1.54735e-05	0.000621485
CCT7_ex12	CCT7_chr2:73251226-73251432	NR1D2	46.0992	0.700381	0.16616	4.21511	2.49659e-05	0.000943255
CCT7_ex12	CCT7_chr2:73251226-73251432	NR2F2	66.1951	0.613469	0.156511	3.91964	8.86804e-05	0.00261654
CCT7_ex12	CCT7_chr2:73251226-73251432	NR2F2-AS1	14.7389	1.04792	0.301388	3.47697	0.000507111	0.0101954
CCT7_ex12	CCT7_chr2:73251226-73251432	NR3C1	1.88804	3.22687	0.579552	5.56787	2.57872e-08	2.75368e-06
CCT7_ex12	CCT7_chr2:73251226-73251432	NR6A1	188.944	0.511663	0.0986207	5.18819	2.12347e-07	1.68302e-05
CCT7_ex12	CCT7_chr2:73251226-73251432	NRP2	32.6036	0.627121	0.197455	3.17601	0.00149316	0.022778
CCT7_ex12	CCT7_chr2:73251226-73251432	NTHL1	61.2591	-0.695772	0.19178	-3.62796	0.00028567	0.006668
CCT7_ex12	CCT7_chr2:73251226-73251432	NTN4	40.3964	0.621231	0.196353	3.16385	0.00155699	0.0234707
CCT7_ex12	CCT7_chr2:73251226-73251432	NTRK1	2.8792	2.13197	0.454906	4.68661	2.77764e-06	0.000146117
CCT7_ex12	CCT7_chr2:73251226-73251432	NUAK2	6.15206	1.69611	0.33328	5.08916	3.59659e-07	2.66133e-05
CCT7_ex12	CCT7_chr2:73251226-73251432	NUDT8	28.2214	-0.856485	0.292313	-2.93003	0.00338934	0.0411148
CCT7_ex12	CCT7_chr2:73251226-73251432	NUP210L	31.582	1.10072	0.200688	5.48473	4.14092e-08	4.07983e-06
CCT7_ex12	CCT7_chr2:73251226-73251432	NUPR1	2.9568	2.74749	0.647311	4.24447	2.19111e-05	0.000840304
CCT7_ex12	CCT7_chr2:73251226-73251432	OCIAD2	90.5709	0.510562	0.127266	4.01177	6.02649e-05	0.00192255
CCT7_ex12	CCT7_chr2:73251226-73251432	OSMR-DT	7.47984	1.03238	0.350885	2.94221	0.00325882	0.0400514
CCT7_ex12	CCT7_chr2:73251226-73251432	PABIR2	31.5558	-0.791772	0.270441	-2.9277	0.00341476	0.0412851
CCT7_ex12	CCT7_chr2:73251226-73251432	PAX6	3.43059	2.22373	0.436526	5.09417	3.50279e-07	2.60272e-05
CCT7_ex12	CCT7_chr2:73251226-73251432	PCBP1	574.295	-0.633827	0.0675659	-9.38086	6.54352e-21	1.25545e-17
CCT7_ex12	CCT7_chr2:73251226-73251432	PCDH9	54.2297	0.726841	0.236715	3.07053	0.00213679	0.0295849
CCT7_ex12	CCT7_chr2:73251226-73251432	PCK2	18.2665	0.739232	0.257572	2.87001	0.00410461	0.047017
CCT7_ex12	CCT7_chr2:73251226-73251432	PCLO	146.794	0.672085	0.1101	6.1043	1.03251e-09	1.85987e-07
CCT7_ex12	CCT7_chr2:73251226-73251432	PDC-AS1	10.1632	1.20333	0.323573	3.71888	0.000200107	0.00498395
CCT7_ex12	CCT7_chr2:73251226-73251432	PDE4D	7.22179	1.66589	0.555006	3.00157	0.00268592	0.0346584
CCT7_ex12	CCT7_chr2:73251226-73251432	PDE9A	6.24117	1.1624	0.38028	3.0567	0.00223786	0.0305572
CCT7_ex12	CCT7_chr2:73251226-73251432	PDGFA	2.61161	1.86374	0.543773	3.42742	0.000609347	0.0117222
CCT7_ex12	CCT7_chr2:73251226-73251432	PDIA4	148.8	-0.52809	0.118459	-4.45799	8.27335e-06	0.000376475
CCT7_ex12	CCT7_chr2:73251226-73251432	PDIA6	509.406	-0.551814	0.0708385	-7.78974	6.71469e-15	3.07034e-12
CCT7_ex12	CCT7_chr2:73251226-73251432	PDRG1	60.5111	0.682142	0.133638	5.10438	3.31879e-07	2.48701e-05
CCT7_ex12	CCT7_chr2:73251226-73251432	PELI2	129.005	0.70151	0.110913	6.32484	2.53495e-10	5.38164e-08
CCT7_ex12	CCT7_chr2:73251226-73251432	PEX5L	17.567	1.57208	0.301808	5.20888	1.8998e-07	1.5249e-05
CCT7_ex12	CCT7_chr2:73251226-73251432	PFAS	70.9178	-0.506319	0.165637	-3.0568	0.00223713	0.0305572
CCT7_ex12	CCT7_chr2:73251226-73251432	PFKL	29.265	-0.90673	0.29435	-3.08044	0.00206693	0.0289482
CCT7_ex12	CCT7_chr2:73251226-73251432	PFKM	50.6568	-0.586286	0.205096	-2.8586	0.00425518	0.0480878
CCT7_ex12	CCT7_chr2:73251226-73251432	PGLS-DT	8.36699	1.03046	0.355914	2.89525	0.00378856	0.0445406
CCT7_ex12	CCT7_chr2:73251226-73251432	PGM2	71.3277	-0.834161	0.186975	-4.46135	8.14435e-06	0.000373363
CCT7_ex12	CCT7_chr2:73251226-73251432	PHACTR2	137.719	0.942265	0.103905	9.06852	1.20644e-19	1.4343e-16
CCT7_ex12	CCT7_chr2:73251226-73251432	PHGDH	171.073	0.590448	0.0968333	6.09757	1.07693e-09	1.90148e-07
CCT7_ex12	CCT7_chr2:73251226-73251432	PHLDA1	32.307	1.02102	0.198189	5.15175	2.58071e-07	1.99229e-05
CCT7_ex12	CCT7_chr2:73251226-73251432	PHLDB2	14.3866	1.28739	0.243458	5.28791	1.23721e-07	1.04072e-05
CCT7_ex12	CCT7_chr2:73251226-73251432	PIK3CA	50.4976	0.589491	0.153323	3.84477	0.000120667	0.00335703
CCT7_ex12	CCT7_chr2:73251226-73251432	PIM1	33.4472	0.633556	0.200516	3.15963	0.00157971	0.0237129
CCT7_ex12	CCT7_chr2:73251226-73251432	PINK1-AS	6.98545	1.036	0.355242	2.91633	0.00354171	0.0424457
CCT7_ex12	CCT7_chr2:73251226-73251432	PLA2G4A	48.9631	-0.692399	0.22555	-3.06983	0.00214182	0.0296086
CCT7_ex12	CCT7_chr2:73251226-73251432	PLAC8L1	20.8528	0.883787	0.247097	3.57668	0.000347985	0.00774734
CCT7_ex12	CCT7_chr2:73251226-73251432	PLCB3	27.1078	-0.93951	0.305116	-3.07919	0.00207564	0.0290313
CCT7_ex12	CCT7_chr2:73251226-73251432	PLCL1	4.46737	1.84554	0.548058	3.36742	0.000758759	0.0137092
CCT7_ex12	CCT7_chr2:73251226-73251432	PLEKHH2	12.259	0.924604	0.288678	3.20289	0.00136058	0.0212277
CCT7_ex12	CCT7_chr2:73251226-73251432	PMAIP1	51.6651	0.961253	0.149709	6.42081	1.35548e-10	3.09902e-08
CCT7_ex12	CCT7_chr2:73251226-73251432	PNO1	194.453	-0.573792	0.106023	-5.41196	6.23372e-08	5.61444e-06
CCT7_ex12	CCT7_chr2:73251226-73251432	PNPLA7	7.11335	1.52647	0.352904	4.32546	1.52217e-05	0.000615531
CCT7_ex12	CCT7_chr2:73251226-73251432	PNPT1	209.143	-0.582865	0.101501	-5.74247	9.33036e-09	1.13189e-06
CCT7_ex12	CCT7_chr2:73251226-73251432	PNRC1	24.3731	0.861299	0.236291	3.64508	0.000267311	0.00633905
CCT7_ex12	CCT7_chr2:73251226-73251432	POLN	27.6569	0.928778	0.192305	4.82972	1.36727e-06	8.3502e-05
CCT7_ex12	CCT7_chr2:73251226-73251432	POLR3G	81.01	-0.636028	0.163721	-3.88483	0.000102401	0.00292178
CCT7_ex12	CCT7_chr2:73251226-73251432	POLR3K	323.261	-0.508055	0.0831884	-6.10728	1.0134e-09	1.84409e-07
CCT7_ex12	CCT7_chr2:73251226-73251432	PPM1G	707.933	-0.561492	0.0571344	-9.82757	8.56627e-23	3.05525e-19
CCT7_ex12	CCT7_chr2:73251226-73251432	PPP1R15A	20.1613	1.06501	0.245593	4.3365	1.4477e-05	0.000590772
CCT7_ex12	CCT7_chr2:73251226-73251432	PPP1R3F	8.3881	1.18211	0.327699	3.6073	0.000309404	0.00705576
CCT7_ex12	CCT7_chr2:73251226-73251432	PPP2R3A	60.2456	0.557088	0.151355	3.68067	0.00023262	0.00562103
CCT7_ex12	CCT7_chr2:73251226-73251432	PRANCR	55.494	0.866266	0.140764	6.15404	7.55329e-10	1.44836e-07
CCT7_ex12	CCT7_chr2:73251226-73251432	PRDM1	3.362	1.50936	0.518348	2.91187	0.00359266	0.0429365
CCT7_ex12	CCT7_chr2:73251226-73251432	PRICKLE1	153.878	0.752169	0.1058	7.10938	1.16567e-12	3.99759e-10
CCT7_ex12	CCT7_chr2:73251226-73251432	PRKCZ	32.493	-0.897932	0.281453	-3.19034	0.00142107	0.021941
CCT7_ex12	CCT7_chr2:73251226-73251432	PRKN	34.2457	0.656536	0.222349	2.95272	0.00314983	0.0390867
CCT7_ex12	CCT7_chr2:73251226-73251432	PSMB10	55.4905	-0.724754	0.197093	-3.67721	0.000235796	0.00569007
CCT7_ex12	CCT7_chr2:73251226-73251432	PTGER4P2-CDK2AP2P2	1.29757	2.04042	0.705018	2.89414	0.00380204	0.0446653
CCT7_ex12	CCT7_chr2:73251226-73251432	PTPN18	21.6253	-1.3881	0.397201	-3.4947	0.000474592	0.00973924
CCT7_ex12	CCT7_chr2:73251226-73251432	PTPN3	18.1923	0.754262	0.235262	3.20605	0.00134571	0.021014
CCT7_ex12	CCT7_chr2:73251226-73251432	PTPRG-AS1	3.20994	1.42392	0.473897	3.0047	0.00265842	0.0344474
CCT7_ex12	CCT7_chr2:73251226-73251432	PURG	8.2597	1.36611	0.326858	4.17952	2.92126e-05	0.00106971
CCT7_ex12	CCT7_chr2:73251226-73251432	PUS7L	103.89	-0.519731	0.139545	-3.72446	0.000195734	0.00490932
CCT7_ex12	CCT7_chr2:73251226-73251432	PXDC1	6.18009	1.6679	0.333478	5.00152	5.68809e-07	3.93161e-05
CCT7_ex12	CCT7_chr2:73251226-73251432	PXK	42.3014	0.676884	0.162823	4.15718	3.22204e-05	0.00115844
CCT7_ex12	CCT7_chr2:73251226-73251432	RAB1A	248.165	-0.522362	0.0962717	-5.42592	5.76578e-08	5.27288e-06
CCT7_ex12	CCT7_chr2:73251226-73251432	RAB27A	25.9894	0.778191	0.195387	3.98282	6.81024e-05	0.00211212
CCT7_ex12	CCT7_chr2:73251226-73251432	RAB33B-AS1	45.346	0.623301	0.171359	3.63739	0.000275412	0.00647092
CCT7_ex12	CCT7_chr2:73251226-73251432	RANBP17	2.46735	2.0032	0.550317	3.64008	0.000272557	0.00642074
CCT7_ex12	CCT7_chr2:73251226-73251432	RANBP3-DT	7.85612	1.49314	0.325358	4.58922	4.449e-06	0.000218565
CCT7_ex12	CCT7_chr2:73251226-73251432	RAP2B	51.7069	-0.675141	0.208914	-3.23167	0.00123069	0.0197364
CCT7_ex12	CCT7_chr2:73251226-73251432	RARRES1	23.4949	0.759926	0.215706	3.52297	0.000426737	0.00903801
CCT7_ex12	CCT7_chr2:73251226-73251432	RASGRF2	6.04698	1.61773	0.394228	4.10353	4.06896e-05	0.00138477
CCT7_ex12	CCT7_chr2:73251226-73251432	RBFA	103.467	-0.505029	0.138636	-3.64283	0.000269658	0.00636929
CCT7_ex12	CCT7_chr2:73251226-73251432	RBM12	57.6827	-0.557854	0.18131	-3.0768	0.00209238	0.0291739
CCT7_ex12	CCT7_chr2:73251226-73251432	RBMS3	128.145	0.789607	0.222931	3.54193	0.000397212	0.00852404
CCT7_ex12	CCT7_chr2:73251226-73251432	RBPJ	276.61	0.552639	0.0701405	7.87902	3.29966e-15	1.59035e-12
CCT7_ex12	CCT7_chr2:73251226-73251432	RFTN2	16.8751	0.90981	0.260187	3.49676	0.00047095	0.00969759
CCT7_ex12	CCT7_chr2:73251226-73251432	RGS2	26.9612	1.18528	0.194762	6.08577	1.15935e-09	1.96271e-07
CCT7_ex12	CCT7_chr2:73251226-73251432	RGS20	31.6582	1.04138	0.197346	5.27693	1.31368e-07	1.08962e-05
CCT7_ex12	CCT7_chr2:73251226-73251432	RHBDL2	5.54902	1.80932	0.383433	4.71875	2.373e-06	0.000127463
CCT7_ex12	CCT7_chr2:73251226-73251432	RILPL2	37.7683	0.517039	0.179623	2.87847	0.00399605	0.0462138
CCT7_ex12	CCT7_chr2:73251226-73251432	RIPK2-DT	55.6557	0.986187	0.153397	6.429	1.28447e-10	3.01395e-08
CCT7_ex12	CCT7_chr2:73251226-73251432	RNASEH1	166.217	-0.534863	0.112617	-4.74939	2.0403e-06	0.000111953
CCT7_ex12	CCT7_chr2:73251226-73251432	RND3	6.2629	1.36047	0.420922	3.23212	0.00122875	0.0197364
CCT7_ex12	CCT7_chr2:73251226-73251432	RNF139-DT	5.61073	1.16891	0.396992	2.94443	0.0032355	0.0398107
CCT7_ex12	CCT7_chr2:73251226-73251432	RNF146	35.7946	0.59632	0.179201	3.32767	0.000875761	0.0152813
CCT7_ex12	CCT7_chr2:73251226-73251432	RNPC3	42.8648	0.526058	0.174485	3.01491	0.00257055	0.0336075
CCT7_ex12	CCT7_chr2:73251226-73251432	RORA	135.308	0.909855	0.130681	6.96242	3.34478e-12	9.62055e-10
CCT7_ex12	CCT7_chr2:73251226-73251432	RPL22L1	406.326	-1.21706	0.113602	-10.7134	8.81028e-27	1.57114e-22
CCT7_ex12	CCT7_chr2:73251226-73251432	RPS6KA5	35.9186	0.671648	0.188921	3.55519	0.000377712	0.00823441
CCT7_ex12	CCT7_chr2:73251226-73251432	RRAGC-DT	35.0714	0.797184	0.207569	3.84058	0.000122745	0.00339367
CCT7_ex12	CCT7_chr2:73251226-73251432	RRH	7.8547	1.56279	0.35393	4.41554	1.0076e-05	0.00044458
CCT7_ex12	CCT7_chr2:73251226-73251432	RRM2	266.313	-0.689398	0.0978806	-7.04326	1.87793e-12	5.67612e-10
CCT7_ex12	CCT7_chr2:73251226-73251432	RRP7A	77.5558	-0.61847	0.162607	-3.80347	0.000142681	0.00381485
CCT7_ex12	CCT7_chr2:73251226-73251432	RRP9	65.0869	-0.578677	0.175842	-3.29088	0.000998729	0.0168022
CCT7_ex12	CCT7_chr2:73251226-73251432	RSPH6A	1.04773	2.90955	0.715415	4.06694	4.76341e-05	0.00156844
CCT7_ex12	CCT7_chr2:73251226-73251432	RSPH9	2.40002	1.91499	0.521854	3.66958	0.000242945	0.00583101
CCT7_ex12	CCT7_chr2:73251226-73251432	RUNDC3B	4.94521	1.41547	0.437385	3.2362	0.0012113	0.0195133
CCT7_ex12	CCT7_chr2:73251226-73251432	RWDD3-DT	3.27054	1.57466	0.476241	3.30645	0.000944875	0.0161089
CCT7_ex12	CCT7_chr2:73251226-73251432	RXRB	10.3299	0.920837	0.300729	3.06202	0.00219852	0.0301586
CCT7_ex12	CCT7_chr2:73251226-73251432	RYR2	84.2948	-0.694437	0.21125	-3.28728	0.00101162	0.0169392
CCT7_ex12	CCT7_chr2:73251226-73251432	S1PR3	1.42705	1.94733	0.606875	3.20878	0.00133298	0.020939
CCT7_ex12	CCT7_chr2:73251226-73251432	SALL4	2.09589	1.98064	0.532752	3.71775	0.000201001	0.00499925
CCT7_ex12	CCT7_chr2:73251226-73251432	SAMD4A	187.815	0.602384	0.121578	4.95471	7.2438e-07	4.87466e-05
CCT7_ex12	CCT7_chr2:73251226-73251432	SAMD4A-AS1	9.45684	1.4478	0.284622	5.08674	3.64263e-07	2.68426e-05
CCT7_ex12	CCT7_chr2:73251226-73251432	SAMHD1	69.3889	-0.545572	0.183366	-2.97532	0.00292687	0.0369914
CCT7_ex12	CCT7_chr2:73251226-73251432	SAP30L	24.1321	0.64183	0.210826	3.04436	0.00233173	0.0314299
CCT7_ex12	CCT7_chr2:73251226-73251432	SAT1	36.4648	0.765605	0.201531	3.79894	0.000145316	0.00387936
CCT7_ex12	CCT7_chr2:73251226-73251432	SCARB1	112.386	-0.901643	0.154736	-5.82699	5.64372e-09	7.40033e-07
CCT7_ex12	CCT7_chr2:73251226-73251432	SCG5	12.3053	1.33793	0.288667	4.63484	3.57216e-06	0.000181183
CCT7_ex12	CCT7_chr2:73251226-73251432	SCGB3A2	46.4771	-1.13928	0.257177	-4.42995	9.42546e-06	0.000421264
CCT7_ex12	CCT7_chr2:73251226-73251432	SCHIP1	37.4449	0.733177	0.17405	4.21245	2.52611e-05	0.000952391
CCT7_ex12	CCT7_chr2:73251226-73251432	SCN9A	18.2195	-1.39824	0.453932	-3.08028	0.00206807	0.0289482
CCT7_ex12	CCT7_chr2:73251226-73251432	SCO2	45.553	-0.809691	0.224893	-3.60034	0.000317807	0.00720135
CCT7_ex12	CCT7_chr2:73251226-73251432	SCYL2	74.8515	0.500311	0.129356	3.86769	0.000109869	0.00310246
CCT7_ex12	CCT7_chr2:73251226-73251432	SDF2L1	129.855	-0.540051	0.13223	-4.08416	4.42363e-05	0.00148005
CCT7_ex12	CCT7_chr2:73251226-73251432	SDHAF3	150.041	-0.681187	0.123872	-5.49914	3.81657e-08	3.80228e-06
CCT7_ex12	CCT7_chr2:73251226-73251432	SDK1	36.2129	0.840693	0.212871	3.94931	7.83775e-05	0.00236498
CCT7_ex12	CCT7_chr2:73251226-73251432	SEL1L3	29.8134	1.31896	0.185644	7.1048	1.20497e-12	4.0544e-10
CCT7_ex12	CCT7_chr2:73251226-73251432	SEMA4A	2.56433	1.97391	0.495981	3.9798	6.89722e-05	0.00213538
CCT7_ex12	CCT7_chr2:73251226-73251432	SERPINE3	4.04164	2.50951	0.413309	6.07175	1.2652e-09	2.03265e-07
CCT7_ex12	CCT7_chr2:73251226-73251432	SESN2	35.8054	1.16966	0.196023	5.96693	2.4176e-09	3.47686e-07
CCT7_ex12	CCT7_chr2:73251226-73251432	SF1-DT	5.47401	1.33924	0.383944	3.48813	0.000486417	0.00989084
CCT7_ex12	CCT7_chr2:73251226-73251432	SGO1-AS1	16.0289	0.846393	0.282815	2.99274	0.00276483	0.0354458
CCT7_ex12	CCT7_chr2:73251226-73251432	SH3BP5	7.50282	1.35841	0.374879	3.62359	0.000290543	0.00671622
CCT7_ex12	CCT7_chr2:73251226-73251432	SH3PXD2A	7.48885	1.23278	0.350175	3.52045	0.000430811	0.00910266
CCT7_ex12	CCT7_chr2:73251226-73251432	SHMT2	127.741	0.526416	0.10436	5.04426	4.55291e-07	3.22191e-05
CCT7_ex12	CCT7_chr2:73251226-73251432	SIN3B	51.35	0.525675	0.150971	3.48197	0.000497741	0.0100493
CCT7_ex12	CCT7_chr2:73251226-73251432	SIPA1L2	120.016	0.600449	0.113899	5.27177	1.35114e-07	1.1155e-05
CCT7_ex12	CCT7_chr2:73251226-73251432	SIX3	49.6881	-0.8486	0.227347	-3.73262	0.000189499	0.00478659
CCT7_ex12	CCT7_chr2:73251226-73251432	SKIL	60.6457	0.508889	0.146815	3.46618	0.000527911	0.0104836
CCT7_ex12	CCT7_chr2:73251226-73251432	SLC16A4	40.9544	0.656802	0.166195	3.95201	7.74982e-05	0.00234639
CCT7_ex12	CCT7_chr2:73251226-73251432	SLC16A6	7.10828	1.07676	0.357654	3.01063	0.00260704	0.0339601
CCT7_ex12	CCT7_chr2:73251226-73251432	SLC1A3	64.3489	-0.758194	0.192708	-3.93441	8.34015e-05	0.00248297
CCT7_ex12	CCT7_chr2:73251226-73251432	SLC25A48	7.11795	1.27973	0.372928	3.43156	0.00060011	0.0115695
CCT7_ex12	CCT7_chr2:73251226-73251432	SLC27A6	12.5092	1.18982	0.290578	4.09467	4.22779e-05	0.00142792
CCT7_ex12	CCT7_chr2:73251226-73251432	SLC35A1	41.2603	0.569993	0.161362	3.53239	0.000411818	0.00877414
CCT7_ex12	CCT7_chr2:73251226-73251432	SLC38A2	112.468	0.83442	0.102478	8.14241	3.8748e-16	2.38273e-13
CCT7_ex12	CCT7_chr2:73251226-73251432	SLC38A4-AS1	38.2819	1.13678	0.186912	6.08188	1.18785e-09	1.97534e-07
CCT7_ex12	CCT7_chr2:73251226-73251432	SLC43A2	18.2788	0.77807	0.240761	3.23171	0.00123051	0.0197364
CCT7_ex12	CCT7_chr2:73251226-73251432	SLC7A11	80.6568	1.15546	0.177662	6.50368	7.83801e-11	1.94132e-08
CCT7_ex12	CCT7_chr2:73251226-73251432	SLCO5A1	110.478	-0.510779	0.151172	-3.37879	0.000728049	0.0132754
CCT7_ex12	CCT7_chr2:73251226-73251432	SLFN5	3.80269	1.96711	0.454867	4.32459	1.52817e-05	0.000615904
CCT7_ex12	CCT7_chr2:73251226-73251432	SLIT2	160.201	0.753805	0.155361	4.85195	1.22256e-06	7.59646e-05
CCT7_ex12	CCT7_chr2:73251226-73251432	SLU7	50.6866	0.510188	0.157673	3.23573	0.00121333	0.0195283
CCT7_ex12	CCT7_chr2:73251226-73251432	SMIM3	7.75168	0.982767	0.342572	2.86879	0.00412039	0.047017
CCT7_ex12	CCT7_chr2:73251226-73251432	SNHG19	171.626	0.760839	0.120113	6.33439	2.38288e-10	5.11974e-08
CCT7_ex12	CCT7_chr2:73251226-73251432	SNHG25	374.88	0.546937	0.087226	6.27034	3.60259e-10	7.30058e-08
CCT7_ex12	CCT7_chr2:73251226-73251432	SNHG32	174.24	0.644444	0.106664	6.04181	1.52399e-09	2.36521e-07
CCT7_ex12	CCT7_chr2:73251226-73251432	SORBS2	1.91909	2.15924	0.615978	3.50539	0.000455936	0.00947634
CCT7_ex12	CCT7_chr2:73251226-73251432	SPATC1	2.09354	2.15531	0.554921	3.884	0.000102753	0.00292249
CCT7_ex12	CCT7_chr2:73251226-73251432	SPDYA	17.2997	1.13156	0.250213	4.52238	6.11482e-06	0.000289246
CCT7_ex12	CCT7_chr2:73251226-73251432	SPDYE2	9.74891	1.05751	0.294322	3.59302	0.000326863	0.0073691
CCT7_ex12	CCT7_chr2:73251226-73251432	SPRED2	127.669	-0.557161	0.133878	-4.16172	3.15863e-05	0.00114269
CCT7_ex12	CCT7_chr2:73251226-73251432	SPRY4	3.99502	1.25995	0.443082	2.8436	0.00446069	0.0499043
CCT7_ex12	CCT7_chr2:73251226-73251432	SPTBN1	327.643	-0.621248	0.0867058	-7.16501	7.77814e-13	2.71976e-10
CCT7_ex12	CCT7_chr2:73251226-73251432	SPTBN2	60.2727	-0.643166	0.190142	-3.38255	0.000718149	0.0131621
CCT7_ex12	CCT7_chr2:73251226-73251432	SRBD1	159.297	-0.630722	0.11932	-5.28596	1.25051e-07	1.04696e-05
CCT7_ex12	CCT7_chr2:73251226-73251432	SRF	39.2544	0.538591	0.163922	3.28565	0.00101748	0.0170053
CCT7_ex12	CCT7_chr2:73251226-73251432	SRSF7	713.454	-0.578195	0.0613829	-9.41949	4.53302e-21	1.01047e-17
CCT7_ex12	CCT7_chr2:73251226-73251432	SSBP4	54.4831	-0.650243	0.19345	-3.3613	0.000775765	0.0139458
CCT7_ex12	CCT7_chr2:73251226-73251432	ST3GAL1	64.7831	-0.578572	0.187791	-3.08093	0.00206356	0.0289482
CCT7_ex12	CCT7_chr2:73251226-73251432	ST3GAL3	58.8263	0.652095	0.168228	3.87626	0.000106073	0.00300732
CCT7_ex12	CCT7_chr2:73251226-73251432	ST8SIA6	6.20015	1.40895	0.401586	3.50847	0.000450695	0.00937835
CCT7_ex12	CCT7_chr2:73251226-73251432	STAM-DT	9.41484	1.40907	0.310264	4.5415	5.58547e-06	0.000269204
CCT7_ex12	CCT7_chr2:73251226-73251432	STC2	46.7156	0.816977	0.171512	4.76337	1.90389e-06	0.0001061
CCT7_ex12	CCT7_chr2:73251226-73251432	STON1	21.3068	-1.21322	0.420209	-2.88718	0.00388717	0.0453961
CCT7_ex12	CCT7_chr2:73251226-73251432	STPG4	11.2847	1.9659	0.310237	6.33679	2.34605e-10	5.10209e-08
CCT7_ex12	CCT7_chr2:73251226-73251432	STUB1	119.01	-0.597027	0.131846	-4.52822	5.94813e-06	0.000282861
CCT7_ex12	CCT7_chr2:73251226-73251432	STX12	57.19	0.545963	0.146027	3.73879	0.000184908	0.00469057
CCT7_ex12	CCT7_chr2:73251226-73251432	STX18-AS1	125.24	-0.691604	0.140779	-4.91269	8.98357e-07	5.91159e-05
CCT7_ex12	CCT7_chr2:73251226-73251432	STYX	46.6541	-0.718634	0.219586	-3.27268	0.00106535	0.017591
CCT7_ex12	CCT7_chr2:73251226-73251432	SUMF1	151.067	0.569685	0.102847	5.53914	3.03964e-08	3.1515e-06
CCT7_ex12	CCT7_chr2:73251226-73251432	SWT1	14.3722	1.02066	0.268351	3.80347	0.000142685	0.00381485
CCT7_ex12	CCT7_chr2:73251226-73251432	SYCP2	1.8158	2.10632	0.599227	3.51506	0.000439652	0.00924303
CCT7_ex12	CCT7_chr2:73251226-73251432	SYF2	140.219	0.540162	0.0979513	5.51459	3.49592e-08	3.52218e-06
CCT7_ex12	CCT7_chr2:73251226-73251432	SYN3	141.536	0.562052	0.154706	3.63302	0.000280119	0.00656422
CCT7_ex12	CCT7_chr2:73251226-73251432	SYT11	5.02825	1.42713	0.408199	3.49615	0.000472019	0.00969759
CCT7_ex12	CCT7_chr2:73251226-73251432	SYT16	1.76547	2.90985	0.732473	3.97263	7.1083e-05	0.00218395
CCT7_ex12	CCT7_chr2:73251226-73251432	TAF1B	75.9997	-0.889416	0.182625	-4.87017	1.11504e-06	7.07632e-05
CCT7_ex12	CCT7_chr2:73251226-73251432	TAGLN	24.9219	3.26342	0.404091	8.07596	6.69495e-16	3.73097e-13
CCT7_ex12	CCT7_chr2:73251226-73251432	TALAM1	245.406	0.671402	0.0983596	6.82599	8.73184e-12	2.43305e-09
CCT7_ex12	CCT7_chr2:73251226-73251432	TANK	59.9743	0.642363	0.143972	4.46173	8.13003e-06	0.000373363
CCT7_ex12	CCT7_chr2:73251226-73251432	TAP2	16.8926	-1.46121	0.471658	-3.09802	0.00194817	0.0277268
CCT7_ex12	CCT7_chr2:73251226-73251432	TAX1BP1	196.745	0.501161	0.0821562	6.1001	1.06001e-09	1.89032e-07
CCT7_ex12	CCT7_chr2:73251226-73251432	TBC1D10B	29.1623	-1.18698	0.322429	-3.68137	0.00023198	0.00561317
CCT7_ex12	CCT7_chr2:73251226-73251432	TBC1D9	66.0536	0.602203	0.148005	4.06881	4.72532e-05	0.00156049
CCT7_ex12	CCT7_chr2:73251226-73251432	TBCEL	37.8723	0.753441	0.162412	4.63907	3.49987e-06	0.000178834
CCT7_ex12	CCT7_chr2:73251226-73251432	TBX19	5.29727	1.38553	0.432043	3.20692	0.00134165	0.0209872
CCT7_ex12	CCT7_chr2:73251226-73251432	TCAF1	48.122	0.533798	0.156773	3.4049	0.00066188	0.0124245
CCT7_ex12	CCT7_chr2:73251226-73251432	TCL6	1.50655	1.89774	0.660691	2.87235	0.00407433	0.0469061
CCT7_ex12	CCT7_chr2:73251226-73251432	TCP11L1	30.9627	0.620694	0.19272	3.2207	0.00127879	0.0202597
CCT7_ex12	CCT7_chr2:73251226-73251432	TEAD3	13.5698	1.00368	0.260218	3.8571	0.000114741	0.00321219
CCT7_ex12	CCT7_chr2:73251226-73251432	TENM3-AS1	13.4822	0.976476	0.292759	3.33543	0.000851671	0.0149781
CCT7_ex12	CCT7_chr2:73251226-73251432	TES	43.8467	0.725512	0.175988	4.1225	3.74781e-05	0.00130792
CCT7_ex12	CCT7_chr2:73251226-73251432	TFE3	19.2754	0.777098	0.229664	3.38362	0.000715359	0.013138
CCT7_ex12	CCT7_chr2:73251226-73251432	TFPI2	4.3865	1.43408	0.430485	3.33131	0.00086437	0.0151566
CCT7_ex12	CCT7_chr2:73251226-73251432	TGFB2	11.98	2.15452	0.332321	6.48324	8.97708e-11	2.1731e-08
CCT7_ex12	CCT7_chr2:73251226-73251432	TGIF1	69.6892	0.50818	0.14019	3.62495	0.000289022	0.00671111
CCT7_ex12	CCT7_chr2:73251226-73251432	THSD7A	59.5664	-0.697715	0.237465	-2.93818	0.00330149	0.040451
CCT7_ex12	CCT7_chr2:73251226-73251432	THUMPD2	99.5488	-0.76144	0.157846	-4.82393	1.40755e-06	8.45143e-05
CCT7_ex12	CCT7_chr2:73251226-73251432	THUMPD3-AS1	116.316	0.546938	0.111944	4.88583	1.02992e-06	6.60668e-05
CCT7_ex12	CCT7_chr2:73251226-73251432	TIAM1	70.2452	-0.770965	0.199294	-3.86849	0.000109511	0.00309987
CCT7_ex12	CCT7_chr2:73251226-73251432	TIMM8A	105.249	-0.693181	0.150616	-4.60231	4.17823e-06	0.00020813
CCT7_ex12	CCT7_chr2:73251226-73251432	TLE3	66.9928	0.570364	0.130431	4.37291	1.22599e-05	0.000519312
CCT7_ex12	CCT7_chr2:73251226-73251432	TLE4	55.9854	0.630219	0.157825	3.99315	6.52025e-05	0.00203992
CCT7_ex12	CCT7_chr2:73251226-73251432	TM6SF1	10.9616	0.938104	0.29454	3.18498	0.00144766	0.0222617
CCT7_ex12	CCT7_chr2:73251226-73251432	TMEM222	31.3507	0.641831	0.184831	3.47253	0.000515578	0.0103307
CCT7_ex12	CCT7_chr2:73251226-73251432	TMEM236	1.03646	2.6748	0.774365	3.45419	0.000551953	0.0108403
CCT7_ex12	CCT7_chr2:73251226-73251432	TNFRSF12A	16.6331	1.60119	0.268632	5.96051	2.51448e-09	3.58726e-07
CCT7_ex12	CCT7_chr2:73251226-73251432	TOGARAM2	2.72597	2.93834	0.479794	6.12418	9.11529e-10	1.71108e-07
CCT7_ex12	CCT7_chr2:73251226-73251432	TOX3	43.4259	0.588789	0.174913	3.36618	0.00076216	0.0137428
CCT7_ex12	CCT7_chr2:73251226-73251432	TP53I3	16.4755	-1.72149	0.520457	-3.30766	0.000940805	0.0161035
CCT7_ex12	CCT7_chr2:73251226-73251432	TPM1	997.961	0.631015	0.0736719	8.5652	1.07887e-17	8.36499e-15
CCT7_ex12	CCT7_chr2:73251226-73251432	TPM4	360.199	0.642489	0.0739129	8.69252	3.54484e-18	3.01024e-15
CCT7_ex12	CCT7_chr2:73251226-73251432	TRAPPC12	74.2197	-0.525188	0.170978	-3.07166	0.0021287	0.0295187
CCT7_ex12	CCT7_chr2:73251226-73251432	TRIB3	21.2322	0.715407	0.249739	2.86462	0.00417514	0.0474238
CCT7_ex12	CCT7_chr2:73251226-73251432	TRIM14	65.8643	-0.555028	0.175139	-3.16906	0.00152931	0.0232394
CCT7_ex12	CCT7_chr2:73251226-73251432	TRIO	193.786	0.57297	0.0877728	6.52788	6.67068e-11	1.67547e-08
CCT7_ex12	CCT7_chr2:73251226-73251432	TRPM3	164.392	0.788999	0.141228	5.58672	2.31393e-08	2.50087e-06
CCT7_ex12	CCT7_chr2:73251226-73251432	TRRAP	121.228	0.544655	0.105053	5.1846	2.16481e-07	1.70067e-05
CCT7_ex12	CCT7_chr2:73251226-73251432	TSC22D3	18.2779	1.63231	0.25445	6.41505	1.40777e-10	3.17782e-08
CCT7_ex12	CCT7_chr2:73251226-73251432	TSPAN2	5.41439	1.83584	0.345767	5.30947	1.09947e-07	9.42638e-06
CCT7_ex12	CCT7_chr2:73251226-73251432	TSPYL2	17.2528	0.838402	0.264687	3.16752	0.00153743	0.023281
CCT7_ex12	CCT7_chr2:73251226-73251432	TSPYL4	25.7985	0.688844	0.208232	3.30806	0.000939433	0.0161035
CCT7_ex12	CCT7_chr2:73251226-73251432	TTC39C	71.7454	-0.552927	0.177631	-3.11278	0.00185333	0.0266966
CCT7_ex12	CCT7_chr2:73251226-73251432	TTK	87.5079	0.574676	0.121202	4.74149	2.12153e-06	0.000114994
CCT7_ex12	CCT7_chr2:73251226-73251432	TTLL9	2.31264	1.81847	0.517746	3.51229	0.000444266	0.00928791
CCT7_ex12	CCT7_chr2:73251226-73251432	TUBA4A	43.9	-0.682796	0.229953	-2.96929	0.00298492	0.0375054
CCT7_ex12	CCT7_chr2:73251226-73251432	TUBB3	373.52	-0.958048	0.102322	-9.36309	7.74406e-21	1.25545e-17
CCT7_ex12	CCT7_chr2:73251226-73251432	UACA	314.594	0.522492	0.10822	4.82804	1.37883e-06	8.35873e-05
CCT7_ex12	CCT7_chr2:73251226-73251432	UBA6-DT	49.8578	0.542762	0.16621	3.26551	0.00109267	0.0180089
CCT7_ex12	CCT7_chr2:73251226-73251432	UBE2R2-AS1	3.15016	1.7218	0.506824	3.39723	0.000680714	0.0126868
CCT7_ex12	CCT7_chr2:73251226-73251432	UGP2	148.47	-0.530468	0.118569	-4.47393	7.67942e-06	0.000355707
CCT7_ex12	CCT7_chr2:73251226-73251432	ULBP1	8.98666	1.39858	0.292581	4.78015	1.75164e-06	9.97989e-05
CCT7_ex12	CCT7_chr2:73251226-73251432	ULBP2	4.91973	1.30228	0.401011	3.2475	0.00116423	0.0188743
CCT7_ex12	CCT7_chr2:73251226-73251432	USP53	77.4741	0.942895	0.124422	7.57818	3.50435e-14	1.38873e-11
CCT7_ex12	CCT7_chr2:73251226-73251432	VAMP2	67.8807	0.970603	0.12514	7.75614	8.75504e-15	3.90322e-12
CCT7_ex12	CCT7_chr2:73251226-73251432	VASH2	26.9483	-0.984115	0.315877	-3.1155	0.00183633	0.0265161
CCT7_ex12	CCT7_chr2:73251226-73251432	VGF	5.26661	1.39756	0.407433	3.43016	0.000603231	0.0116171
CCT7_ex12	CCT7_chr2:73251226-73251432	VLDLR	18.0546	0.945324	0.248363	3.80622	0.000141106	0.00378968
CCT7_ex12	CCT7_chr2:73251226-73251432	VLDLR-AS1	23.3591	2.01352	0.228489	8.81234	1.22561e-18	1.15033e-15
CCT7_ex12	CCT7_chr2:73251226-73251432	VPS13B-DT	34.9593	0.594058	0.191734	3.09834	0.00194607	0.0277191
CCT7_ex12	CCT7_chr2:73251226-73251432	WBP4	39.6909	0.638126	0.1732	3.68432	0.000229314	0.00555619
CCT7_ex12	CCT7_chr2:73251226-73251432	WDR35	92.4589	-0.552446	0.152786	-3.61582	0.000299397	0.00688034
CCT7_ex12	CCT7_chr2:73251226-73251432	WDR4	128.692	-0.531857	0.123935	-4.2914	1.77548e-05	0.000702043
CCT7_ex12	CCT7_chr2:73251226-73251432	WEE1	77.2319	0.502213	0.123761	4.05792	4.9512e-05	0.00162307
CCT7_ex12	CCT7_chr2:73251226-73251432	YPEL3	9.22602	1.03369	0.335771	3.07855	0.00208011	0.0290482
CCT7_ex12	CCT7_chr2:73251226-73251432	YPEL5	14.7825	1.3446	0.281885	4.77003	1.84199e-06	0.000102972
CCT7_ex12	CCT7_chr2:73251226-73251432	ZBED3	25.3452	0.664235	0.210051	3.16226	0.0015655	0.0235614
CCT7_ex12	CCT7_chr2:73251226-73251432	ZBTB47-AS1	33.2554	0.74825	0.175038	4.2748	1.91312e-05	0.000748171
CCT7_ex12	CCT7_chr2:73251226-73251432	ZC3H12A-DT	0.862918	2.85636	0.797337	3.58237	0.000340496	0.00761864
CCT7_ex12	CCT7_chr2:73251226-73251432	ZC3H4	64.5414	0.686516	0.133558	5.1402	2.74442e-07	2.08321e-05
CCT7_ex12	CCT7_chr2:73251226-73251432	ZFAND2A	14.3181	0.88197	0.301796	2.92241	0.00347337	0.0418535
CCT7_ex12	CCT7_chr2:73251226-73251432	ZFP36L1	49.5137	0.882084	0.159454	5.53189	3.16792e-08	3.22464e-06
CCT7_ex12	CCT7_chr2:73251226-73251432	ZFR2	11.6402	1.0013	0.303432	3.29991	0.000967172	0.0164263
CCT7_ex12	CCT7_chr2:73251226-73251432	ZGPAT	29.6494	0.599161	0.190132	3.15128	0.00162554	0.0242174
CCT7_ex12	CCT7_chr2:73251226-73251432	ZNF280D	46.2767	0.624531	0.151921	4.11091	3.94108e-05	0.00135678
CCT7_ex12	CCT7_chr2:73251226-73251432	ZNF345	13.0154	0.852794	0.284565	2.99683	0.00272801	0.0350616
CCT7_ex12	CCT7_chr2:73251226-73251432	ZNF460-AS1	6.72735	1.26883	0.347859	3.64754	0.000264764	0.006287
CCT7_ex12	CCT7_chr2:73251226-73251432	ZNF490	28.533	0.652897	0.196918	3.31557	0.000914562	0.0157731
CCT7_ex12	CCT7_chr2:73251226-73251432	ZNF503	10.6996	0.960224	0.305932	3.13868	0.0016971	0.0249912
CCT7_ex12	CCT7_chr2:73251226-73251432	ZNF512	88.6678	-0.537491	0.158965	-3.3812	0.000721703	0.0132137
CCT7_ex12	CCT7_chr2:73251226-73251432	ZNF582-DT	12.2711	0.818655	0.276438	2.96144	0.00306207	0.0382662
CCT7_ex12	CCT7_chr2:73251226-73251432	ZNF608	69.0515	0.59781	0.153906	3.88426	0.00010264	0.00292249
CCT7_ex12	CCT7_chr2:73251226-73251432	ZNF707	15.4352	0.788292	0.270149	2.91799	0.00352291	0.0423057
CCT7_ex12	CCT7_chr2:73251226-73251432	ZNF709	19.1017	0.691679	0.230152	3.00531	0.00265312	0.0344474
CCT7_ex12	CCT7_chr2:73251226-73251432	ZNF713	16.2305	0.939206	0.230611	4.07268	4.64754e-05	0.00154051
CCT7_ex12	CCT7_chr2:73251226-73251432	ZNF718	77.2315	0.545834	0.128201	4.25765	2.06591e-05	0.000800898
CCT7_ex12	CCT7_chr2:73251226-73251432	ZNF778	17.1616	0.694733	0.243571	2.85228	0.00434066	0.0489231
CCT7_ex12	CCT7_chr2:73251226-73251432	ZNF789	39.5856	0.672819	0.169899	3.96011	7.49152e-05	0.0022837
CCT7_ex12	CCT7_chr2:73251226-73251432	ZNF852	20.0179	0.665659	0.231951	2.86982	0.00410704	0.047017
CCT7_ex12	CCT7_chr2:73251226-73251432	ZNNT1	1.5573	2.79875	0.594383	4.70866	2.49351e-06	0.000132342
CCT7_ex12	CCT7_chr2:73251226-73251432	ZSCAN2-AS1	7.55717	1.01588	0.345764	2.93806	0.00330268	0.040451
CCT7_ex12	CCT7_chr2:73251226-73251432	ZSCAN29	16.815	0.707562	0.245667	2.88016	0.00397469	0.0460264
CDC45_ex4	CDC45_chr22:19482690-19482827	ADGRL1-AS1	45.5903	-1.08314	0.318839	-3.39716	0.000680896	0.0215036
CDC45_ex4	CDC45_chr22:19482690-19482827	AKT1S1	34.9106	0.554746	0.173124	3.20432	0.00135381	0.034751
CDC45_ex4	CDC45_chr22:19482690-19482827	ANKH	58.1397	-0.623777	0.200878	-3.10525	0.0019012	0.0447977
CDC45_ex4	CDC45_chr22:19482690-19482827	APOLD1	58.7788	0.699387	0.212815	3.28636	0.0010149	0.0287764
CDC45_ex4	CDC45_chr22:19482690-19482827	ATP9A	103.566	-0.578131	0.17888	-3.23196	0.00122946	0.0327485
CDC45_ex4	CDC45_chr22:19482690-19482827	BACH1	111.145	-0.663814	0.156302	-4.24698	2.16667e-05	0.00161854
CDC45_ex4	CDC45_chr22:19482690-19482827	BRD3	105.884	-0.580661	0.145639	-3.987	6.69141e-05	0.00402989
CDC45_ex4	CDC45_chr22:19482690-19482827	CCDC115	33.2268	0.560759	0.182422	3.07397	0.00211232	0.0484088
CDC45_ex4	CDC45_chr22:19482690-19482827	CCND3	43.8615	0.508378	0.161792	3.14218	0.00167694	0.040713
CDC45_ex4	CDC45_chr22:19482690-19482827	CCSER1	58.6612	0.751688	0.216964	3.46458	0.000531066	0.0179385
CDC45_ex4	CDC45_chr22:19482690-19482827	CDC14B	72.2881	-0.575849	0.182654	-3.15267	0.00161782	0.0399882
CDC45_ex4	CDC45_chr22:19482690-19482827	CDC45	87.4192	-0.506505	0.149216	-3.39443	0.000687709	0.0215237
CDC45_ex4	CDC45_chr22:19482690-19482827	CELSR1	43.6634	-0.780825	0.236948	-3.29535	0.000982993	0.0281803
CDC45_ex4	CDC45_chr22:19482690-19482827	COTL1	133.116	0.645109	0.110185	5.85476	4.77694e-09	1.68691e-06
CDC45_ex4	CDC45_chr22:19482690-19482827	DCUN1D4	89.7074	-0.587554	0.158913	-3.69734	0.000217871	0.00952961
CDC45_ex4	CDC45_chr22:19482690-19482827	DDX31	116.54	-0.742532	0.142621	-5.20632	1.92621e-07	3.3255e-05
CDC45_ex4	CDC45_chr22:19482690-19482827	DENND1B	116.284	-0.557822	0.145562	-3.8322	0.000127002	0.00657788
CDC45_ex4	CDC45_chr22:19482690-19482827	DGCR8	42.9623	-1.24368	0.268693	-4.62864	3.68079e-06	0.000376264
CDC45_ex4	CDC45_chr22:19482690-19482827	DLG2	396.747	0.532324	0.165895	3.20881	0.00133287	0.0346404
CDC45_ex4	CDC45_chr22:19482690-19482827	DPH7	76.4548	-0.628621	0.162769	-3.86205	0.000112437	0.00594235
CDC45_ex4	CDC45_chr22:19482690-19482827	EDARADD	42.4348	-0.757829	0.235254	-3.22133	0.00127599	0.0337152
CDC45_ex4	CDC45_chr22:19482690-19482827	EHMT1	262.354	-0.717224	0.0962679	-7.45029	9.31384e-14	1.20599e-10
CDC45_ex4	CDC45_chr22:19482690-19482827	ENSG00000229618	106.697	0.595133	0.149711	3.9752	7.03205e-05	0.00410767
CDC45_ex4	CDC45_chr22:19482690-19482827	ENSG00000237813	50.0489	-0.912272	0.248599	-3.66966	0.000242877	0.010311
CDC45_ex4	CDC45_chr22:19482690-19482827	ENSG00000283674	147.338	-0.819208	0.147006	-5.57263	2.50929e-08	6.49823e-06
CDC45_ex4	CDC45_chr22:19482690-19482827	ENSG00000284294	178.945	-0.509322	0.138036	-3.68977	0.000224461	0.00968799
CDC45_ex4	CDC45_chr22:19482690-19482827	ENSG00000289349	92.5427	0.537898	0.160045	3.36092	0.000776832	0.0234244
CDC45_ex4	CDC45_chr22:19482690-19482827	ENSG00000290032	40.5963	1.12869	0.274139	4.11721	3.83479e-05	0.00261337
CDC45_ex4	CDC45_chr22:19482690-19482827	ERGIC1	95.7516	0.509727	0.11983	4.25375	2.10217e-05	0.00160115
CDC45_ex4	CDC45_chr22:19482690-19482827	FAM111B	54.8626	-0.723834	0.214731	-3.37088	0.000749278	0.0229607
CDC45_ex4	CDC45_chr22:19482690-19482827	FANCA	136.541	-0.563657	0.12924	-4.36131	1.29289e-05	0.00110379
CDC45_ex4	CDC45_chr22:19482690-19482827	FKBP14	39.1814	0.63181	0.167692	3.76768	0.000164775	0.00785358
CDC45_ex4	CDC45_chr22:19482690-19482827	GAS2L3	36.4974	0.764911	0.183318	4.1726	3.01148e-05	0.00214644
CDC45_ex4	CDC45_chr22:19482690-19482827	GRID2	102.456	0.703136	0.192767	3.6476	0.000264698	0.0109385
CDC45_ex4	CDC45_chr22:19482690-19482827	GTF3C4	100.735	-0.702624	0.15269	-4.60163	4.1919e-06	0.000417524
CDC45_ex4	CDC45_chr22:19482690-19482827	H1-2	159.852	-0.544755	0.151666	-3.5918	0.000328402	0.0128736
CDC45_ex4	CDC45_chr22:19482690-19482827	H1-3	200.211	-0.932824	0.179989	-5.18268	2.1872e-07	3.69399e-05
CDC45_ex4	CDC45_chr22:19482690-19482827	H2AC6	38.4901	0.914657	0.23956	3.81808	0.000134495	0.00678501
CDC45_ex4	CDC45_chr22:19482690-19482827	HIC2	54.881	-0.625127	0.199277	-3.13698	0.001707	0.0411545
CDC45_ex4	CDC45_chr22:19482690-19482827	IFRD1	108.757	0.504548	0.136579	3.69417	0.000220602	0.00957463
CDC45_ex4	CDC45_chr22:19482690-19482827	KCNK1	106.103	-0.566356	0.164695	-3.43883	0.000584239	0.0192328
CDC45_ex4	CDC45_chr22:19482690-19482827	KIRREL1	116.553	-0.702846	0.144146	-4.87595	1.08287e-06	0.000135691
CDC45_ex4	CDC45_chr22:19482690-19482827	KLHL22	75.3207	-0.867727	0.18659	-4.65045	3.3121e-06	0.00034309
CDC45_ex4	CDC45_chr22:19482690-19482827	KRT10-AS1	37.4486	0.702264	0.17333	4.05159	5.08706e-05	0.00330329
CDC45_ex4	CDC45_chr22:19482690-19482827	LAMC3	67.439	-0.627591	0.180781	-3.47155	0.000517471	0.0176791
CDC45_ex4	CDC45_chr22:19482690-19482827	MAPK1	168.123	-0.602135	0.115431	-5.21643	1.82408e-07	3.2807e-05
CDC45_ex4	CDC45_chr22:19482690-19482827	MAPKAPK3	48.177	0.504115	0.156769	3.21564	0.00130153	0.0340457
CDC45_ex4	CDC45_chr22:19482690-19482827	MED15	103.194	-0.779214	0.156513	-4.97859	6.40507e-07	9.38887e-05
CDC45_ex4	CDC45_chr22:19482690-19482827	MEF2C	133.479	0.562669	0.148651	3.78518	0.000153599	0.00755258
CDC45_ex4	CDC45_chr22:19482690-19482827	MIR302CHG	94.6006	-1.03506	0.253364	-4.08527	4.40261e-05	0.00294861
CDC45_ex4	CDC45_chr22:19482690-19482827	MRM3	53.9605	0.5621	0.142617	3.94132	8.10359e-05	0.00469827
CDC45_ex4	CDC45_chr22:19482690-19482827	MRPL41	236.13	-0.639224	0.100696	-6.34807	2.18036e-10	1.53993e-07
CDC45_ex4	CDC45_chr22:19482690-19482827	MRPS2	116.501	-0.572479	0.136779	-4.18542	2.84638e-05	0.00206668
CDC45_ex4	CDC45_chr22:19482690-19482827	MSH5	52.7285	0.504865	0.150013	3.36546	0.000764151	0.02326
CDC45_ex4	CDC45_chr22:19482690-19482827	NPW	139.98	0.554126	0.122657	4.51769	6.2518e-06	0.000607127
CDC45_ex4	CDC45_chr22:19482690-19482827	NUP214	128.563	-0.756427	0.136761	-5.53101	3.18399e-08	7.49588e-06
CDC45_ex4	CDC45_chr22:19482690-19482827	PAXIP1	74.1976	-0.52923	0.162506	-3.25668	0.00112722	0.0310544
CDC45_ex4	CDC45_chr22:19482690-19482827	PAXX	63.6278	-0.611674	0.177597	-3.44417	0.000572806	0.0190176
CDC45_ex4	CDC45_chr22:19482690-19482827	PI4KA	81.844	-0.544416	0.164524	-3.30904	0.000936163	0.0271367
CDC45_ex4	CDC45_chr22:19482690-19482827	PPM1H	121.234	-0.517457	0.145886	-3.54699	0.000389666	0.0142798
CDC45_ex4	CDC45_chr22:19482690-19482827	PRDM10	41.133	-0.787529	0.247253	-3.18512	0.00144696	0.036617
CDC45_ex4	CDC45_chr22:19482690-19482827	PRPF39	68.4625	-0.582392	0.179591	-3.24287	0.00118333	0.0319211
CDC45_ex4	CDC45_chr22:19482690-19482827	PRRC2B	308.413	-0.754133	0.0936496	-8.05271	8.09804e-16	1.57284e-12
CDC45_ex4	CDC45_chr22:19482690-19482827	PSTK	101.762	0.693737	0.120977	5.73445	9.78307e-09	3.16686e-06
CDC45_ex4	CDC45_chr22:19482690-19482827	RABL6	258.791	-0.692878	0.0949357	-7.29839	2.9123e-13	3.23224e-10
[truncated: 75,946 more rows]
