# Supplementary material for: Single-cell exon deletion profiling reveals splicing events that shape gene expression and cell state dynamics
Source: Nat Commun. 2026 Feb 3;17:1218. doi: 10.1038/s41467-026-68774-w (PMC12868714; doi:10.1038/s41467-026-68774-w)
Supplement: Supplementary file 7 — Supplementary Data 5 [file 41467_2026_68774_MOESM7_ESM.xlsx]

## Sheet: NRF1 isoform rescue
Deseq2 analysis between siNRF1-NRF1-FL and siNRF1-NRF1-∆E7
Gene ID	Gene Name	baseMean	log2FoldChange	lfcSE	stat	pvalue	padj
ENSG00000000003.14	TSPAN6	823.112	0.160265	0.0851208	1.88279	0.0597286	0.195668
ENSG00000000005.6	TNMD	1.35664	-1.34862	1.9974	-0.675187	0.499557	NA
ENSG00000000419.12	DPM1	2567.02	-0.0849178	0.0569699	-1.49057	0.136073	0.340864
ENSG00000000457.14	SCYL3	1050.5	0.287414	0.0772931	3.71849	0.000200414	0.00204881
ENSG00000000460.17	C1orf112	2392.11	0.00690566	0.0631117	0.10942	0.91287	0.965213
ENSG00000000938.13	FGR	1.10807	2.50078	2.72568	0.917489	0.358887	NA
ENSG00000000971.15	CFH	0.707653	1.47585	2.89269	0.510201	0.609911	NA
ENSG00000001036.13	FUCA2	4096.99	0.165417	0.0489281	3.38082	0.000722706	0.00612385
ENSG00000001084.12	GCLC	2649.73	-0.275853	0.0611816	-4.50877	6.52059e-06	0.000100602
ENSG00000001167.14	NFYA	2218.96	-0.591906	0.0568077	-10.4195	2.02087e-25	3.17031e-23
ENSG00000001460.18	STPG1	1533.43	0.10998	0.0671899	1.63685	0.101662	0.280904
ENSG00000001461.17	NIPAL3	3562.02	0.00497826	0.0480041	0.103705	0.917403	0.967044
ENSG00000001497.16	LAS1L	4023.84	-0.0696502	0.049449	-1.40852	0.158976	0.377503
ENSG00000001561.7	ENPP4	530.114	-0.585511	0.104375	-5.6097	2.02674e-08	5.58634e-07
ENSG00000001617.12	SEMA3F	218.061	-0.0542322	0.161534	-0.335733	0.737072	0.885584
ENSG00000001626.15	CFTR	3.4091	0.526656	1.23957	0.42487	0.670931	NA
ENSG00000001629.10	ANKIB1	1971.57	0.235366	0.0732423	3.21352	0.00131117	0.0100325
ENSG00000001630.17	CYP51A1	3623.61	-0.0212673	0.0494111	-0.430415	0.666894	0.845061
ENSG00000001631.15	KRIT1	1937.7	-0.0969881	0.0696468	-1.39257	0.16375	0.384649
ENSG00000002016.17	RAD52	659.613	0.0635664	0.104829	0.606383	0.544261	0.763101
ENSG00000002079.14	MYH16	3.72019	1.02055	1.29658	0.787104	0.431221	NA
ENSG00000002330.13	BAD	1352.33	0.197255	0.0694699	2.83944	0.0045193	0.0273669
ENSG00000002549.12	LAP3	1960.54	-0.130554	0.0635136	-2.05552	0.0398284	0.145696
ENSG00000002586.20	CD99	1224.42	0.262312	0.0724281	3.62169	0.000292689	0.00283829
ENSG00000002586.20	PAR_Y_CD99	1224.42	0.262312	0.0724281	3.62169	0.000292689	0.00283829
ENSG00000002587.10	HS3ST1	2.99543	2.36541	1.58052	1.4966	0.134497	NA
ENSG00000002726.20	AOC1	0.335278	-1.60315	4.08047	-0.392884	0.694405	NA
ENSG00000002745.13	WNT16	178.46	0.459367	0.177241	2.59176	0.0095486	0.0496592
ENSG00000002746.15	HECW1	51.8638	-0.314221	0.365909	-0.85874	0.390484	0.643214
ENSG00000002822.15	MAD1L1	1211.39	0.0567885	0.0914092	0.621256	0.534431	0.756214
ENSG00000002834.18	LASP1	3762.11	0.132495	0.0560835	2.36245	0.0181544	0.0810282
ENSG00000002919.14	SNX11	1533.53	0.187449	0.073394	2.55401	0.0106489	0.0538899
ENSG00000002933.9	TMEM176A	0.262694	-1.46255	4.08047	-0.358427	0.720024	NA
ENSG00000003056.8	M6PR	5501.07	0.00898822	0.045733	0.196537	0.84419	0.936402
ENSG00000003096.14	KLHL13	585.04	-0.173311	0.117752	-1.47183	0.141068	0.348436
ENSG00000003137.8	CYP26B1	363.23	0.156449	0.140641	1.1124	0.265966	0.51719
ENSG00000003147.19	ICA1	291.538	0.00843631	0.146477	0.0575946	0.954072	0.981757
ENSG00000003249.13	DBNDD1	2160.05	0.29845	0.0599549	4.97792	6.42717e-07	1.27375e-05
ENSG00000003393.15	ALS2	2476.44	0.0422357	0.0617071	0.684453	0.493689	0.728883
ENSG00000003400.14	CASP10	234.42	0.348903	0.163909	2.12864	0.0332839	0.127936
ENSG00000003402.20	CFLAR	972.984	-0.106159	0.0881519	-1.20427	0.228485	0.473079
ENSG00000003436.16	TFPI	344.945	0.281326	0.131089	2.14606	0.0318679	0.123885
ENSG00000003509.16	NDUFAF7	645.912	-0.107257	0.100483	-1.06742	0.285784	0.539153
ENSG00000003756.16	RBM5	2816.58	-0.0522325	0.06804	-0.767674	0.442681	0.689381
ENSG00000003987.14	MTMR7	602.375	-0.131322	0.104735	-1.25386	0.209893	0.449912
ENSG00000003989.17	SLC7A2	5580.35	-0.0663627	0.0536252	-1.23753	0.215891	0.45809
ENSG00000004059.11	ARF5	5439.71	0.114389	0.0449751	2.54339	0.0109781	0.0551073
ENSG00000004139.14	SARM1	1216.84	-0.187908	0.0758443	-2.47755	0.0132289	0.0638838
ENSG00000004142.12	POLDIP2	5434.57	0.0421332	0.050764	0.829982	0.406549	0.658021
ENSG00000004399.12	PLXND1	765.272	-0.304676	0.100886	-3.02002	0.00252761	0.0172053
ENSG00000004455.16	AK2	10801.8	-0.0103867	0.0517277	-0.200796	0.840858	0.935332
ENSG00000004468.13	CD38	3.16089	1.25673	1.42685	0.880775	0.37844	NA
ENSG00000004478.8	FKBP4	13963	-0.108519	0.0372503	-2.91324	0.00357695	0.0226918
ENSG00000004487.16	KDM1A	8425.39	-0.109112	0.04072	-2.67957	0.00737162	0.0404054
ENSG00000004534.15	RBM6	2017.82	-0.1096	0.0621575	-1.76326	0.0778558	0.234719
ENSG00000004660.14	CAMKK1	1231.7	-0.0515456	0.0723246	-0.712698	0.476033	0.716461
ENSG00000004700.16	RECQL	4872.25	-0.0431458	0.0480081	-0.898719	0.368803	0.623939
ENSG00000004766.17	VPS50	2269.7	0.104656	0.0732532	1.42868	0.153096	0.367983
ENSG00000004776.13	HSPB6	26.3085	-0.157765	0.476638	-0.330995	0.740649	0.886728
ENSG00000004777.18	ARHGAP33	1890.6	0.111872	0.0689432	1.62266	0.104661	0.286667
ENSG00000004779.10	NDUFAB1	3741.68	-0.0836884	0.0491646	-1.70221	0.0887163	0.256157
ENSG00000004799.8	PDK4	269.939	-0.0782663	0.154952	-0.505101	0.613488	0.809738
ENSG00000004809.14	SLC22A16	1.43215	4.01173	2.7148	1.47773	0.139481	NA
ENSG00000004838.14	ZMYND10	65.5155	0.087425	0.281173	0.310929	0.755854	0.895808
ENSG00000004846.16	ABCB5	0.0843611	0.29112	4.07491	0.071442	0.943046	NA
ENSG00000004848.8	ARX	50.4311	0.441978	0.33761	1.30914	0.190488	0.423233
ENSG00000004864.13	SLC25A13	5033.8	-0.0269905	0.0442441	-0.610035	0.541838	0.762006
ENSG00000004866.20	ST7	2461.29	0.103009	0.0575679	1.78935	0.0735585	0.226353
ENSG00000004897.12	CDC27	5953.9	0.0764058	0.0467391	1.63473	0.102106	0.281714
ENSG00000004939.15	SLC4A1	4.98643	0.171662	1.34091	0.128019	0.898134	NA
ENSG00000004948.14	CALCR	29.4375	-2.03	0.453314	-4.47812	7.53032e-06	0.0001146
ENSG00000004961.15	HCCS	935.011	0.384703	0.0843913	4.55857	5.15041e-06	8.19522e-05
ENSG00000004975.12	DVL2	3466.26	-0.15265	0.0522427	-2.92194	0.00347854	0.0222217
ENSG00000005001.10	PRSS22	0	NA	NA	NA	NA	NA
ENSG00000005007.12	UPF1	8302.36	-0.102727	0.0526568	-1.95088	0.0510716	0.174281
ENSG00000005020.13	SKAP2	2963.72	-0.0207043	0.0681867	-0.303641	0.761401	0.899049
ENSG00000005022.6	SLC25A5	21816.4	0.0719088	0.0388237	1.85219	0.0639987	0.205486
ENSG00000005059.16	MCUB	2441.47	-0.145649	0.0574536	-2.53507	0.0112426	0.0562329
ENSG00000005073.5	HOXA11	2492.75	-0.0146579	0.0544853	-0.269025	0.78791	0.910828
ENSG00000005075.15	POLR2J	2613.92	0.0664168	0.0555283	1.19609	0.231662	0.476495
ENSG00000005100.13	DHX33	4419.12	-0.12799	0.047168	-2.71348	0.00665804	0.0372788
ENSG00000005102.13	MEOX1	6.77914	-1.08578	0.91486	-1.18682	0.235298	NA
ENSG00000005108.16	THSD7A	4.82772	0.140298	1.18723	0.118172	0.905931	NA
ENSG00000005156.11	LIG3	3296.58	-0.358386	0.0513831	-6.97478	3.06341e-12	1.46502e-10
ENSG00000005175.10	RPAP3	3527.57	-0.0632015	0.057788	-1.09368	0.274096	0.52679
ENSG00000005187.12	ACSM3	73.9762	-0.337443	0.308404	-1.09416	0.273886	0.526507
ENSG00000005189.19	REXO5	2185.02	0.141852	0.0593267	2.39103	0.016801	0.0763874
ENSG00000005194.15	CIAPIN1	3574.78	0.171527	0.0577049	2.97249	0.00295391	0.0195086
ENSG00000005206.17	SPPL2B	1344.11	-0.367855	0.0698875	-5.26353	1.41314e-07	3.24056e-06
ENSG00000005238.19	FAM214B	248.322	0.469534	0.156697	2.99644	0.00273156	0.0182652
ENSG00000005243.10	COPZ2	15.2229	-0.30791	0.6762	-0.455353	0.648855	0.833143
ENSG00000005249.13	PRKAR2B	3150.62	0.131832	0.0569544	2.31469	0.02063	0.0890446
ENSG00000005302.18	MSL3	1880.56	0.16868	0.0636316	2.65089	0.00802803	0.0432473
ENSG00000005339.14	CREBBP	9075.54	-0.05814	0.0554492	-1.04853	0.294396	0.547849
ENSG00000005379.17	TSPOAP1	61.6885	-1.41493	0.3625	-3.90326	9.49061e-05	0.00107424
ENSG00000005381.7	MPO	0	NA	NA	NA	NA	NA
ENSG00000005421.8	PON1	0.684861	-1.15772	2.99832	-0.386123	0.699405	NA
ENSG00000005436.13	GCFC2	1260.63	-0.115883	0.0762875	-1.51903	0.128755	0.329264
ENSG00000005448.16	WDR54	1819.89	0.233057	0.0636219	3.66316	0.000249121	0.00247101
ENSG00000005469.11	CROT	796.374	-0.25374	0.0974978	-2.60252	0.00925415	0.0484227
ENSG00000005471.17	ABCB4	148.879	0.188196	0.200371	0.93924	0.347608	0.603672
ENSG00000005483.20	KMT2E	3375.68	-0.0259551	0.0548426	-0.473265	0.636024	0.825062
ENSG00000005486.17	RHBDD2	2517.44	-0.0292751	0.0659726	-0.443746	0.657226	0.838331
ENSG00000005513.10	SOX8	115.112	0.0485233	0.218966	0.221602	0.824624	0.928068
ENSG00000005700.15	IBTK	6531.95	-0.0104249	0.0484876	-0.215002	0.829766	0.930984
ENSG00000005801.18	ZNF195	1191	-0.0135837	0.0742607	-0.182919	0.854862	0.940771
ENSG00000005810.18	MYCBP2	2518.87	-0.935088	0.0894427	-10.4546	1.39579e-25	2.25286e-23
ENSG00000005812.11	FBXL3	4278.7	-0.0744336	0.0447212	-1.66439	0.0960343	0.270339
ENSG00000005844.17	ITGAL	7.5224	-0.0152665	1.04544	-0.0146029	0.988349	NA
ENSG00000005882.11	PDK2	1887.82	0.17526	0.0651814	2.6888	0.00717095	0.0394902
ENSG00000005884.18	ITGA3	325.118	0.151049	0.160257	0.942546	0.345913	0.60239
ENSG00000005889.15	ZFX	3779.91	0.13986	0.063098	2.21655	0.0266541	0.108124
ENSG00000005893.15	LAMP2	4905.75	0.139746	0.043222	3.23322	0.00122403	0.0095344
ENSG00000005961.18	ITGA2B	82.9763	-0.145117	0.262985	-0.551808	0.58108	0.789077
ENSG00000005981.13	ASB4	0.331933	-1.82876	4.04454	-0.452155	0.651157	NA
ENSG00000006007.12	GDE1	7518.28	0.0450934	0.0398079	1.13277	0.257309	0.506472
ENSG00000006015.17	REX1BD	739.411	-0.102491	0.0976441	-1.04964	0.293886	0.54746
ENSG00000006016.11	CRLF1	156.674	0.215164	0.199128	1.08053	0.279904	0.53319
ENSG00000006025.12	AC003665.1	396.844	0.245925	0.129913	1.893	0.0583575	0.192397
ENSG00000006042.12	TMEM98	2381.09	0.0348902	0.0644184	0.541618	0.588082	0.793213
ENSG00000006047.13	YBX2	17.045	-0.279324	0.563614	-0.495594	0.620181	0.813998
ENSG00000006059.3	KRT33A	0.322359	1.69096	4.03337	0.419242	0.675039	NA
ENSG00000006062.16	MAP3K14	554.528	0.0220311	0.107571	0.204806	0.837724	0.934215
ENSG00000006071.13	ABCC8	74.8341	0.00222312	0.275335	0.00807425	0.993558	0.99698
ENSG00000006116.3	CACNG3	0.149416	0.742032	4.08047	0.18185	0.855701	NA
ENSG00000006118.14	TMEM132A	1504.16	0.368174	0.0741706	4.96388	6.90971e-07	1.35815e-05
ENSG00000006125.18	AP2B1	21381	-0.0672924	0.0345235	-1.94917	0.0512746	0.174867
ENSG00000006128.12	TAC1	75.5865	0.254757	0.278743	0.913947	0.360744	0.616914
ENSG00000006194.10	ZNF263	2151.1	-0.0905115	0.0623159	-1.45246	0.146373	0.357437
ENSG00000006210.7	CX3CL1	11.214	-1.29047	0.709421	-1.81905	0.0689032	NA
ENSG00000006282.21	SPATA20	592.555	0.342372	0.104671	3.27095	0.00107188	0.00851667
ENSG00000006283.18	CACNA1G	153.906	0.545959	0.221239	2.46773	0.0135972	0.065268
ENSG00000006327.13	TNFRSF12A	1353.52	0.38702	0.0794393	4.87189	1.10533e-06	2.057e-05
ENSG00000006377.11	DLX6	336.034	-0.340264	0.132116	-2.5755	0.0100094	0.0513504
ENSG00000006432.15	MAP3K9	1013.86	0.11673	0.105099	1.11067	0.266711	0.517887
ENSG00000006451.8	RALA	2997.17	-0.0364368	0.052769	-0.690497	0.489882	0.726136
ENSG00000006453.14	BAIAP2L1	2841.93	0.0511961	0.0551709	0.927956	0.353431	0.609606
ENSG00000006459.11	KDM7A	806.99	-0.073789	0.110634	-0.666967	0.504793	0.736536
ENSG00000006468.14	ETV1	589.822	0.231836	0.13769	1.68375	0.0922291	0.262979
ENSG00000006530.17	AGK	2544.92	0.155413	0.0597294	2.60195	0.00926947	0.0484425
ENSG00000006534.16	ALDH3B1	11.1981	1.40164	0.745771	1.87945	0.0601829	NA
ENSG00000006555.11	TTC22	0.517152	0.783038	3.61266	0.216748	0.828405	NA
ENSG00000006576.16	PHTF2	788.473	0.0335468	0.094982	0.353191	0.723945	0.876941
ENSG00000006606.8	CCL26	3.9856	0.72376	1.28522	0.563141	0.573339	NA
ENSG00000006607.14	FARP2	3259.94	0.013558	0.0556355	0.243694	0.807468	0.919652
ENSG00000006611.16	USH1C	3.00431	5.38072	3.94315	1.36457	0.172387	NA
ENSG00000006625.18	GGCT	2541.17	0.0985428	0.057285	1.72022	0.0853924	0.249547
ENSG00000006634.8	DBF4	1272.75	-0.0665485	0.0820654	-0.81092	0.417412	0.667939
ENSG00000006638.11	TBXA2R	81.111	0.378655	0.281913	1.34316	0.17922	0.406326
ENSG00000006652.14	IFRD1	4657.42	0.158282	0.0476331	3.32294	0.000890752	0.00731515
ENSG00000006659.13	LGALS14	0	NA	NA	NA	NA	NA
ENSG00000006695.11	COX10	1439.73	-0.0291137	0.0715252	-0.407041	0.683978	0.854833
ENSG00000006704.10	GTF2IRD1	891.047	0.046978	0.106905	0.439438	0.660344	0.840757
ENSG00000006712.15	PAF1	10944.7	0.0112622	0.0364879	0.308656	0.757583	0.896243
ENSG00000006715.16	VPS41	2415.48	0.019557	0.0658512	0.296988	0.766476	0.90166
ENSG00000006740.17	ARHGAP44	2071.61	0.0797971	0.0588124	1.35681	0.174842	0.400621
ENSG00000006744.19	ELAC2	5841.75	-0.0128519	0.0423747	-0.303292	0.761667	0.899173
ENSG00000006747.15	SCIN	1233.78	0.602704	0.0745069	8.08924	6.00375e-16	4.16442e-14
ENSG00000006756.16	ARSD	0.0628569	0.0645652	4.0654	0.0158816	0.987329	NA
ENSG00000006757.12	PNPLA4	1.02958	3.5228	3.03344	1.16132	0.245511	NA
ENSG00000006788.14	MYH13	0.720433	1.40913	3.14914	0.447463	0.654541	NA
ENSG00000006831.10	ADIPOR2	7328.72	-0.0133631	0.0387176	-0.345143	0.729987	0.881488
ENSG00000006837.12	CDKL3	129.117	-0.199981	0.223378	-0.895257	0.37065	0.625313
ENSG00000007001.12	UPP2	0.25293	1.0723	4.08047	0.262789	0.792713	NA
ENSG00000007038.11	PRSS21	0	NA	NA	NA	NA	NA
ENSG00000007047.15	MARK4	1031.68	0.142715	0.113179	1.26097	0.207321	0.446509
ENSG00000007062.11	PROM1	130.027	1.03393	0.211154	4.89655	9.75348e-07	1.84997e-05
ENSG00000007080.11	CCDC124	3922.07	-0.127541	0.0590981	-2.15813	0.030918	0.121259
ENSG00000007129.18	CEACAM21	1.22966	-0.923359	2.12278	-0.434976	0.66358	NA
ENSG00000007168.13	PAFAH1B1	8780.26	0.0284791	0.0421651	0.67542	0.499409	0.732809
ENSG00000007171.17	NOS2	533.75	-0.363438	0.116596	-3.11706	0.00182663	0.0131596
ENSG00000007174.18	DNAH9	0.718478	1.66616	2.89106	0.576313	0.564403	NA
ENSG00000007202.15	KIAA0100	12340.3	-0.152858	0.0362748	-4.21388	2.51024e-05	0.00033389
ENSG00000007216.14	SLC13A2	0.171433	-1.14311	4.08047	-0.280143	0.779368	NA
ENSG00000007237.18	GAS7	509.591	0.229612	0.108743	2.11151	0.0347286	0.13192
ENSG00000007255.10	TRAPPC6A	248.232	0.207234	0.156078	1.32776	0.184256	0.413533
ENSG00000007264.15	MATK	547.287	-1.1288	0.104634	-10.7881	3.91749e-27	6.7101e-25
ENSG00000007306.15	CEACAM7	0.105114	-0.898895	4.07535	-0.220569	0.825428	NA
ENSG00000007312.12	CD79B	0.473623	-1.83314	4.05482	-0.452089	0.651205	NA
ENSG00000007314.12	SCN4A	0.16571	0.499086	4.03806	0.123595	0.901636	NA
ENSG00000007341.19	ST7L	1716.1	0.0797015	0.0891264	0.894252	0.371187	0.625693
ENSG00000007350.17	TKTL1	17.2576	2.09076	0.657831	3.17827	0.00148159	0.0110928
ENSG00000007372.22	PAX6	1012.01	0.0290936	0.0787094	0.369633	0.711656	0.870943
ENSG00000007376.8	RPUSD1	1744.54	-0.0655542	0.0644025	-1.01788	0.308734	0.563979
ENSG00000007384.15	RHBDF1	315.134	0.386713	0.143567	2.69361	0.00706831	0.0390935
ENSG00000007392.16	LUC7L	2118.3	-0.322601	0.0598537	-5.38982	7.05278e-08	1.7513e-06
ENSG00000007402.11	CACNA2D2	248.735	-0.120771	0.153513	-0.786718	0.431447	0.680389
ENSG00000007516.13	BAIAP3	88.648	0.169268	0.26304	0.643505	0.519896	0.747381
ENSG00000007520.4	TSR3	1922.6	0.0235033	0.0615072	0.382122	0.702371	0.865702
ENSG00000007541.16	PIGQ	1865.48	0.0735211	0.0827206	0.888788	0.374117	0.628298
ENSG00000007545.15	CRAMP1	3362.88	-0.0753939	0.0677576	-1.1127	0.265837	0.517073
ENSG00000007866.21	TEAD3	603.84	0.0974991	0.109841	0.887641	0.374734	0.628857
ENSG00000007908.16	SELE	0.229874	0.990378	4.08047	0.242712	0.808229	NA
ENSG00000007923.16	DNAJC11	4999.87	-0.318241	0.0437137	-7.28013	3.33508e-13	1.77723e-11
ENSG00000007933.13	FMO3	0.0882482	0.326016	4.07647	0.0799751	0.936257	NA
ENSG00000007944.15	MYLIP	824.901	0.10109	0.0954811	1.05874	0.289717	0.542512
ENSG00000007952.18	NOX1	0.150886	-1.14245	4.08047	-0.279979	0.779494	NA
ENSG00000007968.7	E2F2	4595.13	0.138931	0.0520538	2.66898	0.00760818	0.041384
ENSG00000008018.9	PSMB1	6666.12	0.0578173	0.0430632	1.34262	0.179396	0.406496
ENSG00000008056.14	SYN1	99.0799	-1.0714	0.264327	-4.05329	5.05019e-05	0.000616528
ENSG00000008083.14	JARID2	5653.73	-0.053386	0.0470952	-1.13358	0.256972	0.506382
ENSG00000008086.11	CDKL5	340.71	0.305029	0.142313	2.14336	0.0320841	0.124466
ENSG00000008118.10	CAMK1G	3.74195	0.611014	1.29193	0.472946	0.636252	NA
ENSG00000008128.23	CDK11A	1517.62	-0.335751	0.0679222	-4.94317	7.68638e-07	1.50202e-05
ENSG00000008130.15	NADK	2938.71	-0.866575	0.0657663	-13.1766	1.19698e-39	4.275e-37
ENSG00000008196.13	TFAP2B	0	NA	NA	NA	NA	NA
ENSG00000008197.4	TFAP2D	0	NA	NA	NA	NA	NA
ENSG00000008226.19	DLEC1	3.29801	1.92697	1.45524	1.32416	0.185451	NA
ENSG00000008256.16	CYTH3	1524.15	0.169005	0.0687844	2.45703	0.014009	0.0667675
ENSG00000008277.14	ADAM22	1020.38	-0.213756	0.111018	-1.92541	0.0541779	0.182105
ENSG00000008282.8	SYPL1	3560.2	-0.0843076	0.0507179	-1.66228	0.096456	0.270845
ENSG00000008283.16	CYB561	1260.5	-0.0429174	0.077875	-0.551107	0.581561	0.789236
ENSG00000008294.21	SPAG9	9416.6	-0.107017	0.0433949	-2.46612	0.0136587	0.0655448
ENSG00000008300.17	CELSR3	1813.79	-0.0938805	0.0656622	-1.42975	0.152789	0.367489
ENSG00000008311.15	AASS	3449.35	0.0799945	0.056927	1.40521	0.159958	0.379086
ENSG00000008323.15	PLEKHG6	0.840703	0.261698	2.40348	0.108883	0.913295	NA
ENSG00000008324.11	SS18L2	369.421	-0.237233	0.125306	-1.89324	0.0583266	0.192372
ENSG00000008382.15	MPND	516.272	-0.226013	0.110759	-2.04058	0.0412927	0.149191
ENSG00000008394.13	MGST1	1085.5	0.128463	0.0753801	1.7042	0.0883435	0.255634
ENSG00000008405.12	CRY1	1422.76	-0.0187341	0.0692172	-0.270656	0.786655	0.91013
ENSG00000008438.5	PGLYRP1	0.141743	0.74079	4.08047	0.181545	0.85594	NA
ENSG00000008441.16	NFIX	1125.21	-0.318316	0.0824401	-3.86118	0.000112839	0.00125189
ENSG00000008513.16	ST3GAL1	340.147	-0.154826	0.185977	-0.8325	0.405127	0.657367
ENSG00000008516.17	MMP25	42.3733	-0.930569	0.365811	-2.54385	0.0109637	0.055068
ENSG00000008517.16	IL32	38.5641	-0.158327	0.408575	-0.387512	0.698377	0.863564
ENSG00000008710.19	PKD1	2879.9	0.196907	0.059914	3.2865	0.00101441	0.00813955
ENSG00000008735.14	MAPK8IP2	4641.14	-0.182784	0.0485379	-3.76579	0.000166021	0.00174395
ENSG00000008838.20	MED24	7890	-0.00551233	0.0502069	-0.109792	0.912574	0.965119
ENSG00000008853.16	RHOBTB2	1429.71	-0.000767585	0.0867875	-0.00884443	0.992943	0.99698
ENSG00000008869.12	HEATR5B	635.327	-0.537175	0.0992964	-5.40981	6.30917e-08	1.57833e-06
ENSG00000008952.17	SEC62	4045.86	-0.142863	0.0581031	-2.45878	0.0139411	0.0665192
ENSG00000008988.9	RPS20	13523.4	0.0998016	0.0365672	2.72926	0.00634758	0.0358273
ENSG00000009307.16	CSDE1	33049.5	-0.0889683	0.0365896	-2.43152	0.0150357	0.0705548
ENSG00000009335.18	UBE3C	9256.21	0.0965783	0.0426831	2.26268	0.0236554	0.0989975
ENSG00000009413.15	REV3L	3089.98	0.0675768	0.170235	0.396962	0.691395	0.859495
ENSG00000009694.13	TENM1	704.677	5.71777	0.19855	28.7977	2.29498e-182	3.85235e-178
ENSG00000009709.12	PAX7	30.7286	1.41539	0.449186	3.15101	0.00162708	0.012
ENSG00000009724.16	MASP2	14.2711	-0.258436	0.603624	-0.428141	0.668548	0.845864
ENSG00000009765.14	IYD	0	NA	NA	NA	NA	NA
ENSG00000009780.15	FAM76A	867.882	0.0952578	0.0917178	1.0386	0.298993	0.552563
ENSG00000009790.15	TRAF3IP3	0.939463	-0.673487	2.71662	-0.247914	0.804201	NA
ENSG00000009830.11	POMT2	1568.05	0.0727591	0.0760656	0.95653	0.338804	0.595391
ENSG00000009844.16	VTA1	5342.49	0.0356562	0.0455297	0.783142	0.433544	0.682113
ENSG00000009950.16	MLXIPL	121.371	-0.321799	0.223082	-1.44252	0.149157	0.361783
ENSG00000009954.11	BAZ1B	13578.8	-0.0246472	0.042889	-0.574673	0.565512	0.778855
ENSG00000010017.13	RANBP9	5170.68	0.0861415	0.0434667	1.98178	0.0475038	0.165161
ENSG00000010030.14	ETV7	61.6431	-0.683667	0.317764	-2.15149	0.0314374	0.122609
ENSG00000010072.16	SPRTN	3402.47	0.138517	0.049704	2.78685	0.00532237	0.0310752
ENSG00000010165.20	EEF1AKNMT	3202.59	-0.0175299	0.0526434	-0.332994	0.739139	0.886167
ENSG00000010219.13	DYRK4	685.3	0.177103	0.104076	1.70167	0.0888169	0.256157
ENSG00000010244.18	ZNF207	12734	-0.0204067	0.0364652	-0.559622	0.575737	0.784952
ENSG00000010256.11	UQCRC1	5701.67	-0.347807	0.0593674	-5.85855	4.66932e-09	1.45147e-07
ENSG00000010270.13	STARD3NL	1900.31	0.052631	0.0642546	0.819102	0.412728	0.663417
ENSG00000010278.14	CD9	864.418	-0.663877	0.0861443	-7.70657	1.29241e-14	7.91768e-13
ENSG00000010282.14	HHATL	1.81495	-0.685535	1.67726	-0.408722	0.682744	NA
ENSG00000010292.13	NCAPD2	21270.8	-0.0222441	0.0364773	-0.609807	0.541989	0.762154
ENSG00000010295.19	IFFO1	1418.82	0.177507	0.0735514	2.41338	0.0158055	0.0730084
ENSG00000010310.9	GIPR	11.6273	-0.00942999	0.668651	-0.014103	0.988748	NA
ENSG00000010318.21	PHF7	74.694	0.41886	0.331416	1.26385	0.206284	0.445133
ENSG00000010319.6	SEMA3G	24.1596	-0.926451	0.474117	-1.95405	0.0506948	0.173206
ENSG00000010322.16	NISCH	3005.9	-0.0710912	0.0535828	-1.32675	0.18459	0.414075
ENSG00000010327.10	STAB1	2.88725	0.364581	1.69421	0.215193	0.829617	NA
ENSG00000010361.13	FUZ	1204.48	0.0630207	0.0799436	0.788315	0.430513	0.679446
ENSG00000010379.16	SLC6A13	7.13179	-0.807895	0.888554	-0.909225	0.363231	NA
ENSG00000010404.18	IDS	1602.79	-0.0430376	0.0726739	-0.592202	0.553715	0.770063
ENSG00000010438.16	PRSS3	0.836434	0.548448	2.99025	0.183412	0.854475	NA
ENSG00000010539.11	ZNF200	2062.08	-0.0580584	0.0586878	-0.989275	0.322528	0.579217
ENSG00000010610.10	CD4	3.42541	-0.435212	1.4631	-0.297459	0.766116	NA
ENSG00000010626.15	LRRC23	280.056	0.271169	0.140344	1.93218	0.0533379	0.180147
ENSG00000010671.15	BTK	70.4094	0.339247	0.29658	1.14386	0.25268	0.502368
ENSG00000010704.18	HFE	113.431	0.133226	0.241737	0.551118	0.581553	0.789236
ENSG00000010803.16	SCMH1	1946.79	0.13566	0.0711233	1.9074	0.0564694	0.187479
ENSG00000010810.17	FYN	4286.89	-0.0469858	0.0620588	-0.757117	0.44898	0.694788
ENSG00000010818.10	HIVEP2	1208.79	-0.0209178	0.0779578	-0.268322	0.788451	0.91113
ENSG00000010932.17	FMO1	0.306151	-1.81857	4.05308	-0.448688	0.653657	NA
ENSG00000011007.12	ELOA	6603.27	-0.0118524	0.0402663	-0.294351	0.76849	0.90236
ENSG00000011009.11	LYPLA2	2348.95	0.0308471	0.0635514	0.485388	0.627401	0.819449
ENSG00000011021.23	CLCN6	922.643	-0.0235933	0.0795979	-0.296406	0.76692	0.901706
ENSG00000011028.14	AC080038.1	138.457	-0.198556	0.22118	-0.897711	0.36934	0.624219
ENSG00000011052.21	NME1-NME2	1347.09	0.140179	0.0820649	1.70815	0.0876085	0.253945
ENSG00000011083.9	SLC6A7	0	NA	NA	NA	NA	NA
ENSG00000011105.14	TSPAN9	1066.28	0.0922601	0.0811368	1.13709	0.255499	0.504803
ENSG00000011114.15	BTBD7	2070.82	-0.0774034	0.0581301	-1.33155	0.183007	0.411459
ENSG00000011132.12	APBA3	333.462	-0.0114634	0.154806	-0.07405	0.940971	0.976998
ENSG00000011143.16	MKS1	1073.14	-0.159266	0.0808529	-1.96983	0.0488581	0.168682
ENSG00000011198.9	ABHD5	1448.2	0.0754469	0.0687107	1.09804	0.272188	0.524685
ENSG00000011201.12	ANOS1	1222.78	-0.144455	0.0802743	-1.79952	0.0719359	0.222789
ENSG00000011243.18	AKAP8L	5969.33	-0.0675662	0.0470569	-1.43584	0.151048	0.364504
ENSG00000011258.16	MBTD1	1772.19	-0.277683	0.0721202	-3.85029	0.000117979	0.00130118
ENSG00000011260.14	UTP18	5383.75	0.0127934	0.0444489	0.287823	0.773482	0.90466
ENSG00000011275.18	RNF216	1688.05	-0.222668	0.0634447	-3.50964	0.000448707	0.00409686
ENSG00000011295.16	TTC19	2670.39	-0.0937074	0.0530468	-1.7665	0.0773115	0.233862
ENSG00000011304.20	PTBP1	15098.1	-0.0288211	0.0445893	-0.646368	0.518041	0.74604
ENSG00000011332.19	DPF1	1703.39	0.239931	0.0664933	3.60836	0.000308142	0.00296757
ENSG00000011347.9	SYT7	277.265	-0.266948	0.160954	-1.65854	0.0972081	0.272273
ENSG00000011376.11	LARS2	2975.44	-0.0156307	0.0540326	-0.289282	0.772366	0.90436
ENSG00000011405.13	PIK3C2A	4441.04	-0.143612	0.0505269	-2.84229	0.00447911	0.0271529
ENSG00000011422.12	PLAUR	315.541	0.105008	0.13445	0.781019	0.434791	0.683192
ENSG00000011426.11	ANLN	8296.71	-0.0704406	0.0401235	-1.75559	0.0791581	0.237276
ENSG00000011451.19	WIZ	6404.46	0.0291907	0.0501094	0.582539	0.560204	0.774721
ENSG00000011454.17	RABGAP1	2484.81	-0.278167	0.0653385	-4.25732	2.06893e-05	0.000279848
ENSG00000011465.17	DCN	0.133811	0.677001	4.08047	0.165912	0.868226	NA
ENSG00000011478.12	QPCTL	343.016	0.0473259	0.129654	0.365018	0.715098	0.87311
ENSG00000011485.14	PPP5C	7090.56	-0.0589761	0.040647	-1.45093	0.146798	0.358036
ENSG00000011523.14	CEP68	1174.04	-0.0886981	0.0789392	-1.12363	0.261172	0.510999
ENSG00000011566.15	MAP4K3	1348.49	0.0224914	0.0726284	0.309677	0.756806	0.896049
ENSG00000011590.14	ZBTB32	1.97954	0.0883544	1.5566	0.0567611	0.954735	NA
ENSG00000011600.11	TYROBP	0	NA	NA	NA	NA	NA
ENSG00000011638.10	TMEM159	420.648	0.115271	0.133364	0.864337	0.387403	0.640495
ENSG00000011677.13	GABRA3	0.839835	-1.44351	2.52246	-0.572265	0.567142	NA
ENSG00000012048.22	BRCA1	9414.02	-0.192243	0.0397503	-4.83626	1.32308e-06	2.42194e-05
ENSG00000012061.15	ERCC1	1399.65	0.0142194	0.0718905	0.197792	0.843208	0.936055
ENSG00000012124.17	CD22	1.24911	0.973312	2.20906	0.440601	0.659502	NA
ENSG00000012171.19	SEMA3B	67.0699	0.282488	0.317713	0.889129	0.373934	0.628298
ENSG00000012174.12	MBTPS2	1862.88	0.0606187	0.0641224	0.945359	0.344476	0.600828
ENSG00000012211.13	PRICKLE3	471.037	0.0792937	0.116724	0.679326	0.496932	0.731902
ENSG00000012223.12	LTF	0	NA	NA	NA	NA	NA
ENSG00000012232.8	EXTL3	5128.82	-0.0558723	0.0485073	-1.15183	0.24939	0.498068
ENSG00000012504.15	NR1H4	4.35211	1.05177	1.20561	0.872396	0.382992	NA
ENSG00000012660.14	ELOVL5	6040.52	-0.141592	0.0469929	-3.01305	0.00258638	0.0174971
ENSG00000012779.11	ALOX5	38.1258	0.496636	0.392922	1.26395	0.206246	0.445108
ENSG00000012817.15	KDM5D	0	NA	NA	NA	NA	NA
ENSG00000012822.16	CALCOCO1	625.723	0.176184	0.129215	1.3635	0.172726	0.398343
ENSG00000012963.15	UBR7	8155.86	0.00789338	0.0394545	0.200063	0.841431	0.935453
ENSG00000012983.11	MAP4K5	1212.03	-0.166614	0.0738281	-2.25678	0.0240215	0.100031
ENSG00000013016.16	EHD3	618.316	-0.0394649	0.105297	-0.374795	0.707813	0.868669
ENSG00000013275.7	PSMC4	11096.8	-0.051007	0.0455312	-1.12027	0.2626	0.512917
ENSG00000013288.8	MAN2B2	764.653	0.0415649	0.0875906	0.474536	0.635118	0.824651
ENSG00000013293.6	SLC7A14	1.88606	0.00991746	1.68702	0.0058787	0.99531	NA
ENSG00000013297.11	CLDN11	0.576578	-2.55916	3.34615	-0.764807	0.444386	NA
ENSG00000013306.16	SLC25A39	4814.22	0.0327185	0.0431503	0.758244	0.448305	0.694155
ENSG00000013364.19	MVP	400.096	-0.0516428	0.11719	-0.440676	0.659448	0.840356
ENSG00000013374.16	NUB1	5000.64	-0.0861075	0.0439756	-1.95807	0.0502214	0.171904
ENSG00000013375.16	PGM3	5457.67	0.152147	0.0626638	2.42799	0.0151829	0.0709723
ENSG00000013392.8	RWDD2A	825.697	0.109544	0.0880416	1.24423	0.213415	0.454617
ENSG00000013441.16	CLK1	1404.28	0.0738042	0.07544	0.978317	0.327918	0.58425
ENSG00000013503.10	POLR3B	2422.63	0.0671198	0.0558992	1.20073	0.229856	0.4747
ENSG00000013523.9	ANGEL1	1497.49	0.0441248	0.0675931	0.6528	0.513885	0.743552
ENSG00000013561.18	RNF14	3028.49	-0.0894886	0.0545519	-1.64043	0.100916	0.279303
ENSG00000013563.14	DNASE1L1	1190.56	0.288536	0.07334	3.93422	8.34674e-05	0.000961623
ENSG00000013573.17	DDX11	4234.37	-0.199007	0.0519127	-3.83349	0.000126336	0.00137617
ENSG00000013583.10	HEBP1	1538.75	0.100728	0.0669207	1.50518	0.132278	0.334606
ENSG00000013588.8	GPRC5A	2471.14	0.912014	0.0779911	11.6938	1.37079e-31	3.43433e-29
ENSG00000013619.14	MAMLD1	363.84	0.270628	0.124424	2.17505	0.0296263	0.117441
ENSG00000013725.14	CD6	5.08436	-3.3888	1.29387	-2.61911	0.00881583	NA
ENSG00000013810.19	TACC3	8114.12	0.069435	0.040198	1.72732	0.0841099	0.247003
ENSG00000014123.10	UFL1	2194.92	0.00290627	0.0573261	0.0506971	0.959567	0.983832
ENSG00000014138.9	POLA2	1586.62	-1.21502	0.0948843	-12.8053	1.53069e-37	5.03808e-35
ENSG00000014164.7	ZC3H3	1707.93	0.0197176	0.0667274	0.295495	0.767615	0.902135
ENSG00000014216.15	CAPN1	2190.46	0.0904947	0.0615336	1.47065	0.141384	0.349012
ENSG00000014257.16	ACPP	16.3289	0.188525	0.577198	0.326621	0.743955	0.888637
ENSG00000014641.18	MDH1	6819.34	0.0101746	0.0488796	0.208157	0.835107	0.933047
ENSG00000014824.14	SLC30A9	5442.38	-0.0168441	0.049564	-0.339846	0.733973	0.883806
ENSG00000014914.21	MTMR11	99.444	0.25175	0.229914	1.09497	0.273529	0.525879
ENSG00000014919.12	COX15	4359.77	0.0723595	0.0444705	1.62713	0.103709	0.285293
ENSG00000015133.19	CCDC88C	1855.23	-0.466271	0.074195	-6.28441	3.29106e-10	1.19317e-08
ENSG00000015153.14	YAF2	717.419	0.175866	0.105319	1.66985	0.0949493	0.268546
ENSG00000015171.19	ZMYND11	3453.6	0.00187628	0.0530822	0.0353467	0.971803	0.98876
ENSG00000015285.10	WAS	42.9581	-0.0931247	0.366747	-0.253921	0.799557	0.916321
ENSG00000015413.9	DPEP1	3.07971	0.469611	1.58129	0.29698	0.766482	NA
ENSG00000015475.18	BID	1534.18	0.00611873	0.0674887	0.0906631	0.92776	0.972429
ENSG00000015479.18	MATR3	37590.3	-0.0655392	0.0425519	-1.54022	0.123508	0.320186
ENSG00000015520.14	NPC1L1	40.3675	-0.0887226	0.365457	-0.242771	0.808183	0.919926
ENSG00000015532.9	XYLT2	1255.94	0.249301	0.0718663	3.46896	0.000522486	0.00466514
ENSG00000015568.13	RGPD5	1557.8	-0.311711	0.103197	-3.02054	0.00252326	0.0171897
ENSG00000015592.16	STMN4	491.83	0.120598	0.118099	1.02116	0.307179	0.562056
ENSG00000015676.18	NUDCD3	4074.47	-0.0100133	0.0567109	-0.176568	0.859847	0.942805
ENSG00000016082.15	ISL1	20.9978	1.18456	0.511545	2.31565	0.0205772	0.0888986
ENSG00000016391.11	CHDH	1120.8	-0.0272548	0.0930401	-0.292935	0.769572	0.902853
ENSG00000016402.13	IL20RA	124.103	-0.130177	0.25107	-0.518488	0.604118	0.803926
ENSG00000016490.15	CLCA1	0.145604	0.727155	4.08047	0.178204	0.858563	NA
ENSG00000016602.9	CLCA4	0.362583	-0.705418	3.71673	-0.189795	0.849469	NA
ENSG00000016864.18	GLT8D1	1585.25	0.146991	0.0710295	2.06943	0.0385057	0.142401
ENSG00000017260.19	ATP2C1	2527.49	0.0989532	0.0647134	1.5291	0.12624	0.32501
ENSG00000017427.16	IGF1	0.186954	0.851634	4.03732	0.21094	0.832934	NA
ENSG00000017483.15	SLC38A5	8.30414	-0.856726	0.869487	-0.985324	0.324465	NA
ENSG00000017797.13	RALBP1	3630.24	-0.10472	0.0510892	-2.04975	0.0403884	0.147079
ENSG00000018189.13	RUFY3	1217.33	-0.00606212	0.0716317	-0.084629	0.932556	0.973743
ENSG00000018236.15	CNTN1	1663.16	0.0383619	0.0719448	0.533213	0.593886	0.796689
ENSG00000018280.17	SLC11A1	17.4017	-0.36205	0.641197	-0.564648	0.572313	0.782763
ENSG00000018408.14	WWTR1	3031.69	0.0131086	0.0619433	0.211623	0.832401	0.931639
ENSG00000018510.15	AGPS	3064.66	-0.156867	0.0639421	-2.45327	0.0141564	0.067336
ENSG00000018607.6	ZNF806	0	NA	NA	NA	NA	NA
ENSG00000018610.14	CXorf56	1246.89	-0.113385	0.0783322	-1.44749	0.147758	0.359408
ENSG00000018625.14	ATP1A2	0.150946	-1.0292	4.08047	-0.252226	0.800866	NA
ENSG00000018699.13	TTC27	1594.47	-0.178311	0.0668328	-2.66801	0.00763019	0.0414902
ENSG00000018869.16	ZNF582	251.079	-0.14429	0.160859	-0.896998	0.36972	0.624739
ENSG00000019102.12	VSIG2	0.380073	-2.14686	3.97458	-0.540148	0.589095	NA
ENSG00000019144.19	PHLDB1	903.712	0.251099	0.088027	2.85253	0.00433732	0.0264366
ENSG00000019169.10	MARCO	0	NA	NA	NA	NA	NA
ENSG00000019186.10	CYP24A1	80.2098	-2.13723	0.297042	-7.19504	6.2442e-13	3.20536e-11
ENSG00000019485.13	PRDM11	621.375	0.0720712	0.109206	0.659957	0.509282	0.739708
ENSG00000019505.8	SYT13	0.241272	0.93533	4.08047	0.229221	0.818697	NA
ENSG00000019549.12	SNAI2	37.0313	0.81138	0.396019	2.04884	0.0404777	0.147324
ENSG00000019582.15	CD74	5.97901	-0.521196	0.982571	-0.530441	0.595806	NA
ENSG00000019991.17	HGF	25.2297	-0.0311695	0.507503	-0.0614174	0.951027	0.981146
ENSG00000019995.6	ZRANB1	3808.65	0.0133292	0.0522935	0.254892	0.798806	0.915995
ENSG00000020129.16	NCDN	3785.44	0.0976116	0.0561643	1.73797	0.0822169	0.24323
ENSG00000020181.17	ADGRA2	1192.28	0.170833	0.0779239	2.1923	0.0283575	0.113498
ENSG00000020219.9	CCT8L1P	1.30092	-1.00539	2.27911	-0.441133	0.659116	NA
ENSG00000020256.20	ZFP64	2510.91	-0.0588703	0.0589078	-0.999363	0.317619	0.573423
ENSG00000020426.11	MNAT1	1349.16	-0.0314332	0.0739915	-0.424822	0.670966	0.846527
ENSG00000020577.13	SAMD4A	699.821	0.0296989	0.0955952	0.310674	0.756049	0.8959
ENSG00000020633.18	RUNX3	2224.88	-0.166108	0.0598079	-2.77736	0.00548022	0.0318308
ENSG00000020922.12	MRE11	2805.88	0.0245234	0.0621163	0.394798	0.692992	0.860524
ENSG00000021300.14	PLEKHB1	381.74	-0.604172	0.157949	-3.82511	0.000130715	0.0014156
ENSG00000021355.13	SERPINB1	1090.99	0.168929	0.079062	2.13667	0.0326249	0.126156
ENSG00000021461.16	CYP3A43	0	NA	NA	NA	NA	NA
ENSG00000021488.13	SLC7A9	35.0575	-0.0248098	0.395501	-0.06273	0.949982	0.980592
ENSG00000021574.12	SPAST	1843.48	-0.212458	0.0626096	-3.39338	0.00069036	0.00588243
ENSG00000021645.18	NRXN3	809.147	-0.304337	0.0872564	-3.48785	0.000486924	0.004392
ENSG00000021762.20	OSBPL5	430.259	0.0957061	0.132099	0.724505	0.468756	0.710093
ENSG00000021776.11	AQR	2530.6	-0.418315	0.0831556	-5.0305	4.89201e-07	1.00634e-05
ENSG00000021826.15	CPS1	769.442	0.218932	0.10457	2.09365	0.0362915	0.136284
ENSG00000021852.13	C8B	0	NA	NA	NA	NA	NA
ENSG00000022267.17	FHL1	12424	0.171468	0.0401455	4.27115	1.94465e-05	0.000265174
ENSG00000022277.12	RTF2	5140.39	-0.0118098	0.0434787	-0.271624	0.785911	0.909581
ENSG00000022355.17	GABRA1	0	NA	NA	NA	NA	NA
ENSG00000022556.16	NLRP2	0.47876	1.5756	4.03926	0.390072	0.696484	NA
ENSG00000022567.9	SLC45A4	443.689	-0.0840815	0.130786	-0.642891	0.520295	0.74742
ENSG00000022840.16	RNF10	10742.3	0.105556	0.0401656	2.62801	0.00858859	0.0456806
ENSG00000022976.15	ZNF839	1139.18	0.125288	0.0762894	1.64228	0.100532	0.278665
ENSG00000023041.11	ZDHHC6	2233.85	-0.0974194	0.0807949	-1.20576	0.227909	0.472365
ENSG00000023171.18	GRAMD1B	657.975	-0.0896077	0.0965552	-0.928046	0.353384	0.609601
ENSG00000023191.17	RNH1	4222.04	-0.0859775	0.0539907	-1.59245	0.111284	0.298192
ENSG00000023228.14	NDUFS1	6510.6	0.0538757	0.0425889	1.26502	0.205865	0.444742
ENSG00000023287.13	RB1CC1	2448.35	-0.150984	0.0619602	-2.4368	0.0148181	0.0698109
ENSG00000023318.8	ERP44	2753.46	-0.0151776	0.0592167	-0.256306	0.797714	0.915288
ENSG00000023330.15	ALAS1	1509.46	-0.255878	0.0719196	-3.55783	0.000373931	0.00350129
ENSG00000023445.14	BIRC3	64.2979	-0.230448	0.30377	-0.758627	0.448076	0.693984
ENSG00000023516.9	AKAP11	3076.69	-0.267903	0.0563552	-4.75383	1.99595e-06	3.51564e-05
ENSG00000023572.9	GLRX2	1142.13	-0.0948686	0.0809692	-1.17166	0.241333	0.488839
ENSG00000023608.5	SNAPC1	805.948	0.0194882	0.0864618	0.225397	0.82167	0.926919
ENSG00000023697.13	DERA	1819.36	0.191396	0.0624976	3.06245	0.00219532	0.0153416
ENSG00000023734.11	STRAP	11879.1	0.0244438	0.0419854	0.582198	0.560433	0.774721
ENSG00000023839.11	ABCC2	54.1512	-0.263107	0.446257	-0.589586	0.555468	0.771248
ENSG00000023892.11	DEF6	65.7005	0.236569	0.297049	0.796399	0.4258	0.67572
ENSG00000023902.14	PLEKHO1	899.83	-0.0244808	0.0840599	-0.29123	0.770875	0.903436
ENSG00000023909.10	GCLM	576.427	-0.441812	0.112173	-3.93867	8.19332e-05	0.000946546
ENSG00000024048.10	UBR2	3602.36	-0.0300203	0.0545374	-0.550454	0.582008	0.789526
ENSG00000024422.12	EHD2	10.9313	0.0107998	0.690573	0.015639	0.987522	NA
ENSG00000024526.17	DEPDC1	10621	0.319659	0.0421016	7.59256	3.13646e-14	1.84732e-12
ENSG00000024862.17	CCDC28A	1197.3	0.0497535	0.0732687	0.679055	0.497103	0.732027
ENSG00000025039.14	RRAGD	3565.59	0.061842	0.055474	1.11479	0.264939	0.516224
ENSG00000025156.12	HSF2	1541.14	-0.231631	0.0676305	-3.42496	0.000614901	0.00533423
ENSG00000025293.17	PHF20	1910.82	0.147265	0.0649185	2.26846	0.0233011	0.097881
ENSG00000025423.11	HSD17B6	387.459	0.0423423	0.139757	0.302972	0.761912	0.899217
ENSG00000025434.19	NR1H3	357.456	0.318341	0.129477	2.45867	0.0139454	0.0665208
ENSG00000025708.14	TYMP	19.4462	0.441903	0.578766	0.763526	0.44515	0.691603
ENSG00000025770.19	NCAPH2	4916.28	0.0766282	0.0486015	1.57666	0.114873	0.304679
ENSG00000025772.8	TOMM34	4573.58	-0.100664	0.0462113	-2.17833	0.0293813	0.116677
ENSG00000025796.14	SEC63	4468.39	0.0120257	0.0670254	0.179421	0.857607	0.941978
ENSG00000025800.14	KPNA6	4929.95	0.00985119	0.0469704	0.209732	0.833877	0.932436
ENSG00000026025.16	VIM	62150.5	0.31343	0.0346009	9.05846	1.32305e-19	1.32195e-17
ENSG00000026036.22	RTEL1-TNFRSF6B	339.287	-0.141135	0.132679	-1.06373	0.287449	0.540594
ENSG00000026103.22	FAS	1193.3	-0.411625	0.0774405	-5.31537	1.06439e-07	2.51645e-06
ENSG00000026297.15	RNASET2	376.626	-0.113656	0.135872	-0.836496	0.402876	0.655298
ENSG00000026508.18	CD44	250.895	0.70236	0.162145	4.33169	1.47972e-05	0.000209609
ENSG00000026559.14	KCNG1	492.379	0.0565107	0.112492	0.502355	0.615418	0.810927
ENSG00000026652.14	AGPAT4	612.774	-0.0258036	0.134071	-0.192462	0.84738	0.937651
ENSG00000026751.17	SLAMF7	0.896864	1.90477	2.91054	0.654436	0.512831	NA
ENSG00000026950.17	BTN3A1	256.24	0.338327	0.168363	2.00951	0.0444831	0.15753
ENSG00000027001.10	MIPEP	1378.63	0.0566328	0.0715603	0.791399	0.428711	0.678064
ENSG00000027075.15	PRKCH	698.462	-0.167685	0.0916179	-1.83026	0.0672105	0.213189
ENSG00000027644.5	INSRR	5.10114	-0.978921	1.04373	-0.937908	0.348292	NA
ENSG00000027697.14	IFNGR1	1116.17	0.0693522	0.0779576	0.889615	0.373673	0.628001
ENSG00000027847.14	B4GALT7	744.966	0.186564	0.103329	1.80554	0.0709902	0.220905
ENSG00000027869.11	SH2D2A	10.3708	-0.340948	0.736844	-0.462714	0.64357	NA
ENSG00000028116.17	VRK2	664.078	0.121608	0.0969842	1.25389	0.209881	0.449912
ENSG00000028137.19	TNFRSF1B	0.958473	-1.37652	2.39166	-0.575551	0.564918	NA
ENSG00000028203.18	VEZT	3287.81	0.111352	0.0566683	1.96498	0.0494171	0.170087
ENSG00000028277.21	POU2F2	101.391	0.0976166	0.26191	0.37271	0.709364	0.869851
ENSG00000028310.18	BRD9	672.597	0.106601	0.100715	1.05844	0.289857	0.542604
ENSG00000028528.15	SNX1	5651.63	0.0225225	0.057086	0.394536	0.693185	0.860545
ENSG00000028839.10	TBPL1	2200.98	0.36432	0.0660276	5.51769	3.43489e-08	9.02316e-07
ENSG00000029153.14	ARNTL2	1001.72	-0.363225	0.104991	-3.45958	0.000541021	0.00481016
ENSG00000029363.16	BCLAF1	23752	-0.0995968	0.0522945	-1.90454	0.0568405	0.188525
ENSG00000029364.12	SLC39A9	3982.61	0.107497	0.051197	2.09968	0.0357572	0.134819
ENSG00000029534.20	ANK1	902.241	-0.147102	0.0922706	-1.59425	0.11088	0.297512
ENSG00000029559.7	IBSP	0.19653	-1.18183	4.08047	-0.289631	0.772098	NA
ENSG00000029639.11	TFB1M	420.11	0.226633	0.12977	1.74643	0.0807365	0.240078
ENSG00000029725.17	RABEP1	8562.58	-0.0477334	0.0417682	-1.14282	0.253115	0.502794
ENSG00000029993.15	HMGB3	1283.33	-0.261191	0.0709269	-3.68254	0.00023092	0.00230685
ENSG00000030066.13	NUP160	5010.54	-0.112268	0.043409	-2.58629	0.00970158	0.0502669
ENSG00000030110.13	BAK1	3721.36	0.000107709	0.051762	0.00208084	0.99834	0.998958
ENSG00000030304.13	MUSK	0.156771	-1.05123	4.08047	-0.257624	0.796697	NA
ENSG00000030419.16	IKZF2	148.537	0.122677	0.240082	0.510979	0.609366	0.807453
ENSG00000030582.18	GRN	5039.71	0.140721	0.0520797	2.70202	0.00689186	0.0383704
ENSG00000031003.10	FAM13B	2058.76	-0.0654881	0.0587955	-1.11383	0.265353	0.516499
ENSG00000031081.10	ARHGAP31	221.518	-0.427931	0.198191	-2.15918	0.0308359	0.121022
ENSG00000031691.7	CENPQ	371.026	0.124856	0.129257	0.965948	0.33407	0.590556
ENSG00000031698.13	SARS	4578.45	-0.478114	0.0442927	-10.7944	3.65785e-27	6.32997e-25
ENSG00000031823.14	RANBP3	5107.13	-0.172864	0.0581554	-2.97245	0.00295429	0.0195086
ENSG00000032219.18	ARID4A	691.673	0.00191099	0.124284	0.0153761	0.987732	0.994908
ENSG00000032389.12	EIPR1	1248.27	-0.0355545	0.077144	-0.460885	0.644881	0.83148
ENSG00000032444.16	PNPLA6	1454.61	-0.0438842	0.077954	-0.56295	0.573469	0.783642
ENSG00000032742.17	IFT88	1044.24	0.0656421	0.0836864	0.784381	0.432816	0.681224
ENSG00000033011.12	ALG1	1628.41	-0.226944	0.06938	-3.27102	0.00107159	0.00851667
ENSG00000033030.13	ZCCHC8	2894.55	0.221663	0.0572325	3.87303	0.00010749	0.00119889
ENSG00000033050.9	ABCF2	5880.46	0.00530633	0.0461572	0.114962	0.908475	0.963339
ENSG00000033100.16	CHPF2	1528.58	0.0781646	0.070106	1.11495	0.264872	0.516204
ENSG00000033122.19	LRRC7	1.64616	1.63611	2.01551	0.811756	0.416932	NA
ENSG00000033170.16	FUT8	911.388	-0.405148	0.0914148	-4.43197	9.33758e-06	0.000138463
ENSG00000033178.13	UBA6	4388.68	-0.0511877	0.0698419	-0.732908	0.463615	0.705488
ENSG00000033327.13	GAB2	631.193	0.0272781	0.109202	0.249795	0.802746	0.917617
ENSG00000033627.16	ATP6V0A1	4462.13	0.0777766	0.0512634	1.5172	0.129217	0.330093
ENSG00000033800.13	PIAS1	2931.9	-0.10828	0.053294	-2.03175	0.0421793	0.15161
ENSG00000033867.16	SLC4A7	1371.68	-0.0915939	0.0751982	-1.21803	0.223211	0.467239
ENSG00000034053.14	APBA2	1514.56	-0.0281689	0.0676895	-0.416149	0.677301	0.850398
ENSG00000034152.18	MAP2K3	2094.39	0.00560412	0.0620083	0.090377	0.927988	0.972429
ENSG00000034239.11	EFCAB1	11.1494	-0.0499762	0.753927	-0.0662878	0.947149	NA
ENSG00000034510.6	TMSB10	5726.95	0.247393	0.0516744	4.78754	1.68835e-06	3.02462e-05
ENSG00000034533.11	ASTE1	609.803	0.149084	0.104071	1.43253	0.151992	0.366148
ENSG00000034677.13	RNF19A	947.234	0.137649	0.0944079	1.45802	0.144834	0.354969
ENSG00000034693.15	PEX3	1246.25	0.188397	0.102208	1.84327	0.0652897	0.208594
ENSG00000034713.8	GABARAPL2	1934.41	0.207392	0.0666448	3.1119	0.00185885	0.0133745
ENSG00000034971.17	MYOC	0	NA	NA	NA	NA	NA
ENSG00000035115.21	SH3YL1	136.347	-0.620403	0.214881	-2.8872	0.00388687	0.0243089
ENSG00000035141.8	FAM136A	4468.66	-0.213553	0.0442609	-4.82486	1.40105e-06	2.55909e-05
ENSG00000035403.17	VCL	18246.3	0.109146	0.0361212	3.02167	0.0025138	0.0171462
ENSG00000035499.13	DEPDC1B	2664.25	-0.00982391	0.0556374	-0.17657	0.859846	0.942805
ENSG00000035664.11	DAPK2	80.6975	-0.0313325	0.280794	-0.111586	0.911152	0.96435
ENSG00000035681.9	NSMAF	737.073	0.130321	0.12945	1.00672	0.314068	0.56994
ENSG00000035687.10	ADSS	4610.61	0.0346972	0.0457335	0.758684	0.448042	0.693984
ENSG00000035720.8	STAP1	4.01125	0.129638	1.12785	0.114943	0.90849	NA
ENSG00000035862.12	TIMP2	516.789	0.240345	0.111198	2.16142	0.0306631	0.120565
ENSG00000035928.16	RFC1	5994.59	0.0190252	0.0509534	0.373383	0.708863	0.869554
ENSG00000036054.13	TBC1D23	3516.76	0.132252	0.0577713	2.28924	0.0220654	0.0937223
ENSG00000036257.13	CUL3	5308.44	-0.0296225	0.0437269	-0.677443	0.498125	0.732218
ENSG00000036448.10	MYOM2	1597.8	-0.1025	0.069316	-1.47873	0.139213	0.34553
ENSG00000036473.8	OTC	2.21213	-0.909653	1.59107	-0.571725	0.567509	NA
ENSG00000036530.8	CYP46A1	25.1697	0.0321084	0.471474	0.0681022	0.945704	0.978795
ENSG00000036549.13	AC118549.1	3965.45	0.174657	0.0595981	2.93057	0.00338337	0.0217336
ENSG00000036565.15	SLC18A1	4.32577	-1.11175	1.21042	-0.918485	0.358365	NA
ENSG00000036672.16	USP2	272.077	0.0972175	0.168442	0.577155	0.563834	0.777885
ENSG00000036828.16	CASR	0	NA	NA	NA	NA	NA
ENSG00000037042.9	TUBG2	532.946	-0.615945	0.115704	-5.32343	1.01829e-07	2.41428e-06
ENSG00000037241.7	RPL26L1	1988.99	0.106157	0.0677186	1.56763	0.116969	0.308135
ENSG00000037280.16	FLT4	2250.69	-0.0907	0.0628227	-1.44375	0.14881	0.361286
ENSG00000037474.15	NSUN2	2879.94	-0.17964	0.0532194	-3.37546	0.000736921	0.00622544
ENSG00000037637.11	FBXO42	1677.61	-0.395741	0.0739996	-5.34788	8.89919e-08	2.14321e-06
ENSG00000037749.12	MFAP3	674.707	-0.0994788	0.101581	-0.979306	0.327429	0.583985
ENSG00000037757.14	MRI1	1602.53	-0.209239	0.0635836	-3.29077	0.000999133	0.00804
ENSG00000037897.17	METTL1	1054.08	-0.084739	0.0806745	-1.05038	0.293543	0.546943
ENSG00000037965.6	HOXC8	1067.84	-0.013552	0.0754527	-0.17961	0.857459	0.941909
ENSG00000038002.9	AGA	526.531	0.356847	0.106465	3.35178	0.000802946	0.00667901
ENSG00000038210.13	PI4K2B	2852.43	-0.0625749	0.0598555	-1.04543	0.295823	0.549483
ENSG00000038219.13	BOD1L1	2001.6	0.0130476	0.0622161	0.209715	0.83389	0.932436
ENSG00000038274.17	MAT2B	5446.7	0.0601278	0.046513	1.29271	0.196112	0.431842
ENSG00000038295.8	TLL1	5.23435	1.70211	1.13229	1.50325	0.132775	NA
ENSG00000038358.15	EDC4	7175.53	0.164448	0.0440745	3.73113	0.000190619	0.00196544
ENSG00000038382.20	TRIO	5632.51	0.010529	0.0472076	0.223037	0.823507	0.927806
ENSG00000038427.16	VCAN	4758.65	-0.0964542	0.0496032	-1.94452	0.0518334	0.176486
ENSG00000038532.16	CLEC16A	2784.38	0.0798546	0.0587759	1.35863	0.174264	0.399836
ENSG00000038945.15	MSR1	0.178997	0.618482	4.04053	0.15307	0.878343	NA
ENSG00000039068.19	CDH1	330.769	-0.102417	0.149945	-0.683028	0.494589	0.729797
ENSG00000039123.16	MTREX	9119.04	-0.111249	0.0376139	-2.95766	0.00309983	0.0202674
ENSG00000039139.9	DNAH5	187.332	0.598696	0.197124	3.03716	0.00238821	0.0164432
ENSG00000039319.17	ZFYVE16	2860.9	-0.418343	0.0727769	-5.7483	9.01445e-09	2.68292e-07
ENSG00000039523.20	RIPOR1	1454.16	0.305673	0.0902656	3.38638	0.000708222	0.0060163
ENSG00000039537.13	C6	0	NA	NA	NA	NA	NA
ENSG00000039560.14	RAI14	10787.6	-0.138289	0.0364602	-3.79288	0.000148908	0.0015861
ENSG00000039600.11	SOX30	42.4243	0.428398	0.377563	1.13464	0.256526	0.505642
ENSG00000039650.12	PNKP	656.683	0.0949163	0.105376	0.900743	0.367725	0.623111
ENSG00000039987.6	BEST2	7.62842	-0.570837	0.841918	-0.67802	0.497759	NA
ENSG00000040199.18	PHLPP2	788.067	0.104536	0.089488	1.16816	0.242743	0.490689
ENSG00000040275.17	SPDL1	4076.97	-0.0752556	0.0580182	-1.2971	0.194595	0.429743
ENSG00000040341.18	STAU2	2120.72	0.185354	0.0578706	3.20291	0.00136046	0.0103521
ENSG00000040487.13	PQLC2	1309.28	0.151285	0.0761811	1.98586	0.0470486	0.164259
ENSG00000040531.14	CTNS	590.064	0.0208943	0.12195	0.171335	0.863961	0.944334
ENSG00000040608.14	RTN4R	573.255	0.0400681	0.0995966	0.402304	0.68746	0.856662
ENSG00000040633.13	PHF23	2283.25	0.161112	0.0602317	2.67487	0.00747579	0.0408226
ENSG00000040731.10	CDH10	0.660908	1.7623	3.03191	0.581252	0.561071	NA
ENSG00000040933.15	INPP4A	1435.43	-0.145081	0.067271	-2.15666	0.0310323	0.121622
ENSG00000041353.10	RAB27B	114.77	-0.275622	0.229789	-1.19945	0.230352	0.475197
ENSG00000041357.16	PSMA4	7404.88	-0.291183	0.0418049	-6.96529	3.27737e-12	1.5629e-10
ENSG00000041515.16	MYO16	4.29311	0.652425	1.15687	0.563956	0.572784	NA
ENSG00000041802.11	LSG1	2761.09	-0.152089	0.0528347	-2.87859	0.00399459	0.0248899
ENSG00000041880.14	PARP3	277.422	-0.496173	0.150933	-3.28737	0.00101129	0.00811838
ENSG00000041982.16	TNC	300.285	0.0688162	0.150505	0.457234	0.647503	0.832298
ENSG00000041988.15	THAP3	1453.29	-0.10842	0.0704318	-1.53936	0.123717	0.32053
ENSG00000042062.12	RIPOR3	0	NA	NA	NA	NA	NA
ENSG00000042088.13	TDP1	1743.45	-0.21869	0.0627797	-3.48345	0.000494989	0.00446234
ENSG00000042286.15	AIFM2	1109.96	0.0770855	0.0780514	0.987625	0.323336	0.57989
ENSG00000042304.11	C2orf83	0	NA	NA	NA	NA	NA
ENSG00000042317.17	SPATA7	351.662	0.206456	0.145357	1.42033	0.155511	0.371579
ENSG00000042429.12	MED17	2056.76	0.00444728	0.0592044	0.0751174	0.940121	0.976742
ENSG00000042445.14	RETSAT	987.576	-0.0468225	0.0807607	-0.579769	0.56207	0.776025
ENSG00000042493.16	CAPG	46.4575	0.691245	0.347314	1.99026	0.0465623	0.16307
ENSG00000042753.11	AP2S1	4200.5	0.036408	0.0463016	0.786323	0.431678	0.68051
ENSG00000042781.13	USH2A	2.50954	-0.231694	1.48729	-0.155783	0.876204	NA
ENSG00000042813.8	ZPBP	0	NA	NA	NA	NA	NA
ENSG00000042832.12	TG	1.46018	0.121236	1.90955	0.0634893	0.949377	NA
ENSG00000042980.12	ADAM28	0.43431	-1.77672	4.07715	-0.435776	0.663	NA
ENSG00000043039.6	BARX2	1705.54	0.00745185	0.0664265	0.112182	0.910679	0.964215
ENSG00000043093.14	DCUN1D1	2114.01	-0.541694	0.0667684	-8.11303	4.93746e-16	3.48236e-14
ENSG00000043143.20	JADE2	830.97	-0.0402618	0.105549	-0.381451	0.702869	0.865934
ENSG00000043355.12	ZIC2	7145.34	-0.192582	0.0434745	-4.42976	9.43385e-06	0.000139768
ENSG00000043462.12	LCP2	0.765555	0.312727	2.92562	0.106893	0.914874	NA
ENSG00000043514.16	TRIT1	1174.9	-0.467511	0.0767302	-6.09292	1.10872e-09	3.7598e-08
ENSG00000043591.5	ADRB1	19.8732	-0.236296	0.524368	-0.450631	0.652256	0.835261
ENSG00000044012.4	GUCA2B	0	NA	NA	NA	NA	NA
ENSG00000044090.8	CUL7	1784.67	-0.057994	0.0650161	-0.891995	0.372396	0.626852
ENSG00000044115.21	CTNNA1	12415.5	0.199342	0.0516297	3.86099	0.000112927	0.00125205
ENSG00000044446.11	PHKA2	1687.48	0.00428942	0.0681694	0.0629229	0.949828	0.980592
ENSG00000044459.15	CNTLN	981.635	-0.646402	0.0820672	-7.8765	3.36687e-15	2.14891e-13
ENSG00000044524.11	EPHA3	434.231	-0.114664	0.11831	-0.969187	0.332452	0.588664
ENSG00000044574.8	HSPA5	17009.8	-0.123434	0.0383811	-3.21602	0.00129982	0.0099675
ENSG00000046604.13	DSG2	3922.12	-0.134353	0.0485352	-2.76816	0.00563731	0.0325182
ENSG00000046647.13	GEMIN8	586.201	0.251165	0.111621	2.25016	0.0244387	0.101316
ENSG00000046651.15	OFD1	723.266	-0.192012	0.11638	-1.64987	0.0989703	0.27592
ENSG00000046653.15	GPM6B	1572.81	-0.22969	0.0677809	-3.38871	0.000702225	0.0059714
ENSG00000046774.10	MAGEC2	18.6274	2.4633	0.60128	4.09675	4.18984e-05	0.000522128
ENSG00000046889.19	PREX2	330.417	-1.05505	0.148927	-7.08432	1.39726e-12	6.93916e-11
ENSG00000047056.15	WDR37	640.216	0.0457903	0.109938	0.416511	0.677036	0.850271
ENSG00000047188.16	YTHDC2	7858.75	0.0988015	0.0510967	1.93362	0.05316	0.179727
ENSG00000047230.15	CTPS2	1354.52	0.455746	0.0717082	6.35556	2.07664e-10	7.85101e-09
ENSG00000047249.18	ATP6V1H	1961.43	0.136946	0.0756483	1.8103	0.0702497	0.219266
ENSG00000047315.16	POLR2B	9696.4	-0.09108	0.0397982	-2.28855	0.0221057	0.0938172
ENSG00000047346.12	FAM214A	1197.31	0.187242	0.077928	2.40276	0.0162718	0.0745465
ENSG00000047365.12	ARAP2	996.655	-0.166531	0.101791	-1.63601	0.101837	0.281212
ENSG00000047410.14	TPR	16771.4	-0.164102	0.0468832	-3.50023	0.000464861	0.00421564
ENSG00000047457.14	CP	0.124386	0.552517	4.08047	0.135405	0.892292	NA
ENSG00000047578.13	KIAA0556	1746.15	0.00371369	0.0878944	0.0422517	0.966298	0.986507
ENSG00000047579.19	DTNBP1	1099.84	-0.157213	0.0743847	-2.11352	0.0345563	0.131469
ENSG00000047597.7	XK	266.843	-0.046747	0.146454	-0.319193	0.74958	0.892499
ENSG00000047617.15	ANO2	90.4541	-0.0469297	0.295129	-0.159014	0.873657	0.949796
ENSG00000047621.12	C12orf4	2790.33	0.21224	0.0637977	3.32676	0.000878629	0.00724039
ENSG00000047634.15	SCML1	8220.57	-0.0203949	0.0429343	-0.475025	0.634769	0.824517
ENSG00000047644.18	WWC3	0.101426	0.435503	4.08047	0.106729	0.915004	NA
ENSG00000047648.22	ARHGAP6	4.82517	0.796736	1.12361	0.709088	0.47827	NA
ENSG00000047662.4	FAM184B	90.6551	-0.233695	0.250543	-0.932756	0.350946	0.606922
ENSG00000047849.21	MAP4	6916.95	-0.100196	0.0426228	-2.35076	0.0187352	0.0829257
ENSG00000047932.14	GOPC	2164.99	-0.153032	0.0632085	-2.42106	0.0154753	0.0720143
ENSG00000047936.10	ROS1	1.07062	1.03742	2.18277	0.475277	0.634589	NA
ENSG00000048028.11	USP28	4032.62	0.0162083	0.0572941	0.282896	0.777257	0.906077
ENSG00000048052.21	HDAC9	356.266	0.0275036	0.146529	0.1877	0.851112	0.939115
ENSG00000048140.18	TSPAN17	1509.78	0.177692	0.0716806	2.47894	0.0131775	0.0636538
ENSG00000048162.20	NOP16	1493.39	-0.143998	0.0666698	-2.15986	0.0307835	0.120873
ENSG00000048342.16	CC2D2A	469.957	0.583871	0.11619	5.02516	5.03025e-07	1.02989e-05
ENSG00000048392.11	RRM2B	945.836	-0.18912	0.0815012	-2.32045	0.0203164	0.0879854
ENSG00000048405.10	ZNF800	1208.31	-0.210389	0.0822248	-2.5587	0.0105064	0.0533405
ENSG00000048462.11	TNFRSF17	0.155507	0.761171	4.08047	0.18654	0.852021	NA
ENSG00000048471.14	SNX29	1335.42	0.0657527	0.072505	0.906872	0.364475	0.620557
ENSG00000048540.15	LMO3	5.49944	-0.794171	1.19102	-0.666799	0.504901	NA
ENSG00000048544.6	MRPS10	2457.44	-0.0917769	0.0557248	-1.64697	0.0995649	0.277072
ENSG00000048545.13	GUCA1A	0.709231	2.91865	3.44667	0.846801	0.397106	NA
ENSG00000048649.13	RSF1	3325.01	-0.189404	0.0806567	-2.34828	0.0188604	0.0833135
ENSG00000048707.15	VPS13D	2782.93	-0.152454	0.0563508	-2.70544	0.0068213	0.0380659
ENSG00000048740.18	CELF2	9382.29	0.108431	0.0430468	2.51892	0.0117716	0.0582527
ENSG00000048828.17	FAM120A	6799	0.0166207	0.0411107	0.404293	0.685998	0.855991
ENSG00000048991.16	R3HDM1	2300.31	0.0662191	0.0601988	1.10001	0.271329	0.523749
ENSG00000049089.15	COL9A2	100.294	-1.21354	0.257844	-4.70648	2.5203e-06	4.3346e-05
ENSG00000049130.15	KITLG	2385.58	-0.0492846	0.0608197	-0.81034	0.417745	0.668232
ENSG00000049167.14	ERCC8	522.341	0.0263619	0.107798	0.244549	0.806805	0.91947
ENSG00000049192.15	ADAMTS6	35.9404	-0.207211	0.438075	-0.473003	0.636211	0.825113
ENSG00000049239.12	H6PD	1145.68	-0.147451	0.0802216	-1.83805	0.0660552	0.210479
ENSG00000049245.13	VAMP3	1371.83	-0.230272	0.0716577	-3.2135	0.00131128	0.0100325
ENSG00000049246.14	PER3	282.709	-0.443288	0.138522	-3.20012	0.00137371	0.0104263
ENSG00000049247.13	UTS2	1.47548	-2.56426	1.97227	-1.30016	0.193547	NA
ENSG00000049249.8	TNFRSF9	22.1832	0.90351	0.568528	1.58921	0.112013	0.299273
ENSG00000049283.18	EPN3	5.672	-1.16015	1.05545	-1.0992	0.271681	NA
ENSG00000049323.16	LTBP1	1436.3	-0.100767	0.0764888	-1.31741	0.187702	0.41865
ENSG00000049449.9	RCN1	4501.24	0.0402183	0.0467692	0.859931	0.389827	0.642557
ENSG00000049540.17	ELN	0	NA	NA	NA	NA	NA
ENSG00000049541.11	RFC2	4747.56	0.00514195	0.0489464	0.105053	0.916334	0.966969
ENSG00000049618.23	ARID1B	3605.12	-0.0863498	0.0797078	-1.08333	0.278662	0.531729
ENSG00000049656.14	CLPTM1L	7361.41	-0.0559012	0.039621	-1.4109	0.158275	0.37653
ENSG00000049759.18	NEDD4L	4715.58	0.0946044	0.0547133	1.72909	0.0837923	0.246372
ENSG00000049768.15	FOXP3	43.4944	0.307798	0.356704	0.862895	0.388195	0.640858
ENSG00000049769.13	PPP1R3F	683.657	-0.0691708	0.0921568	-0.750577	0.452907	0.698229
ENSG00000049860.14	HEXB	4365.85	0.149231	0.0511769	2.91599	0.00354561	0.0225356
ENSG00000049883.15	PTCD2	1210.15	0.0967555	0.0818162	1.1826	0.23697	0.483598
ENSG00000050030.15	NEXMIF	11.1036	0.361235	0.708846	0.50961	0.610325	NA
ENSG00000050130.18	JKAMP	1050.08	0.0668924	0.0868767	0.769969	0.441318	0.688153
ENSG00000050165.17	DKK3	84.727	0.699696	0.272722	2.5656	0.0102998	0.052471
ENSG00000050327.15	ARHGEF5	1516.15	-0.12699	0.0829353	-1.5312	0.125721	0.324054
ENSG00000050344.9	NFE2L3	212.13	-0.673305	0.173477	-3.88124	0.000103926	0.00116455
ENSG00000050393.11	MCUR1	4455.78	0.207395	0.0497221	4.17107	3.03172e-05	0.00039328
ENSG00000050405.13	LIMA1	5337	0.113095	0.0447506	2.52722	0.0114969	0.0571985
ENSG00000050426.16	LETMD1	2633.57	0.149298	0.0592374	2.52034	0.0117241	0.0580704
ENSG00000050438.17	SLC4A8	2150.61	0.00513094	0.0708477	0.0724222	0.942266	0.977497
ENSG00000050555.18	LAMC3	306.452	0.962885	0.163825	5.87753	4.16438e-09	1.30174e-07
ENSG00000050628.20	PTGER3	27.8307	-0.455647	0.430289	-1.05893	0.28963	0.542478
ENSG00000050730.16	TNIP3	3.17162	-1.4039	1.44872	-0.969061	0.332515	NA
ENSG00000050748.17	MAPK9	3938.88	0.123386	0.0480563	2.56752	0.0102429	0.0522604
ENSG00000050767.17	COL23A1	34.0397	-0.895057	0.408317	-2.19206	0.0283749	0.11354
ENSG00000050820.17	BCAR1	2415.5	0.125207	0.0631849	1.9816	0.0475238	0.165197
ENSG00000051009.10	FAM160A2	978.959	0.0785603	0.0834254	0.941683	0.346355	0.602847
ENSG00000051108.15	HERPUD1	2162.91	0.28532	0.0724046	3.94063	8.12679e-05	0.000939506
ENSG00000051128.19	HOMER3	228.755	-0.345452	0.156274	-2.21056	0.0270664	0.109452
ENSG00000051180.17	RAD51	1148.84	-0.112174	0.0767695	-1.46118	0.143966	0.353268
ENSG00000051341.14	POLQ	2067.43	0.0958695	0.0691014	1.38737	0.165328	0.387275
ENSG00000051382.8	PIK3CB	1946.81	0.0247056	0.062801	0.393394	0.694028	0.86111
ENSG00000051523.11	CYBA	3382.68	0.309341	0.0563311	5.49148	3.98584e-08	1.0357e-06
ENSG00000051596.9	THOC3	1479.23	-0.0661444	0.0670253	-0.986856	0.323713	0.580167
ENSG00000051620.11	HEBP2	2155.76	0.051313	0.0667825	0.76836	0.442273	0.689057
ENSG00000051825.14	MPHOSPH9	2929.74	-0.189455	0.0759372	-2.49489	0.0125996	0.0614104
ENSG00000052126.14	PLEKHA5	1682.42	-0.000367174	0.074478	-0.00492997	0.996066	0.997909
ENSG00000052344.16	PRSS8	2.89779	-1.66834	1.3668	-1.22062	0.222231	NA
ENSG00000052723.11	SIKE1	2145.15	-0.238988	0.0909572	-2.62748	0.00860196	0.0457372
ENSG00000052749.13	RRP12	4766.6	-0.0251771	0.0543228	-0.463472	0.643026	0.829975
ENSG00000052795.13	FNIP2	4086.42	0.137781	0.0461519	2.98538	0.00283229	0.0188437
ENSG00000052802.13	MSMO1	457.51	0.138125	0.123888	1.11492	0.264885	0.516204
ENSG00000052841.15	TTC17	2279.87	-0.109123	0.060027	-1.81789	0.0690804	0.216827
ENSG00000052850.7	ALX4	480.042	-0.304697	0.113742	-2.67885	0.00738752	0.040459
ENSG00000053108.17	FSTL4	338.584	-0.476849	0.136914	-3.48283	0.000496149	0.00446654
ENSG00000053254.15	FOXN3	1568.27	-0.0868713	0.0772145	-1.12506	0.260562	0.510301
ENSG00000053328.8	METTL24	1.23088	-0.88607	2.18003	-0.406448	0.684413	NA
ENSG00000053371.12	AKR7A2	2006.23	-0.279156	0.065768	-4.24455	2.1903e-05	0.000294366
ENSG00000053372.5	MRTO4	5254	-0.0792553	0.0447415	-1.77141	0.0764933	0.232401
ENSG00000053438.10	NNAT	0.154818	-1.08446	4.08047	-0.265769	0.790417	NA
ENSG00000053501.13	USE1	786.073	0.11016	0.0926618	1.18884	0.234503	0.479931
ENSG00000053524.12	MCF2L2	50.2794	-0.268664	0.364669	-0.736733	0.461285	0.703996
ENSG00000053702.15	NRIP2	3.33252	-2.25915	1.38303	-1.63348	0.102367	NA
ENSG00000053747.16	LAMA3	1056.82	0.0956423	0.106172	0.900822	0.367683	0.623111
ENSG00000053770.12	AP5M1	1834.92	-0.128883	0.0734421	-1.7549	0.0792767	0.23742
ENSG00000053900.10	ANAPC4	934.864	0.0576718	0.0904861	0.637356	0.523893	0.749858
ENSG00000053918.16	KCNQ1	107.035	0.469344	0.258977	1.8123	0.0699397	0.218746
ENSG00000054116.12	TRAPPC3	3517.34	0.103218	0.0538735	1.91593	0.0553734	0.184864
ENSG00000054118.15	THRAP3	9525.63	-0.0603079	0.0418817	-1.43996	0.149879	0.362727
ENSG00000054148.17	PHPT1	4025.43	0.280458	0.0605666	4.63056	3.64674e-06	6.05481e-05
ENSG00000054179.12	ENTPD2	34.2681	0.27702	0.408259	0.678539	0.49743	0.732064
ENSG00000054219.11	LY75	0.868739	-0.600652	2.46217	-0.243952	0.807268	NA
ENSG00000054267.22	ARID4B	5021.16	0.0202694	0.047131	0.430065	0.667148	0.845127
ENSG00000054277.14	OPN3	98.7427	-0.292176	0.25566	-1.14283	0.253109	0.502794
ENSG00000054282.16	SDCCAG8	1128.05	0.141289	0.0807941	1.74875	0.0803336	0.239474
ENSG00000054356.14	PTPRN	21.7655	0.167417	0.5207	0.321522	0.747815	0.891086
ENSG00000054392.13	HHAT	849.422	0.197381	0.084988	2.32246	0.0202082	0.087675
ENSG00000054523.17	KIF1B	5819.26	-0.387036	0.0481331	-8.04095	8.91439e-16	5.96163e-14
ENSG00000054598.8	FOXC1	13212.7	-0.034221	0.0459101	-0.745391	0.456035	0.700559
ENSG00000054611.14	TBC1D22A	1422.32	0.0531416	0.0734634	0.723376	0.469449	0.710608
ENSG00000054654.16	SYNE2	5449.73	0.0526499	0.12477	0.421975	0.673043	0.84754
ENSG00000054690.13	PLEKHH1	912.838	0.301656	0.0943132	3.19845	0.00138168	0.0104803
ENSG00000054793.13	ATP9A	1751.69	-0.298129	0.0728196	-4.09408	4.23853e-05	0.000527022
ENSG00000054796.12	SPO11	0.338331	-1.49543	4.08047	-0.366485	0.714003	NA
ENSG00000054803.3	CBLN4	0	NA	NA	NA	NA	NA
ENSG00000054938.15	CHRDL2	3.6334	-0.724753	1.22657	-0.59088	0.554601	NA
ENSG00000054965.10	FAM168A	3441.05	-0.012077	0.0539647	-0.223794	0.822918	0.927519
ENSG00000054967.13	RELT	510.934	0.0201696	0.115345	0.174864	0.861187	0.943388
ENSG00000054983.17	GALC	466.004	-0.127966	0.110212	-1.16109	0.245604	0.493598
ENSG00000055044.11	NOP58	5625.84	-0.075429	0.0524923	-1.43695	0.150731	0.364053
ENSG00000055070.17	SZRD1	10334.2	-0.37062	0.0459634	-8.06338	7.42124e-16	5.0231e-14
ENSG00000055118.14	KCNH2	591.805	-0.124351	0.108544	-1.14562	0.251951	0.501682
ENSG00000055130.16	CUL1	5557.85	-0.209166	0.0444984	-4.70053	2.59486e-06	4.44916e-05
ENSG00000055147.19	FAM114A2	1214.14	0.1017	0.0871147	1.16743	0.243037	0.491046
ENSG00000055163.20	CYFIP2	8096.47	-0.0699324	0.053406	-1.30945	0.190383	0.423112
ENSG00000055208.19	TAB2	5387.81	0.0765969	0.0428173	1.78892	0.0736275	0.22644
ENSG00000055211.14	GINM1	984.23	0.0583714	0.0798584	0.730935	0.464819	0.706474
ENSG00000055332.18	EIF2AK2	4837.5	-0.0384736	0.0570033	-0.674937	0.499716	0.733044
ENSG00000055483.19	USP36	5244.5	-0.118576	0.0498704	-2.37769	0.0174216	0.0785672
ENSG00000055609.18	KMT2C	4494.62	0.0326338	0.0727321	0.448685	0.653659	0.83615
ENSG00000055732.13	MCOLN3	937.429	0.110463	0.0882165	1.25219	0.210502	0.4507
ENSG00000055813.6	CCDC85A	31.3687	0.619511	0.420547	1.47311	0.140722	0.347891
ENSG00000055917.15	PUM2	4107.07	-0.214805	0.0513296	-4.18482	2.85397e-05	0.000372815
ENSG00000055950.16	MRPL43	3081.98	0.376835	0.0612898	6.14841	7.8264e-10	2.70874e-08
ENSG00000055955.16	ITIH4	19.5676	0.130237	0.605118	0.215226	0.829591	0.93085
ENSG00000055957.11	ITIH1	2.21601	-1.20655	1.59559	-0.756174	0.449545	NA
ENSG00000056050.7	HPF1	1512.23	0.16565	0.0680689	2.43356	0.0149512	0.070228
ENSG00000056097.16	ZFR	13827.4	-0.246939	0.0421101	-5.86413	4.51493e-09	1.40869e-07
ENSG00000056277.16	ZNF280C	770.123	-0.13342	0.0979846	-1.36164	0.173311	0.398909
ENSG00000056291.17	NPFFR2	1.76461	-1.4249	1.97939	-0.719868	0.471606	NA
ENSG00000056487.16	PHF21B	522.065	-0.319386	0.115795	-2.75821	0.00581195	0.0333765
ENSG00000056558.11	TRAF1	38.7296	0.102507	0.371192	0.276155	0.782429	0.907726
ENSG00000056586.16	RC3H2	4416.25	-0.109623	0.0635297	-1.72553	0.0844319	0.247491
ENSG00000056736.10	IL17RB	415.645	0.121046	0.120785	1.00216	0.316265	0.572195
ENSG00000056972.19	TRAF3IP2	419.098	-0.308191	0.131833	-2.33773	0.0194011	0.0851315
ENSG00000056998.20	GYG2	0	NA	NA	NA	NA	NA
ENSG00000057019.16	DCBLD2	2130.66	-0.0617979	0.0769306	-0.803294	0.421805	0.672046
ENSG00000057149.16	SERPINB3	0	NA	NA	NA	NA	NA
ENSG00000057252.13	SOAT1	1674.8	-0.231168	0.0712442	-3.24473	0.00117564	0.00920086
ENSG00000057294.14	PKP2	3196.66	0.0222652	0.0538903	0.413158	0.679491	0.852016
ENSG00000057468.7	MSH4	3.25978	-0.484576	1.34808	-0.359455	0.719254	NA
ENSG00000057593.13	F7	0.109842	0.563697	4.08047	0.138145	0.890126	NA
ENSG00000057608.17	GDI2	13468.3	-0.00371883	0.041455	-0.0897076	0.92852	0.972429
ENSG00000057657.17	PRDM1	38.4662	-0.430954	0.381395	-1.12994	0.258501	0.507934
ENSG00000057663.16	ATG5	1714.6	-0.0716056	0.0738706	-0.969339	0.332376	0.588655
ENSG00000057704.13	TMCC3	893.843	-0.0964469	0.0866601	-1.11293	0.265738	0.516939
ENSG00000057757.10	PITHD1	4856.33	-0.0553582	0.0451902	-1.225	0.220574	0.463985
ENSG00000057935.13	MTA3	1930.76	0.0853705	0.0732973	1.16471	0.244134	0.492198
ENSG00000058056.9	USP13	1063.24	0.00102771	0.0812232	0.0126529	0.989905	0.996255
ENSG00000058063.16	ATP11B	2555.08	-0.116668	0.0616718	-1.89175	0.0585237	0.192737
ENSG00000058085.14	LAMC2	261.352	0.551592	0.149088	3.69977	0.000215791	0.00218341
ENSG00000058091.17	CDK14	1695.21	-0.1138	0.0773942	-1.47039	0.141457	0.349088
ENSG00000058262.10	SEC61A1	10784.1	-0.018374	0.0403301	-0.455589	0.648685	0.833053
ENSG00000058272.19	PPP1R12A	4731.96	0.0559361	0.0557443	1.00344	0.315649	0.571449
ENSG00000058335.15	RASGRF1	137.738	-2.81856	0.237916	-11.8469	2.23425e-32	5.86002e-30
ENSG00000058404.20	CAMK2B	1081.64	-0.348991	0.0911518	-3.82868	0.000128833	0.00140064
ENSG00000058453.17	CROCC	826.633	-0.313576	0.100512	-3.11979	0.0018098	0.013072
ENSG00000058600.16	POLR3E	3211.29	-0.200014	0.0581468	-3.43981	0.000582129	0.00510801
ENSG00000058668.14	ATP2B4	1640.63	0.626316	0.0698509	8.96647	3.06156e-19	2.98787e-17
ENSG00000058673.16	ZC3H11A	7420.04	-0.00641	0.0547697	-0.117036	0.906832	0.962788
ENSG00000058729.11	RIOK2	2041.11	-0.22995	0.0628745	-3.65728	0.000254908	0.00251699
ENSG00000058799.15	YIPF1	1125.09	0.0246956	0.0810808	0.304581	0.760685	0.898646
ENSG00000058804.12	NDC1	5884.56	-0.055728	0.0479164	-1.16302	0.244819	0.492928
ENSG00000058866.15	DGKG	36.4618	-0.670645	0.403297	-1.66291	0.0963314	0.270631
ENSG00000059122.16	FLYWCH1	2184.61	-0.0947983	0.0716601	-1.32289	0.185872	0.416007
ENSG00000059145.18	UNKL	450.937	-0.638336	0.127085	-5.0229	5.08966e-07	1.04062e-05
ENSG00000059377.17	TBXAS1	61.6473	-0.28245	0.306279	-0.922198	0.356425	0.612512
ENSG00000059378.12	PARP12	676.802	-0.386124	0.0947204	-4.07646	4.57261e-05	0.000565213
ENSG00000059573.9	ALDH18A1	6193.41	-0.100285	0.0447371	-2.24165	0.0249841	0.103093
ENSG00000059588.10	TARBP1	3575	-0.449683	0.0680473	-6.60839	3.8853e-11	1.59459e-09
ENSG00000059691.12	GATB	1017.52	0.0365591	0.0852261	0.428966	0.667948	0.845564
ENSG00000059728.11	MXD1	1028.94	0.229165	0.0831452	2.7562	0.00584776	0.0335019
ENSG00000059758.8	CDK17	1988.16	-0.0862234	0.066631	-1.29404	0.195651	0.431135
ENSG00000059769.20	DNAJC25	356.474	-0.188907	0.12684	-1.48933	0.136401	0.341442
ENSG00000059804.16	SLC2A3	252.765	0.850289	0.173341	4.90528	9.32927e-07	1.78565e-05
ENSG00000059915.17	PSD	84.9879	-0.173545	0.281234	-0.617084	0.537179	0.75793
ENSG00000060069.16	CTDP1	1598.27	-0.104861	0.0642571	-1.63189	0.102703	0.282942
ENSG00000060138.13	YBX3	16809.5	-0.0176404	0.0353959	-0.498374	0.61822	0.813013
ENSG00000060140.9	STYK1	186.891	0.0915968	0.200588	0.456642	0.647928	0.83259
ENSG00000060237.17	WNK1	19695.3	-0.0851685	0.0368278	-2.31262	0.0207438	0.0894439
ENSG00000060303.5	RPS17P5	0	NA	NA	NA	NA	NA
ENSG00000060339.14	CCAR1	8452.65	-0.0693574	0.0457445	-1.51619	0.129471	0.330333
ENSG00000060491.16	OGFR	2324.79	-0.101173	0.0667097	-1.51661	0.129365	0.330169
ENSG00000060558.3	GNA15	7.75344	1.0473	0.837184	1.25098	0.210942	NA
ENSG00000060566.14	CREB3L3	3.69173	-0.33527	1.1578	-0.289576	0.772141	NA
ENSG00000060642.10	PIGV	360.897	-0.216031	0.138317	-1.56185	0.118324	0.310389
ENSG00000060656.20	PTPRU	2611.69	-0.0635572	0.0607625	-1.04599	0.295564	0.549382
ENSG00000060688.13	SNRNP40	6093.22	-0.0373541	0.0458713	-0.814324	0.415459	0.666479
ENSG00000060709.15	RIMBP2	9.76555	-0.353559	0.778128	-0.454371	0.649562	NA
ENSG00000060718.22	COL11A1	0.253905	-1.58416	4.05951	-0.390235	0.696363	NA
ENSG00000060749.15	QSER1	6003.43	-0.209286	0.0532194	-3.93252	8.40584e-05	0.000967767
ENSG00000060762.19	MPC1	1734.11	0.121005	0.0626854	1.93035	0.0535636	0.180655
ENSG00000060971.18	ACAA1	662.396	-0.149871	0.0968779	-1.54701	0.121862	0.317015
ENSG00000060982.15	BCAT1	2638.88	0.0491029	0.06793	0.722846	0.469775	0.710738
ENSG00000061273.18	HDAC7	1252.2	0.0989346	0.0871913	1.13468	0.256508	0.505642
ENSG00000061337.15	LZTS1	378.286	-0.421521	0.121734	-3.46264	0.000534904	0.00476081
ENSG00000061455.11	PRDM6	589.14	-0.303197	0.124978	-2.426	0.0152663	0.071243
ENSG00000061492.11	WNT8A	3.25284	0.199754	1.28238	0.155768	0.876216	NA
ENSG00000061656.9	SPAG4	43.5549	0.120183	0.343632	0.349744	0.726531	0.879085
ENSG00000061676.15	NCKAP1	5846.81	0.0163677	0.0440984	0.371163	0.710516	0.870443
ENSG00000061794.13	MRPS35	2689.15	-0.267007	0.0597519	-4.46859	7.87359e-06	0.000118961
ENSG00000061918.13	GUCY1B1	1269.79	0.0982965	0.0728926	1.34851	0.177493	0.404261
ENSG00000061936.9	SFSWAP	4072.71	0.00506431	0.0515675	0.0982073	0.921768	0.969787
ENSG00000061938.18	TNK2	1479.58	-0.176757	0.0735818	-2.40218	0.0162976	0.0746035
ENSG00000061987.16	MON2	4081.88	-0.00740135	0.0662666	-0.111691	0.911069	0.964323
ENSG00000062038.14	CDH3	317.759	0.424527	0.14634	2.90097	0.00372008	0.0234845
ENSG00000062096.14	ARSF	0	NA	NA	NA	NA	NA
ENSG00000062194.16	GPBP1	7138.25	0.0369853	0.046128	0.801797	0.42267	0.673144
ENSG00000062282.15	DGAT2	117.09	-0.911242	0.234919	-3.87897	0.000104901	0.00117313
ENSG00000062370.16	ZNF112	291.113	0.0119748	0.152812	0.0783629	0.937539	0.975871
ENSG00000062485.19	CS	17242.8	-0.0377783	0.0357861	-1.05567	0.291118	0.543693
ENSG00000062524.16	LTK	52.9701	0.578035	0.339935	1.70043	0.0890509	0.256399
ENSG00000062582.14	MRPS24	3537.2	0.0144176	0.0518683	0.277965	0.781039	0.907655
ENSG00000062598.18	ELMO2	1336.29	0.190358	0.0822966	2.31308	0.0207184	0.0893803
ENSG00000062650.19	WAPL	8359.46	-0.0720921	0.0456126	-1.58053	0.113986	0.302939
ENSG00000062716.13	VMP1	1746.17	0.0196067	0.187937	0.104326	0.916911	0.966981
ENSG00000062725.10	APPBP2	4968.11	0.0379282	0.06928	0.547463	0.584061	0.790585
ENSG00000062822.13	POLD1	1774.67	-0.28874	0.0755857	-3.82004	0.000133433	0.00144039
ENSG00000063015.19	SEZ6	46.1663	0.354207	0.382211	0.926733	0.354065	0.610022
ENSG00000063046.17	EIF4B	33154.5	-0.00472157	0.0314406	-0.150174	0.880627	0.95326
ENSG00000063127.15	SLC6A16	12.3166	-0.458328	0.664339	-0.6899	0.490257	0.726391
ENSG00000063169.10	BICRA	679.292	-0.0361184	0.11338	-0.318561	0.750059	0.892563
ENSG00000063176.15	SPHK2	1360.72	0.0416537	0.0729715	0.570821	0.568121	0.780144
ENSG00000063177.13	RPL18	24581.9	0.065895	0.040658	1.62071	0.105079	0.28749
ENSG00000063180.9	CA11	324.799	0.0653763	0.159284	0.410438	0.681484	0.853286
ENSG00000063241.8	ISOC2	1108.43	0.0493246	0.0841787	0.585951	0.557908	0.773204
ENSG00000063244.12	U2AF2	17770.2	-0.00119357	0.0338291	-0.0352822	0.971855	0.98876
ENSG00000063245.14	EPN1	5802.48	-0.032792	0.0521992	-0.62821	0.529867	0.753901
ENSG00000063322.14	MED29	5217	0.0148137	0.0473239	0.313029	0.754259	0.894974
ENSG00000063438.17	AHRR	19.3172	0.416448	0.558225	0.746022	0.455654	0.700353
ENSG00000063515.2	GSC2	2.28745	-2.72539	1.7181	-1.58628	0.112675	NA
ENSG00000063587.14	ZNF275	2249.61	-0.0562648	0.0626579	-0.897968	0.369202	0.624219
ENSG00000063601.17	MTMR1	2509.53	0.125372	0.0687836	1.8227	0.0683481	0.215819
ENSG00000063660.9	GPC1	899.281	-0.201662	0.0860878	-2.34252	0.0191541	0.0842781
ENSG00000063761.16	ADCK1	370.459	0.292028	0.147767	1.97627	0.0481245	0.166664
ENSG00000063854.13	HAGH	2239.14	0.0397745	0.0569643	0.698236	0.485029	0.722885
ENSG00000063978.16	RNF4	3071.64	0.0585904	0.0581531	1.00752	0.313686	0.569507
ENSG00000064012.21	CASP8	1243.45	0.149179	0.0745474	2.00113	0.0453784	0.159992
ENSG00000064042.18	LIMCH1	1050.8	-0.2243	0.0843967	-2.65769	0.00786783	0.0425481
ENSG00000064102.15	INTS13	2993.35	-0.209343	0.0573835	-3.64814	0.000264143	0.00259596
ENSG00000064115.11	TM7SF3	4746.03	0.123963	0.057747	2.14665	0.0318212	0.12376
ENSG00000064195.7	DLX3	30.0526	-0.225874	0.438835	-0.514712	0.606754	0.805646
ENSG00000064199.6	SPA17	1155.04	0.0942697	0.0771036	1.22264	0.221467	0.465216
ENSG00000064201.15	TSPAN32	0	NA	NA	NA	NA	NA
ENSG00000064205.10	CCN5	1.73656	1.73718	1.96184	0.885486	0.375895	NA
ENSG00000064218.5	DMRT3	480.236	-0.362986	0.108302	-3.3516	0.000803468	0.00668005
ENSG00000064225.12	ST3GAL6	351.592	0.0182822	0.129222	0.141479	0.887492	0.95576
ENSG00000064270.12	ATP2C2	3.94601	0.0908519	1.28348	0.0707854	0.943569	NA
ENSG00000064300.9	NGFR	236.648	-0.183326	0.158984	-1.15311	0.248865	0.497431
ENSG00000064309.14	CDON	556.574	-0.250677	0.13284	-1.88706	0.059152	0.194348
ENSG00000064313.12	TAF2	2479.33	-0.214266	0.0628045	-3.41163	0.000645756	0.00555595
ENSG00000064393.16	HIPK2	4372.15	-0.111406	0.068458	-1.62736	0.10366	0.285206
ENSG00000064419.13	TNPO3	9862.15	-0.042708	0.0397818	-1.07356	0.283021	0.535965
ENSG00000064489.22	BORCS8-MEF2B	172.992	0.455654	0.199302	2.28625	0.0222397	0.0942955
ENSG00000064490.14	RFXANK	573.095	-0.294801	0.106568	-2.76633	0.00566912	0.032668
ENSG00000064545.14	TMEM161A	1223.31	0.0943122	0.0731919	1.28856	0.197551	0.433476
ENSG00000064547.14	LPAR2	214.827	0.33152	0.161727	2.04988	0.040376	0.147079
ENSG00000064601.18	CTSA	2906.58	0.185257	0.0588664	3.14707	0.00164913	0.012136
ENSG00000064607.17	SUGP2	4367.69	-0.331344	0.0538973	-6.14769	7.86215e-10	2.71551e-08
ENSG00000064651.14	SLC12A2	4755.56	-0.0419137	0.0542504	-0.772598	0.43976	0.686976
ENSG00000064652.11	SNX24	875.5	-0.11454	0.0841863	-1.36055	0.173657	0.399289
ENSG00000064655.19	EYA2	1048.1	-0.292774	0.0838439	-3.49189	0.000479622	0.00433312
ENSG00000064666.15	CNN2	4987.6	0.153421	0.0494381	3.10329	0.0019138	0.0136994
ENSG00000064687.12	ABCA7	621.878	-0.220085	0.115067	-1.91267	0.0557904	0.185702
ENSG00000064692.19	SNCAIP	119.828	-0.18528	0.231183	-0.801446	0.422874	0.673341
ENSG00000064703.12	DDX20	2998.27	-0.295788	0.051746	-5.71616	1.08961e-08	3.18644e-07
ENSG00000064726.9	BTBD1	6407.06	-0.11256	0.0426943	-2.63641	0.00837889	0.0447781
ENSG00000064763.11	FAR2	1949.53	-0.444461	0.0647119	-6.86831	6.49689e-12	2.97969e-10
ENSG00000064787.13	BCAS1	1.88255	1.04159	1.71543	0.607188	0.543726	NA
ENSG00000064835.10	POU1F1	0	NA	NA	NA	NA	NA
ENSG00000064886.14	CHI3L2	1.43713	-1.23631	2.49878	-0.494765	0.620766	NA
ENSG00000064932.16	SBNO2	2122.89	0.000633359	0.0740433	0.00855389	0.993175	0.99698
ENSG00000064933.17	PMS1	1588.2	0.00356851	0.0726231	0.0491373	0.96081	0.984401
ENSG00000064961.19	HMG20B	1387.28	0.0498798	0.0704097	0.708422	0.478683	0.718325
ENSG00000064989.13	CALCRL	13.8339	0.104445	0.662041	0.157761	0.874645	0.950221
ENSG00000064995.17	TAF11	1739.88	-0.0250226	0.06513	-0.384194	0.700834	0.864761
ENSG00000064999.15	ANKS1A	3074.77	-0.0627481	0.0514682	-1.21916	0.222782	0.466751
ENSG00000065000.17	AP3D1	13421.3	-0.16768	0.0424396	-3.95103	7.78158e-05	0.000909621
ENSG00000065029.15	ZNF76	2800.96	0.246364	0.0586442	4.20099	2.65752e-05	0.000352077
ENSG00000065054.14	SLC9A3R2	944.163	0.270302	0.0894537	3.0217	0.00251359	0.0171462
ENSG00000065057.8	NTHL1	1594.35	-0.0655065	0.0652024	-1.00466	0.315059	0.570936
ENSG00000065060.17	UHRF1BP1	2536.38	-0.0548326	0.0604868	-0.906523	0.364659	0.620808
ENSG00000065135.11	GNAI3	6073.78	-0.274034	0.0420129	-6.52261	6.90932e-11	2.76802e-09
ENSG00000065150.19	IPO5	24958.6	-0.308575	0.0331216	-9.31641	1.20346e-20	1.38365e-18
ENSG00000065154.11	OAT	8894.56	-0.287918	0.0405458	-7.10105	1.2381e-12	6.16699e-11
ENSG00000065183.16	WDR3	4514.76	-0.260763	0.0470407	-5.54334	2.96763e-08	7.9071e-07
ENSG00000065243.20	PKN2	7739.23	0.172615	0.041158	4.19395	2.74139e-05	0.000360917
ENSG00000065268.10	WDR18	3635.08	-0.00788227	0.0611516	-0.128897	0.897439	0.959028
ENSG00000065308.5	TRAM2	2374.58	-0.0497251	0.0553211	-0.898846	0.368735	0.623887
ENSG00000065320.9	NTN1	5914.91	-0.0741313	0.0572936	-1.29389	0.195705	0.431173
ENSG00000065325.13	GLP2R	0.894442	2.19273	2.75849	0.794903	0.42667	NA
ENSG00000065328.16	MCM10	2347.02	0.0078832	0.0632134	0.124708	0.900755	0.960142
ENSG00000065357.20	DGKA	148.42	-0.186258	0.191666	-0.971783	0.331158	0.587676
ENSG00000065361.15	ERBB3	374.034	0.018074	0.130071	0.138954	0.889486	0.956484
ENSG00000065371.17	ROPN1	0	NA	NA	NA	NA	NA
ENSG00000065413.20	ANKRD44	172.378	0.0287778	0.176536	0.163014	0.870508	0.947992
ENSG00000065427.14	KARS	9622.23	-0.0163628	0.0380733	-0.42977	0.667363	0.845142
ENSG00000065457.10	ADAT1	1084.57	0.178564	0.086953	2.05356	0.0400179	0.146094
ENSG00000065485.20	PDIA5	394.396	-0.281546	0.133217	-2.11344	0.0345628	0.131469
ENSG00000065491.8	TBC1D22B	1765.44	0.00442194	0.0633855	0.0697626	0.944383	0.97825
ENSG00000065518.8	NDUFB4	2137.53	-0.304971	0.0573973	-5.31334	1.07637e-07	2.5412e-06
ENSG00000065526.11	SPEN	20773.6	-0.902078	0.0458151	-19.6895	2.65134e-86	4.04594e-83
ENSG00000065534.18	MYLK	357.19	-0.0543736	0.192116	-0.283025	0.777158	0.906077
ENSG00000065548.18	ZC3H15	2692.62	-0.0513778	0.0570936	-0.899887	0.36818	0.623476
ENSG00000065559.15	MAP2K4	1606.71	-0.0658937	0.0672137	-0.980362	0.326907	0.583512
ENSG00000065600.12	TMEM206	940.08	0.0166997	0.0887007	0.188271	0.850665	0.938761
ENSG00000065609.14	SNAP91	138.027	0.423796	0.201934	2.09869	0.0358444	0.135089
ENSG00000065613.14	SLK	8380.79	-0.130115	0.0569253	-2.28572	0.0222705	0.0943546
ENSG00000065615.14	CYB5R4	3141.17	0.0344939	0.0537869	0.641307	0.521324	0.747874
ENSG00000065618.20	COL17A1	33.4269	-0.0593962	0.43192	-0.137517	0.890622	0.957098
ENSG00000065621.15	GSTO2	190.566	0.494325	0.184832	2.67446	0.007485	0.040827
ENSG00000065665.21	SEC61A2	1657.63	0.0352166	0.0666727	0.528202	0.597359	0.799559
ENSG00000065675.14	PRKCQ	1203.16	-0.0320127	0.0720763	-0.44415	0.656934	0.838331
ENSG00000065717.15	TLE2	195.065	0.415597	0.172538	2.40873	0.0160081	0.0737005
ENSG00000065802.12	ASB1	1520.3	0.000606525	0.0753595	0.00804842	0.993578	0.99698
ENSG00000065809.13	FAM107B	3054.48	0.154975	0.0656851	2.35936	0.0183065	0.0815317
ENSG00000065833.9	ME1	1624.86	-0.193949	0.0659748	-2.93974	0.00328487	0.0212403
ENSG00000065882.16	TBC1D1	2730.26	0.0626077	0.0628733	0.995777	0.319359	0.574993
ENSG00000065883.16	CDK13	2180.21	-0.0607206	0.0716965	-0.846912	0.397044	0.649395
ENSG00000065911.12	MTHFD2	3493.89	0.184402	0.0510947	3.60903	0.00030734	0.00296155
ENSG00000065923.10	SLC9A7	853.148	-0.176283	0.115325	-1.52857	0.12637	0.325196
ENSG00000065970.9	FOXJ2	2086.6	0.182632	0.0637655	2.86413	0.00418159	0.0257303
ENSG00000065978.19	YBX1	59419.9	-0.0784949	0.0378322	-2.07482	0.0380037	0.140948
ENSG00000065989.16	AC011529.1	592.334	-0.0741756	0.106534	-0.696262	0.486265	0.723715
ENSG00000066027.12	PPP2R5A	1412.31	0.0290609	0.0771646	0.376609	0.706464	0.86807
ENSG00000066032.18	CTNNA2	0.194105	1.04033	4.06003	0.256237	0.797768	NA
ENSG00000066044.15	ELAVL1	9198.92	-0.144439	0.0448307	-3.22187	0.00127358	0.00983819
ENSG00000066056.14	TIE1	0.156678	0.767847	4.08047	0.188176	0.850739	NA
ENSG00000066084.13	DIP2B	5328.26	0.055474	0.0505208	1.09804	0.272185	0.524685
ENSG00000066117.14	SMARCD1	4500.78	-0.113051	0.0642646	-1.75915	0.078552	0.236177
ENSG00000066135.13	KDM4A	4285.74	-0.0370596	0.0506475	-0.731716	0.464342	0.706274
ENSG00000066136.20	NFYC	3178.75	0.0346004	0.0543003	0.637205	0.523992	0.749912
ENSG00000066185.13	ZMYND12	13.0687	0.381332	0.717739	0.531297	0.595213	0.797649
ENSG00000066230.11	SLC9A3	597.492	-0.0459096	0.111363	-0.412253	0.680154	0.852363
ENSG00000066248.15	NGEF	341.032	-0.374137	0.141466	-2.64471	0.00817608	0.0438899
ENSG00000066279.18	ASPM	8849.23	-0.0524571	0.0484425	-1.08287	0.278864	0.531873
ENSG00000066294.14	CD84	0	NA	NA	NA	NA	NA
ENSG00000066322.15	ELOVL1	1722.78	-0.076948	0.067373	-1.14212	0.253405	0.502891
ENSG00000066336.11	SPI1	4.55616	1.19974	1.12701	1.06453	0.28709	NA
ENSG00000066379.15	ZNRD1	712.732	0.11551	0.0991742	1.16472	0.244132	0.492198
ENSG00000066382.16	MPPED2	243.929	-0.105447	0.160886	-0.655415	0.512201	0.742363
ENSG00000066405.13	CLDN18	0	NA	NA	NA	NA	NA
ENSG00000066422.4	ZBTB11	2710.47	0.0321001	0.0544421	0.589619	0.555446	0.771248
ENSG00000066427.22	ATXN3	1016.45	-0.062739	0.0855695	-0.733193	0.463441	0.705353
ENSG00000066455.13	GOLGA5	2090.3	0.102054	0.0603444	1.69119	0.0908013	0.260056
ENSG00000066468.22	FGFR2	2637.23	-0.106015	0.0628825	-1.68592	0.0918118	0.262101
ENSG00000066557.6	LRRC40	2592.2	0.114285	0.0611583	1.86868	0.0616675	0.200068
ENSG00000066583.12	ISOC1	2818.3	-0.205654	0.0527783	-3.89656	9.75677e-05	0.00109697
ENSG00000066629.17	EML1	3012.18	0.000214062	0.0695749	0.00307671	0.997545	0.998717
ENSG00000066651.20	TRMT11	884.09	-0.311081	0.0879927	-3.5353	0.000407309	0.00377316
ENSG00000066654.14	THUMPD1	3539.32	-0.0769512	0.0533179	-1.44325	0.148949	0.361462
ENSG00000066697.14	MSANTD3	1050.34	0.1415	0.0778009	1.81874	0.0689511	0.216744
ENSG00000066735.14	KIF26A	1851.35	-0.247545	0.0850472	-2.91067	0.00360651	0.022827
ENSG00000066739.12	ATG2B	3203.01	-0.0252938	0.0591545	-0.42759	0.66895	0.846003
ENSG00000066777.9	ARFGEF1	3212	-0.0285049	0.0547916	-0.520242	0.602895	0.802993
ENSG00000066813.14	ACSM2B	0	NA	NA	NA	NA	NA
ENSG00000066827.16	ZFAT	664.054	-0.154986	0.102677	-1.50945	0.131185	0.3329
ENSG00000066855.16	MTFR1	1085.64	-0.0992955	0.0755545	-1.31422	0.188771	0.420365
ENSG00000066923.17	STAG3	10.0543	1.1116	0.856912	1.29722	0.194556	NA
ENSG00000066926.11	FECH	2321.38	0.00405841	0.0707495	0.0573631	0.954256	0.981759
ENSG00000066933.16	MYO9A	2451.35	-0.0255491	0.0707704	-0.361014	0.718089	0.874417
ENSG00000067048.17	DDX3Y	0	NA	NA	NA	NA	NA
ENSG00000067057.17	PFKP	8665.62	0.0246979	0.037763	0.654022	0.513098	0.742936
ENSG00000067064.11	IDI1	3029.35	-0.0451594	0.0548479	-0.823356	0.410305	0.661359
ENSG00000067066.17	SP100	7.26136	0.321114	0.904751	0.354919	0.72265	NA
ENSG00000067082.15	KLF6	2266.1	0.240544	0.059016	4.07591	4.58339e-05	0.000566129
ENSG00000067113.17	PLPP1	640.393	0.0916511	0.0962102	0.952614	0.340786	0.597247
ENSG00000067141.17	NEO1	8350.06	-0.0385416	0.046945	-0.820996	0.411649	0.662611
ENSG00000067167.8	TRAM1	5777.97	-0.105833	0.0521661	-2.02877	0.0424814	0.15228
ENSG00000067177.15	PHKA1	1619.91	-0.862696	0.072407	-11.9145	9.94286e-33	2.64922e-30
ENSG00000067182.7	TNFRSF1A	1476.76	-0.132566	0.0746658	-1.77545	0.0758231	0.231244
ENSG00000067191.16	CACNB1	348.035	0.243488	0.142992	1.70281	0.0886035	0.256122
ENSG00000067208.14	EVI5	1093.19	-0.59595	0.0970567	-6.14022	8.2408e-10	2.84045e-08
ENSG00000067221.14	STOML1	646.787	0.148588	0.102505	1.44957	0.147177	0.358616
ENSG00000067225.18	PKM	70106.2	0.103709	0.0358866	2.88992	0.0038534	0.0241536
ENSG00000067248.10	DHX29	3287.54	0.0224089	0.0501477	0.446858	0.654977	0.837098
ENSG00000067334.14	DNTTIP2	4758.14	-0.118518	0.0498131	-2.37926	0.0173474	0.0783199
ENSG00000067365.14	METTL22	626.094	-0.255037	0.106555	-2.39346	0.0166901	0.076048
ENSG00000067369.13	TP53BP1	6539.38	-0.152663	0.0442213	-3.45226	0.00055591	0.0049165
ENSG00000067445.20	TRO	809.791	-0.139582	0.0910189	-1.53355	0.12514	0.323219
ENSG00000067533.6	RRP15	2162.73	-0.0541461	0.074491	-0.726881	0.467299	0.708536
ENSG00000067560.11	RHOA	10422.5	-0.0875481	0.0357089	-2.45172	0.0142177	0.067551
ENSG00000067596.11	DHX8	4550.24	-0.0478633	0.0554363	-0.863392	0.387922	0.640797
ENSG00000067601.8	PMS2P4	71.2645	0.0796278	0.279316	0.285081	0.775582	0.905542
ENSG00000067606.17	PRKCZ	739.003	-0.39717	0.100589	-3.94845	7.86588e-05	0.000915926
ENSG00000067646.12	ZFY	0	NA	NA	NA	NA	NA
ENSG00000067704.10	IARS2	8012.96	-0.404079	0.0443738	-9.10626	8.52714e-20	8.72784e-18
ENSG00000067715.14	SYT1	1.44186	0.977778	1.87875	0.520441	0.602756	NA
ENSG00000067798.16	NAV3	5.73	-2.55762	1.44616	-1.76856	0.0769666	NA
ENSG00000067829.19	IDH3G	1775.44	-0.153022	0.0635687	-2.40719	0.0160758	0.073911
ENSG00000067836.12	ROGDI	711.223	0.113918	0.0958757	1.18819	0.23476	0.479986
ENSG00000067840.12	PDZD4	671.101	-0.401675	0.101428	-3.96021	7.48846e-05	0.000880261
ENSG00000067842.17	ATP2B3	123.442	-0.586664	0.238318	-2.46169	0.0138285	0.0660967
ENSG00000067900.8	ROCK1	4160.94	-0.0631258	0.0669557	-0.942799	0.345784	0.602296
ENSG00000067955.14	CBFB	794.065	-0.152848	0.101827	-1.50106	0.13334	0.336276
ENSG00000067992.14	PDK3	2914.2	0.123796	0.0520968	2.37626	0.017489	0.0788107
ENSG00000068001.14	HYAL2	678.098	0.129408	0.094083	1.37547	0.168987	0.392639
ENSG00000068024.16	HDAC4	1017.33	-0.059036	0.127991	-0.461253	0.644617	0.831327
ENSG00000068028.17	RASSF1	1506.17	-0.120024	0.0741991	-1.61759	0.105751	0.288494
ENSG00000068078.18	FGFR3	1220.76	0.0518474	0.0744518	0.696388	0.486186	0.723695
ENSG00000068079.7	IFI35	272.532	0.30153	0.143392	2.10283	0.0354806	0.134049
ENSG00000068097.14	HEATR6	2016.86	0.0911418	0.0595906	1.52947	0.126149	0.324825
ENSG00000068120.15	COASY	3995.49	-0.0316072	0.0513269	-0.615801	0.538026	0.758551
ENSG00000068137.15	PLEKHH3	807.306	0.303868	0.102464	2.96561	0.00302083	0.0198387
ENSG00000068305.17	MEF2A	2139.7	-0.159106	0.0674204	-2.35991	0.0182795	0.0814545
ENSG00000068308.13	OTUD5	5745.35	0.0615673	0.0455998	1.35016	0.176963	0.403765
ENSG00000068323.17	TFE3	3155.61	0.0731531	0.0539242	1.35659	0.174911	0.400714
ENSG00000068354.16	TBC1D25	626.048	-0.78012	0.101242	-7.7055	1.30331e-14	7.9266e-13
ENSG00000068366.19	ACSL4	3929.88	0.39143	0.0536694	7.29336	3.02313e-13	1.61612e-11
ENSG00000068383.19	INPP5A	1821.54	-0.0133362	0.063186	-0.211062	0.832839	0.93193
ENSG00000068394.11	GPKOW	2119.75	0.00112999	0.0575661	0.0196294	0.984339	0.993214
ENSG00000068400.13	GRIPAP1	2077.19	-0.00908838	0.0738347	-0.123091	0.902035	0.960942
ENSG00000068438.15	FTSJ1	1440.27	0.0974602	0.0803912	1.21232	0.225389	0.469809
ENSG00000068489.12	PRR11	3422.59	0.136811	0.0582881	2.34716	0.0189173	0.0834986
ENSG00000068615.18	REEP1	793.734	-0.196927	0.0881197	-2.23477	0.0254328	0.104533
ENSG00000068650.18	ATP11A	1937.8	-0.889172	0.069992	-12.7039	5.62522e-37	1.7816e-34
ENSG00000068654.16	POLR1A	4879.66	-0.0462226	0.049485	-0.934074	0.350266	0.606391
ENSG00000068697.7	LAPTM4A	4071.83	0.0781786	0.0536627	1.45685	0.145157	0.355554
ENSG00000068724.16	TTC7A	472.047	0.0945781	0.120334	0.785961	0.431891	0.680597
ENSG00000068745.15	IP6K2	2272.29	-0.113015	0.058898	-1.91883	0.0550058	0.184003
ENSG00000068781.21	STON1-GTF2A1L	6.96946	1.95245	3.33011	0.5863	0.557674	NA
ENSG00000068784.13	SRBD1	1028.26	0.204207	0.0790967	2.58174	0.00983046	0.0507111
ENSG00000068796.16	KIF2A	5566.23	-0.0391917	0.0475633	-0.823992	0.409944	0.661094
ENSG00000068831.19	RASGRP2	41.9744	-1.90231	0.442333	-4.30063	1.70317e-05	0.000236863
ENSG00000068878.15	PSME4	5047.24	-0.054736	0.0439471	-1.2455	0.212949	0.454085
ENSG00000068885.15	IFT80	1454.54	0.116013	0.068787	1.68655	0.0916901	0.261852
ENSG00000068903.20	SIRT2	3172.37	0.0621322	0.0527065	1.17883	0.238465	0.485197
ENSG00000068912.14	ERLEC1	2460.75	0.134487	0.0576677	2.33211	0.019695	0.0861161
ENSG00000068971.14	PPP2R5B	360.865	-0.171048	0.14626	-1.16948	0.24221	0.489906
ENSG00000068976.14	PYGM	18.2073	-0.0669704	0.538663	-0.124327	0.901056	0.960326
ENSG00000068985.5	PAGE1	0.518306	-1.06903	3.28362	-0.325566	0.744753	NA
ENSG00000069011.16	PITX1	1672.07	-0.00511598	0.0677047	-0.0755631	0.939767	0.97664
ENSG00000069018.18	TRPC7	0.338106	1.77449	4.03145	0.440161	0.65982	NA
ENSG00000069020.18	MAST4	1671.72	-0.063587	0.0766569	-0.829501	0.406821	0.658285
ENSG00000069122.19	ADGRF5	2.37858	-2.19483	1.68908	-1.29942	0.193799	NA
ENSG00000069188.17	SDK2	1179.59	-0.0819536	0.0861521	-0.951266	0.341469	0.598073
ENSG00000069206.15	ADAM7	0	NA	NA	NA	NA	NA
ENSG00000069248.12	NUP133	13799.4	0.0142806	0.0352542	0.405074	0.685423	0.855683
ENSG00000069275.13	NUCKS1	8111.31	0.148924	0.066526	2.23859	0.0251828	0.103684
ENSG00000069329.17	VPS35	9081.19	0.0493752	0.0480884	1.02676	0.304533	0.559219
ENSG00000069345.12	DNAJA2	3059.95	0.32604	0.0538023	6.05996	1.36153e-09	4.55271e-08
ENSG00000069399.15	BCL3	67.4231	-0.197854	0.296329	-0.667682	0.504336	0.736521
ENSG00000069424.14	KCNAB2	780.368	-0.14437	0.0941958	-1.53266	0.12536	0.323539
ENSG00000069431.11	ABCC9	2.68098	-0.974226	1.54693	-0.629779	0.528839	NA
ENSG00000069482.7	GAL	1.42393	1.58122	1.99815	0.791341	0.428745	NA
ENSG00000069493.15	CLEC2D	105.82	0.420288	0.276087	1.5223	0.127933	0.32786
ENSG00000069509.6	FUNDC1	1296.02	0.0630047	0.0706335	0.891994	0.372396	0.626852
ENSG00000069535.14	MAOB	9.13166	-0.148279	0.753439	-0.196803	0.843982	NA
ENSG00000069667.16	RORA	1575.52	0.213201	0.0701585	3.03885	0.00237483	0.0163645
ENSG00000069696.6	DRD4	7.33395	0.443719	0.853962	0.5196	0.603342	NA
ENSG00000069702.11	TGFBR3	1839.28	-0.297365	0.0856346	-3.47249	0.000515663	0.00460912
ENSG00000069764.9	PLA2G10	0.286028	-1.67215	4.04798	-0.413083	0.679546	NA
ENSG00000069812.11	HES2	60.121	-0.534966	0.370594	-1.44354	0.148869	0.361377
ENSG00000069849.11	ATP1B3	5233.41	0.0569219	0.0481176	1.18298	0.236819	0.483429
ENSG00000069869.16	NEDD4	693.001	0.120918	0.112202	1.07768	0.281177	0.534414
ENSG00000069943.10	PIGB	407.328	-0.204726	0.116249	-1.76109	0.0782228	0.23544
ENSG00000069956.12	MAPK6	1369.06	0.0552029	0.0706139	0.781757	0.434357	0.682737
ENSG00000069966.18	GNB5	932.461	0.0365555	0.0857701	0.426203	0.66996	0.846132
ENSG00000069974.16	RAB27A	465.943	0.160681	0.113242	1.41891	0.155924	0.372205
ENSG00000069998.12	HDHD5	2739.64	0.0585161	0.0534214	1.09537	0.273356	0.52582
ENSG00000070010.19	UFD1	3305.69	0.0661762	0.0568667	1.16371	0.244542	0.492594
ENSG00000070018.9	LRP6	4528.27	-0.0858326	0.0508666	-1.68741	0.091525	0.261683
ENSG00000070019.5	GUCY2C	1.00431	0.0700251	2.24443	0.0311995	0.97511	NA
ENSG00000070031.4	SCT	0.519797	-2.61539	3.48997	-0.749402	0.453615	NA
ENSG00000070047.12	PHRF1	3585.41	-0.13184	0.0564872	-2.33397	0.0195971	0.0858225
ENSG00000070061.15	ELP1	3971.55	0.17954	0.0503467	3.56607	0.000362379	0.00341543
ENSG00000070081.16	NUCB2	2007.35	-0.113018	0.0616443	-1.8334	0.0667438	0.212029
ENSG00000070087.14	PFN2	5897.16	0.134896	0.0462923	2.91399	0.00356838	0.0226632
ENSG00000070159.14	PTPN3	1080.47	-0.903224	0.0775455	-11.6477	2.35802e-31	5.82085e-29
ENSG00000070182.20	SPTB	1423.18	0.220769	0.0768312	2.87343	0.00406039	0.0251783
ENSG00000070190.13	DAPP1	0.136216	-1.08335	4.08047	-0.265496	0.790628	NA
ENSG00000070193.4	FGF10	0.134152	0.596199	4.08047	0.14611	0.883834	NA
ENSG00000070214.16	SLC44A1	711.736	-0.308685	0.109644	-2.81533	0.00487277	0.0289339
ENSG00000070269.14	TMEM260	838.485	0.0507363	0.0859145	0.590544	0.554826	0.770761
ENSG00000070366.14	SMG6	2959.8	-0.250774	0.0584985	-4.28685	1.81226e-05	0.000250375
ENSG00000070367.16	EXOC5	6159.01	0.0519094	0.0498851	1.04058	0.298071	0.551584
ENSG00000070371.16	CLTCL1	559.34	-0.410109	0.127774	-3.20965	0.00132895	0.0101445
ENSG00000070388.11	FGF22	22.4868	-0.337188	0.485877	-0.693977	0.487697	0.724714
ENSG00000070404.10	FSTL3	179.206	0.0193824	0.176004	0.110125	0.91231	0.965119
ENSG00000070413.20	DGCR2	5897.02	0.0938785	0.0545293	1.72161	0.0851393	0.248937
ENSG00000070423.18	RNF126	1890.45	-0.0200184	0.0660756	-0.302963	0.761918	0.899217
ENSG00000070444.15	MNT	1465.53	-0.243313	0.0806496	-3.01692	0.00255361	0.0173612
ENSG00000070476.15	ZXDC	1218.79	0.0592911	0.0772252	0.767769	0.442625	0.689357
ENSG00000070495.14	JMJD6	2550.3	-0.00607137	0.0557097	-0.108982	0.913216	0.96544
ENSG00000070501.12	POLB	1275.5	0.056054	0.0739679	0.757816	0.448561	0.694351
ENSG00000070526.15	ST6GALNAC1	2.64728	-0.0999867	1.48786	-0.0672018	0.946421	NA
ENSG00000070540.13	WIPI1	473.844	0.0994751	0.121619	0.817923	0.413401	0.66418
ENSG00000070601.10	FRMPD1	77.8972	-0.0440344	0.258711	-0.170207	0.864847	0.944954
ENSG00000070610.14	GBA2	1626.35	0.0470855	0.0819643	0.574464	0.565654	0.778987
ENSG00000070614.15	NDST1	3856.52	-0.0127175	0.0640516	-0.198551	0.842614	0.935829
ENSG00000070669.17	ASNS	7069.08	0.336273	0.0464106	7.24561	4.3051e-13	2.24427e-11
ENSG00000070718.12	AP3M2	2685.42	0.0912835	0.0558144	1.63548	0.101948	0.281462
ENSG00000070729.13	CNGB1	0.377542	0.0893091	3.6371	0.024555	0.98041	NA
ENSG00000070731.10	ST6GALNAC2	22.1157	-0.975438	0.530302	-1.8394	0.065856	0.210004
ENSG00000070748.18	CHAT	0	NA	NA	NA	NA	NA
ENSG00000070756.16	PABPC1	33893.7	-0.0124739	0.0380932	-0.327457	0.743322	0.888382
ENSG00000070759.17	TESK2	632.783	0.185729	0.0993755	1.86896	0.0616283	0.199979
ENSG00000070761.8	CFAP20	1487.94	0.194188	0.0680405	2.85401	0.00431717	0.0263616
ENSG00000070770.9	CSNK2A2	3773.87	0.107559	0.054246	1.9828	0.0473901	0.164834
ENSG00000070778.13	AL162171.1	872.584	0.166327	0.0892305	1.86402	0.0623192	0.201481
ENSG00000070785.16	EIF2B3	1616.64	-0.20457	0.0670078	-3.05293	0.00226616	0.0157514
ENSG00000070808.15	CAMK2A	0.354879	-0.220122	4.08047	-0.0539453	0.956979	NA
ENSG00000070814.19	TCOF1	18796.8	-0.114833	0.0366273	-3.13517	0.00171755	0.0125243
ENSG00000070831.16	CDC42	16746.5	0.0576434	0.044838	1.28559	0.198585	0.434892
ENSG00000070882.13	OSBPL3	1383.42	-0.26467	0.0802627	-3.29755	0.000975335	0.0078923
ENSG00000070886.12	EPHA8	269.227	-0.401779	0.146946	-2.7342	0.00625326	0.0353902
ENSG00000070915.9	SLC12A3	0.664638	-2.25266	3.56876	-0.631217	0.527899	NA
ENSG00000070950.10	RAD18	3338.85	0.0375473	0.0563001	0.666914	0.504827	0.736536
ENSG00000070961.15	ATP2B1	9674.64	0.0934225	0.0561766	1.66301	0.0963096	0.270631
ENSG00000070985.13	TRPM5	0	NA	NA	NA	NA	NA
ENSG00000071051.14	NCK2	790.892	-0.102655	0.104378	-0.983494	0.325364	0.581782
ENSG00000071054.16	MAP4K4	6052.55	0.038919	0.0538778	0.722357	0.470075	0.710806
ENSG00000071073.13	MGAT4A	651.656	0.132593	0.115334	1.14965	0.250288	0.499267
ENSG00000071082.11	RPL31	13874	0.0682895	0.0433917	1.57379	0.115536	0.305644
ENSG00000071127.17	WDR1	4957.41	-0.0522626	0.0508479	-1.02782	0.304034	0.558494
ENSG00000071189.21	SNX13	2210.41	-0.00261438	0.0679111	-0.038497	0.969291	0.987949
ENSG00000071203.9	AP001034.1	0	NA	NA	NA	NA	NA
ENSG00000071205.11	ARHGAP10	1415.41	-0.0133316	0.0688598	-0.193605	0.846485	0.937156
ENSG00000071242.12	RPS6KA2	822.39	-0.507782	0.0881771	-5.75866	8.47844e-09	2.54141e-07
ENSG00000071243.16	ING3	2595.65	0.0630841	0.0592244	1.06517	0.286799	0.540072
ENSG00000071246.11	VASH1	948.676	-1.04723	0.0937371	-11.172	5.5893e-29	1.13038e-26
ENSG00000071282.12	LMCD1	1500.68	0.0675719	0.078292	0.863076	0.388096	0.640797
ENSG00000071462.11	BUD23	4038.08	-0.05017	0.0534714	-0.938259	0.348111	0.604031
ENSG00000071537.14	SEL1L	816.626	0.212326	0.116025	1.83	0.0672499	0.213273
ENSG00000071539.14	TRIP13	6049.64	0.0852729	0.0456611	1.86752	0.0618292	0.200466
ENSG00000071553.17	ATP6AP1	6880.81	0.059743	0.0520993	1.14671	0.2515	0.501089
ENSG00000071564.15	TCF3	6836.53	0.0331878	0.0496097	0.668977	0.50351	0.735781
ENSG00000071575.11	TRIB2	1203.2	0.062858	0.0865678	0.726112	0.46777	0.708983
ENSG00000071626.16	DAZAP1	11208.6	0.122865	0.0463119	2.65298	0.00797844	0.0430215
ENSG00000071655.18	MBD3	10003.5	0.111462	0.0424306	2.62693	0.00861602	0.0457975
ENSG00000071677.1	PRLH	0	NA	NA	NA	NA	NA
ENSG00000071794.16	HLTF	6015.28	0.0647009	0.0516912	1.25168	0.210686	0.450979
ENSG00000071859.15	FAM50A	3991.94	-0.129276	0.0476389	-2.71366	0.00665449	0.0372713
ENSG00000071889.16	FAM3A	1354.66	0.0882049	0.0728934	1.21005	0.226259	0.470707
ENSG00000071894.17	CPSF1	3163.16	0.0160233	0.0605119	0.264796	0.791167	0.912688
ENSG00000071909.18	MYO3B	0.982641	1.01266	2.54642	0.39768	0.690866	NA
ENSG00000071967.12	CYBRD1	539.835	0.458238	0.133208	3.44001	0.000581697	0.00510689
ENSG00000071991.8	CDH19	0.0752403	-0.642353	4.06456	-0.158038	0.874427	NA
ENSG00000071994.10	PDCD2	4083.99	-0.0279445	0.045352	-0.616169	0.537783	0.758399
ENSG00000072041.17	SLC6A15	1551.17	-0.00841332	0.0795653	-0.105741	0.915788	0.966714
ENSG00000072042.13	RDH11	4750.87	0.0927651	0.0471796	1.96621	0.049274	0.169699
ENSG00000072062.13	PRKACA	4897	0.20193	0.0437896	4.61138	4.00013e-06	6.54447e-05
ENSG00000072071.16	ADGRL1	1741.23	0.0513636	0.0802797	0.639808	0.522297	0.748508
ENSG00000072080.11	SPP2	0	NA	NA	NA	NA	NA
ENSG00000072110.13	ACTN1	3558.18	-0.0905456	0.0544989	-1.66142	0.0966288	0.271103
ENSG00000072121.16	ZFYVE26	1661.26	0.0197746	0.0796527	0.248261	0.803933	0.918015
ENSG00000072133.11	RPS6KA6	292.292	-0.8417	0.147002	-5.72575	1.02976e-08	3.02725e-07
ENSG00000072134.15	EPN2	2012.8	-0.0141128	0.0781367	-0.180617	0.856668	0.941516
ENSG00000072135.13	PTPN18	1066.77	0.0380286	0.0819105	0.46427	0.642455	0.829621
ENSG00000072163.19	LIMS2	34.8754	0.316266	0.389415	0.812157	0.416702	0.667448
ENSG00000072182.12	ASIC4	38.0091	-0.176599	0.406732	-0.434191	0.66415	0.843349
ENSG00000072195.15	SPEG	348.524	0.676842	0.139679	4.84571	1.2616e-06	2.31699e-05
ENSG00000072201.13	LNX1	223.042	1.24243	0.162155	7.66198	1.83095e-14	1.10159e-12
ENSG00000072210.18	ALDH3A2	4671.95	-0.0339533	0.0463102	-0.733172	0.463454	0.705353
ENSG00000072274.13	TFRC	4405.66	-0.482927	0.0529404	-9.12208	7.3694e-20	7.6834e-18
ENSG00000072310.16	SREBF1	1027.7	0.136891	0.0863294	1.58568	0.112812	0.30068
ENSG00000072315.3	TRPC5	0	NA	NA	NA	NA	NA
ENSG00000072364.13	AFF4	10356.1	-0.0386362	0.0436644	-0.884844	0.376241	0.630297
ENSG00000072401.15	UBE2D1	888.78	-0.000539269	0.0898838	-0.00599962	0.995213	0.997469
ENSG00000072415.8	MPP5	1343.38	-0.153757	0.0698733	-2.20051	0.0277706	0.111681
ENSG00000072422.17	RHOBTB1	1016.83	0.225674	0.0839045	2.68966	0.00715257	0.0394296
ENSG00000072501.17	SMC1A	26308.7	-0.111523	0.0382325	-2.91698	0.00353439	0.0225047
ENSG00000072506.12	HSD17B10	5180.26	-0.0125745	0.0490352	-0.256439	0.797612	0.915288
ENSG00000072518.20	MARK2	3387.01	0.102963	0.0485417	2.12112	0.033912	0.129699
ENSG00000072571.20	HMMR	3384.63	0.00171977	0.0522376	0.0329222	0.973737	0.988996
ENSG00000072609.17	CHFR	1058.39	-0.0512534	0.0928541	-0.551978	0.580963	0.789065
ENSG00000072657.8	TRHDE	0.772617	-3.24714	3.33368	-0.974041	0.330036	NA
ENSG00000072682.18	P4HA2	1100.69	0.249945	0.0757858	3.29804	0.000973606	0.00788372
ENSG00000072694.20	FCGR2B	1.28749	0.552544	2.38695	0.231486	0.816938	NA
ENSG00000072736.19	NFATC3	5769.4	0.0838164	0.0495603	1.6912	0.090799	0.260056
ENSG00000072756.17	TRNT1	686.541	-0.131329	0.0950709	-1.38138	0.167163	0.390047
ENSG00000072778.20	ACADVL	1738.59	0.275136	0.0906198	3.03616	0.00239615	0.0164911
ENSG00000072786.13	STK10	1455.1	-0.0759618	0.0667463	-1.13807	0.255093	0.504416
ENSG00000072803.17	FBXW11	4607.45	-0.137971	0.0578253	-2.38599	0.0170332	0.0770878
ENSG00000072818.12	ACAP1	3.88683	-0.893896	1.21055	-0.738424	0.460257	NA
ENSG00000072832.14	CRMP1	1559.07	0.294502	0.0679263	4.33561	1.45354e-05	0.000206073
ENSG00000072840.13	EVC	552.782	-0.635504	0.123098	-5.16259	2.43558e-07	5.30957e-06
ENSG00000072849.11	DERL2	1888.7	-0.0629984	0.0662717	-0.950609	0.341803	0.598349
ENSG00000072858.10	SIDT1	31.5134	-0.770009	0.460235	-1.67308	0.0943122	0.267239
ENSG00000072864.15	NDE1	1706.46	0.0382377	0.0677583	0.564325	0.572533	0.782872
ENSG00000072952.18	MRVI1	3.41786	-1.03765	1.50949	-0.687419	0.491818	NA
ENSG00000072954.7	TMEM38A	374.044	0.0421632	0.125342	0.336385	0.736581	0.885374
ENSG00000072958.8	AP1M1	5224.11	-0.0264266	0.0480169	-0.55036	0.582072	0.789549
ENSG00000073008.15	PVR	1713.14	-0.640731	0.0628311	-10.1977	2.03075e-24	3.04359e-22
ENSG00000073050.11	XRCC1	2639.81	-0.0762009	0.0566589	-1.3449	0.178656	0.405698
ENSG00000073060.16	SCARB1	2372.83	-0.205745	0.0740088	-2.78001	0.00543573	0.0316052
ENSG00000073067.14	CYP2W1	0.440995	-2.27475	4.00342	-0.568201	0.569898	NA
ENSG00000073111.14	MCM2	17566	-0.068999	0.0380767	-1.81211	0.0699697	0.218758
ENSG00000073146.16	MOV10L1	0.186622	1.02439	4.05896	0.252378	0.800749	NA
ENSG00000073150.13	PANX2	783.054	0.225385	0.0925358	2.43565	0.014865	0.0699731
ENSG00000073169.14	SELENOO	1335.43	0.0210418	0.0689987	0.304959	0.760397	0.898369
ENSG00000073282.13	TP63	3.03818	1.39887	1.52553	0.916969	0.359159	NA
ENSG00000073331.18	ALPK1	360.176	0.0353253	0.132366	0.266876	0.789565	0.911654
ENSG00000073350.13	LLGL2	818.541	-0.0437417	0.0905339	-0.483153	0.628987	0.820246
ENSG00000073417.15	PDE8A	722.949	0.0125822	0.094252	0.133495	0.893802	0.958214
ENSG00000073464.12	CLCN4	4.25446	-1.23362	1.22673	-1.00562	0.3146	NA
ENSG00000073536.18	NLE1	3792.8	-0.108468	0.0558183	-1.94323	0.0519888	0.176828
ENSG00000073578.17	SDHA	7459.55	-0.812355	0.0412006	-19.7171	1.53947e-86	2.58416e-83
ENSG00000073584.20	SMARCE1	9965.5	-0.0818596	0.0373256	-2.19312	0.0282988	0.113317
ENSG00000073598.6	FNDC8	3.71303	0.926116	1.21124	0.7646	0.44451	NA
ENSG00000073605.18	GSDMB	164.425	0.303698	0.200933	1.51144	0.130677	0.332083
ENSG00000073614.12	KDM5A	4079.92	-0.174636	0.0681801	-2.56139	0.0104255	0.0529989
ENSG00000073670.14	ADAM11	355.697	0.101866	0.131846	0.772612	0.439752	0.686976
ENSG00000073711.11	PPP2R3A	513.973	0.251477	0.122775	2.04827	0.0405339	0.147412
ENSG00000073712.15	FERMT2	3035.91	0.0955844	0.0532471	1.79511	0.0726359	0.224313
ENSG00000073734.9	ABCB11	0.63974	-1.32587	2.76043	-0.480313	0.631005	NA
ENSG00000073737.16	DHRS9	13.1016	0.199288	0.625104	0.318807	0.749873	0.892547
ENSG00000073754.6	CD5L	0.227756	-0.248199	4.07565	-0.060898	0.95144	NA
ENSG00000073756.12	PTGS2	104.281	0.668494	0.255828	2.61306	0.00897353	0.0472341
ENSG00000073792.15	IGF2BP2	4337.49	0.0133452	0.0488802	0.273018	0.78484	0.909037
ENSG00000073803.14	MAP3K13	1395.73	0.221971	0.0688748	3.22282	0.00126937	0.00981921
ENSG00000073849.15	ST6GAL1	532.255	0.068527	0.109364	0.626595	0.530925	0.75464
ENSG00000073861.3	TBX21	12.6663	0.23073	0.63975	0.360657	0.718356	0.874616
ENSG00000073905.8	VDAC1P1	13.7701	0.335944	0.616115	0.545262	0.585573	0.791758
ENSG00000073910.21	FRY	280.496	0.249703	0.172244	1.4497	0.147141	0.358616
ENSG00000073921.18	PICALM	1885.93	-0.221564	0.0836473	-2.64878	0.00807817	0.0434477
ENSG00000073969.18	NSF	3731.43	-0.0517545	0.0496185	-1.04305	0.296925	0.550345
ENSG00000074047.21	GLI2	928.113	0.09676	0.0829593	1.16636	0.243471	0.491569
ENSG00000074054.18	CLASP1	2731.48	-0.150646	0.0644601	-2.33704	0.0194369	0.0852096
ENSG00000074071.14	MRPS34	5195.62	0.0256309	0.0470948	0.544241	0.586276	0.792157
ENSG00000074181.9	NOTCH3	871.394	0.589271	0.0905799	6.50554	7.74164e-11	3.08703e-09
ENSG00000074201.8	CLNS1A	3681.99	-0.0392297	0.0492265	-0.796923	0.425496	0.675657
ENSG00000074211.14	PPP2R2C	852.133	-0.17781	0.0936663	-1.89834	0.0576514	0.190537
ENSG00000074219.13	TEAD2	255.077	-0.00164309	0.170733	-0.00962374	0.992321	0.996919
ENSG00000074266.20	EED	1343.22	0.164965	0.0701243	2.35247	0.0186491	0.0826845
ENSG00000074276.10	CDHR2	4.12758	-0.49918	1.25643	-0.3973	0.691146	NA
ENSG00000074317.11	SNCB	285.606	0.0268263	0.141447	0.189656	0.849579	0.938349
ENSG00000074319.13	TSG101	2618.57	0.0443018	0.0636616	0.695895	0.486495	0.723842
ENSG00000074356.17	NCBP3	4964.32	0.12751	0.0481166	2.65001	0.00804888	0.0433179
ENSG00000074370.18	ATP2A3	223.146	0.304866	0.165419	1.84299	0.0653306	0.208685
ENSG00000074410.14	CA12	274.515	-0.215753	0.147781	-1.45995	0.144304	0.353883
ENSG00000074416.14	MGLL	163.67	-0.627567	0.2013	-3.11757	0.00182349	0.0131426
ENSG00000074527.12	NTN4	279.062	0.443921	0.148139	2.99664	0.00272968	0.0182652
ENSG00000074582.14	BCS1L	1603.48	-0.0795337	0.0675326	-1.17771	0.238913	0.485891
ENSG00000074590.13	NUAK1	2165.21	-0.111507	0.0627779	-1.77622	0.0756971	0.231154
ENSG00000074603.19	DPP8	3302.27	0.0409796	0.051605	0.794102	0.427136	0.676808
ENSG00000074621.14	SLC24A1	327.426	0.319687	0.152749	2.09289	0.0363586	0.136465
ENSG00000074657.13	ZNF532	20.1999	0.0484869	0.602738	0.0804444	0.935884	0.975285
ENSG00000074660.16	SCARF1	20.111	-2.15148	0.592221	-3.63289	0.00028026	0.00273514
ENSG00000074695.6	LMAN1	6325.03	-0.158417	0.048349	-3.27652	0.00105093	0.00836856
ENSG00000074696.13	HACD3	16495.6	-0.278745	0.0332913	-8.37289	5.62214e-17	4.36913e-15
ENSG00000074706.13	IPCEF1	40.8275	0.0601962	0.487861	0.123388	0.9018	0.960768
ENSG00000074755.15	ZZEF1	5022.46	0.0664058	0.0561788	1.18204	0.237188	0.483796
ENSG00000074771.3	NOX3	0.794631	0.498835	2.78144	0.179344	0.857668	NA
ENSG00000074800.15	ENO1	85500.5	-0.318022	0.0361396	-8.79982	1.37038e-18	1.25018e-16
ENSG00000074803.18	SLC12A1	2.63162	-1.13891	1.54532	-0.737005	0.46112	NA
ENSG00000074842.7	MYDGF	2837.21	-0.130703	0.0541453	-2.41392	0.0157818	0.0729988
ENSG00000074855.11	ANO8	444.91	0.0371558	0.127377	0.291699	0.770517	0.903349
ENSG00000074935.14	TUBE1	804.601	0.174882	0.0859637	2.03437	0.0419141	0.150917
ENSG00000074964.17	ARHGEF10L	608.888	-0.0296559	0.107931	-0.274767	0.783495	0.908395
ENSG00000074966.11	TXK	12.4115	0.181276	0.693275	0.261477	0.793724	0.913129
ENSG00000075035.10	WSCD2	16.1785	0.28023	0.655735	0.427353	0.669122	0.84603
ENSG00000075043.18	KCNQ2	386.331	-0.238597	0.121852	-1.95809	0.0502193	0.171904
ENSG00000075073.14	TACR2	1.97014	-0.229736	1.70217	-0.134966	0.892638	NA
ENSG00000075089.9	ACTR6	1171.51	-0.201969	0.0785412	-2.57151	0.0101257	0.0518204
ENSG00000075131.10	TIPIN	2976.01	-0.00485203	0.0529669	-0.0916049	0.927012	0.972332
ENSG00000075142.13	SRI	2112.57	-0.0714794	0.0676074	-1.05727	0.290388	0.543235
ENSG00000075151.20	EIF4G3	10195.2	0.134169	0.0372448	3.60235	0.000315358	0.00302146
ENSG00000075188.9	NUP37	2773.43	-0.0363404	0.0567072	-0.640844	0.521624	0.748183
ENSG00000075213.11	SEMA3A	255.29	0.291813	0.166399	1.7537	0.0794821	0.237848
ENSG00000075218.19	GTSE1	5096.86	0.0145446	0.046586	0.312209	0.754882	0.895145
ENSG00000075223.14	SEMA3C	2482.75	0.180031	0.0601978	2.99066	0.00278375	0.0185502
ENSG00000075234.17	TTC38	1788.74	-0.0678874	0.085249	-0.796342	0.425833	0.67572
ENSG00000075239.13	ACAT1	4386.81	0.0968896	0.0471887	2.05324	0.0400497	0.146178
ENSG00000075240.17	GRAMD4	462.099	-0.514921	0.136899	-3.76133	0.000169015	0.00177097
ENSG00000075275.16	CELSR1	3498.07	-0.119306	0.055908	-2.13397	0.0328454	0.126648
ENSG00000075290.7	WNT8B	77.2585	0.294112	0.271744	1.08232	0.279112	0.532165
ENSG00000075292.19	ZNF638	4654.34	-0.284712	0.0545781	-5.2166	1.82235e-07	4.06242e-06
ENSG00000075303.13	SLC25A40	1207.55	-0.0420488	0.0798567	-0.526554	0.598504	0.800149
ENSG00000075336.12	TIMM21	1911.23	0.0548106	0.0696607	0.786822	0.431386	0.680376
ENSG00000075340.23	ADD2	3871.62	-0.0951175	0.0506145	-1.87925	0.0602098	0.196784
ENSG00000075388.4	FGF4	0.810022	0.699812	2.55714	0.27367	0.784338	NA
ENSG00000075391.16	RASAL2	2609.11	0.0045205	0.0604155	0.0748236	0.940355	0.976745
ENSG00000075399.14	VPS9D1	670.403	0.449663	0.105761	4.2517	2.1215e-05	0.000286266
ENSG00000075407.18	ZNF37A	2735.68	-0.0224911	0.0614649	-0.365918	0.714426	0.872679
ENSG00000075413.18	MARK3	4994.94	0.0193619	0.0508091	0.381072	0.70315	0.866154
ENSG00000075415.12	SLC25A3	20937.1	0.0584088	0.0331044	1.76438	0.0776677	0.234442
ENSG00000075420.13	FNDC3B	721.993	0.199537	0.094254	2.11701	0.0342592	0.130669
ENSG00000075426.12	FOSL2	1193.18	0.0986042	0.0906859	1.08732	0.276897	0.529445
ENSG00000075429.8	CACNG5	3.54629	0.101714	1.18433	0.0858837	0.931559	NA
ENSG00000075461.6	CACNG4	128.406	-0.391569	0.216944	-1.80493	0.0710854	0.221076
ENSG00000075539.14	FRYL	1152.28	-0.0534967	0.210355	-0.254317	0.799251	0.916112
ENSG00000075568.17	TMEM131	2406.13	-0.0677818	0.0627275	-1.08058	0.279886	0.53319
ENSG00000075618.18	FSCN1	5145.33	-0.224467	0.0574564	-3.90674	9.35502e-05	0.00106104
ENSG00000075624.15	ACTB	68118.1	0.00740608	0.0371356	0.199433	0.841924	0.935653
ENSG00000075643.6	MOCOS	265.661	0.252935	0.192505	1.31392	0.188874	0.420483
ENSG00000075651.16	PLD1	1383.62	0.279339	0.103701	2.6937	0.00706627	0.0390935
ENSG00000075673.11	ATP12A	54.0973	0.281598	0.310469	0.907011	0.364401	0.620498
ENSG00000075702.18	WDR62	7174.14	0.0693456	0.0406497	1.70593	0.0880206	0.254832
ENSG00000075711.20	DLG1	2633.56	-0.264162	0.0589348	-4.48228	7.38489e-06	0.000112591
ENSG00000075785.12	RAB7A	2435.4	-0.0394614	0.0589631	-0.669256	0.503332	0.735713
ENSG00000075790.10	BCAP29	3112.53	0.209994	0.0546384	3.84335	0.000121368	0.00133261
ENSG00000075826.17	SEC31B	193.448	-0.7063	0.191456	-3.68909	0.000225057	0.00226216
ENSG00000075856.12	SART3	4694.7	-0.0935149	0.0511216	-1.82926	0.0673603	0.213503
ENSG00000075884.14	ARHGAP15	0.178305	-0.212234	4.0557	-0.0523299	0.958266	NA
ENSG00000075886.11	TUBA3D	0	NA	NA	NA	NA	NA
ENSG00000075891.21	PAX2	259.378	-0.130341	0.152826	-0.852872	0.39373	0.646303
ENSG00000075914.13	EXOSC7	876.144	-0.1727	0.0831701	-2.07647	0.0378506	0.140598
ENSG00000075945.13	KIFAP3	1633.01	-0.313771	0.0640024	-4.90248	9.46335e-07	1.80925e-05
ENSG00000075975.16	MKRN2	3061.01	0.0173769	0.0532347	0.32642	0.744106	0.888738
ENSG00000076003.5	MCM6	13017.6	-0.0649924	0.0357301	-1.81898	0.0689139	0.216703
ENSG00000076043.10	REXO2	1542.99	0.121016	0.0645859	1.87372	0.0609687	0.198337
ENSG00000076053.10	RBM7	1337.71	-0.256033	0.0705534	-3.62893	0.000284602	0.00277268
ENSG00000076067.13	RBMS2	1476.55	0.084608	0.0904477	0.935435	0.349564	0.605488
ENSG00000076108.11	BAZ2A	10098.7	-0.021371	0.0459022	-0.465577	0.641518	0.829113
ENSG00000076201.15	PTPN23	1713.99	-0.0706422	0.0719185	-0.982254	0.325975	0.58248
ENSG00000076242.14	MLH1	3126.73	0.052457	0.0650522	0.806384	0.420021	0.670261
ENSG00000076248.10	UNG	6509.64	-0.927273	0.043745	-21.1972	1.01259e-99	1.8886e-96
ENSG00000076258.10	FMO4	63.958	-0.307419	0.317187	-0.969206	0.332443	0.588664
ENSG00000076321.11	KLHL20	934.374	0.149895	0.0972424	1.54146	0.123205	0.319797
ENSG00000076344.16	RGS11	4.21526	1.44861	1.16093	1.24781	0.212102	NA
ENSG00000076351.13	SLC46A1	1044.44	-1.4254	0.0844009	-16.8885	5.46802e-64	4.1721e-61
ENSG00000076356.7	PLXNA2	2329.68	-0.280685	0.0569638	-4.92743	8.33182e-07	1.61686e-05
ENSG00000076382.17	SPAG5	8163.5	-0.0286014	0.0419089	-0.682465	0.494945	0.729972
ENSG00000076513.16	ANKRD13A	1017.23	-0.114801	0.0804411	-1.42715	0.153538	0.368762
ENSG00000076554.15	TPD52	4182.57	0.075302	0.0509705	1.47736	0.139578	0.34613
ENSG00000076555.15	ACACB	871.016	0.0408965	0.0882953	0.463179	0.643236	0.830183
ENSG00000076604.15	TRAF4	3495.66	0.0647837	0.0538732	1.20252	0.229161	0.473948
ENSG00000076641.4	PAG1	784.705	-0.586253	0.0902192	-6.49809	8.13452e-11	3.21285e-09
ENSG00000076650.6	GPATCH1	1905.5	-0.0789435	0.0648569	-1.2172	0.22353	0.46756
ENSG00000076662.10	ICAM3	75.458	-0.0868254	0.273125	-0.317896	0.750564	0.892923
ENSG00000076685.18	NT5C2	2238.1	-0.156923	0.0582514	-2.6939	0.00706219	0.0390854
ENSG00000076706.17	AP002956.1	575.032	0.250148	0.110161	2.27074	0.0231626	0.0974347
ENSG00000076716.9	GPC4	2120.95	-0.114639	0.0621828	-1.84358	0.0652449	0.208537
ENSG00000076770.14	MBNL3	1739.19	-0.0491939	0.0639827	-0.768863	0.441975	0.688793
ENSG00000076826.9	CAMSAP3	1256.46	-0.223496	0.073468	-3.04208	0.0023495	0.0162166
ENSG00000076864.19	RAP1GAP	871.686	-0.122236	0.0857045	-1.42626	0.153795	0.368958
ENSG00000076924.12	XAB2	2585.22	-0.225261	0.0563412	-3.99816	6.38378e-05	0.000761608
ENSG00000076928.17	ARHGEF1	1712.18	-0.030562	0.0723412	-0.42247	0.672682	0.847476
ENSG00000076944.16	STXBP2	1530.74	-0.0832604	0.0703165	-1.18408	0.236381	0.482653
ENSG00000076984.17	MAP2K7	3321.83	-0.00879428	0.064502	-0.136341	0.891551	0.95743
ENSG00000077009.13	NMRK2	20.0566	0.0444715	0.517331	0.0859635	0.931495	0.973362
ENSG00000077044.10	DGKD	1749.83	-0.126315	0.0704984	-1.79174	0.0731746	0.225378
ENSG00000077063.11	CTTNBP2	878.97	0.152832	0.0940354	1.62526	0.104107	0.285919
ENSG00000077080.9	ACTL6B	19.4113	0.0733033	0.5275	0.138964	0.889479	0.956484
ENSG00000077092.19	RARB	169.629	0.444774	0.199276	2.23194	0.0256187	0.104989
ENSG00000077097.15	TOP2B	7597.52	-0.0176151	0.0407644	-0.432121	0.665653	0.844251
ENSG00000077147.16	TM9SF3	9917.06	-0.130876	0.0633087	-2.06727	0.0387087	0.142837
ENSG00000077150.19	NFKB2	1350.8	0.121073	0.0827975	1.46228	0.143666	0.352884
ENSG00000077152.10	UBE2T	3702.83	0.12651	0.0506349	2.49848	0.0124728	0.0610444
ENSG00000077157.22	PPP1R12B	2293.85	-0.386139	0.0941586	-4.10094	4.11477e-05	0.000514008
ENSG00000077232.18	DNAJC10	1734.28	-0.202403	0.0706474	-2.86497	0.00417053	0.0256858
ENSG00000077235.18	GTF3C1	14023.8	-0.2197	0.0386816	-5.6797	1.34928e-08	3.83232e-07
ENSG00000077238.14	IL4R	413.982	-0.0263276	0.142821	-0.18434	0.853747	0.940169
ENSG00000077254.14	USP33	3971.87	0.17203	0.0575414	2.98967	0.00279278	0.018603
ENSG00000077264.15	PAK3	33.9596	-0.548572	0.414585	-1.32318	0.185774	0.415898
ENSG00000077274.9	CAPN6	0.576466	-2.7459	3.36011	-0.817204	0.413812	NA
ENSG00000077279.18	DCX	0.454622	-2.13429	3.37254	-0.632844	0.526836	NA
ENSG00000077312.9	SNRPA	5391.46	-0.0406111	0.0487266	-0.833447	0.404593	0.656945
ENSG00000077327.16	SPAG6	16.1411	1.03871	0.601854	1.72584	0.0843756	0.247491
ENSG00000077348.9	EXOSC5	1933.61	-0.183282	0.0651694	-2.81239	0.00491752	0.0291371
ENSG00000077380.15	DYNC1I2	4132.97	0.0247793	0.050259	0.493032	0.62199	0.815168
ENSG00000077420.16	APBB1IP	2.63954	0.11613	1.39822	0.0830557	0.933807	NA
ENSG00000077454.16	LRCH4	1471.1	0.384103	0.0715969	5.36481	8.10364e-08	1.97715e-06
ENSG00000077458.13	FAM76B	1278.5	0.144216	0.094892	1.51979	0.128563	0.329021
ENSG00000077463.15	SIRT6	979.335	-0.170533	0.0845006	-2.01813	0.0435775	0.155339
ENSG00000077498.9	TYR	0	NA	NA	NA	NA	NA
ENSG00000077514.8	POLD3	1968.38	-0.0241796	0.0656923	-0.368074	0.712818	0.87173
ENSG00000077522.13	ACTN2	385.633	0.0862579	0.143379	0.601606	0.547437	0.765454
ENSG00000077549.18	CAPZB	7433.64	0.0649571	0.04082	1.59131	0.111541	0.298454
ENSG00000077585.14	GPR137B	2115.82	0.189985	0.0590381	3.21801	0.00129084	0.00993035
ENSG00000077616.11	NAALAD2	92.7429	-0.174723	0.239406	-0.729821	0.4655	0.707202
ENSG00000077684.16	JADE1	2449.97	0.0707235	0.0574564	1.23091	0.218358	0.46125
ENSG00000077713.19	SLC25A43	1.17177	1.01703	2.46113	0.413236	0.679433	NA
ENSG00000077721.16	UBE2A	6681.66	0.173327	0.0437798	3.95906	7.52462e-05	0.000883893
ENSG00000077782.20	FGFR1	3656.75	0.05253	0.0601514	0.873296	0.382502	0.635557
ENSG00000077800.13	FKBP6	1.22042	1.4134	2.47052	0.572105	0.567251	NA
ENSG00000077935.17	SMC1B	52.992	0.93779	0.32792	2.85981	0.0042389	0.026001
ENSG00000077942.19	FBLN1	1319.79	0.342684	0.0712694	4.8083	1.52222e-06	2.7594e-05
ENSG00000077943.8	ITGA8	448.563	0.032128	0.11522	0.27884	0.780368	0.907449
ENSG00000077984.6	CST7	0	NA	NA	NA	NA	NA
ENSG00000078018.19	MAP2	563.645	0.147168	0.106025	1.38806	0.165119	0.387054
ENSG00000078043.16	PIAS2	819.787	0.0341433	0.0930372	0.366986	0.71363	0.872086
ENSG00000078053.17	AMPH	348.071	-0.17451	0.132234	-1.31971	0.186933	0.417602
ENSG00000078061.13	ARAF	3868.2	0.0418597	0.0504789	0.829252	0.406962	0.658308
ENSG00000078070.13	MCCC1	1368.42	0.163672	0.0733687	2.23082	0.0256931	0.105268
ENSG00000078081.8	LAMP3	613.422	-0.15794	0.0959843	-1.64548	0.0998718	0.277631
ENSG00000078098.14	FAP	0.606649	-0.230892	3.45301	-0.0668668	0.946688	NA
ENSG00000078114.18	NEBL	703.721	-0.219193	0.0940028	-2.33178	0.0197125	0.0861704
ENSG00000078124.12	ACER3	1386.9	-0.091999	0.0953487	-0.964868	0.334611	0.590959
ENSG00000078140.14	UBE2K	5241	-0.0499575	0.0558732	-0.894123	0.371256	0.625693
ENSG00000078142.13	PIK3C3	2424.98	0.1655	0.0778084	2.12702	0.0334186	0.12825
ENSG00000078177.14	N4BP2	2453.7	-0.0581758	0.0678596	-0.857297	0.391281	0.643799
ENSG00000078237.7	TIGAR	1183.2	0.0597024	0.0949295	0.628913	0.529406	0.753751
ENSG00000078246.17	TULP3	2413.01	-0.108706	0.0585536	-1.85651	0.0633804	0.204127
ENSG00000078269.15	SYNJ2	1503.45	-0.0852156	0.0707478	-1.2045	0.228397	0.473025
ENSG00000078295.16	ADCY2	4.61917	-0.599515	1.15224	-0.520303	0.602852	NA
ENSG00000078304.19	PPP2R5C	6179.72	0.118223	0.0442222	2.67339	0.00750895	0.0409284
ENSG00000078319.9	PMS2P1	337.094	0.128407	0.129541	0.991239	0.321569	0.578188
ENSG00000078328.20	RBFOX1	0.433312	-1.68866	4.07369	-0.41453	0.678486	NA
ENSG00000078369.18	GNB1	14400.5	-0.383621	0.0422564	-9.07842	1.10167e-19	1.11401e-17
ENSG00000078399.18	HOXA9	12712.2	0.148515	0.0371126	4.00174	6.2879e-05	0.000751237
ENSG00000078401.7	EDN1	31.1058	0.278885	0.435855	0.639857	0.522266	0.748508
ENSG00000078403.17	MLLT10	2737.4	-0.019459	0.0775037	-0.251072	0.801758	0.917352
ENSG00000078487.17	ZCWPW1	567.958	0.324824	0.106284	3.05618	0.00224177	0.0156078
ENSG00000078549.14	ADCYAP1R1	165.749	-2.63058	0.288637	-9.11382	7.95343e-20	8.24112e-18
ENSG00000078579.9	FGF20	13.1239	-0.316583	0.641589	-0.493435	0.621705	0.81499
ENSG00000078589.13	P2RY10	0	NA	NA	NA	NA	NA
ENSG00000078596.11	ITM2A	0.525983	-1.0863	3.52185	-0.308446	0.757743	NA
ENSG00000078618.21	NRDC	7739.52	-0.0099768	0.0419317	-0.23793	0.811936	0.921698
ENSG00000078668.14	VDAC3	5994.61	-0.410833	0.0438549	-9.368	7.39199e-21	8.6168e-19
ENSG00000078674.17	PCM1	14808	-0.164559	0.0437236	-3.76362	0.000167473	0.0017581
ENSG00000078687.17	TNRC6C	3617.74	-0.169147	0.0601517	-2.81201	0.00492336	0.0291512
ENSG00000078699.21	CBFA2T2	1203.81	-0.0232133	0.0870062	-0.266801	0.789622	0.911658
ENSG00000078725.13	BRINP1	0.207009	-0.199898	4.06805	-0.0491386	0.960809	NA
ENSG00000078747.14	ITCH	6292.76	-0.253269	0.0485395	-5.21779	1.8107e-07	4.04181e-06
ENSG00000078795.16	PKD2L2	1.36367	-3.38608	2.38021	-1.4226	0.154853	NA
ENSG00000078804.13	TP53INP2	1397.48	0.223008	0.0722603	3.08617	0.00202752	0.0143486
ENSG00000078808.16	SDF4	4411.98	-0.420545	0.0465698	-9.03041	1.71027e-19	1.68874e-17
ENSG00000078814.15	MYH7B	12.1934	-0.190731	0.75825	-0.251541	0.801396	0.917239
ENSG00000078898.7	BPIFB2	0	NA	NA	NA	NA	NA
ENSG00000078900.15	TP73	3099.75	-0.135566	0.0555248	-2.44154	0.0146248	0.0690972
ENSG00000078902.16	TOLLIP	1695.77	-0.260726	0.0727637	-3.58319	0.00033943	0.0032318
ENSG00000078967.13	UBE2D4	390.712	-1.0522	0.140208	-7.50456	6.16371e-14	3.54329e-12
ENSG00000079101.16	CLUL1	84.656	0.546806	0.283933	1.92583	0.0541256	0.181965
ENSG00000079102.16	RUNX1T1	119.873	0.510415	0.221853	2.30069	0.0214091	0.0915135
ENSG00000079112.10	CDH17	0.163358	-1.11529	4.08047	-0.273324	0.784604	NA
ENSG00000079134.12	THOC1	1998.03	-0.0174472	0.0592917	-0.294261	0.768558	0.90236
ENSG00000079150.18	FKBP7	277.62	-0.0130068	0.16695	-0.0779085	0.937901	0.975871
ENSG00000079156.17	OSBPL6	1645.51	0.0681896	0.0681134	1.00112	0.31677	0.572614
ENSG00000079215.14	SLC1A3	1750.46	-0.506763	0.0680871	-7.44286	9.85256e-14	5.56852e-12
ENSG00000079246.16	XRCC5	30576.7	-0.106215	0.0386478	-2.74829	0.00599073	0.0341926
ENSG00000079257.8	LXN	600.423	0.0859739	0.0993569	0.865303	0.386872	0.639681
ENSG00000079263.19	SP140	3.78986	0.534954	1.25383	0.426656	0.66963	NA
ENSG00000079277.20	MKNK1	412.961	-0.0448359	0.126508	-0.354411	0.723031	0.876633
ENSG00000079308.19	TNS1	127.943	0.515014	0.218392	2.35821	0.0183631	0.0816972
ENSG00000079313.15	REXO1	4085.61	-0.149205	0.0500731	-2.97975	0.00288488	0.0191254
ENSG00000079332.15	SAR1A	2305.03	0.0556918	0.0828814	0.671945	0.501619	0.734424
ENSG00000079335.20	CDC14A	983.938	-0.0632889	0.0779789	-0.811616	0.417012	0.667611
ENSG00000079337.16	RAPGEF3	112.472	0.294733	0.241078	1.22256	0.221495	0.465218
ENSG00000079385.22	CEACAM1	2.36774	0.386765	1.68703	0.229259	0.818668	NA
ENSG00000079387.14	SENP1	2690.25	-0.103214	0.053486	-1.92973	0.0536402	0.180877
ENSG00000079393.20	DUSP13	1.01096	-1.60618	2.7777	-0.578241	0.563101	NA
ENSG00000079432.7	CIC	5674.94	-0.0225885	0.0443719	-0.509071	0.610702	0.807877
ENSG00000079435.10	LIPE	1.17722	-0.434567	2.37083	-0.183298	0.854564	NA
ENSG00000079459.13	FDFT1	7102.96	0.117792	0.0431411	2.73039	0.00632591	0.0357291
ENSG00000079462.7	PAFAH1B3	1564.89	0.09362	0.0722898	1.29507	0.195298	0.430728
ENSG00000079482.13	OPHN1	815.874	0.0629656	0.0891026	0.706664	0.479775	0.719192
ENSG00000079557.5	AFM	0.742357	3.48527	3.11744	1.11799	0.26357	NA
ENSG00000079616.12	KIF22	7184.54	-0.102435	0.045681	-2.2424	0.0249358	0.102945
ENSG00000079689.14	SCGN	0.918288	1.88436	2.45458	0.76769	0.442671	NA
ENSG00000079691.18	CARMIL1	1806.75	0.161294	0.0665208	2.42471	0.0153205	0.0714557
ENSG00000079739.17	PGM1	2170.78	0.356599	0.0640334	5.56896	2.56271e-08	6.92717e-07
ENSG00000079785.15	DDX1	7421.8	0.0384852	0.04108	0.936835	0.348843	0.604848
ENSG00000079805.16	DNM2	11146.3	-0.141559	0.045513	-3.11029	0.00186901	0.0134418
ENSG00000079819.19	EPB41L2	7651.03	0.0413587	0.0435154	0.950438	0.34189	0.598432
ENSG00000079841.18	RIMS1	45.676	-0.454334	0.412881	-1.1004	0.271158	0.523634
ENSG00000079931.15	MOXD1	2278.49	0.337346	0.0558238	6.04304	1.51233e-09	5.00709e-08
ENSG00000079950.14	STX7	2978.28	-0.287869	0.057837	-4.97726	6.44915e-07	1.2766e-05
ENSG00000079974.17	RABL2B	1532.64	0.111668	0.0649878	1.71829	0.0857434	0.250094
ENSG00000079999.14	KEAP1	2060.56	-0.554886	0.0748984	-7.40851	1.27722e-13	7.14647e-12
ENSG00000080007.8	DDX43	0.333356	-1.65129	4.01775	-0.410999	0.681073	NA
ENSG00000080031.10	PTPRH	24.9485	0.959942	0.49991	1.92023	0.0548289	0.183557
ENSG00000080166.16	DCT	5.73893	-1.3887	1.06125	-1.30854	0.190689	NA
ENSG00000080189.15	SLC35C2	2445.06	0.0715201	0.059358	1.20489	0.228244	0.472767
ENSG00000080200.10	CRYBG3	1480.82	-0.0133708	0.0686808	-0.194681	0.845643	0.936961
ENSG00000080224.17	EPHA6	4.72021	1.48432	1.09796	1.35189	0.176411	NA
ENSG00000080293.9	SCTR	0	NA	NA	NA	NA	NA
ENSG00000080298.15	RFX3	532.38	0.000290413	0.120637	0.00240733	0.998079	0.998853
ENSG00000080345.17	RIF1	5713.98	-0.0927266	0.0583196	-1.58997	0.111841	0.299085
ENSG00000080371.6	RAB21	3090.11	0.0451333	0.0546781	0.825437	0.409124	0.660405
ENSG00000080493.17	SLC4A4	599.369	-0.100762	0.101073	-0.996924	0.318801	0.574332
ENSG00000080503.24	SMARCA2	2145.53	0.110152	0.0775571	1.42027	0.155529	0.371579
ENSG00000080511.4	RDH8	0.714659	0.626119	2.92599	0.213985	0.830559	NA
ENSG00000080546.13	SESN1	2981.09	-0.0731647	0.0537249	-1.36184	0.173249	0.398909
ENSG00000080561.13	MID2	276.62	-0.0739818	0.158121	-0.467882	0.639869	0.828002
ENSG00000080572.12	PIH1D3	17.031	0.362925	0.575579	0.63054	0.528342	0.752864
ENSG00000080573.7	COL5A3	32.2683	0.256895	0.406258	0.632343	0.527163	0.752068
ENSG00000080603.17	SRCAP	8703.05	-0.127305	0.0661586	-1.92424	0.0543242	0.18238
ENSG00000080608.10	PUM3	1522.33	-0.172483	0.0668294	-2.58095	0.00985292	0.0507802
ENSG00000080618.15	CPB2	0.552599	-2.71845	3.14167	-0.865287	0.386881	NA
ENSG00000080644.16	CHRNA3	48.1865	0.499487	0.386673	1.29176	0.196442	0.432267
ENSG00000080709.15	KCNN2	12.6593	0.437016	0.67601	0.646465	0.517978	0.746027
ENSG00000080802.18	CNOT4	1923.55	-0.130849	0.0653849	-2.00121	0.0453695	0.159992
ENSG00000080815.19	PSEN1	2565.85	-0.0838216	0.054355	-1.54212	0.123046	0.319481
ENSG00000080819.8	CPOX	611.303	-0.195093	0.10911	-1.78804	0.07377	0.226671
ENSG00000080822.17	CLDND1	381.285	-0.140886	0.135666	-1.03848	0.299047	0.552563
ENSG00000080823.23	MOK	939.381	-0.154075	0.0894071	-1.7233	0.0848349	0.248243
ENSG00000080824.18	HSP90AA1	36039.5	-0.292392	0.0356755	-8.19588	2.48772e-16	1.80775e-14
ENSG00000080839.11	RBL1	2602.79	-0.155004	0.0556832	-2.78368	0.00537466	0.031326
ENSG00000080845.17	DLGAP4	1036.64	-0.363086	0.0817877	-4.43938	9.02201e-06	0.000134377
ENSG00000080854.14	IGSF9B	332.057	0.033129	0.138057	0.239965	0.810357	0.92084
ENSG00000080910.13	CFHR2	0	NA	NA	NA	NA	NA
ENSG00000080947.14	CROCCP3	57.3423	-0.345608	0.863047	-0.400451	0.688824	0.857506
ENSG00000080986.13	NDC80	3967.74	0.0467726	0.0487286	0.959858	0.337127	0.593686
ENSG00000081014.11	AP4E1	745.653	-0.035733	0.0927217	-0.385379	0.699956	0.864349
ENSG00000081019.13	RSBN1	778.273	0.0392881	0.087989	0.446511	0.655228	0.837291
ENSG00000081026.19	MAGI3	1085.27	0.0593395	0.0861815	0.688541	0.491112	0.72716
ENSG00000081041.9	CXCL2	16.9963	-0.250829	0.557542	-0.449884	0.652794	0.835715
ENSG00000081051.7	AFP	0.0911801	0.352618	4.0776	0.0864769	0.931087	NA
ENSG00000081052.12	COL4A4	727.526	0.000813989	0.116708	0.00697457	0.994435	0.997284
ENSG00000081059.20	TCF7	1554.77	-0.0168646	0.0712759	-0.236609	0.81296	0.922086
ENSG00000081087.15	OSTM1	3309.75	0.0248671	0.0726747	0.34217	0.732223	0.882694
ENSG00000081138.14	CDH7	461.126	0.0302491	0.122731	0.246467	0.805321	0.918806
ENSG00000081148.12	IMPG2	3.47491	-0.0481295	1.21974	-0.0394588	0.968525	NA
ENSG00000081154.11	PCNP	7497.75	-0.0129834	0.0477421	-0.271949	0.785661	0.909525
ENSG00000081177.18	EXD2	1727.08	-0.0570934	0.0665323	-0.85813	0.390821	0.643421
ENSG00000081181.8	ARG2	1701.76	0.0036946	0.063363	0.0583084	0.953503	0.981718
ENSG00000081189.15	MEF2C	639.426	-0.288516	0.118774	-2.42912	0.0151354	0.0708487
ENSG00000081237.20	PTPRC	1.62496	2.47855	2.01685	1.22892	0.219102	NA
ENSG00000081248.11	CACNA1S	0.16183	-1.18269	4.08047	-0.289842	0.771937	NA
ENSG00000081277.12	PKP1	1.22581	-0.743891	2.16333	-0.343864	0.730949	NA
ENSG00000081307.12	UBA5	1537.42	-0.0300971	0.066668	-0.451448	0.651667	0.834902
ENSG00000081320.11	STK17B	1625.46	0.0484485	0.073027	0.663433	0.507053	0.737812
ENSG00000081377.16	CDC14B	1892.27	-0.37445	0.0606897	-6.16991	6.83307e-10	2.37967e-08
ENSG00000081386.12	ZNF510	748.523	-0.224809	0.111266	-2.02047	0.0433342	0.154669
ENSG00000081479.14	LRP2	1231.62	-0.133274	0.252872	-0.527042	0.598165	0.800063
ENSG00000081665.14	ZNF506	540.378	0.000995022	0.103249	0.00963713	0.992311	0.996919
ENSG00000081692.12	JMJD4	2043.18	0.13167	0.063477	2.0743	0.0380517	0.141095
ENSG00000081721.11	DUSP12	1107.3	0.10571	0.0770685	1.37164	0.170175	0.394444
ENSG00000081760.17	AACS	875.357	0.187775	0.0866075	2.16812	0.0301496	0.118863
ENSG00000081791.9	DELE1	1521.68	0.070373	0.066365	1.06039	0.288965	0.542284
ENSG00000081800.9	SLC13A1	0.110626	0.594398	4.08047	0.145669	0.884183	NA
ENSG00000081803.16	CADPS2	1183.78	-0.313701	0.0763972	-4.10618	4.02254e-05	0.000504319
ENSG00000081818.3	PCDHB4	0.522149	-0.221446	3.60555	-0.0614181	0.951026	NA
ENSG00000081842.18	PCDHA6	0	NA	NA	NA	NA	NA
ENSG00000081853.15	PCDHGA2	2.12552	-0.00126784	1.65145	-0.000767718	0.999387	NA
ENSG00000081870.11	HSPB11	1125.32	-0.070841	0.0750546	-0.943859	0.345242	0.601601
ENSG00000081913.14	PHLPP1	3254.53	0.0564609	0.0523928	1.07765	0.281192	0.534414
ENSG00000081923.13	ATP8B1	73.955	0.0434265	0.385526	0.112642	0.910314	0.964132
ENSG00000081985.11	IL12RB2	354.22	-0.0172808	0.133479	-0.129464	0.89699	0.958976
ENSG00000082014.16	SMARCD3	643.854	-0.482043	0.0968961	-4.97484	6.53003e-07	1.28805e-05
ENSG00000082068.8	WDR70	2429.2	-0.160171	0.0607001	-2.63873	0.00832168	0.0445192
ENSG00000082074.17	FYB1	2.6732	0.71341	1.54524	0.461682	0.64431	NA
ENSG00000082126.18	MPP4	0.849003	-2.06296	2.73364	-0.754657	0.450455	NA
ENSG00000082146.13	STRADB	1371.81	0.0169231	0.0783356	0.216033	0.828962	0.930455
ENSG00000082153.18	BZW1	15069.3	0.0883769	0.0390826	2.26128	0.0237418	0.099186
ENSG00000082175.14	PGR	83.854	0.878414	0.346145	2.5377	0.0111582	0.0558444
ENSG00000082196.20	C1QTNF3	24.9418	-0.525084	0.478689	-1.09692	0.272676	0.525271
ENSG00000082212.13	ME2	4215.55	0.22428	0.0511884	4.38145	1.17892e-05	0.000170158
ENSG00000082213.18	C5orf22	4297.18	-0.323591	0.0555887	-5.82117	5.84367e-09	1.78349e-07
ENSG00000082258.13	CCNT2	1357.99	0.0858449	0.0740845	1.15874	0.246561	0.495009
ENSG00000082269.16	FAM135A	2204.67	-0.229085	0.0587505	-3.89929	9.64743e-05	0.00108832
ENSG00000082293.13	COL19A1	39.1697	-0.650335	0.381846	-1.70314	0.0885424	0.256022
ENSG00000082397.17	EPB41L3	4548.3	-0.0623109	0.0551206	-1.13045	0.258288	0.507787
ENSG00000082438.16	COBLL1	1508.31	0.0939479	0.077849	1.2068	0.22751	0.471946
ENSG00000082458.12	DLG3	2064.65	0.220353	0.0947802	2.32488	0.0200782	0.0872915
ENSG00000082482.13	KCNK2	1.48805	-0.111772	2.03495	-0.054926	0.956197	NA
ENSG00000082497.12	SERTAD4	3097.9	-0.0953142	0.0522515	-1.82414	0.0681309	0.215376
ENSG00000082512.15	TRAF5	704.383	0.138019	0.0948677	1.45486	0.145708	0.356486
ENSG00000082515.18	MRPL22	2710.1	-0.166104	0.058371	-2.84565	0.00443204	0.0269162
ENSG00000082516.9	GEMIN5	3686.56	-0.045085	0.0492507	-0.915417	0.359973	0.615953
ENSG00000082556.11	OPRK1	4.57607	3.13679	1.40143	2.23827	0.0252032	NA
ENSG00000082641.16	NFE2L1	10369.1	-0.0450369	0.041683	-1.08046	0.279936	0.53319
ENSG00000082684.15	SEMA5B	61.9239	0.417561	0.36798	1.13474	0.256485	0.505642
ENSG00000082701.15	GSK3B	1648.84	-0.336127	0.0729615	-4.60691	4.08694e-06	6.66699e-05
ENSG00000082781.12	ITGB5	987.239	-0.108414	0.0945677	-1.14641	0.251624	0.501217
ENSG00000082805.20	ERC1	5963.33	-0.242593	0.0513975	-4.71994	2.35916e-06	4.09101e-05
ENSG00000082898.16	XPO1	17964.7	-0.101407	0.0448524	-2.2609	0.0237654	0.0992126
ENSG00000082929.8	LINC01587	0	NA	NA	NA	NA	NA
ENSG00000082996.19	RNF13	1402.67	0.100146	0.075199	1.33174	0.182945	0.411458
ENSG00000083067.22	TRPM3	5.3987	1.11567	1.20234	0.927919	0.353449	NA
ENSG00000083093.9	PALB2	1538.11	-0.224349	0.0683884	-3.28052	0.00103616	0.00828238
ENSG00000083097.14	DOP1A	2252.74	-0.0148439	0.0624166	-0.237819	0.812021	0.921733
ENSG00000083099.11	LYRM2	2745.65	-0.271438	0.0520941	-5.21053	1.883e-07	4.18096e-06
ENSG00000083123.15	BCKDHB	904.333	-0.132697	0.0908209	-1.46108	0.143993	0.353268
ENSG00000083168.11	KAT6A	6319.83	-0.0761998	0.0554557	-1.37407	0.169421	0.393403
ENSG00000083223.18	TUT7	1562.44	-0.0566355	0.0733544	-0.77208	0.440067	0.687057
ENSG00000083290.20	ULK2	555.44	-0.455515	0.111676	-4.0789	4.52498e-05	0.000560563
ENSG00000083307.11	GRHL2	3.93423	4.01857	1.87916	2.13849	0.0324771	NA
ENSG00000083312.17	TNPO1	19994.1	-0.0524955	0.0432449	-1.21391	0.224781	0.468949
ENSG00000083444.17	PLOD1	2497.15	-0.478513	0.0573422	-8.34486	7.12975e-17	5.46484e-15
ENSG00000083454.22	P2RX5	519.196	-0.182829	0.109345	-1.67204	0.0945169	0.267639
ENSG00000083457.12	ITGAE	1300.13	-0.175034	0.0712901	-2.45523	0.0140793	0.0670263
ENSG00000083520.15	DIS3	5231.79	-0.20125	0.0426856	-4.7147	2.42062e-06	4.1803e-05
ENSG00000083535.16	PIBF1	2081.39	-0.276547	0.0795598	-3.47596	0.000509031	0.00455712
ENSG00000083544.14	TDRD3	843.456	-0.357831	0.0873791	-4.09516	4.21878e-05	0.000525344
ENSG00000083622.8	AC000061.1	0	NA	NA	NA	NA	NA
ENSG00000083635.8	NUFIP1	1668.89	-0.324996	0.0626809	-5.18493	2.16096e-07	4.76035e-06
ENSG00000083642.19	PDS5B	1701.74	-0.124192	0.0783487	-1.58512	0.11294	0.300877
ENSG00000083720.13	OXCT1	9088.29	-0.210061	0.0397603	-5.28318	1.26963e-07	2.95179e-06
ENSG00000083750.12	RRAGB	375.896	0.103308	0.129203	0.799576	0.423957	0.674174
ENSG00000083782.8	EPYC	0.24042	-1.41146	4.08047	-0.345905	0.729414	NA
ENSG00000083799.17	CYLD	1754.47	0.334697	0.0635929	5.26311	1.41636e-07	3.24352e-06
ENSG00000083807.10	SLC27A5	110.216	-0.329873	0.223913	-1.47322	0.140692	0.347891
ENSG00000083812.12	ZNF324	1174.24	-0.271614	0.100029	-2.71534	0.00662071	0.0371069
ENSG00000083814.13	ZNF671	4.43862	1.21271	1.1849	1.02347	0.306085	NA
ENSG00000083817.9	ZNF416	422.612	-0.0161519	0.119743	-0.134888	0.892701	0.957989
ENSG00000083828.16	ZNF586	430.09	-0.0464867	0.128943	-0.360522	0.718457	0.874675
ENSG00000083838.15	ZNF446	964.227	-0.027055	0.0864188	-0.313069	0.754228	0.894974
ENSG00000083844.10	ZNF264	624.453	0.068062	0.107185	0.634994	0.525432	0.750793
ENSG00000083845.9	RPS5	25978.8	0.111829	0.0507971	2.20148	0.0277019	0.111503
ENSG00000083857.14	FAT1	6266.01	-0.061052	0.0476913	-1.28015	0.200493	0.437471
ENSG00000083896.12	YTHDC1	4325.39	-0.0698065	0.0508779	-1.37204	0.170051	0.394396
ENSG00000083937.9	CHMP2B	1061.57	-0.875113	0.0839515	-10.424	1.92596e-25	3.04993e-23
ENSG00000084070.12	SMAP2	2691.01	-0.0908955	0.0531203	-1.71112	0.0870581	0.252786
ENSG00000084072.16	PPIE	3853.01	-0.0128137	0.0564326	-0.227063	0.820375	0.925947
ENSG00000084073.9	ZMPSTE24	4757	-0.0694164	0.0441703	-1.57156	0.116052	0.306538
ENSG00000084090.13	STARD7	9724.52	-0.165001	0.0382962	-4.30855	1.6433e-05	0.000229488
ENSG00000084092.7	NOA1	1505.16	0.0199015	0.0716079	0.277923	0.781072	0.907655
ENSG00000084093.17	REST	2223.61	0.0887483	0.0646791	1.37213	0.170022	0.394396
ENSG00000084110.11	HAL	9.64696	0.0807262	0.919327	0.0878101	0.930028	NA
ENSG00000084112.15	SSH1	2063.1	-0.354149	0.0736427	-4.80902	1.51672e-06	2.7529e-05
ENSG00000084207.16	GSTP1	864.494	-0.0231841	0.0897446	-0.258334	0.796149	0.914726
ENSG00000084234.17	APLP2	14539	-0.0216371	0.0363769	-0.594804	0.551974	0.768892
ENSG00000084444.14	FAM234B	886.019	-0.211916	0.0830723	-2.55098	0.010742	0.0542284
ENSG00000084453.16	SLCO1A2	0.0461165	-0.240128	4.05173	-0.0592654	0.952741	NA
ENSG00000084463.8	WBP11	12312.4	-0.00272413	0.0473205	-0.0575676	0.954093	0.981757
ENSG00000084623.11	EIF3I	14712	-0.0071734	0.0413698	-0.173397	0.862339	0.943539
ENSG00000084628.10	NKAIN1	134.185	0.0880006	0.211392	0.41629	0.677198	0.850347
ENSG00000084636.18	COL16A1	6.06715	1.31364	1.25216	1.0491	0.294133	NA
ENSG00000084652.16	TXLNA	9384.34	0.0720227	0.0387951	1.85649	0.0633839	0.204127
ENSG00000084674.14	APOB	0	NA	NA	NA	NA	NA
ENSG00000084676.15	NCOA1	1918.29	0.0150798	0.0786718	0.191679	0.847993	0.937784
ENSG00000084693.16	AGBL5	3782.31	0.0666502	0.0500935	1.33052	0.183348	0.411996
ENSG00000084710.14	EFR3B	1376.16	0.0928045	0.0677734	1.36933	0.170895	0.39562
ENSG00000084731.15	KIF3C	765.047	0.157259	0.0928616	1.69348	0.0903647	0.259116
ENSG00000084733.11	RAB10	5790.4	-0.17736	0.0489214	-3.6254	0.000288513	0.00280753
ENSG00000084734.9	GCKR	0.391131	1.99465	3.9347	0.506938	0.612199	NA
ENSG00000084754.12	HADHA	6778.82	0.091744	0.04398	2.08604	0.036975	0.138109
ENSG00000084764.11	MAPRE3	1225.94	-0.231054	0.0771964	-2.99307	0.00276183	0.0184333
ENSG00000084774.14	CAD	8185.2	-0.130855	0.0395189	-3.3112	0.000928956	0.00758806
ENSG00000085063.16	CD59	3252.96	-0.0152051	0.0741004	-0.205196	0.837419	0.934138
ENSG00000085117.12	CD82	64.9308	-0.20108	0.326421	-0.616015	0.537885	0.75844
ENSG00000085185.15	BCORL1	1200.55	-0.0595408	0.0778201	-0.765108	0.444207	0.690733
ENSG00000085224.22	ATRX	5158.99	-0.05706	0.0684906	-0.833106	0.404785	0.657066
ENSG00000085231.14	AK6	1561.95	-0.0791469	0.0757564	-1.04476	0.296136	0.549819
ENSG00000085265.11	FCN1	0	NA	NA	NA	NA	NA
ENSG00000085274.15	MYNN	1281.29	-0.143752	0.0784002	-1.83356	0.0667193	0.212002
ENSG00000085276.18	MECOM	1628.57	-0.0913741	0.0708172	-1.29028	0.196953	0.432956
ENSG00000085365.18	SCAMP1	3079.26	-0.267862	0.0548312	-4.88521	1.03319e-06	1.93994e-05
ENSG00000085377.14	PREP	2481.09	-0.0841719	0.0578784	-1.45429	0.145866	0.356787
ENSG00000085382.12	HACE1	1562.35	-0.112852	0.0695246	-1.62319	0.104548	0.286552
ENSG00000085415.16	SEH1L	3703.45	-0.196084	0.05303	-3.69761	0.000217639	0.00219909
ENSG00000085433.15	WDR47	886.923	-0.277805	0.0841862	-3.29988	0.000967248	0.0078398
ENSG00000085449.15	WDFY1	2310.93	-0.00810302	0.0628589	-0.128908	0.89743	0.959028
ENSG00000085465.12	OVGP1	313.501	-0.155265	0.132928	-1.16804	0.24279	0.490726
ENSG00000085491.17	SLC25A24	553.166	-0.252965	0.103744	-2.43835	0.0147544	0.0696283
ENSG00000085511.20	MAP3K4	1974.26	-0.0461794	0.080081	-0.576659	0.56417	0.777913
ENSG00000085514.16	PILRA	47.9641	-0.180318	0.373374	-0.482943	0.629136	0.820375
ENSG00000085552.17	IGSF9	139.799	-0.0302926	0.208736	-0.145124	0.884613	0.954425
ENSG00000085563.14	ABCB1	1652.33	0.0854027	0.0636144	1.34251	0.179432	0.406496
ENSG00000085644.13	ZNF213	1044.84	0.0741233	0.0962153	0.77039	0.441068	0.687891
ENSG00000085662.14	AKR1B1	7133.74	0.107102	0.0478165	2.23986	0.0251002	0.10342
ENSG00000085719.13	CPNE3	5642.91	-0.146295	0.0480212	-3.04647	0.00231543	0.0160342
ENSG00000085721.12	RRN3	7419.97	0.0232652	0.0418133	0.556406	0.577933	0.786574
ENSG00000085733.16	CTTN	4104.48	-0.00589292	0.0520454	-0.113226	0.909851	0.964044
ENSG00000085741.13	WNT11	159.636	-0.359985	0.1872	-1.923	0.0544807	0.18261
ENSG00000085760.14	MTIF2	2797.28	-0.0266728	0.0565712	-0.471491	0.63729	0.82613
ENSG00000085788.13	DDHD2	1877.23	-0.00315942	0.0662908	-0.0476599	0.961987	0.984898
ENSG00000085831.15	TTC39A	378.733	-0.0619022	0.135821	-0.455762	0.648561	0.832957
ENSG00000085832.17	EPS15	3751.93	0.0951823	0.0473837	2.00876	0.044563	0.157713
ENSG00000085840.13	ORC1	2865.23	-0.0235047	0.0511504	-0.459521	0.64586	0.832034
ENSG00000085871.9	MGST2	583.416	-0.0195485	0.0991361	-0.197189	0.84368	0.93623
ENSG00000085872.15	CHERP	9439.88	-0.0520123	0.044788	-1.1613	0.24552	0.493568
ENSG00000085978.22	ATG16L1	1228.63	0.245618	0.0762716	3.22031	0.00128052	0.0098736
ENSG00000085982.13	USP40	1293.51	0.0343899	0.0850973	0.404124	0.686121	0.856045
ENSG00000085998.14	POMGNT1	3107.57	0.105999	0.056175	1.88694	0.0591677	0.194362
ENSG00000085999.12	RAD54L	1496.53	-0.0354332	0.0774405	-0.457555	0.647272	0.832298
ENSG00000086015.21	MAST2	3153.68	-0.0450102	0.0552986	-0.813948	0.415675	0.66662
ENSG00000086061.16	DNAJA1	9405.59	-0.262704	0.0405029	-6.48604	8.81226e-11	3.47236e-09
ENSG00000086062.12	B4GALT1	1849.59	-0.0169255	0.0676876	-0.250053	0.802547	0.917617
ENSG00000086065.14	CHMP5	1095.61	-0.0906382	0.0830483	-1.09139	0.275101	0.527719
ENSG00000086102.19	NFX1	2997.66	-0.135008	0.0528325	-2.55541	0.0106064	0.0537396
ENSG00000086159.13	AQP6	15.9103	0.152886	0.607231	0.251776	0.801214	0.917239
ENSG00000086189.10	DIMT1	2203.98	0.038707	0.0643693	0.601327	0.547622	0.765457
ENSG00000086200.16	IPO11	5568.81	-0.109287	0.0477554	-2.28847	0.0221101	0.0938172
ENSG00000086205.18	FOLH1	0	NA	NA	NA	NA	NA
ENSG00000086232.13	EIF2AK1	8089.57	0.0118654	0.0413453	0.286983	0.774125	0.905098
ENSG00000086288.11	NME8	0	NA	NA	NA	NA	NA
ENSG00000086289.12	EPDR1	1273.02	0.204662	0.0755411	2.70928	0.00674296	0.0377046
ENSG00000086300.15	SNX10	756.985	0.211465	0.087753	2.40978	0.0159622	0.0735498
ENSG00000086475.15	SEPHS1	6787.67	0.0817098	0.0463012	1.76474	0.0776067	0.234342
ENSG00000086504.16	MRPL28	5555.77	0.139578	0.0449406	3.10583	0.00189746	0.0136056
ENSG00000086506.3	HBQ1	31.0938	-1.92674	0.443654	-4.34288	1.40625e-05	0.000200215
ENSG00000086544.3	ITPKC	1336.63	0.12218	0.0705312	1.73229	0.0832222	0.245168
ENSG00000086548.9	CEACAM6	0.904479	0.688349	2.97836	0.231117	0.817224	NA
ENSG00000086570.12	FAT2	1.96782	0.489455	1.86107	0.262997	0.792553	NA
ENSG00000086589.12	RBM22	6083.28	0.00204034	0.041272	0.0494364	0.960572	0.98435
ENSG00000086598.11	TMED2	11492.1	0.00672565	0.0375256	0.179229	0.857758	0.941978
ENSG00000086619.13	ERO1B	2239.53	0.234935	0.0642759	3.65511	0.000257076	0.00253352
ENSG00000086666.19	ZFAND6	446.502	0.0157938	0.118206	0.133613	0.893708	0.958214
ENSG00000086696.11	HSD17B2	0	NA	NA	NA	NA	NA
ENSG00000086712.13	TXLNG	4991.26	-0.0653662	0.0470439	-1.38947	0.164689	0.386314
ENSG00000086717.18	PPEF1	76.1222	0.714939	0.32732	2.18422	0.028946	0.115303
ENSG00000086730.17	LAT2	2.38879	-0.324375	1.46369	-0.221614	0.824615	NA
ENSG00000086758.16	HUWE1	22839.6	-0.104363	0.0454132	-2.29807	0.0215577	0.0919844
ENSG00000086827.9	ZW10	2132.43	0.0573399	0.0574326	0.998385	0.318092	0.574078
ENSG00000086848.15	ALG9	802.277	-0.309659	0.10772	-2.87467	0.00404447	0.025126
ENSG00000086967.10	MYBPC2	4.1855	-0.573957	1.12602	-0.50972	0.610248	NA
ENSG00000086991.13	NOX4	12.789	-0.352857	0.736005	-0.479422	0.631639	0.822321
ENSG00000087008.16	ACOX3	350.344	0.261793	0.126177	2.07482	0.0380036	0.140948
ENSG00000087053.18	MTMR2	4194.27	-0.00209155	0.0470764	-0.0444289	0.964563	0.985824
ENSG00000087074.8	PPP1R15A	5954.33	0.141713	0.0465243	3.046	0.00231906	0.0160527
ENSG00000087076.9	HSD17B14	18.3635	0.444133	0.545266	0.814526	0.415344	0.666408
ENSG00000087077.14	TRIP6	3297.68	0.176725	0.057669	3.06447	0.00218054	0.0152702
ENSG00000087085.15	ACHE	111.113	-0.527978	0.245718	-2.14871	0.0316572	0.123208
ENSG00000087086.15	FTL	5577.43	0.0211811	0.0447218	0.47362	0.635771	0.824924
ENSG00000087087.20	SRRT	10546	0.0727167	0.0388734	1.8706	0.0613999	0.199354
ENSG00000087088.20	BAX	4910.36	0.109488	0.0481873	2.27212	0.023079	0.0971423
ENSG00000087095.13	NLK	1333.17	0.129579	0.0737484	1.75703	0.078912	0.236623
ENSG00000087111.21	PIGS	6705.51	0.0888426	0.0432537	2.05399	0.0399766	0.146007
ENSG00000087116.16	ADAMTS2	176.068	0.727055	0.198117	3.66983	0.000242711	0.00241359
ENSG00000087128.10	TMPRSS11E	0	NA	NA	NA	NA	NA
ENSG00000087152.15	ATXN7L3	2879.29	0.140836	0.0559315	2.518	0.0118022	0.0583368
ENSG00000087157.19	PGS1	1911.31	0.0415285	0.0632399	0.656681	0.511386	0.741662
ENSG00000087191.13	PSMC5	7454.09	-0.0628716	0.0411208	-1.52895	0.126277	0.325056
ENSG00000087206.17	UIMC1	2082.45	0.128547	0.0680548	1.88887	0.0589091	0.19381
ENSG00000087237.12	CETP	0.272266	1.45026	4.05077	0.358022	0.720327	NA
ENSG00000087245.13	MMP2	183.767	-1.73859	0.198167	-8.77334	1.73451e-18	1.56535e-16
ENSG00000087250.8	MT3	0	NA	NA	NA	NA	NA
ENSG00000087253.13	LPCAT2	755.895	-0.399348	0.099931	-3.99624	6.4356e-05	0.0007667
ENSG00000087258.15	GNAO1	1206.56	-0.406038	0.0785859	-5.1668	2.38133e-07	5.21498e-06
ENSG00000087263.16	OGFOD1	4930.23	0.0540876	0.0434376	1.24518	0.213065	0.454176
ENSG00000087266.16	SH3BP2	1174.28	0.0221092	0.0875799	0.252446	0.800697	0.917059
ENSG00000087269.16	NOP14	7508.1	0.0759414	0.0418002	1.81677	0.0692521	0.217231
ENSG00000087274.17	ADD1	7905.37	0.0904158	0.0487272	1.85555	0.0635179	0.20449
ENSG00000087299.12	L2HGDH	1581.83	0.0349136	0.0663496	0.526206	0.598745	0.800329
ENSG00000087301.9	TXNDC16	1444.52	-0.0698927	0.0674714	-1.03589	0.300255	0.553835
ENSG00000087302.9	RTRAF	4024.15	0.00235135	0.0475821	0.0494167	0.960587	0.98435
ENSG00000087303.18	NID2	850.301	-0.265577	0.103945	-2.55499	0.0106192	0.053772
ENSG00000087338.5	GMCL1	2609.08	0.0505725	0.0609701	0.829464	0.406842	0.658285
ENSG00000087365.15	SF3B2	18020.4	-0.0325957	0.0360631	-0.903852	0.366074	0.622144
ENSG00000087448.11	KLHL42	4368.85	-0.0328979	0.0527621	-0.623514	0.532947	0.755196
ENSG00000087460.24	GNAS	41412.4	0.0594558	0.0368311	1.61428	0.106466	0.289696
ENSG00000087470.17	DNM1L	5233.51	-0.0459826	0.0471445	-0.975355	0.329384	0.585746
ENSG00000087494.15	PTHLH	131.973	-0.0160063	0.204748	-0.0781753	0.937689	0.975871
ENSG00000087495.17	PHACTR3	43.9091	-0.0907603	0.345713	-0.26253	0.792912	0.913063
ENSG00000087502.18	ERGIC2	2590.32	0.0515989	0.0691121	0.746598	0.455306	0.70023
ENSG00000087510.7	TFAP2C	358.9	0.252505	0.129239	1.95379	0.0507264	0.173279
ENSG00000087586.17	AURKA	7232.25	0.0592502	0.0423751	1.39823	0.162043	0.381763
ENSG00000087589.16	CASS4	116.004	0.346476	0.215015	1.6114	0.107091	0.290754
ENSG00000087842.11	PIR	362.856	-0.332435	0.136116	-2.44229	0.0145943	0.0689892
ENSG00000087884.14	AAMDC	350.248	0.0110206	0.133847	0.0823369	0.934379	0.974676
ENSG00000087903.13	RFX2	204.502	-0.159055	0.204248	-0.778733	0.436137	0.684333
ENSG00000087995.15	METTL2A	1883.1	-0.0380735	0.0615249	-0.61883	0.536028	0.757204
ENSG00000088002.11	SULT2B1	17.6867	-0.0643019	0.546647	-0.11763	0.906361	0.962718
ENSG00000088035.17	ALG6	1096.55	0.160284	0.0806792	1.98668	0.046958	0.164113
ENSG00000088038.19	CNOT3	3761.47	-0.1144	0.0536854	-2.13093	0.0330953	0.127444
ENSG00000088053.11	GP6	7.04535	-1.33275	0.96161	-1.38596	0.165759	NA
ENSG00000088179.9	PTPN4	669.37	0.022238	0.107846	0.206201	0.836634	0.933573
ENSG00000088205.13	DDX18	6032.95	0.00103663	0.0468333	0.0221345	0.982341	0.992715
ENSG00000088247.17	KHSRP	23988.4	-0.213398	0.0464667	-4.59249	4.3799e-06	7.12412e-05
ENSG00000088256.9	GNA11	5846.99	-0.169938	0.0453393	-3.74814	0.000178149	0.00184822
ENSG00000088280.19	ASAP3	334.883	0.337863	0.133619	2.52855	0.0114534	0.0570493
ENSG00000088298.13	EDEM2	723.456	-0.0865956	0.102064	-0.848446	0.396189	0.648507
ENSG00000088305.18	DNMT3B	1218.3	-0.127032	0.0843967	-1.50517	0.13228	0.334606
ENSG00000088320.4	REM1	0.142642	0.741756	4.08047	0.181782	0.855754	NA
ENSG00000088325.16	TPX2	13173.9	-0.0653376	0.0343417	-1.90257	0.0570966	0.18915
ENSG00000088340.16	FER1L4	56.328	0.258467	0.3055	0.846045	0.397528	0.649747
ENSG00000088356.6	PDRG1	3374.31	-0.203068	0.053517	-3.79446	0.000147964	0.00157797
ENSG00000088367.22	EPB41L1	1882.03	-0.113429	0.0726504	-1.5613	0.118454	0.310586
ENSG00000088386.17	SLC15A1	46.4623	-0.42829	0.356993	-1.19972	0.23025	0.475105
ENSG00000088387.19	DOCK9	1473.59	-0.415941	0.0751602	-5.53405	3.12911e-08	8.31095e-07
ENSG00000088448.14	ANKRD10	1616.57	-0.269488	0.0846357	-3.1841	0.00145205	0.0109154
ENSG00000088451.11	TGDS	397.955	-0.191767	0.122189	-1.56943	0.116547	0.307431
ENSG00000088538.13	DOCK3	688.705	-0.525878	0.09291	-5.66008	1.513e-08	4.26843e-07
ENSG00000088543.15	C3orf18	31.7776	0.108721	0.422613	0.25726	0.796978	0.915186
ENSG00000088682.14	COQ9	2772.46	0.240753	0.0550766	4.37124	1.23546e-05	0.000177707
ENSG00000088726.16	TMEM40	5.73338	0.673745	1.02721	0.655898	0.51189	NA
ENSG00000088727.12	KIF9	228.954	0.0266394	0.160086	0.166407	0.867837	0.946803
ENSG00000088756.12	ARHGAP28	1281.69	0.352497	0.0770754	4.57341	4.79853e-06	7.73014e-05
ENSG00000088766.11	CRLS1	1349.85	-0.0893518	0.0838639	-1.06544	0.286678	0.539992
ENSG00000088782.4	DEFB127	0	NA	NA	NA	NA	NA
ENSG00000088808.17	PPP1R13B	1738.75	0.12508	0.0701013	1.78428	0.074378	0.228085
ENSG00000088812.18	ATRN	3428.42	-0.0256294	0.055168	-0.46457	0.642239	0.829621
ENSG00000088826.18	SMOX	400.495	0.199502	0.132679	1.50364	0.132674	0.335098
ENSG00000088827.12	SIGLEC1	3.27382	0.395803	1.40436	0.281839	0.778067	NA
ENSG00000088832.17	FKBP1A	11469.6	-0.0377771	0.0400173	-0.944018	0.34516	0.601522
ENSG00000088833.17	NSFL1C	3463.36	-0.0371576	0.0487618	-0.762023	0.446046	0.692374
ENSG00000088836.13	SLC4A11	242.374	0.12122	0.160577	0.754901	0.450309	0.695903
ENSG00000088854.12	C20orf194	796.271	0.183995	0.0880938	2.08862	0.0367418	0.137562
ENSG00000088876.11	ZNF343	926.623	0.109313	0.0854344	1.2795	0.200722	0.437744
ENSG00000088881.20	EBF4	266.993	0.506883	0.174952	2.89728	0.00376417	0.0237361
ENSG00000088882.8	CPXM1	0.172578	0.741939	4.08047	0.181827	0.855719	NA
ENSG00000088888.18	MAVS	5140.23	-0.150663	0.0494158	-3.04888	0.00229695	0.0159224
ENSG00000088899.15	LZTS3	1300.22	0.272823	0.0708648	3.84991	0.000118163	0.0013015
ENSG00000088926.13	F11	0	NA	NA	NA	NA	NA
ENSG00000088930.8	XRN2	9498.08	-0.0478146	0.037519	-1.27441	0.202518	0.44046
ENSG00000088970.16	KIZ	922.066	0.0908264	0.0815507	1.11374	0.26539	0.516499
ENSG00000088986.11	DYNLL1	7331.81	-0.0441433	0.0447302	-0.986879	0.323702	0.580167
ENSG00000088992.18	TESC	311.492	-0.101354	0.144063	-0.703538	0.48172	0.720499
ENSG00000089006.16	SNX5	3745.07	-0.00811698	0.0524416	-0.154781	0.876994	0.951153
ENSG00000089009.15	RPL6	50584.4	0.0568756	0.0310276	1.83307	0.0667928	0.212145
ENSG00000089012.14	SIRPG	0	NA	NA	NA	NA	NA
ENSG00000089022.14	MAPKAPK5	2728.56	0.0713633	0.0592126	1.20521	0.228124	0.472584
ENSG00000089041.17	P2RX7	23.7561	0.389819	0.58465	0.666756	0.504928	0.736536
ENSG00000089048.14	ESF1	1441.29	-0.438129	0.0850501	-5.15142	2.58526e-07	5.59229e-06
ENSG00000089050.16	RBBP9	3415.98	-0.0973676	0.0532527	-1.82841	0.0674883	0.21378
ENSG00000089053.13	ANAPC5	7749.96	-0.0193579	0.0414891	-0.466578	0.640802	0.828655
ENSG00000089057.15	SLC23A2	3126.87	-0.135735	0.0568221	-2.38877	0.0169047	0.0767467
ENSG00000089060.11	SLC8B1	356.248	0.157215	0.151765	1.03591	0.300243	0.553835
ENSG00000089063.15	TMEM230	4920.11	-0.00264909	0.0441568	-0.0599929	0.952161	0.981394
ENSG00000089091.16	DZANK1	306.444	0.00845787	0.147601	0.0573024	0.954304	0.981759
ENSG00000089094.19	KDM2B	3742.22	-0.0928878	0.0532475	-1.74445	0.08108	0.240801
ENSG00000089101.18	CFAP61	129.503	-0.421424	0.255282	-1.65082	0.098776	0.27547
ENSG00000089116.4	LHX5	9.78655	0.232134	0.750978	0.309109	0.757238	NA
ENSG00000089123.16	TASP1	569.3	0.0174702	0.0999334	0.174819	0.861222	0.943388
ENSG00000089127.13	OAS1	0.752588	2.12321	3.41899	0.621007	0.534595	NA
ENSG00000089154.11	GCN1	15349.2	-0.140072	0.0414836	-3.37656	0.000733973	0.00620498
ENSG00000089157.16	RPLP0	96652.8	0.149735	0.0392615	3.81378	0.000136855	0.00147543
ENSG00000089159.16	PXN	2084.47	0.044866	0.0634345	0.70728	0.479392	0.718846
ENSG00000089163.4	SIRT4	84.2683	0.0594608	0.251473	0.23645	0.813084	0.922093
ENSG00000089169.15	RPH3A	0.968574	1.40827	2.63306	0.534842	0.592759	NA
ENSG00000089177.18	KIF16B	807.208	-0.167195	0.103107	-1.62156	0.104897	0.287056
ENSG00000089195.15	TRMT6	2496.44	-0.0109422	0.0578621	-0.189108	0.850008	0.938544
ENSG00000089199.10	CHGB	298.783	-0.388872	0.14198	-2.73892	0.00616422	0.0349806
ENSG00000089220.5	PEBP1	10722.9	-0.0852856	0.041601	-2.05009	0.0403561	0.147068
ENSG00000089225.19	TBX5	0	NA	NA	NA	NA	NA
ENSG00000089234.16	BRAP	1754.69	-0.131866	0.0635424	-2.07524	0.037964	0.140894
ENSG00000089248.7	ERP29	4647.34	0.215154	0.0462075	4.65626	3.22006e-06	5.41602e-05
ENSG00000089250.19	NOS1	38.9079	0.687643	0.370134	1.85782	0.0631943	0.203722
ENSG00000089280.18	FUS	24290.5	-0.0777553	0.0333882	-2.32883	0.0198682	0.0867382
ENSG00000089289.16	IGBP1	2904.82	0.0548234	0.0549513	0.997672	0.318438	0.5743
ENSG00000089327.14	FXYD5	2487.99	0.296105	0.06254	4.73465	2.19431e-06	3.83684e-05
ENSG00000089335.21	ZNF302	2715.1	0.23155	0.0559273	4.14019	3.47016e-05	0.000443979
ENSG00000089351.14	GRAMD1A	4033.91	0.141306	0.060716	2.32733	0.0199479	0.0869382
ENSG00000089356.18	FXYD3	0.878322	-0.970974	2.93854	-0.330427	0.741077	NA
ENSG00000089472.16	HEPH	0	NA	NA	NA	NA	NA
ENSG00000089486.17	CDIP1	1999.41	0.0928973	0.0672933	1.38048	0.167438	0.390401
ENSG00000089505.17	CMTM1	43.5571	-0.765404	0.362655	-2.11056	0.0348104	0.132161
ENSG00000089558.9	KCNH4	19.818	-0.0359145	0.512478	-0.0700801	0.94413	0.97825
ENSG00000089597.18	GANAB	15526.9	-0.0584951	0.0381996	-1.5313	0.125695	0.324054
ENSG00000089639.11	GMIP	242.924	0.137212	0.163518	0.839129	0.401397	0.653462
ENSG00000089682.16	RBM41	1100.33	0.189556	0.0903366	2.09833	0.035876	0.135177
ENSG00000089685.15	BIRC5	12411.3	0.0285516	0.045497	0.627549	0.530299	0.754309
ENSG00000089692.9	LAG3	2.84756	0.85274	1.37799	0.618828	0.53603	NA
ENSG00000089693.10	MLF2	9374.23	0.000543853	0.0433049	0.0125587	0.98998	0.996271
ENSG00000089723.10	OTUB2	706.884	0.0370635	0.0921927	0.402022	0.687668	0.856701
ENSG00000089737.17	DDX24	9609.76	0.000430094	0.0381208	0.0112824	0.990998	0.996734
ENSG00000089775.11	ZBTB25	491.391	0.167484	0.135162	1.23914	0.215295	0.457115
ENSG00000089818.18	NECAP1	1079.56	0.190856	0.0770937	2.47563	0.0133001	0.0641353
ENSG00000089820.15	ARHGAP4	73.7494	0.293677	0.328623	0.89366	0.371504	0.625923
ENSG00000089847.12	ANKRD24	118.791	1.12014	0.23653	4.73571	2.18287e-06	3.82082e-05
ENSG00000089876.11	DHX32	1968.76	0.156148	0.0605636	2.57824	0.00993036	0.0510539
ENSG00000089902.10	RCOR1	2395.02	0.0416692	0.0757913	0.549789	0.582464	0.789669
ENSG00000089916.17	GPATCH2L	1687.52	0.0402789	0.0730728	0.551217	0.581485	0.789236
ENSG00000090006.17	LTBP4	1464.83	0.144211	0.0717125	2.01096	0.0443302	0.15726
ENSG00000090013.10	BLVRB	1811.31	0.2574	0.0618417	4.16225	3.15134e-05	0.000407538
ENSG00000090020.11	SLC9A1	1371.95	0.0900073	0.0744389	1.20914	0.226608	0.47098
ENSG00000090054.15	SPTLC1	3257.48	0.0628162	0.0565461	1.11088	0.266618	0.517812
ENSG00000090060.17	PAPOLA	18135.8	-0.0880346	0.0371544	-2.36943	0.0178156	0.0799206
ENSG00000090061.17	CCNK	6231.58	0.000518121	0.0449718	0.011521	0.990808	0.996732
ENSG00000090097.21	PCBP4	511.096	0.180037	0.112987	1.59343	0.111064	0.297905
ENSG00000090104.12	RGS1	0	NA	NA	NA	NA	NA
ENSG00000090238.11	YPEL3	670.972	0.190461	0.108376	1.75741	0.0788471	0.236539
ENSG00000090263.16	MRPS33	2476.02	0.187985	0.0599502	3.13569	0.00171447	0.0125127
ENSG00000090266.13	NDUFB2	2303.12	0.118708	0.0624806	1.89991	0.0574447	0.190078
ENSG00000090273.14	NUDC	13318.2	-0.0511686	0.0375369	-1.36315	0.172834	0.398516
ENSG00000090316.16	MAEA	3279.3	0.105876	0.0509824	2.07672	0.037827	0.140572
ENSG00000090339.9	ICAM1	3.86578	-0.480334	1.23775	-0.388069	0.697965	NA
ENSG00000090372.15	STRN4	4272.06	-0.404841	0.0493482	-8.20377	2.32959e-16	1.70019e-14
ENSG00000090376.10	IRAK3	70.5216	0.0761864	0.281362	0.270777	0.786562	0.910129
ENSG00000090382.6	LYZ	1.89068	-2.7491	2.14197	-1.28345	0.199336	NA
ENSG00000090402.8	SI	0	NA	NA	NA	NA	NA
ENSG00000090432.7	MUL1	2089.36	0.0936487	0.0640198	1.46281	0.14352	0.352778
ENSG00000090447.12	TFAP4	996.604	0.00940869	0.0983589	0.0956567	0.923793	0.971053
ENSG00000090470.15	PDCD7	1282.01	-0.160241	0.070764	-2.26444	0.0235473	0.0986681
ENSG00000090487.11	SPG21	1585.98	0.05577	0.0655488	0.850816	0.394871	0.647422
ENSG00000090512.11	FETUB	0.132995	-0.996739	4.08047	-0.244271	0.807021	NA
ENSG00000090520.11	DNAJB11	3055.58	-0.0633938	0.0632391	-1.00245	0.316128	0.572009
ENSG00000090530.10	P3H2	422.906	0.109904	0.185266	0.593223	0.553032	0.769527
ENSG00000090534.19	THPO	19.1685	0.342229	0.535089	0.639573	0.52245	0.748622
ENSG00000090539.15	CHRD	59.4366	0.313445	0.32582	0.962017	0.336041	0.592831
ENSG00000090554.13	FLT3LG	41.5615	0.0900892	0.394184	0.228546	0.819221	0.925316
ENSG00000090565.16	RAB11FIP3	3314.41	-0.0274709	0.0577279	-0.475869	0.634168	0.824006
ENSG00000090581.10	GNPTG	702.296	0.132659	0.0957778	1.38507	0.166032	0.388272
ENSG00000090612.21	ZNF268	1356.89	-0.109733	0.0755961	-1.45157	0.146622	0.357888
ENSG00000090615.15	GOLGA3	4517.57	-0.0418951	0.0554308	-0.755809	0.449764	0.695443
ENSG00000090621.14	PABPC4	11297.8	0.206633	0.0363192	5.68937	1.27511e-08	3.64633e-07
ENSG00000090659.18	CD209	0.108549	0.504747	4.04856	0.124673	0.900782	NA
ENSG00000090661.12	CERS4	239.243	0.279127	0.180599	1.54556	0.122211	0.317757
ENSG00000090674.16	MCOLN1	493.031	-0.107581	0.130094	-0.826948	0.408267	0.659679
ENSG00000090686.15	USP48	4623.75	-0.139163	0.0521256	-2.66977	0.00759037	0.0413272
ENSG00000090776.6	EFNB1	1348.25	-0.252163	0.0752295	-3.35191	0.000802559	0.00667901
ENSG00000090857.13	PDPR	3201.61	0.171947	0.0572611	3.00286	0.00267456	0.0179652
ENSG00000090861.15	AARS	12053.9	0.310751	0.0369755	8.40424	4.30624e-17	3.38093e-15
ENSG00000090863.11	GLG1	6478.64	0.384918	0.0401324	9.59121	8.70604e-22	1.08252e-19
ENSG00000090889.12	KIF4A	8158.01	-0.0689106	0.0407011	-1.69309	0.0904388	0.259239
ENSG00000090905.19	TNRC6A	7586.78	-0.0678551	0.0570113	-1.1902	0.233966	0.479453
ENSG00000090924.15	PLEKHG2	2652.23	0.269657	0.0671419	4.01622	5.91387e-05	0.00070958
ENSG00000090932.10	DLL3	280.571	-1.81061	0.154103	-11.7493	7.11873e-32	1.81053e-29
ENSG00000090971.5	NAT14	1389.77	-0.00150627	0.0760178	-0.0198147	0.984191	0.993214
ENSG00000090975.12	PITPNM2	358.839	-0.0425526	0.132373	-0.321459	0.747862	0.891086
ENSG00000090989.18	EXOC1	1623.19	0.104667	0.0692773	1.51085	0.130828	0.332235
ENSG00000091009.8	RBM27	4793.85	-0.0812307	0.0464166	-1.75003	0.0801125	0.239007
ENSG00000091010.6	POU4F3	5.04613	-0.646408	1.06854	-0.604947	0.545214	NA
ENSG00000091039.17	OSBPL8	5160.12	-0.316188	0.0537939	-5.87777	4.15834e-09	1.30174e-07
ENSG00000091073.19	DTX2	467.046	0.1591	0.116391	1.36694	0.171644	0.396643
ENSG00000091106.19	NLRC4	1.40201	-0.0559732	1.96168	-0.0285333	0.977237	NA
ENSG00000091127.14	PUS7	2000.9	-0.173097	0.0594253	-2.91285	0.00358144	0.0227032
ENSG00000091128.13	LAMB4	1.04699	2.42815	2.82484	0.859573	0.390025	NA
ENSG00000091129.20	NRCAM	2404.22	-0.0670455	0.0743486	-0.901773	0.367178	0.622948
ENSG00000091136.14	LAMB1	2448.98	-0.393334	0.0820223	-4.79545	1.62312e-06	2.92023e-05
ENSG00000091137.12	SLC26A4	34.8543	-0.0198397	0.404534	-0.0490434	0.960885	0.984401
ENSG00000091138.12	SLC26A3	0.273603	1.22442	4.01842	0.304702	0.760593	NA
ENSG00000091140.14	DLD	7091.6	-0.114274	0.0433689	-2.63493	0.00841539	0.0449303
ENSG00000091157.13	WDR7	2071.1	-0.0630759	0.0651474	-0.968202	0.332943	0.588975
ENSG00000091164.13	TXNL1	2625.94	-0.0911717	0.054904	-1.66057	0.0968007	0.271404
ENSG00000091181.19	IL5RA	15.4343	0.0347804	0.617363	0.0563371	0.955073	0.982008
ENSG00000091262.15	ABCC6	69.8389	0.605738	0.291857	2.07546	0.0379441	0.140862
ENSG00000091317.8	CMTM6	4439.16	-0.0375618	0.0484324	-0.775552	0.438014	0.685739
ENSG00000091409.15	ITGA6	1918.06	0.0600288	0.0711919	0.843197	0.399118	0.65133
ENSG00000091428.18	RAPGEF4	227.969	-0.0886932	0.16576	-0.53507	0.592602	0.795808
ENSG00000091436.17	MAP3K20	4268.55	0.10996	0.056189	1.95696	0.0503517	0.172279
ENSG00000091482.7	SMPX	4.00884	1.1441	1.14011	1.00349	0.315623	NA
ENSG00000091483.6	FH	2418.19	0.0470767	0.0544744	0.864198	0.387479	0.640558
ENSG00000091490.11	SEL1L3	862.256	0.156345	0.0909729	1.71859	0.0856898	0.249986
ENSG00000091513.16	TF	49.5894	-0.278508	0.524401	-0.531097	0.595352	0.797763
ENSG00000091527.15	CDV3	8548.49	-0.0172404	0.0485671	-0.35498	0.722604	0.876633
ENSG00000091536.18	MYO15A	17.9063	0.593928	0.555637	1.06891	0.285109	0.538528
ENSG00000091542.9	ALKBH5	6506.99	-0.393901	0.0441599	-8.91988	4.66784e-19	4.50312e-17
ENSG00000091583.11	APOH	0	NA	NA	NA	NA	NA
ENSG00000091592.16	NLRP1	8.28036	-0.179203	0.892744	-0.200732	0.840908	NA
ENSG00000091622.16	PITPNM3	256.921	0.19398	0.150915	1.28535	0.198669	0.435019
ENSG00000091640.8	SPAG7	1115.22	0.102744	0.0750855	1.36836	0.1712	0.396054
ENSG00000091651.9	ORC6	4084.84	0.158576	0.0568532	2.78922	0.00528346	0.0308803
ENSG00000091656.17	ZFHX4	1288.88	-0.414093	0.0746076	-5.55027	2.85221e-08	7.62376e-07
ENSG00000091664.8	SLC17A6	0	NA	NA	NA	NA	NA
ENSG00000091704.10	CPA1	0.277483	1.09723	4.08047	0.268899	0.788008	NA
ENSG00000091732.16	ZC3HC1	2943.24	0.110512	0.0606124	1.82326	0.0682646	0.215717
ENSG00000091831.23	ESR1	4.53838	-3.10831	1.42965	-2.17417	0.0296925	NA
ENSG00000091844.8	RGS17	156.875	-0.198559	0.188377	-1.05405	0.29186	0.544473
ENSG00000091879.13	ANGPT2	246.425	0.354488	0.172736	2.05219	0.0401514	0.146486
ENSG00000091947.10	TMEM101	1606.47	0.15074	0.071094	2.12029	0.0339817	0.129876
ENSG00000091972.18	CD200	4.21244	-0.206361	1.17633	-0.175428	0.860744	NA
ENSG00000091986.15	CCDC80	75.2783	-0.219785	0.317232	-0.69282	0.488422	0.725147
ENSG00000092009.10	CMA1	0	NA	NA	NA	NA	NA
ENSG00000092010.15	PSME1	2990.39	0.269105	0.0546285	4.92608	8.3894e-07	1.62615e-05
ENSG00000092020.10	PPP2R3C	1786.11	0.124018	0.0661824	1.87388	0.0609467	0.198337
ENSG00000092036.18	HAUS4	992.007	0.251483	0.0830156	3.02935	0.00245082	0.0168054
ENSG00000092051.17	JPH4	5.00211	-1.37108	1.1191	-1.22517	0.220512	NA
ENSG00000092054.13	MYH7	0.954967	-0.243895	2.39501	-0.101835	0.918888	NA
ENSG00000092067.5	CEBPE	1501.84	-0.0250118	0.0735885	-0.339887	0.733942	0.883806
ENSG00000092068.20	SLC7A8	1272.99	0.121	0.0747399	1.61895	0.105458	0.288028
ENSG00000092094.11	OSGEP	1178.73	0.162409	0.0777893	2.08781	0.0368149	0.137726
ENSG00000092096.16	SLC22A17	356.019	0.299616	0.146963	2.03872	0.0414781	0.149732
ENSG00000092098.17	RNF31	596.325	0.0168874	0.113946	0.148205	0.882181	0.953532
ENSG00000092108.20	SCFD1	4896.36	0.114785	0.0502172	2.28577	0.0222676	0.0943546
ENSG00000092140.16	G2E3	2939.75	-0.00706965	0.0648148	-0.109075	0.913143	0.965423
ENSG00000092148.13	HECTD1	8705.52	-0.102689	0.0518457	-1.98066	0.0476291	0.165426
ENSG00000092199.17	HNRNPC	40392.3	-0.045958	0.0317121	-1.44923	0.147275	0.358616
ENSG00000092200.12	RPGRIP1	15.5778	0.134114	0.700116	0.191559	0.848087	0.937784
ENSG00000092201.10	SUPT16H	20493.6	-0.121867	0.0376439	-3.23737	0.00120637	0.00940557
ENSG00000092203.14	TOX4	5196.41	0.0412296	0.057174	0.721125	0.470832	0.711435
ENSG00000092208.17	GEMIN2	474.025	-1.61242	0.116555	-13.834	1.58989e-43	6.35427e-41
ENSG00000092295.12	TGM1	77.6722	-0.450988	0.276237	-1.63262	0.10255	0.282614
ENSG00000092330.17	TINF2	1675.84	0.233032	0.0711054	3.27727	0.00104816	0.00835047
ENSG00000092345.13	DAZL	0.142299	-1.03562	4.08047	-0.253799	0.799651	NA
ENSG00000092377.14	TBL1Y	0	NA	NA	NA	NA	NA
ENSG00000092421.16	SEMA6A	3287.16	-0.20469	0.0556719	-3.67672	0.000236248	0.00235351
ENSG00000092439.15	TRPM7	2417.74	-0.0512772	0.0615117	-0.833617	0.404497	0.656945
ENSG00000092445.12	TYRO3	2389.78	0.0544388	0.0617327	0.881848	0.377859	0.631942
ENSG00000092470.12	WDR76	3660.02	0.000659388	0.0599643	0.0109963	0.991226	0.996763
ENSG00000092529.24	CAPN3	30.4947	0.995255	0.434777	2.28912	0.0220726	0.093729
ENSG00000092531.10	SNAP23	2226.45	-0.367366	0.0642491	-5.71783	1.07894e-08	3.16074e-07
ENSG00000092607.15	TBX15	24.3545	-0.787392	0.464215	-1.69618	0.0898519	0.257954
ENSG00000092621.12	PHGDH	9717.08	0.120984	0.0388016	3.11801	0.00182078	0.0131287
ENSG00000092758.17	COL9A3	66.6163	0.190314	0.291769	0.652277	0.514223	0.743606
ENSG00000092820.18	EZR	10046.6	0.0180696	0.0391601	0.461428	0.644492	0.831277
ENSG00000092841.18	MYL6	14379.3	0.130298	0.0425837	3.0598	0.00221485	0.0154331
ENSG00000092847.12	AGO1	2895	-0.515317	0.0542159	-9.50491	2.0023e-21	2.45333e-19
ENSG00000092850.12	TEKT2	23.3042	-0.597282	0.526028	-1.13546	0.256184	0.505561
ENSG00000092853.14	CLSPN	6820	0.090466	0.0481659	1.87822	0.0603513	0.197122
ENSG00000092871.16	RFFL	1463.36	0.116063	0.0770408	1.50651	0.131935	0.333987
ENSG00000092929.11	UNC13D	10.3675	1.54296	0.792469	1.94703	0.0515314	NA
ENSG00000092931.11	MFSD11	1078.2	0.195032	0.0806102	2.41945	0.0155441	0.0721878
ENSG00000092964.18	DPYSL2	3758.72	0.0535678	0.0493621	1.0852	0.277833	0.530871
ENSG00000092969.12	TGFB2	246.355	-0.391405	0.172582	-2.26793	0.0233333	0.0979426
ENSG00000092978.11	GPATCH2	1373.78	-0.0732442	0.0747942	-0.979276	0.327444	0.583985
ENSG00000093000.19	NUP50	7028.1	-0.230519	0.0448662	-5.13793	2.77784e-07	5.98574e-06
ENSG00000093009.9	CDC45	3836.14	0.0339836	0.052645	0.645523	0.518588	0.746598
ENSG00000093010.13	COMT	2408.87	0.226093	0.0637614	3.54592	0.000391241	0.00364247
ENSG00000093072.17	ADA2	0.57582	0.144717	3.15779	0.0458285	0.963447	NA
ENSG00000093100.13	AC016026.1	502.578	-0.165771	0.115114	-1.44006	0.149851	0.36271
ENSG00000093134.14	VNN3	0	NA	NA	NA	NA	NA
[truncated: 56,872 more rows]

## Sheet: NRF1 base editing
Deseq2 analysis of base editors targeting NRF1 in comparison to intergenic control
Gene ID	Gene Name	baseMean	log2FoldChange	lfcSE	stat	pvalue	padj
ENSG00000000003.14	TSPAN6	3556.29	0.137001	0.0346549	3.95329	7.70847e-05	0.000901217
ENSG00000000005.6	TNMD	1.03229	-0.380012	0.88836	-0.427768	0.66882	NA
ENSG00000000419.12	DPM1	1883.78	0.067657	0.0609718	1.10964	0.267153	0.540845
ENSG00000000457.14	SCYL3	816.955	0.342679	0.0864186	3.96535	7.32897e-05	0.00086112
ENSG00000000460.17	C1orf112	1533.66	0.0877928	0.0847087	1.03641	0.300012	0.576296
ENSG00000000938.13	FGR	0.713569	-0.215789	1.146	-0.188297	0.850644	NA
ENSG00000000971.15	CFH	6.04301	0.0832481	0.490587	0.169691	0.865253	0.948855
ENSG00000001036.13	FUCA2	3473.69	0.0835655	0.0753991	1.10831	0.267729	0.541466
ENSG00000001084.12	GCLC	1597.8	-0.323927	0.050268	-6.44401	1.16361e-10	3.38111e-09
ENSG00000001167.14	NFYA	1599.37	-0.62307	0.038282	-16.2758	1.46626e-59	3.41367e-57
ENSG00000001460.18	STPG1	1005.2	0.083913	0.0457707	1.83334	0.0667526	0.228461
ENSG00000001461.17	NIPAL3	2215.96	0.130698	0.0478018	2.73417	0.00625374	0.0386792
ENSG00000001497.16	LAS1L	3495.75	0.0899758	0.0304717	2.95277	0.0031494	0.0221032
ENSG00000001561.7	ENPP4	913.573	-0.559265	0.055313	-10.1109	4.94297e-24	3.35304e-22
ENSG00000001617.12	SEMA3F	457.238	-0.185101	0.084911	-2.17995	0.0292615	0.126941
ENSG00000001626.15	CFTR	17.4612	-0.114935	0.277659	-0.413942	0.678917	0.860486
ENSG00000001629.10	ANKIB1	1288.24	-0.0108485	0.078333	-0.138492	0.889852	0.958442
ENSG00000001630.17	CYP51A1	4082.46	0.0248153	0.0465814	0.532728	0.594222	0.812667
ENSG00000001631.15	KRIT1	1316.23	-0.0349353	0.0543021	-0.64335	0.519997	0.763061
ENSG00000002016.17	RAD52	364.897	0.0247217	0.143486	0.172293	0.863207	0.948708
ENSG00000002079.14	MYH16	2.37667	-0.95214	0.974441	-0.977115	0.328512	NA
ENSG00000002330.13	BAD	1540.33	-0.00977745	0.0469166	-0.208401	0.834916	0.936135
ENSG00000002549.12	LAP3	2766.19	0.0614821	0.0400345	1.53573	0.124605	0.343359
ENSG00000002586.20	CD99	2039.45	0.0568297	0.0307793	1.84636	0.0648395	0.22411
ENSG00000002586.20	PAR_Y_CD99	2039.45	0.0568297	0.0307793	1.84636	0.0648395	0.22411
ENSG00000002587.10	HS3ST1	0.248115	-0.709163	1.53384	-0.462345	0.643834	NA
ENSG00000002726.20	AOC1	0.322825	-0.369903	2.26137	-0.163575	0.870066	NA
ENSG00000002745.13	WNT16	3.48735	0.0356919	0.501863	0.0711187	0.943303	NA
ENSG00000002746.15	HECW1	17.1799	0.727282	0.471615	1.54211	0.123046	0.340586
ENSG00000002822.15	MAD1L1	1243.25	0.042652	0.0781052	0.546085	0.585008	0.806266
ENSG00000002834.18	LASP1	3139.07	0.0421251	0.0276385	1.52415	0.127472	0.34859
ENSG00000002919.14	SNX11	1538.28	0.151552	0.0429355	3.52976	0.000415944	0.0039736
ENSG00000002933.9	TMEM176A	0.270175	-0.401205	2.35401	-0.170435	0.864668	NA
ENSG00000003056.8	M6PR	3688.51	0.0413287	0.037014	1.11657	0.264178	0.537534
ENSG00000003096.14	KLHL13	686.316	-0.208679	0.0484085	-4.31079	1.62673e-05	0.000221654
ENSG00000003137.8	CYP26B1	300.305	-0.12958	0.112421	-1.15263	0.249063	0.520481
ENSG00000003147.19	ICA1	145.885	0.0751688	0.108958	0.689888	0.490265	0.740878
ENSG00000003249.13	DBNDD1	1485.54	-0.125554	0.0444344	-2.8256	0.00471923	0.0309549
ENSG00000003393.15	ALS2	2039.54	-0.0254046	0.0751755	-0.337937	0.735411	0.889903
ENSG00000003400.14	CASP10	170.447	-0.0867102	0.16753	-0.517581	0.604751	0.818734
ENSG00000003402.20	CFLAR	902.343	0.0827233	0.0734612	1.12608	0.260131	0.533096
ENSG00000003436.16	TFPI	204.079	-0.216881	0.211303	-1.0264	0.304704	0.581612
ENSG00000003509.16	NDUFAF7	621.061	-0.0555187	0.0791395	-0.701529	0.482973	0.735161
ENSG00000003756.16	RBM5	2940.3	-0.0949082	0.0514775	-1.84368	0.0652291	0.225078
ENSG00000003987.14	MTMR7	92.5383	-0.391838	0.190691	-2.05484	0.0398946	0.158888
ENSG00000003989.17	SLC7A2	1266.66	0.0540969	0.0524431	1.03154	0.302289	0.578246
ENSG00000004059.11	ARF5	4029.06	0.120458	0.0335793	3.58727	0.000334159	0.00328378
ENSG00000004139.14	SARM1	1321.77	-0.0941407	0.0943551	-0.997727	0.318412	0.594909
ENSG00000004142.12	POLDIP2	5435.14	0.0311228	0.0558816	0.556941	0.577567	0.801361
ENSG00000004399.12	PLXND1	618.116	-0.415231	0.119247	-3.4821	0.000497497	0.00461511
ENSG00000004455.16	AK2	13893.8	0.0902351	0.0364351	2.4766	0.0132641	0.0699092
ENSG00000004468.13	CD38	3.25583	0.650082	0.609785	1.06608	0.286386	NA
ENSG00000004478.8	FKBP4	17286.3	0.0747945	0.14803	0.505266	0.613372	0.824387
ENSG00000004487.16	KDM1A	6732.3	0.0351954	0.0280612	1.25424	0.209756	0.472252
ENSG00000004534.15	RBM6	3513.51	0.0589566	0.0728789	0.808966	0.418534	0.68543
ENSG00000004660.14	CAMKK1	698.075	0.0227467	0.0554339	0.410339	0.681557	0.861506
ENSG00000004700.16	RECQL	2751.24	0.0892718	0.107093	0.833594	0.40451	0.673873
ENSG00000004766.17	VPS50	1323.72	0.204421	0.0543749	3.75947	0.000170276	0.00182137
ENSG00000004776.13	HSPB6	4.63212	0.168538	0.415383	0.405741	0.684933	0.8634
ENSG00000004777.18	ARHGAP33	363.992	-0.0351953	0.105173	-0.334641	0.737896	0.891031
ENSG00000004779.10	NDUFAB1	3331.63	0.140325	0.044118	3.18066	0.00146938	0.0116086
ENSG00000004799.8	PDK4	183.698	0.104428	0.136946	0.762549	0.445732	0.7082
ENSG00000004809.14	SLC22A16	0.474532	-1.34517	1.65571	-0.81244	0.416539	NA
ENSG00000004838.14	ZMYND10	48.5889	-0.197069	0.16449	-1.19806	0.230895	0.499337
ENSG00000004846.16	ABCB5	1.7632	-0.21143	0.682616	-0.309736	0.756762	NA
ENSG00000004848.8	ARX	9.94332	0.0820248	0.279099	0.293892	0.768841	0.90527
ENSG00000004864.13	SLC25A13	2772.14	-0.000838075	0.0792712	-0.0105722	0.991565	0.996669
ENSG00000004866.20	ST7	1154.55	0.248887	0.043334	5.74344	9.27723e-09	2.13354e-07
ENSG00000004897.12	CDC27	8111.19	0.0514757	0.0504116	1.02111	0.307204	0.583842
ENSG00000004939.15	SLC4A1	7.89302	-0.827834	0.418195	-1.97954	0.0477551	0.180836
ENSG00000004948.14	CALCR	8.20722	-0.417872	0.348266	-1.19986	0.230192	0.498445
ENSG00000004961.15	HCCS	2311.51	0.0651672	0.0361228	1.80404	0.0712245	0.238825
ENSG00000004975.12	DVL2	2652.05	-0.179677	0.0572194	-3.14015	0.00168864	0.0130189
ENSG00000005001.10	PRSS22	0.733676	0.85474	1.18995	0.7183	0.472572	NA
ENSG00000005007.12	UPF1	9778.33	-0.0630298	0.0167375	-3.76577	0.000166036	0.00178207
ENSG00000005020.13	SKAP2	1687.22	-0.110079	0.166035	-0.662988	0.507338	0.75399
ENSG00000005022.6	SLC25A5	22141	0.0992823	0.0200953	4.94057	7.78965e-07	1.3589e-05
ENSG00000005059.16	MCUB	824.097	0.187389	0.0862023	2.17383	0.0297182	0.128214
ENSG00000005073.5	HOXA11	1067.95	0.043436	0.0500039	0.868652	0.385038	0.656632
ENSG00000005075.15	POLR2J	1612.67	0.0689336	0.0419064	1.64494	0.0999813	0.298472
ENSG00000005100.13	DHX33	3515.18	-0.0196789	0.0428288	-0.459478	0.645891	0.844282
ENSG00000005102.13	MEOX1	7.02554	-0.893936	0.383301	-2.3322	0.01969	0.0941226
ENSG00000005108.16	THSD7A	12.7351	-0.0718983	0.520183	-0.138217	0.890069	0.958442
ENSG00000005156.11	LIG3	1839.15	-0.316551	0.0703108	-4.50216	6.72648e-06	9.93328e-05
ENSG00000005175.10	RPAP3	3328.68	0.0641802	0.034036	1.88566	0.059341	0.210784
ENSG00000005187.12	ACSM3	41.1958	0.419873	0.241199	1.74078	0.0817225	0.261606
ENSG00000005189.19	REXO5	1029.51	0.221749	0.11502	1.92791	0.0538658	0.196861
ENSG00000005194.15	CIAPIN1	2723.48	0.0228862	0.0382008	0.599103	0.549104	0.783397
ENSG00000005206.17	SPPL2B	804.093	-0.678963	0.0750748	-9.04382	1.51295e-19	8.29395e-18
ENSG00000005238.19	FAM214B	228.781	0.0636498	0.0868006	0.733287	0.463383	0.721118
ENSG00000005243.10	COPZ2	33.6781	-0.465178	0.509436	-0.913124	0.361178	0.634636
ENSG00000005249.13	PRKAR2B	839.797	0.0668924	0.0936275	0.714453	0.474947	0.729438
ENSG00000005302.18	MSL3	1185.75	-0.0422673	0.0450441	-0.938355	0.348062	0.622878
ENSG00000005339.14	CREBBP	9719.8	0.07664	0.108948	0.703455	0.481772	0.734399
ENSG00000005379.17	TSPOAP1	2.17642	-2.43147	1.22315	-1.98788	0.0468249	NA
ENSG00000005381.7	MPO	0.123361	0.495123	3.04143	0.162793	0.870682	NA
ENSG00000005421.8	PON1	0.137135	0.375722	2.79064	0.134636	0.8929	NA
ENSG00000005436.13	GCFC2	1359.81	-0.173531	0.0694968	-2.49696	0.0125264	0.0669564
ENSG00000005448.16	WDR54	833.719	0.199348	0.047807	4.16984	3.04812e-05	0.000395333
ENSG00000005469.11	CROT	398.966	-0.320578	0.0790672	-4.0545	5.02423e-05	0.000616998
ENSG00000005471.17	ABCB4	60.2583	-0.123511	0.197615	-0.625007	0.531967	0.770257
ENSG00000005483.20	KMT2E	1938.6	-0.00819884	0.102453	-0.0800253	0.936217	0.976666
ENSG00000005486.17	RHBDD2	3856.2	-0.0158168	0.0488433	-0.323828	0.746068	0.895567
ENSG00000005513.10	SOX8	273.254	-0.326137	0.102785	-3.17301	0.00150866	0.0118543
ENSG00000005700.15	IBTK	1805.52	0.0289076	0.054432	0.531077	0.595365	0.813462
ENSG00000005801.18	ZNF195	1478.98	-0.0471893	0.0468547	-1.00714	0.313867	0.590748
ENSG00000005810.18	MYCBP2	4643.52	-0.823417	0.0475651	-17.3114	3.86024e-67	1.07053e-64
ENSG00000005812.11	FBXL3	6225.9	0.0902908	0.048763	1.85163	0.0640797	0.222299
ENSG00000005844.17	ITGAL	9.77639	0.41055	0.417853	0.982523	0.325842	0.602799
ENSG00000005882.11	PDK2	1252.62	0.0240868	0.057601	0.418167	0.675825	0.858803
ENSG00000005884.18	ITGA3	255.991	-0.154616	0.113032	-1.3679	0.171344	0.419364
ENSG00000005889.15	ZFX	2769.91	0.106731	0.0887957	1.20199	0.229368	0.497404
ENSG00000005893.15	LAMP2	6151.61	0.0469041	0.0635956	0.737537	0.460796	0.719167
ENSG00000005961.18	ITGA2B	94.8177	-0.271069	0.189835	-1.42792	0.153315	0.391897
ENSG00000005981.13	ASB4	0.338432	-0.646301	1.33138	-0.485437	0.627367	NA
ENSG00000006007.12	GDE1	3749.84	0.0983344	0.0677511	1.45141	0.146667	0.381759
ENSG00000006015.17	REX1BD	439.639	0.0858451	0.0709071	1.21067	0.226022	0.492955
ENSG00000006016.11	CRLF1	48.0523	-0.395228	0.253645	-1.55819	0.119187	0.333874
ENSG00000006025.12	AC003665.1	71.729	0.16145	0.236801	0.681793	0.49537	0.745188
ENSG00000006042.12	TMEM98	1743.29	0.110766	0.0476316	2.32548	0.0200461	0.0955345
ENSG00000006047.13	YBX2	37.0555	0.204358	0.195058	1.04768	0.294787	0.570488
ENSG00000006059.3	KRT33A	0.221544	0.0275049	2.07314	0.0132672	0.989415	NA
ENSG00000006062.16	MAP3K14	395.691	-0.314642	0.0598531	-5.25689	1.46508e-07	2.87199e-06
ENSG00000006071.13	ABCC8	73.798	0.0587351	0.242913	0.241795	0.808939	0.92435
ENSG00000006116.3	CACNG3	0	NA	NA	NA	NA	NA
ENSG00000006118.14	TMEM132A	1619.64	0.214548	0.073299	2.92703	0.00342218	0.023648
ENSG00000006125.18	AP2B1	11679.7	-0.0262467	0.0418873	-0.626601	0.530921	0.769312
ENSG00000006128.12	TAC1	43.1467	0.0596312	0.197848	0.301398	0.763111	0.902637
ENSG00000006194.10	ZNF263	1657.53	0.0896015	0.0506616	1.76863	0.0769561	0.251166
ENSG00000006210.7	CX3CL1	1.91361	-1.11935	0.793879	-1.40997	0.158547	NA
ENSG00000006282.21	SPATA20	326.565	-0.0910063	0.118797	-0.766066	0.443637	0.706286
ENSG00000006283.18	CACNA1G	117.075	-0.0125418	0.147678	-0.0849265	0.93232	0.975135
ENSG00000006327.13	TNFRSF12A	746.027	0.126832	0.125736	1.00872	0.313111	0.589777
ENSG00000006377.11	DLX6	187.161	0.0691815	0.0916622	0.754745	0.450402	0.71202
ENSG00000006432.15	MAP3K9	1421.64	0.0654011	0.0848864	0.770455	0.44103	0.704371
ENSG00000006451.8	RALA	3013.59	0.147209	0.0487499	3.01967	0.00253047	0.0184103
ENSG00000006453.14	BAIAP2L1	1635.27	-0.0418958	0.0707076	-0.592522	0.553501	0.786462
ENSG00000006459.11	KDM7A	2088.37	0.0881573	0.0966857	0.911793	0.361878	0.635187
ENSG00000006468.14	ETV1	271.149	-0.157522	0.114895	-1.37101	0.170373	0.418158
ENSG00000006530.17	AGK	2840.64	0.00445943	0.0443653	0.100516	0.919934	0.970524
ENSG00000006534.16	ALDH3B1	5.87258	-0.465885	0.441457	-1.05533	0.291272	0.566854
ENSG00000006555.11	TTC22	0.268293	1.34889	2.96364	0.455148	0.649003	NA
ENSG00000006576.16	PHTF2	1399.72	0.0253099	0.076496	0.330866	0.740746	0.892495
ENSG00000006606.8	CCL26	3.00937	0.0684955	0.515327	0.132917	0.894259	NA
ENSG00000006607.14	FARP2	2429.01	0.041002	0.0449053	0.913077	0.361202	0.634636
ENSG00000006611.16	USH1C	103.039	-0.354578	0.117742	-3.01147	0.00259985	0.0188497
ENSG00000006625.18	GGCT	1901.71	0.181267	0.0487854	3.7156	0.000202724	0.00212628
ENSG00000006634.8	DBF4	2125.87	0.152737	0.0498219	3.06566	0.00217192	0.0160667
ENSG00000006638.11	TBXA2R	43.1393	-0.378424	0.154264	-2.45309	0.0141635	0.0732769
ENSG00000006652.14	IFRD1	5004.35	0.103868	0.0702431	1.47869	0.139222	0.369158
ENSG00000006659.13	LGALS14	0	NA	NA	NA	NA	NA
ENSG00000006695.11	COX10	1513.79	0.0534517	0.0789806	0.67677	0.498552	0.747349
ENSG00000006704.10	GTF2IRD1	1071.33	-0.0758762	0.076094	-0.997137	0.318698	0.595039
ENSG00000006712.15	PAF1	3390.5	0.0480989	0.0305787	1.57295	0.115729	0.328135
ENSG00000006715.16	VPS41	2106.4	0.0653794	0.109929	0.594744	0.552015	0.785395
ENSG00000006740.17	ARHGAP44	662.149	-0.0525609	0.0633605	-0.829554	0.406791	0.675059
ENSG00000006744.19	ELAC2	5829.5	0.0539752	0.0357646	1.50918	0.131253	0.355423
ENSG00000006747.15	SCIN	35.2805	-0.105058	0.209907	-0.500496	0.616726	0.826283
ENSG00000006756.16	ARSD	0.121008	-0.458014	3.04086	-0.15062	0.880276	NA
ENSG00000006757.12	PNPLA4	95.5577	0.146503	0.184847	0.792564	0.428032	0.69292
ENSG00000006788.14	MYH13	0.38845	0.974757	1.69689	0.574438	0.565671	NA
ENSG00000006831.10	ADIPOR2	5882.8	0.0587469	0.0269236	2.18198	0.0291108	0.12652
ENSG00000006837.12	CDKL3	77.0358	0.00380232	0.146488	0.0259565	0.979292	0.992822
ENSG00000007001.12	UPP2	0.051202	0.29599	3.04143	0.0973193	0.922473	NA
ENSG00000007038.11	PRSS21	0.063469	-0.3229	3.04143	-0.106167	0.91545	NA
ENSG00000007047.15	MARK4	1870.38	-0.00793115	0.0788781	-0.10055	0.919908	0.970524
ENSG00000007062.11	PROM1	2.53613	0.149417	0.809547	0.184569	0.853567	NA
ENSG00000007080.11	CCDC124	3159.28	-0.0352723	0.0319098	-1.10538	0.268997	0.54251
ENSG00000007129.18	CEACAM21	1.83089	0.0761348	0.70964	0.107287	0.914562	NA
ENSG00000007168.13	PAFAH1B1	8753.77	0.0586123	0.038208	1.53403	0.125021	0.344133
ENSG00000007171.17	NOS2	128.138	0.0673932	0.0817135	0.82475	0.409514	0.678023
ENSG00000007174.18	DNAH9	0.241596	0.444716	2.44203	0.18211	0.855497	NA
ENSG00000007202.15	KIAA0100	6230.98	-0.195754	0.0707207	-2.76798	0.00564043	0.0355743
ENSG00000007216.14	SLC13A2	0	NA	NA	NA	NA	NA
ENSG00000007237.18	GAS7	291.231	-0.190687	0.139083	-1.37103	0.170367	0.418158
ENSG00000007255.10	TRAPPC6A	269.676	0.202074	0.0723908	2.79144	0.00524745	0.0335738
ENSG00000007264.15	MATK	493.565	-0.45122	0.0575111	-7.84579	4.3025e-15	1.79109e-13
ENSG00000007306.15	CEACAM7	0	NA	NA	NA	NA	NA
ENSG00000007312.12	CD79B	1.7824	-0.73628	0.771603	-0.954221	0.339972	NA
ENSG00000007314.12	SCN4A	106.563	-0.298498	0.141088	-2.11568	0.0343718	0.142521
ENSG00000007341.19	ST7L	949.009	0.0990292	0.0671997	1.47366	0.140574	0.371385
ENSG00000007350.17	TKTL1	17.9089	-0.555566	0.310011	-1.79208	0.0731194	0.243018
ENSG00000007372.22	PAX6	1115.03	-0.0370597	0.0581304	-0.637526	0.523782	0.764413
ENSG00000007376.8	RPUSD1	1978.79	-0.206026	0.0526434	-3.91362	9.09246e-05	0.00104529
ENSG00000007384.15	RHBDF1	288.11	-0.259816	0.311487	-0.834115	0.404216	0.673503
ENSG00000007392.16	LUC7L	1616.11	-0.160077	0.0840179	-1.90527	0.0567453	0.203946
ENSG00000007402.11	CACNA2D2	512.045	-0.200236	0.0729822	-2.74362	0.00607654	0.037908
ENSG00000007516.13	BAIAP3	63.0248	-0.569686	0.230468	-2.47187	0.013441	0.0705455
ENSG00000007520.4	TSR3	1630.91	0.107376	0.0466797	2.30027	0.0214331	0.100644
ENSG00000007541.16	PIGQ	1461.11	-0.0100108	0.0772879	-0.129527	0.896941	0.961325
ENSG00000007545.15	CRAMP1	2658.59	0.0889775	0.0694397	1.28136	0.200066	0.460777
ENSG00000007866.21	TEAD3	499.352	-0.0150883	0.0624889	-0.241456	0.809202	0.92435
ENSG00000007908.16	SELE	0.498652	1.35082	1.88285	0.717433	0.473107	NA
ENSG00000007923.16	DNAJC11	3531.34	-0.0235944	0.0369885	-0.637885	0.523549	0.764413
ENSG00000007933.13	FMO3	0.0536101	0.387845	3.04015	0.127574	0.898486	NA
ENSG00000007944.15	MYLIP	765.122	0.114143	0.109619	1.04126	0.297754	0.574135
ENSG00000007952.18	NOX1	0.148044	0.520251	3.04143	0.171054	0.864181	NA
ENSG00000007968.7	E2F2	2278.91	-0.0231836	0.0497446	-0.466051	0.641179	0.841254
ENSG00000008018.9	PSMB1	8009.94	0.130511	0.0265586	4.91406	8.92113e-07	1.53219e-05
ENSG00000008056.14	SYN1	254.273	-0.463905	0.126876	-3.65636	0.000255819	0.00260207
ENSG00000008083.14	JARID2	1804.58	-0.0784198	0.0278837	-2.81239	0.00491749	0.0319772
ENSG00000008086.11	CDKL5	551.819	0.0216439	0.0654833	0.330525	0.741003	0.892498
ENSG00000008118.10	CAMK1G	0.400961	-1.1709	1.66309	-0.704051	0.481401	NA
ENSG00000008128.23	CDK11A	1253.44	-0.0988614	0.0676969	-1.46035	0.144193	0.376932
ENSG00000008130.15	NADK	1605.15	-0.761791	0.0673506	-11.3108	1.15974e-29	1.02198e-27
ENSG00000008196.13	TFAP2B	0.0516695	0.0441666	3.04054	0.0145259	0.98841	NA
ENSG00000008197.4	TFAP2D	0	NA	NA	NA	NA	NA
ENSG00000008226.19	DLEC1	13.407	-0.452368	0.611581	-0.739669	0.459501	0.718466
ENSG00000008256.16	CYTH3	1319.6	0.0634714	0.0738735	0.859189	0.390236	0.660836
ENSG00000008277.14	ADAM22	518.235	0.00581091	0.0697588	0.0833	0.933613	0.975714
ENSG00000008282.8	SYPL1	2003.99	-0.112037	0.0651945	-1.71851	0.0857041	0.269209
ENSG00000008283.16	CYB561	867.396	-0.054912	0.0676183	-0.812088	0.416741	0.684213
ENSG00000008294.21	SPAG9	8720.07	0.0662738	0.0461788	1.43516	0.151242	0.388574
ENSG00000008300.17	CELSR3	1695.43	-0.503816	0.064167	-7.85165	4.10611e-15	1.71692e-13
ENSG00000008311.15	AASS	1470.7	-0.0980967	0.0636752	-1.54058	0.123419	0.341311
ENSG00000008323.15	PLEKHG6	1.01348	-1.87854	1.63037	-1.15222	0.249229	NA
ENSG00000008324.11	SS18L2	669.359	-0.180525	0.0561936	-3.21256	0.00131557	0.0106248
ENSG00000008382.15	MPND	409.155	0.0587483	0.05565	1.05568	0.291117	0.566785
ENSG00000008394.13	MGST1	260.666	0.121045	0.0931696	1.29919	0.19388	0.452402
ENSG00000008405.12	CRY1	1987.77	-0.168096	0.0773538	-2.17308	0.0297741	0.128426
ENSG00000008438.5	PGLYRP1	0.122669	-0.617713	3.04143	-0.203099	0.839057	NA
ENSG00000008441.16	NFIX	768.864	-0.23607	0.0744228	-3.17202	0.00151384	0.0118752
ENSG00000008513.16	ST3GAL1	268.305	-0.0860411	0.0939638	-0.915683	0.359833	0.633766
ENSG00000008516.17	MMP25	21.6426	-0.0969345	0.243419	-0.398221	0.690467	0.866575
ENSG00000008517.16	IL32	34.1225	-0.282914	0.233937	-1.20936	0.226525	0.493604
ENSG00000008710.19	PKD1	1648.3	-0.276942	0.127	-2.18064	0.0292102	0.126835
ENSG00000008735.14	MAPK8IP2	2304.82	-0.254671	0.0701694	-3.62937	0.000284116	0.00285296
ENSG00000008838.20	MED24	3773.49	0.0360212	0.0475357	0.757772	0.448587	0.7107
ENSG00000008853.16	RHOBTB2	454.271	-0.0549779	0.0855864	-0.642368	0.520634	0.763088
ENSG00000008869.12	HEATR5B	1371.1	-0.782714	0.0866774	-9.0302	1.71361e-19	9.33966e-18
ENSG00000008952.17	SEC62	5633.5	0.113207	0.0814903	1.38921	0.16477	0.409547
ENSG00000008988.9	RPS20	19381.8	0.170594	0.0372001	4.58585	4.52147e-06	6.89295e-05
ENSG00000009307.16	CSDE1	37302.8	0.0711591	0.0477448	1.49041	0.136118	0.363636
ENSG00000009335.18	UBE3C	8720.42	0.0438135	0.0434267	1.00891	0.313019	0.589702
ENSG00000009413.15	REV3L	2183.43	0.0419381	0.0864709	0.484997	0.627679	0.833516
ENSG00000009694.13	TENM1	67.8858	0.112603	0.183056	0.615132	0.538468	0.774674
ENSG00000009709.12	PAX7	32.6112	-0.373259	0.288961	-1.29173	0.196451	0.455734
ENSG00000009724.16	MASP2	10.3278	-0.0819082	0.328618	-0.249251	0.803167	0.922213
ENSG00000009765.14	IYD	0.155474	0.127931	2.69709	0.047433	0.962168	NA
ENSG00000009780.15	FAM76A	826.241	0.140089	0.0630265	2.22269	0.0262364	0.117188
ENSG00000009790.15	TRAF3IP3	0.825531	-0.826447	1.70792	-0.483892	0.628462	NA
ENSG00000009830.11	POMT2	1718.12	0.122406	0.0841366	1.45485	0.14571	0.380353
ENSG00000009844.16	VTA1	6206.02	0.073125	0.0687448	1.06372	0.287457	0.562658
ENSG00000009950.16	MLXIPL	140.38	-0.140238	0.0913089	-1.53586	0.124572	0.343359
ENSG00000009954.11	BAZ1B	10230.2	0.0228574	0.0465152	0.491396	0.623146	0.830679
ENSG00000010017.13	RANBP9	3542.45	0.125041	0.0776305	1.61073	0.107239	0.312829
ENSG00000010030.14	ETV7	10.0009	-0.361259	0.310223	-1.16452	0.244215	0.515376
ENSG00000010072.16	SPRTN	2687.01	0.0451263	0.0523125	0.86263	0.388341	0.659463
ENSG00000010165.20	EEF1AKNMT	2585.36	0.157625	0.0458101	3.44083	0.000579929	0.00527814
ENSG00000010219.13	DYRK4	436.628	0.0558074	0.0825605	0.675957	0.499068	0.747733
ENSG00000010244.18	ZNF207	8360.98	0.00980145	0.0797187	0.122951	0.902146	0.963494
ENSG00000010256.11	UQCRC1	5033.24	-0.606503	0.063554	-9.54311	1.38605e-21	8.5419e-20
ENSG00000010270.13	STARD3NL	1833.19	0.19217	0.0375045	5.12392	2.99247e-07	5.57078e-06
ENSG00000010278.14	CD9	733.949	-1.24931	0.0409445	-30.5123	1.78817e-204	6.74426e-201
ENSG00000010282.14	HHATL	3.32796	1.41864	0.690469	2.0546	0.0399177	NA
ENSG00000010292.13	NCAPD2	8702.48	0.00413298	0.0529153	0.0781055	0.937744	0.977045
ENSG00000010295.19	IFFO1	822.05	0.0880205	0.0421996	2.08581	0.0369955	0.15039
ENSG00000010310.9	GIPR	35.8931	-0.567215	0.305127	-1.85895	0.0630348	0.219677
ENSG00000010318.21	PHF7	232.585	-0.0551278	0.067911	-0.811766	0.416926	0.684281
ENSG00000010319.6	SEMA3G	92.884	-0.0663902	0.136014	-0.488113	0.62547	0.832283
ENSG00000010322.16	NISCH	3624.29	0.0179683	0.0382977	0.469175	0.638945	0.840387
ENSG00000010327.10	STAB1	4.41359	-0.195714	0.581194	-0.336744	0.73631	0.890181
ENSG00000010361.13	FUZ	1159.26	0.0940326	0.0954711	0.984933	0.324657	0.601236
ENSG00000010379.16	SLC6A13	10.7557	0.517076	0.315846	1.63712	0.101606	0.301461
ENSG00000010404.18	IDS	2964.52	0.081785	0.0500154	1.6352	0.102008	0.302335
ENSG00000010438.16	PRSS3	0.607827	1.14704	1.31742	0.870667	0.383936	NA
ENSG00000010539.11	ZNF200	1286.02	0.170724	0.0582379	2.93149	0.00337342	0.0233796
ENSG00000010610.10	CD4	0.265654	0.657625	1.51081	0.435279	0.66336	NA
ENSG00000010626.15	LRRC23	170.748	0.136038	0.0845526	1.60892	0.107634	0.313331
ENSG00000010671.15	BTK	32.512	-0.126074	0.212751	-0.592589	0.553457	0.786462
ENSG00000010704.18	HFE	0.866666	-0.897193	1.27251	-0.705056	0.480775	NA
ENSG00000010803.16	SCMH1	1050.03	0.000991985	0.0586489	0.016914	0.986505	0.995426
ENSG00000010810.17	FYN	3759.31	-0.0249837	0.100385	-0.248878	0.803455	0.922413
ENSG00000010818.10	HIVEP2	1163.98	0.0712813	0.0780046	0.913808	0.360818	0.634485
ENSG00000010932.17	FMO1	0.920542	-0.941175	1.27222	-0.739792	0.459426	NA
ENSG00000011007.12	ELOA	5561.33	0.0741269	0.0350223	2.11656	0.0342972	0.142378
ENSG00000011009.11	LYPLA2	1438.35	0.00615553	0.0483015	0.12744	0.898592	0.962041
ENSG00000011021.23	CLCN6	994.852	0.0192047	0.053678	0.357777	0.720511	0.882814
ENSG00000011028.14	AC080038.1	468.52	-0.0829579	0.110189	-0.752866	0.45153	0.713026
ENSG00000011052.21	NME1-NME2	1767.41	0.102582	0.118973	0.862224	0.388564	0.6596
ENSG00000011083.9	SLC6A7	0.0329915	-0.207476	3.04143	-0.0682164	0.945613	NA
ENSG00000011105.14	TSPAN9	998.457	-0.14716	0.0595048	-2.47308	0.0133954	0.0704541
ENSG00000011114.15	BTBD7	1844.45	0.0584058	0.0308642	1.89235	0.0584444	0.208652
ENSG00000011132.12	APBA3	429.793	-0.134429	0.0655386	-2.05114	0.0402533	0.159911
ENSG00000011143.16	MKS1	908.409	-0.248484	0.0484518	-5.12848	2.92085e-07	5.45361e-06
ENSG00000011198.9	ABHD5	1140.81	-0.169297	0.0487116	-3.4755	0.000509896	0.00471817
ENSG00000011201.12	ANOS1	6.70791	0.184824	0.494104	0.374059	0.70836	0.876184
ENSG00000011243.18	AKAP8L	5434.8	0.0525788	0.0369583	1.42265	0.154837	0.394211
ENSG00000011258.16	MBTD1	1596.01	-0.354177	0.0479331	-7.38899	1.47951e-13	5.48146e-12
ENSG00000011260.14	UTP18	3196.78	0.319398	0.0856841	3.72762	0.000193297	0.00204556
ENSG00000011275.18	RNF216	2447.74	-0.0952683	0.042954	-2.21791	0.0265608	0.118244
ENSG00000011295.16	TTC19	2688.57	0.0694524	0.036887	1.88284	0.0597219	0.211858
ENSG00000011304.20	PTBP1	20476.7	-0.0535726	0.0640784	-0.836048	0.403128	0.67276
ENSG00000011332.19	DPF1	558.557	0.0671195	0.111769	0.600521	0.548159	0.782949
ENSG00000011347.9	SYT7	316.635	-0.0682202	0.119677	-0.570036	0.568653	0.796177
ENSG00000011376.11	LARS2	4309.83	0.0471922	0.0292194	1.6151	0.106289	0.310807
ENSG00000011405.13	PIK3C2A	4193.29	0.0580421	0.061411	0.945141	0.344587	0.620178
ENSG00000011422.12	PLAUR	195.051	-0.0528915	0.137342	-0.385108	0.700157	0.871293
ENSG00000011426.11	ANLN	6029.61	-0.124049	0.0516751	-2.40056	0.0163698	0.0818621
ENSG00000011451.19	WIZ	4147.88	0.051122	0.0308035	1.65962	0.0969914	0.292557
ENSG00000011454.17	RABGAP1	2464.32	-0.273749	0.0407765	-6.7134	1.90142e-11	5.92678e-10
ENSG00000011465.17	DCN	1.12357	-0.683234	1.15416	-0.591974	0.553868	NA
ENSG00000011478.12	QPCTL	343.804	0.0338192	0.0578754	0.584344	0.558989	0.790307
ENSG00000011485.14	PPP5C	3924.83	-0.0752701	0.0471007	-1.59807	0.110028	0.318053
ENSG00000011523.14	CEP68	1065.79	-0.00430097	0.0470964	-0.0913226	0.927236	0.97293
ENSG00000011566.15	MAP4K3	1007.5	-0.192531	0.060536	-3.18044	0.00147049	0.0116125
ENSG00000011590.14	ZBTB32	0.662068	1.14188	1.30443	0.875383	0.381366	NA
ENSG00000011600.11	TYROBP	0	NA	NA	NA	NA	NA
ENSG00000011638.10	TMEM159	302.878	0.179824	0.0700763	2.56612	0.0102844	0.0571616
ENSG00000011677.13	GABRA3	2.30956	-0.42119	0.925393	-0.455147	0.649003	NA
ENSG00000012048.22	BRCA1	4298.5	-0.263964	0.0493293	-5.35107	8.74371e-08	1.773e-06
ENSG00000012061.15	ERCC1	1085.91	0.0883022	0.0444089	1.98839	0.0467684	0.178065
ENSG00000012124.17	CD22	1.01542	-2.74012	1.20128	-2.28101	0.0225481	NA
ENSG00000012171.19	SEMA3B	68.5726	-0.247285	0.131919	-1.87452	0.0608585	0.214197
ENSG00000012174.12	MBTPS2	2140.06	0.0683379	0.0402672	1.69711	0.0896757	0.277465
ENSG00000012211.13	PRICKLE3	542.347	0.0801788	0.0716204	1.1195	0.262928	0.536206
ENSG00000012223.12	LTF	1.61299	0.0648893	0.95762	0.067761	0.945976	NA
ENSG00000012232.8	EXTL3	2060.83	0.135722	0.0449357	3.02036	0.00252472	0.0183756
ENSG00000012504.15	NR1H4	1.16074	-0.304534	0.992386	-0.30687	0.758942	NA
ENSG00000012660.14	ELOVL5	4555.53	-0.164485	0.0486175	-3.38324	0.000716367	0.00631864
ENSG00000012779.11	ALOX5	18.7703	-0.0222311	0.293761	-0.0756777	0.939675	0.97792
ENSG00000012817.15	KDM5D	0	NA	NA	NA	NA	NA
ENSG00000012822.16	CALCOCO1	1873.92	0.123781	0.045083	2.74562	0.00603972	0.0377142
ENSG00000012963.15	UBR7	3352.43	0.113652	0.035268	3.22254	0.0012706	0.0103191
ENSG00000012983.11	MAP4K5	1646.16	0.0101575	0.0498844	0.20362	0.83865	0.937899
ENSG00000013016.16	EHD3	493.593	-0.0240557	0.0821423	-0.292854	0.769634	0.905751
ENSG00000013275.7	PSMC4	6004.3	0.119341	0.0446779	2.67114	0.00755933	0.0450137
ENSG00000013288.8	MAN2B2	1083	0.041931	0.0657427	0.637804	0.523601	0.764413
ENSG00000013293.6	SLC7A14	0.218767	-0.418359	2.17589	-0.19227	0.84753	NA
ENSG00000013297.11	CLDN11	2.51046	-0.0336567	0.662058	-0.0508364	0.959456	NA
ENSG00000013306.16	SLC25A39	4962.72	0.0399657	0.026087	1.53202	0.125518	0.345198
ENSG00000013364.19	MVP	147.862	0.174472	0.193057	0.903732	0.366137	0.638176
ENSG00000013374.16	NUB1	5672.53	0.0248686	0.0355003	0.700519	0.483603	0.735586
ENSG00000013375.16	PGM3	2944.4	0.0766271	0.0573838	1.33534	0.181764	0.43532
ENSG00000013392.8	RWDD2A	334.016	-0.00944809	0.074835	-0.126252	0.899532	0.962188
ENSG00000013441.16	CLK1	2278.75	0.019629	0.112588	0.174343	0.861596	0.948124
ENSG00000013503.10	POLR3B	1584.34	0.133452	0.0314822	4.23897	2.24552e-05	0.000297583
ENSG00000013523.9	ANGEL1	1705.01	-0.0169536	0.0469757	-0.360901	0.718173	0.881669
ENSG00000013561.18	RNF14	2390.99	-0.267139	0.0427873	-6.24342	4.28096e-10	1.16662e-08
ENSG00000013563.14	DNASE1L1	674.01	-0.07094	0.0921567	-0.769776	0.441432	0.704872
ENSG00000013573.17	DDX11	1908.95	-0.541994	0.0879153	-6.16496	7.05013e-10	1.87784e-08
ENSG00000013583.10	HEBP1	805.204	0.07214	0.0729158	0.989361	0.322487	0.599217
ENSG00000013588.8	GPRC5A	263.032	-0.0966387	0.152439	-0.633949	0.526114	0.765917
ENSG00000013619.14	MAMLD1	123.486	0.043458	0.179497	0.242109	0.808696	0.924209
ENSG00000013725.14	CD6	1.80668	1.34844	0.857559	1.57242	0.115854	NA
ENSG00000013810.19	TACC3	7725.67	0.00276077	0.0417259	0.0661643	0.947247	0.98067
ENSG00000014123.10	UFL1	1411.5	0.114669	0.0710739	1.61338	0.106662	0.311511
ENSG00000014138.9	POLA2	1627.58	-1.41615	0.132211	-10.7113	9.01293e-27	7.14142e-25
ENSG00000014164.7	ZC3H3	1974.9	0.067859	0.037819	1.79431	0.0727634	0.242305
ENSG00000014216.15	CAPN1	2317.28	-0.0820531	0.0660745	-1.24183	0.2143	0.477975
ENSG00000014257.16	ACPP	9.36537	0.0396603	0.418809	0.0946976	0.924555	0.97219
ENSG00000014641.18	MDH1	5957.34	0.0603853	0.05242	1.15195	0.249341	0.520833
ENSG00000014824.14	SLC30A9	4270.23	0.105433	0.0695784	1.51531	0.129694	0.352365
ENSG00000014914.21	MTMR11	33.2457	0.160949	0.198099	0.812468	0.416523	0.684096
ENSG00000014919.12	COX15	2586.6	0.00522676	0.0322006	0.162319	0.871055	0.951404
ENSG00000015133.19	CCDC88C	587.316	-0.298596	0.0871948	-3.42447	0.000616007	0.00555379
ENSG00000015153.14	YAF2	1009.5	-0.0203219	0.076884	-0.264318	0.791535	0.917384
ENSG00000015171.19	ZMYND11	1177.84	-0.000462772	0.0582899	-0.00793914	0.993666	0.997731
ENSG00000015285.10	WAS	18.8905	-0.252736	0.246449	-1.02551	0.305122	0.582087
ENSG00000015413.9	DPEP1	9.15308	-0.0637385	0.432991	-0.147205	0.88297	0.956298
ENSG00000015475.18	BID	1307.76	-0.0553604	0.0750427	-0.737718	0.460686	0.719131
ENSG00000015479.18	MATR3	23103.6	-0.0247896	0.043842	-0.565431	0.571781	0.798123
ENSG00000015520.14	NPC1L1	91.6173	-0.0949762	0.125608	-0.756132	0.44957	0.711188
ENSG00000015532.9	XYLT2	896.918	-0.0821262	0.0771902	-1.06395	0.287353	0.562536
ENSG00000015568.13	RGPD5	1682.88	0.00758576	0.0822699	0.0922057	0.926535	0.97293
ENSG00000015592.16	STMN4	59.4162	-0.580387	0.49378	-1.17539	0.239837	0.510076
ENSG00000015676.18	NUDCD3	2704.28	0.164762	0.0607762	2.71096	0.00670893	0.0408071
ENSG00000016082.15	ISL1	324.829	0.0613296	0.0673008	0.911276	0.36215	0.635353
ENSG00000016391.11	CHDH	805.085	-0.196771	0.0742614	-2.6497	0.00805631	0.0472113
ENSG00000016402.13	IL20RA	0.162946	-0.500279	1.89476	-0.264034	0.791754	NA
ENSG00000016490.15	CLCA1	0.154301	0.355582	2.70804	0.131306	0.895533	NA
ENSG00000016602.9	CLCA4	0.589482	1.71276	1.33002	1.28776	0.197828	NA
ENSG00000016864.18	GLT8D1	1369.27	0.0946267	0.0590406	1.60274	0.108992	0.316017
ENSG00000017260.19	ATP2C1	3045.47	-0.00175863	0.0477887	-0.0368001	0.970644	0.989053
ENSG00000017427.16	IGF1	0	NA	NA	NA	NA	NA
ENSG00000017483.15	SLC38A5	5.19019	-0.115086	0.447249	-0.257319	0.796933	0.919403
ENSG00000017797.13	RALBP1	2877.17	-0.0174779	0.0343347	-0.509046	0.61072	0.823083
ENSG00000018189.13	RUFY3	1177.83	0.0421586	0.0570912	0.738444	0.460245	0.719025
ENSG00000018236.15	CNTN1	695.981	0.201157	0.159672	1.25982	0.207734	0.469409
ENSG00000018280.17	SLC11A1	7.17747	0.087213	0.361059	0.241548	0.809131	0.92435
ENSG00000018408.14	WWTR1	1140.18	-0.0291769	0.0439756	-0.66348	0.507023	0.753701
ENSG00000018510.15	AGPS	4797.64	0.0542193	0.0599979	0.903686	0.366162	0.638176
ENSG00000018607.6	ZNF806	0	NA	NA	NA	NA	NA
ENSG00000018610.14	CXorf56	2315.17	0.0946479	0.0383474	2.46817	0.0135806	0.0711004
ENSG00000018625.14	ATP1A2	0.313058	0.579798	2.30188	0.251881	0.801133	NA
ENSG00000018699.13	TTC27	1532.15	0.0852375	0.0612569	1.39148	0.164081	0.408319
ENSG00000018869.16	ZNF582	181.918	-0.0328172	0.122952	-0.266911	0.789538	0.91614
ENSG00000019102.12	VSIG2	0.123607	0.668336	3.04143	0.219744	0.826071	NA
ENSG00000019144.19	PHLDB1	821.521	-0.14231	0.0894035	-1.59178	0.111435	0.320243
ENSG00000019169.10	MARCO	0	NA	NA	NA	NA	NA
ENSG00000019186.10	CYP24A1	1.23224	-1.02611	1.04923	-0.977964	0.328092	NA
ENSG00000019485.13	PRDM11	320.421	-0.130947	0.10382	-1.26129	0.207204	0.468689
ENSG00000019505.8	SYT13	19.8365	0.217424	0.275581	0.788966	0.430132	0.694967
ENSG00000019549.12	SNAI2	389.981	0.397919	0.106915	3.72183	0.000197782	0.00208046
ENSG00000019582.15	CD74	5.67141	0.115249	0.520149	0.221569	0.82465	0.931462
ENSG00000019991.17	HGF	2.87399	-0.586011	0.638414	-0.917916	0.358663	NA
ENSG00000019995.6	ZRANB1	2763.7	0.136294	0.0658828	2.06873	0.0385711	0.154991
ENSG00000020129.16	NCDN	2783.18	-0.00315462	0.0381623	-0.0826631	0.934119	0.975868
ENSG00000020181.17	ADGRA2	501.683	-0.0819549	0.0972393	-0.842817	0.399331	0.669688
ENSG00000020219.9	CCT8L1P	0.541646	-0.0211756	1.35128	-0.0156708	0.987497	NA
ENSG00000020256.20	ZFP64	1338.66	-0.114068	0.0394799	-2.88927	0.00386134	0.026165
ENSG00000020426.11	MNAT1	1503.16	0.0383442	0.0465263	0.824141	0.409859	0.678291
ENSG00000020577.13	SAMD4A	287.121	-0.0994157	0.0990627	-1.00356	0.315589	0.592352
ENSG00000020633.18	RUNX3	382.024	-0.115821	0.151629	-0.763845	0.444959	0.707329
ENSG00000020922.12	MRE11	2650.08	0.154896	0.0847357	1.82799	0.0675507	0.230315
ENSG00000021300.14	PLEKHB1	356.109	-0.59057	0.13131	-4.49751	6.87528e-06	0.000101292
ENSG00000021355.13	SERPINB1	591.229	0.0130465	0.0940719	0.138686	0.889698	0.958442
ENSG00000021461.16	CYP3A43	0.685071	-1.06003	1.17533	-0.9019	0.36711	NA
ENSG00000021488.13	SLC7A9	13.0855	0.545916	0.289798	1.88378	0.0595941	0.211524
ENSG00000021574.12	SPAST	1514.69	-0.100736	0.0515501	-1.95413	0.0506862	0.188789
ENSG00000021645.18	NRXN3	261.79	-0.474203	0.0801875	-5.91368	3.34539e-09	8.2145e-08
ENSG00000021762.20	OSBPL5	224.286	-0.230474	0.103207	-2.23312	0.0255413	0.115174
ENSG00000021776.11	AQR	2497.34	0.00580527	0.0669489	0.0867119	0.930901	0.974433
ENSG00000021826.15	CPS1	1354.32	0.016913	0.053261	0.317548	0.750828	0.898242
ENSG00000021852.13	C8B	0.0845332	-0.472281	3.04143	-0.155282	0.876599	NA
ENSG00000022267.17	FHL1	6441.12	-0.0141477	0.0567657	-0.24923	0.803183	0.922213
ENSG00000022277.12	RTF2	4560.53	0.0720727	0.0630221	1.14361	0.252785	0.524695
ENSG00000022355.17	GABRA1	0.508509	-0.290415	1.87834	-0.154613	0.877127	NA
ENSG00000022556.16	NLRP2	0.934825	0.0472666	1.08491	0.0435674	0.965249	NA
ENSG00000022567.9	SLC45A4	601.582	0.00827004	0.0634774	0.130283	0.896342	0.961011
ENSG00000022840.16	RNF10	8084.21	0.0830668	0.0439006	1.89216	0.0584703	0.208652
ENSG00000022976.15	ZNF839	392.048	-0.0186728	0.0597327	-0.312607	0.75458	0.899726
ENSG00000023041.11	ZDHHC6	1614.41	-0.102616	0.0714761	-1.43567	0.151096	0.388408
ENSG00000023171.18	GRAMD1B	323.629	-0.0281212	0.0945922	-0.297289	0.766246	0.904502
ENSG00000023191.17	RNH1	2584.82	-0.156085	0.0409011	-3.81616	0.000135545	0.00149131
ENSG00000023228.14	NDUFS1	4851.87	-0.0241249	0.0785091	-0.307287	0.758625	0.901304
ENSG00000023287.13	RB1CC1	5955.3	-0.03328	0.0758115	-0.438983	0.660674	0.851547
ENSG00000023318.8	ERP44	3526.39	0.112978	0.0514639	2.19528	0.0281437	0.123484
ENSG00000023330.15	ALAS1	4740.31	-0.253912	0.0448267	-5.66429	1.47632e-08	3.30255e-07
ENSG00000023445.14	BIRC3	20.6845	-0.203041	0.339463	-0.598125	0.549757	0.783799
ENSG00000023516.9	AKAP11	2684.37	0.112752	0.0308133	3.65919	0.000253018	0.00257497
ENSG00000023572.9	GLRX2	800.67	0.0798386	0.067877	1.17622	0.239505	0.509739
ENSG00000023608.5	SNAPC1	926.298	-0.0226495	0.0883286	-0.256423	0.797624	0.919807
ENSG00000023697.13	DERA	974.839	0.22668	0.0498957	4.54308	5.5438e-06	8.31041e-05
ENSG00000023734.11	STRAP	9552.31	0.158345	0.0466545	3.39398	0.000688841	0.00611014
ENSG00000023839.11	ABCC2	57.2073	-0.0210875	0.236618	-0.0891205	0.928986	0.973646
ENSG00000023892.11	DEF6	148.309	-0.329235	0.0760569	-4.3288	1.49924e-05	0.000206069
ENSG00000023902.14	PLEKHO1	1128.66	0.0840426	0.0956181	0.878941	0.379433	0.651493
ENSG00000023909.10	GCLM	2547.21	-0.0430987	0.0687084	-0.627271	0.530482	0.769122
ENSG00000024048.10	UBR2	2615.13	0.0994723	0.0695503	1.43022	0.152654	0.390906
ENSG00000024422.12	EHD2	247.623	0.139096	0.0925108	1.50357	0.132692	0.357702
ENSG00000024526.17	DEPDC1	7210.94	0.0234436	0.0909902	0.25765	0.796677	0.919403
ENSG00000024862.17	CCDC28A	1593.41	0.166354	0.103427	1.60843	0.107742	0.313574
ENSG00000025039.14	RRAGD	1205.91	-0.095036	0.0857723	-1.108	0.267861	0.541638
ENSG00000025156.12	HSF2	2840.48	-0.0969748	0.034058	-2.84734	0.00440857	0.0292324
ENSG00000025293.17	PHF20	2301.39	0.114612	0.0453025	2.52992	0.0114087	0.0618769
ENSG00000025423.11	HSD17B6	219.573	0.0881492	0.124782	0.706428	0.479922	0.732942
ENSG00000025434.19	NR1H3	284.211	0.0243742	0.0672302	0.362549	0.716942	0.881132
ENSG00000025708.14	TYMP	40.4321	-0.00464961	0.21322	-0.0218067	0.982602	0.993835
ENSG00000025770.19	NCAPH2	3245.45	0.0641789	0.0423314	1.5161	0.129493	0.352003
ENSG00000025772.8	TOMM34	2934.44	-0.202605	0.0621243	-3.26129	0.00110907	0.00918034
ENSG00000025796.14	SEC63	5419.96	0.0889094	0.0507284	1.75266	0.0796611	0.257014
ENSG00000025800.14	KPNA6	6366.61	0.0553294	0.0340135	1.62669	0.103803	0.305861
ENSG00000026025.16	VIM	24103.4	-0.0014224	0.0553157	-0.0257143	0.979485	0.992965
ENSG00000026036.22	RTEL1-TNFRSF6B	170.364	-0.224668	0.135538	-1.65761	0.0973965	0.293416
ENSG00000026103.22	FAS	540.648	-0.0443384	0.0976512	-0.454049	0.649794	0.846046
ENSG00000026297.15	RNASET2	659.399	-0.12713	0.0727144	-1.74834	0.0804044	0.258808
ENSG00000026508.18	CD44	14.23	-0.636569	0.332204	-1.9162	0.0553401	0.200462
ENSG00000026559.14	KCNG1	433.8	0.0106184	0.0668572	0.158821	0.87381	0.952063
ENSG00000026652.14	AGPAT4	576.627	-0.019432	0.111167	-0.174799	0.861238	0.948124
ENSG00000026751.17	SLAMF7	6.74915	0.556382	0.381231	1.45943	0.144446	0.377488
ENSG00000026950.17	BTN3A1	222.303	-0.108027	0.0936292	-1.15377	0.248593	0.519787
ENSG00000027001.10	MIPEP	654.141	0.100304	0.060543	1.65675	0.0975708	0.293506
ENSG00000027075.15	PRKCH	369.316	-0.00491671	0.0778757	-0.0631354	0.949659	0.981153
ENSG00000027644.5	INSRR	0.919763	-0.534483	1.0462	-0.510881	0.609435	NA
ENSG00000027697.14	IFNGR1	2318.47	0.0634935	0.0461075	1.37708	0.168489	0.415288
ENSG00000027847.14	B4GALT7	835.239	0.163928	0.0529823	3.09402	0.00197461	0.0148179
ENSG00000027869.11	SH2D2A	152.418	0.102223	0.084482	1.21	0.226278	0.493256
ENSG00000028116.17	VRK2	749.411	0.0469626	0.0613127	0.765953	0.443704	0.706286
ENSG00000028137.19	TNFRSF1B	6.57713	-1.31889	0.392179	-3.36299	0.000771045	0.00673789
ENSG00000028203.18	VEZT	2657	0.026819	0.026825	0.999776	0.317419	0.593838
ENSG00000028277.21	POU2F2	77.6479	0.014545	0.234175	0.0621115	0.950474	0.981494
ENSG00000028310.18	BRD9	1031.94	-0.0996248	0.0757964	-1.31437	0.188721	0.444639
ENSG00000028528.15	SNX1	2202.18	-0.0554614	0.0508383	-1.09094	0.275301	0.549161
ENSG00000028839.10	TBPL1	1652.68	0.199111	0.034664	5.74402	9.24552e-09	2.12884e-07
ENSG00000029153.14	ARNTL2	749.926	-0.605814	0.0629324	-9.62642	6.18496e-22	3.91396e-20
ENSG00000029363.16	BCLAF1	18361.4	-0.115	0.0576129	-1.99608	0.0459257	0.176066
ENSG00000029364.12	SLC39A9	4056.4	0.108054	0.0705952	1.53062	0.125863	0.345794
ENSG00000029534.20	ANK1	351.448	-0.0646052	0.157204	-0.410965	0.681098	0.861272
ENSG00000029559.7	IBSP	0.355072	-0.87506	1.49801	-0.584149	0.55912	NA
ENSG00000029639.11	TFB1M	537.8	0.268312	0.100065	2.68138	0.00733189	0.0438518
ENSG00000029725.17	RABEP1	5978.39	-0.0147063	0.038319	-0.383786	0.701137	0.871764
ENSG00000029993.15	HMGB3	5779.02	0.0448416	0.0319449	1.40372	0.160403	0.402138
ENSG00000030066.13	NUP160	5960.56	-0.0243117	0.0368887	-0.659055	0.509861	0.755693
ENSG00000030110.13	BAK1	2585.83	0.0177094	0.0695946	0.254466	0.799136	0.920697
ENSG00000030304.13	MUSK	2.45883	-1.19553	1.10683	-1.08014	0.28008	NA
ENSG00000030419.16	IKZF2	196.207	-0.00916071	0.133521	-0.0686087	0.945301	0.980099
ENSG00000030582.18	GRN	8517.38	0.195691	0.0348189	5.62026	1.90672e-08	4.2402e-07
ENSG00000031003.10	FAM13B	2740.41	-0.241034	0.0380166	-6.34023	2.2942e-10	6.48635e-09
ENSG00000031081.10	ARHGAP31	214.309	-0.208891	0.120688	-1.73084	0.0834801	0.265073
ENSG00000031691.7	CENPQ	952	0.131042	0.083685	1.5659	0.117372	0.330999
ENSG00000031698.13	SARS	9738.49	-0.271503	0.0366979	-7.39832	1.37922e-13	5.13003e-12
ENSG00000031823.14	RANBP3	3337.42	-0.140523	0.0642946	-2.18561	0.0288444	0.125784
ENSG00000032219.18	ARID4A	1300.41	-0.0202462	0.0905503	-0.22359	0.823076	0.930892
ENSG00000032389.12	EIPR1	1069.89	0.0468801	0.0664148	0.705868	0.48027	0.733124
ENSG00000032444.16	PNPLA6	1100.99	0.0181441	0.0578608	0.313582	0.753838	0.899622
ENSG00000032742.17	IFT88	332.204	0.0268507	0.0706221	0.380203	0.703795	0.873544
ENSG00000033011.12	ALG1	902.152	-0.340948	0.0555272	-6.1402	8.24167e-10	2.18596e-08
ENSG00000033030.13	ZCCHC8	1562.08	0.0155386	0.0433804	0.358194	0.720198	0.882717
ENSG00000033050.9	ABCF2	6894.23	0.152063	0.0599492	2.53653	0.0111959	0.0609827
ENSG00000033100.16	CHPF2	2454.25	-0.0156993	0.0366576	-0.42827	0.668455	0.855994
ENSG00000033122.19	LRRC7	1.63733	0.312025	0.712932	0.437664	0.66163	NA
ENSG00000033170.16	FUT8	695.889	-0.375379	0.0522458	-7.18487	6.72688e-13	2.3845e-11
ENSG00000033178.13	UBA6	3539.82	-0.00713121	0.0886506	-0.0804418	0.935886	0.976482
ENSG00000033327.13	GAB2	519.158	0.0395551	0.0786819	0.502722	0.61516	0.825495
ENSG00000033627.16	ATP6V0A1	6237.71	0.0747086	0.0557913	1.33907	0.180547	0.433617
ENSG00000033800.13	PIAS1	1798.36	-0.184323	0.0555095	-3.32056	0.000898367	0.00767274
ENSG00000033867.16	SLC4A7	1148.73	0.0602718	0.0660511	0.912502	0.361504	0.634753
ENSG00000034053.14	APBA2	703.098	-0.0469729	0.0556938	-0.843413	0.398998	0.6696
ENSG00000034152.18	MAP2K3	1711.72	3.27269e-05	0.0415134	0.000788346	0.999371	0.999742
ENSG00000034239.11	EFCAB1	2.77316	-0.277714	0.724414	-0.383363	0.701451	NA
ENSG00000034510.6	TMSB10	6566.03	0.0497982	0.0605525	0.822397	0.410851	0.679157
ENSG00000034533.11	ASTE1	448.64	0.311528	0.0642042	4.85214	1.22134e-06	2.0546e-05
ENSG00000034677.13	RNF19A	894.715	-0.034189	0.0674065	-0.507206	0.61201	0.823335
ENSG00000034693.15	PEX3	1125.37	0.141154	0.089581	1.57571	0.115093	0.32697
ENSG00000034713.8	GABARAPL2	3362.67	0.0647218	0.0536789	1.20572	0.227925	0.495528
ENSG00000034971.17	MYOC	0.178001	0.427938	2.61182	0.163847	0.869852	NA
ENSG00000035115.21	SH3YL1	215.618	-0.458185	0.0761109	-6.01997	1.74448e-09	4.4684e-08
ENSG00000035141.8	FAM136A	3861.52	-0.0207264	0.0457899	-0.452642	0.650807	0.846379
ENSG00000035403.17	VCL	5909.61	-0.00775725	0.0409145	-0.189597	0.849625	0.943204
ENSG00000035499.13	DEPDC1B	998.909	0.00567956	0.0534729	0.106214	0.915413	0.968191
ENSG00000035664.11	DAPK2	30.4419	-0.122398	0.231503	-0.528709	0.597007	0.814339
ENSG00000035681.9	NSMAF	650.91	0.0138597	0.0861837	0.160816	0.872238	0.951739
ENSG00000035687.10	ADSS	2661.21	-0.00816557	0.0385304	-0.211925	0.832165	0.934996
ENSG00000035720.8	STAP1	4.94639	-0.563848	0.42426	-1.32902	0.183843	0.437911
ENSG00000035862.12	TIMP2	1668.1	-0.126744	0.0518622	-2.44386	0.0145312	0.0746674
ENSG00000035928.16	RFC1	3892.56	0.0968164	0.0569151	1.70107	0.0889301	0.276284
ENSG00000036054.13	TBC1D23	2279.32	0.0825147	0.0543983	1.51686	0.129302	0.3517
ENSG00000036257.13	CUL3	5648.55	0.111174	0.105762	1.05117	0.29318	0.568922
ENSG00000036448.10	MYOM2	145.021	-0.18107	0.158016	-1.14589	0.251839	0.523689
ENSG00000036473.8	OTC	0.616804	-0.616733	1.52961	-0.403196	0.686804	NA
ENSG00000036530.8	CYP46A1	17.4852	0.0135278	0.259219	0.0521868	0.95838	0.984184
ENSG00000036549.13	AC118549.1	5096.72	0.111018	0.0562574	1.9734	0.0484505	0.182736
ENSG00000036565.15	SLC18A1	0.036102	0.289611	3.04143	0.095222	0.924138	NA
ENSG00000036672.16	USP2	564.735	-0.104675	0.0544077	-1.9239	0.0543666	0.197962
ENSG00000036828.16	CASR	0.149632	-0.143056	2.72856	-0.0524292	0.958187	NA
ENSG00000037042.9	TUBG2	287.292	-0.859823	0.141598	-6.07228	1.26109e-09	3.28929e-08
ENSG00000037241.7	RPL26L1	2344.4	0.176565	0.0572018	3.0867	0.00202395	0.0151339
ENSG00000037280.16	FLT4	1430.4	-0.156819	0.0586629	-2.67322	0.00751277	0.0448199
ENSG00000037474.15	NSUN2	6250.5	-0.0149361	0.0238339	-0.626676	0.530872	0.769312
ENSG00000037637.11	FBXO42	1384.22	-0.134774	0.0605601	-2.22546	0.0260505	0.116661
ENSG00000037749.12	MFAP3	1398.51	0.0269036	0.0558062	0.48209	0.629742	0.834508
ENSG00000037757.14	MRI1	1718.2	-0.461319	0.0647273	-7.12711	1.02498e-12	3.60618e-11
ENSG00000037897.17	METTL1	379.939	0.00273854	0.077418	0.0353734	0.971782	0.989597
ENSG00000037965.6	HOXC8	239.049	0.0208451	0.0728714	0.286054	0.774837	0.908488
ENSG00000038002.9	AGA	523.642	0.419098	0.122101	3.43239	0.000598279	0.00542267
ENSG00000038210.13	PI4K2B	1060	-0.160669	0.0479639	-3.34979	0.00080872	0.00701833
ENSG00000038219.13	BOD1L1	2708.77	-0.0632429	0.0554919	-1.13968	0.254421	0.526659
ENSG00000038274.17	MAT2B	2799.46	0.0641664	0.0348671	1.84031	0.0657224	0.226208
ENSG00000038295.8	TLL1	171.259	0.25295	0.233472	1.08343	0.278619	0.552712
ENSG00000038358.15	EDC4	5413.69	-0.0594463	0.0510628	-1.16418	0.244351	0.515376
ENSG00000038382.20	TRIO	2470.32	-0.137115	0.0754895	-1.81634	0.0693183	0.234434
ENSG00000038427.16	VCAN	1974.79	-0.332733	0.0941706	-3.5333	0.000410403	0.00392719
ENSG00000038532.16	CLEC16A	1904.43	0.117427	0.0267897	4.38329	1.16901e-05	0.000164393
ENSG00000038945.15	MSR1	0.0569075	-0.335206	3.04143	-0.110213	0.91224	NA
ENSG00000039068.19	CDH1	201.501	-0.251865	0.151228	-1.66547	0.0958197	0.290276
ENSG00000039123.16	MTREX	5538.16	0.0900063	0.0662321	1.35895	0.174162	0.423825
ENSG00000039139.9	DNAH5	6.37088	-0.500058	0.59425	-0.841496	0.40007	0.670327
ENSG00000039319.17	ZFYVE16	1664.68	-0.512433	0.103834	-4.93511	8.01038e-07	1.39225e-05
ENSG00000039523.20	RIPOR1	959.893	-0.161372	0.0737879	-2.18697	0.0287448	0.125421
ENSG00000039537.13	C6	0	NA	NA	NA	NA	NA
ENSG00000039560.14	RAI14	2693.47	0.0308641	0.0466933	0.660996	0.508615	0.754659
ENSG00000039600.11	SOX30	45.223	-0.0949488	0.246139	-0.385754	0.699679	0.871289
ENSG00000039650.12	PNKP	653.413	0.303681	0.133626	2.27262	0.0230494	0.106379
ENSG00000039987.6	BEST2	24.8171	0.187289	0.253802	0.737936	0.460553	0.719131
ENSG00000040199.18	PHLPP2	1363.12	-0.0269856	0.0384437	-0.701951	0.48271	0.734997
ENSG00000040275.17	SPDL1	3410.59	-0.0403043	0.0459125	-0.877852	0.380024	0.652152
ENSG00000040341.18	STAU2	1767.07	0.067575	0.050957	1.32612	0.184801	0.439024
ENSG00000040487.13	PQLC2	1165.87	0.0259807	0.0643069	0.404011	0.686205	0.864252
ENSG00000040531.14	CTNS	1491.02	0.104539	0.0622212	1.68011	0.0929358	0.285019
ENSG00000040608.14	RTN4R	254.252	0.0772996	0.0895455	0.863244	0.388004	0.659008
ENSG00000040633.13	PHF23	2880.25	0.0829714	0.0319935	2.59338	0.00950372	0.0538757
ENSG00000040731.10	CDH10	52.4904	0.0261387	0.149726	0.174577	0.861412	0.948124
ENSG00000040933.15	INPP4A	1368.56	-0.221163	0.057232	-3.86432	0.000111397	0.00125044
ENSG00000041353.10	RAB27B	9.72617	0.800847	0.612518	1.30747	0.191054	0.44801
ENSG00000041357.16	PSMA4	8261.05	-0.292225	0.0290763	-10.0503	9.16243e-24	6.12713e-22
ENSG00000041515.16	MYO16	0.412211	0.622551	1.4733	0.422555	0.67262	NA
ENSG00000041802.11	LSG1	2280.37	0.0813583	0.0583417	1.39451	0.163163	0.406677
ENSG00000041880.14	PARP3	236.269	-0.372332	0.105379	-3.53326	0.000410462	0.00392719
ENSG00000041982.16	TNC	92.0322	-0.27286	0.236302	-1.15471	0.248209	0.519422
ENSG00000041988.15	THAP3	961.15	0.0281156	0.0392163	0.716936	0.473413	0.728727
ENSG00000042062.12	RIPOR3	0.314189	-0.0730971	1.5395	-0.047481	0.96213	NA
ENSG00000042088.13	TDP1	1023.27	-0.0361956	0.0502008	-0.721016	0.4709	0.726987
ENSG00000042286.15	AIFM2	332.465	-0.0980196	0.0758254	-1.2927	0.196114	0.455459
ENSG00000042304.11	C2orf83	0.256749	0.335295	2.46083	0.136253	0.891621	NA
ENSG00000042317.17	SPATA7	233.504	0.247002	0.1001	2.46756	0.0136038	0.0711231
ENSG00000042429.12	MED17	1458.26	0.0911971	0.0473496	1.92604	0.0540994	0.197396
ENSG00000042445.14	RETSAT	906.01	-0.137882	0.149303	-0.923506	0.355744	0.629385
ENSG00000042493.16	CAPG	135.618	0.331811	0.130691	2.5389	0.0111202	0.0606783
ENSG00000042753.11	AP2S1	4198.58	0.183266	0.032265	5.68003	1.3467e-08	3.03055e-07
ENSG00000042781.13	USH2A	2.35689	1.07847	0.836214	1.28971	0.197152	NA
ENSG00000042813.8	ZPBP	0	NA	NA	NA	NA	NA
ENSG00000042832.12	TG	4.94261	0.115039	0.551286	0.208674	0.834703	0.935951
ENSG00000042980.12	ADAM28	0	NA	NA	NA	NA	NA
ENSG00000043039.6	BARX2	163.987	-0.237413	0.0888991	-2.67059	0.0075719	0.0450236
ENSG00000043093.14	DCUN1D1	1043.03	-0.656076	0.0713629	-9.19352	3.802e-20	2.14665e-18
ENSG00000043143.20	JADE2	243.666	-0.177214	0.140613	-1.2603	0.207562	0.469216
ENSG00000043355.12	ZIC2	3433.33	0.338381	0.0351106	9.63758	5.54794e-22	3.54654e-20
ENSG00000043462.12	LCP2	0.716866	0.227787	1.16476	0.195566	0.84495	NA
ENSG00000043514.16	TRIT1	813.349	-0.704832	0.140751	-5.00764	5.51027e-07	9.86826e-06
ENSG00000043591.5	ADRB1	21.7325	-0.017496	0.229058	-0.0763824	0.939115	0.977633
ENSG00000044012.4	GUCA2B	0.054082	-0.298975	3.04143	-0.0983008	0.921693	NA
ENSG00000044090.8	CUL7	688.855	-0.064102	0.0897398	-0.71431	0.475036	0.729438
ENSG00000044115.21	CTNNA1	8878.44	0.10508	0.0353274	2.97447	0.00293499	0.0208479
ENSG00000044446.11	PHKA2	877.96	-0.0980429	0.0887373	-1.10487	0.269217	0.542718
ENSG00000044459.15	CNTLN	445.931	-0.956834	0.0911223	-10.5005	8.58794e-26	6.47806e-24
ENSG00000044524.11	EPHA3	402.407	-0.0437888	0.0884367	-0.495143	0.620499	0.828592
ENSG00000044574.8	HSPA5	31644.4	0.00641995	0.0582725	0.110171	0.912274	0.967219
ENSG00000046604.13	DSG2	10093.8	-0.0559838	0.018262	-3.0656	0.00217237	0.0160667
ENSG00000046647.13	GEMIN8	257.944	0.0991775	0.0733853	1.35146	0.176547	0.427769
ENSG00000046651.15	OFD1	1042.77	0.11337	0.0810185	1.39932	0.161718	0.404817
ENSG00000046653.15	GPM6B	637.053	-0.0206325	0.0662198	-0.311575	0.755363	0.900192
ENSG00000046774.10	MAGEC2	13.7704	0.416215	0.255851	1.62679	0.103782	0.305861
ENSG00000046889.19	PREX2	123.236	0.0681154	0.195679	0.348097	0.727767	0.886521
ENSG00000047056.15	WDR37	879.938	0.0116025	0.0429497	0.270141	0.787052	0.914493
ENSG00000047188.16	YTHDC2	2374.04	0.0102391	0.0709324	0.144351	0.885223	0.956916
ENSG00000047230.15	CTPS2	1347.55	-0.0196584	0.0455542	-0.431538	0.666077	0.854478
ENSG00000047249.18	ATP6V1H	2312.06	0.0693513	0.047248	1.46781	0.142155	0.373401
ENSG00000047315.16	POLR2B	9332.26	-0.0135854	0.038296	-0.354747	0.722779	0.883985
ENSG00000047346.12	FAM214A	988.111	0.0175826	0.0769627	0.228456	0.819292	0.929335
ENSG00000047365.12	ARAP2	348.366	-0.145618	0.115194	-1.26411	0.206189	0.467514
ENSG00000047410.14	TPR	13238	-0.0772063	0.0341579	-2.26027	0.0238043	0.109222
ENSG00000047457.14	CP	0.871696	-0.960274	1.46995	-0.653271	0.513582	NA
ENSG00000047578.13	KIAA0556	1018.15	-0.0121246	0.0748482	-0.16199	0.871314	0.951404
ENSG00000047579.19	DTNBP1	847.29	-0.260922	0.0634662	-4.1112	3.93608e-05	0.000496499
ENSG00000047597.7	XK	292.068	0.379902	0.0644247	5.89683	3.70553e-09	9.03996e-08
ENSG00000047617.15	ANO2	8.32738	0.088833	0.517801	0.171558	0.863785	0.948838
ENSG00000047621.12	C12orf4	1722.66	0.03259	0.159556	0.204254	0.838155	0.937537
ENSG00000047634.15	SCML1	3593.37	0.0405041	0.0706902	0.57298	0.566658	0.795029
ENSG00000047644.18	WWC3	9.68006	0.867849	0.511432	1.6969	0.0897153	0.27752
ENSG00000047648.22	ARHGAP6	2.67879	0.425235	0.66126	0.643067	0.52018	NA
ENSG00000047662.4	FAM184B	24.5146	-0.0886655	0.23289	-0.380718	0.703413	0.873269
ENSG00000047849.21	MAP4	10229	-0.0747317	0.024937	-2.99682	0.00272815	0.0196665
ENSG00000047932.14	GOPC	3078.02	-0.255235	0.071057	-3.59198	0.000328178	0.00322837
ENSG00000047936.10	ROS1	6.86573	-1.37736	0.676631	-2.03562	0.0417884	0.164629
ENSG00000048028.11	USP28	2247.62	-0.0957052	0.0373382	-2.5632	0.0103713	0.0575072
ENSG00000048052.21	HDAC9	99.7141	0.51868	0.14246	3.64088	0.000271707	0.00274737
ENSG00000048140.18	TSPAN17	1480.1	0.0577433	0.0610948	0.945142	0.344586	0.620178
ENSG00000048162.20	NOP16	1570.31	0.00652832	0.0749985	0.087046	0.930635	0.97438
ENSG00000048342.16	CC2D2A	375.923	-0.0312402	0.122677	-0.254654	0.798991	0.92065
ENSG00000048392.11	RRM2B	2977.98	0.122193	0.0649183	1.88226	0.0598012	0.212099
ENSG00000048405.10	ZNF800	809.753	-0.281847	0.0674581	-4.1781	2.93957e-05	0.000382571
ENSG00000048462.11	TNFRSF17	0.0537298	0.350655	3.04143	0.115293	0.908213	NA
ENSG00000048471.14	SNX29	1063.51	0.105402	0.0602401	1.7497	0.0801698	0.258258
ENSG00000048540.15	LMO3	2.35917	0.537212	0.815195	0.658998	0.509897	NA
ENSG00000048544.6	MRPS10	2130.04	0.0768897	0.0481205	1.59786	0.110074	0.318079
ENSG00000048545.13	GUCA1A	0.516349	1.46004	1.89917	0.768776	0.442026	NA
ENSG00000048649.13	RSF1	3566.98	0.0692016	0.0646694	1.07008	0.284582	0.559376
ENSG00000048707.15	VPS13D	1754.37	0.0697646	0.0729958	0.955734	0.339206	0.615024
ENSG00000048740.18	CELF2	877.661	0.0288828	0.0734579	0.393188	0.694181	0.868849
ENSG00000048828.17	FAM120A	5427.61	0.0198871	0.0641294	0.310109	0.756478	0.900537
ENSG00000048991.16	R3HDM1	2668.66	0.0682763	0.0589086	1.15902	0.246448	0.517828
ENSG00000049089.15	COL9A2	56.0324	-0.078887	0.196864	-0.400718	0.688628	0.865323
ENSG00000049130.15	KITLG	1489.17	0.0918931	0.0337558	2.72229	0.00648309	0.0397329
ENSG00000049167.14	ERCC8	595.355	0.0353708	0.0584678	0.604961	0.545205	0.780636
ENSG00000049192.15	ADAMTS6	24.0846	-0.524089	0.301937	-1.73576	0.0826069	0.263231
ENSG00000049239.12	H6PD	580.86	0.175662	0.0778355	2.25683	0.0240186	0.109949
ENSG00000049245.13	VAMP3	4120.43	0.0930356	0.0233722	3.98061	6.87377e-05	0.000813209
ENSG00000049246.14	PER3	202.331	0.0884686	0.130269	0.679125	0.497059	0.746172
ENSG00000049247.13	UTS2	3.17718	0.0458854	0.679713	0.067507	0.946178	NA
ENSG00000049249.8	TNFRSF9	35.3299	-0.198719	0.423992	-0.468686	0.639294	0.840564
ENSG00000049283.18	EPN3	6.56155	-0.324188	0.440903	-0.735281	0.462168	0.720235
ENSG00000049323.16	LTBP1	854.099	-0.163301	0.0635605	-2.56921	0.0101929	0.0568189
ENSG00000049449.9	RCN1	6445.82	0.00634224	0.0306302	0.207058	0.835964	0.936809
ENSG00000049540.17	ELN	0.807611	0.357079	1.28734	0.277377	0.781491	NA
ENSG00000049541.11	RFC2	3877.13	-0.0399274	0.0766289	-0.52105	0.602332	0.817355
ENSG00000049618.23	ARID1B	3085.03	-0.0936132	0.060504	-1.54722	0.121809	0.338309
ENSG00000049656.14	CLPTM1L	5372.63	0.073671	0.0326051	2.2595	0.0238526	0.109416
ENSG00000049759.18	NEDD4L	966.341	-0.0230365	0.0991994	-0.232225	0.816364	0.927988
ENSG00000049768.15	FOXP3	47.2501	0.215832	0.29391	0.734345	0.462738	0.720648
ENSG00000049769.13	PPP1R3F	238.665	-0.0236654	0.0863281	-0.274134	0.783982	0.913211
ENSG00000049860.14	HEXB	2466.8	0.189749	0.0647738	2.92942	0.00339597	0.0234928
ENSG00000049883.15	PTCD2	719.013	0.0246781	0.0786729	0.31368	0.753764	0.899622
ENSG00000050030.15	NEXMIF	78.5674	0.0390309	0.138255	0.282311	0.777705	0.909853
ENSG00000050130.18	JKAMP	978.337	0.0173534	0.0442044	0.392571	0.694636	0.86897
ENSG00000050165.17	DKK3	64.6131	-0.273537	0.176158	-1.5528	0.120471	0.336421
ENSG00000050327.15	ARHGEF5	1.0995	3.24736	1.15791	2.80449	0.00503959	NA
ENSG00000050344.9	NFE2L3	489.616	-0.200364	0.0967134	-2.07173	0.0382906	0.154324
ENSG00000050393.11	MCUR1	2621.46	0.233791	0.0610847	3.82733	0.00012954	0.00143109
ENSG00000050405.13	LIMA1	1355.9	-0.0244815	0.0537288	-0.455649	0.648642	0.845225
ENSG00000050426.16	LETMD1	1474.11	0.0223661	0.0549374	0.407119	0.683921	0.862759
ENSG00000050438.17	SLC4A8	202.125	0.06128	0.201984	0.303391	0.761592	0.902036
ENSG00000050555.18	LAMC3	186.138	-0.117584	0.158038	-0.744021	0.456864	0.716969
ENSG00000050628.20	PTGER3	13.2949	0.119687	0.263934	0.453474	0.650208	0.846143
ENSG00000050730.16	TNIP3	3.46235	-0.118867	0.486108	-0.244527	0.806823	NA
ENSG00000050748.17	MAPK9	2917.05	0.15266	0.0866327	1.76215	0.0780432	0.25392
ENSG00000050767.17	COL23A1	14.6912	-0.332585	0.239746	-1.38724	0.165369	0.410559
ENSG00000050820.17	BCAR1	2672.27	-0.0714361	0.0623923	-1.14495	0.25223	0.524025
ENSG00000051009.10	FAM160A2	899.859	-0.0167659	0.0561592	-0.298543	0.765289	0.903796
ENSG00000051108.15	HERPUD1	3761.38	0.03101	0.126072	0.245971	0.805705	0.923104
ENSG00000051128.19	HOMER3	257.294	-0.250486	0.0812362	-3.08343	0.00204627	0.0152645
ENSG00000051180.17	RAD51	52438.2	-0.098201	1.3655	-0.071916	0.942669	0.979164
ENSG00000051341.14	POLQ	1669.39	-0.0122114	0.0648017	-0.188442	0.85053	0.943433
ENSG00000051382.8	PIK3CB	1055.66	-0.109726	0.0630359	-1.74068	0.0817393	0.261616
ENSG00000051523.11	CYBA	1233.39	-0.131536	0.0657744	-1.9998	0.0455214	0.174871
ENSG00000051596.9	THOC3	4502.31	-0.107544	0.0372483	-2.88721	0.00388669	0.026299
ENSG00000051620.11	HEBP2	2715.93	0.0994251	0.0449089	2.21393	0.0268338	0.119039
ENSG00000051825.14	MPHOSPH9	1668.87	-0.311166	0.074067	-4.20114	2.6558e-05	0.000347557
ENSG00000052126.14	PLEKHA5	811.639	0.0757474	0.0790854	0.957793	0.338167	0.614374
ENSG00000052344.16	PRSS8	5.91638	-0.0639165	0.384182	-0.166371	0.867865	0.950001
ENSG00000052723.11	SIKE1	3501.86	-0.557239	0.096686	-5.76339	8.2443e-09	1.91619e-07
ENSG00000052749.13	RRP12	3299.33	-0.0243994	0.0762789	-0.319871	0.749066	0.897284
ENSG00000052795.13	FNIP2	1392.95	-0.00664434	0.0606633	-0.109528	0.912784	0.967444
ENSG00000052802.13	MSMO1	1650.65	0.132425	0.0495693	2.67152	0.00755078	0.045004
ENSG00000052841.15	TTC17	3071.11	0.114334	0.0585603	1.95241	0.0508892	0.189191
ENSG00000052850.7	ALX4	427.404	-0.221083	0.0651929	-3.39122	0.000695833	0.00616079
ENSG00000053108.17	FSTL4	58.4276	0.294253	0.23352	1.26007	0.207642	0.469342
ENSG00000053254.15	FOXN3	2109.42	0.0382826	0.0721095	0.530896	0.595491	0.813516
ENSG00000053328.8	METTL24	9.36318	-0.211463	0.365559	-0.578464	0.562951	0.792544
ENSG00000053371.12	AKR7A2	1172.64	-0.608863	0.0774325	-7.86314	3.74631e-15	1.56995e-13
ENSG00000053372.5	MRTO4	3107.06	0.0450627	0.0563437	0.799782	0.423837	0.690499
ENSG00000053438.10	NNAT	0.507138	-0.407902	1.24495	-0.327646	0.743179	NA
ENSG00000053501.13	USE1	488.017	0.149776	0.08006	1.87079	0.0613737	0.215408
ENSG00000053524.12	MCF2L2	17.5751	-0.405551	0.322927	-1.25586	0.209167	0.471431
ENSG00000053702.15	NRIP2	0.698401	-0.877513	1.15681	-0.758566	0.448112	NA
ENSG00000053747.16	LAMA3	533.704	-0.0662275	0.138115	-0.479511	0.631575	0.835865
ENSG00000053770.12	AP5M1	1950.12	0.164754	0.0528565	3.117	0.00182703	0.0139096
ENSG00000053900.10	ANAPC4	612.233	0.0657899	0.0582713	1.12903	0.258886	0.532049
ENSG00000053918.16	KCNQ1	39.0532	-0.18635	0.181963	-1.02411	0.305783	0.582505
ENSG00000054116.12	TRAPPC3	2333.74	0.104511	0.0473142	2.20887	0.0271837	0.12011
ENSG00000054118.15	THRAP3	9148.3	0.0477693	0.0296068	1.61346	0.106645	0.311511
ENSG00000054148.17	PHPT1	2547.4	0.0782661	0.0724533	1.08023	0.28004	0.55402
ENSG00000054179.12	ENTPD2	11.2784	-0.833411	0.324562	-2.5678	0.0102345	0.0569497
ENSG00000054219.11	LY75	0	NA	NA	NA	NA	NA
ENSG00000054267.22	ARID4B	4577.98	0.00315518	0.0357136	0.0883466	0.929601	0.973912
ENSG00000054277.14	OPN3	76.2325	-0.226538	0.117314	-1.93103	0.0534791	0.195838
ENSG00000054282.16	SDCCAG8	669.076	0.0509086	0.1801	0.282669	0.777431	0.909729
ENSG00000054356.14	PTPRN	1.19002	-0.558115	1.15156	-0.484662	0.627916	NA
ENSG00000054392.13	HHAT	246.562	0.0279292	0.156381	0.178598	0.858254	0.946876
ENSG00000054523.17	KIF1B	5454.32	0.0805505	0.0299001	2.69399	0.00706022	0.0425644
ENSG00000054598.8	FOXC1	8669.89	0.120128	0.0453753	2.64742	0.0081109	0.0474722
ENSG00000054611.14	TBC1D22A	742.613	0.000495912	0.0422422	0.0117397	0.990633	0.996605
ENSG00000054654.16	SYNE2	1483.06	-0.0152898	0.06665	-0.229404	0.818555	0.929165
ENSG00000054690.13	PLEKHH1	622.323	-0.117197	0.070263	-1.66798	0.09532	0.289599
ENSG00000054793.13	ATP9A	1888.87	-0.308045	0.0852381	-3.61394	0.000301578	0.00300273
ENSG00000054796.12	SPO11	0	NA	NA	NA	NA	NA
ENSG00000054803.3	CBLN4	0.117569	0.670972	3.04143	0.220611	0.825396	NA
ENSG00000054938.15	CHRDL2	2.88305	0.197077	0.57096	0.345168	0.729968	NA
ENSG00000054965.10	FAM168A	2655.06	0.0450959	0.0565701	0.797168	0.425353	0.691273
ENSG00000054967.13	RELT	982.157	-0.0195191	0.0432377	-0.451437	0.651675	0.846939
ENSG00000054983.17	GALC	116.831	0.172287	0.144222	1.1946	0.232245	0.500993
ENSG00000055044.11	NOP58	7568.73	0.0847218	0.0812809	1.04233	0.297257	0.573412
ENSG00000055070.17	SZRD1	7946.39	-0.168034	0.0360286	-4.66389	3.1029e-06	4.81205e-05
ENSG00000055118.14	KCNH2	528.517	-0.128983	0.101461	-1.27125	0.203639	0.465312
ENSG00000055130.16	CUL1	5073.78	-0.0660387	0.0490843	-1.34541	0.178492	0.430821
ENSG00000055147.19	FAM114A2	1234.53	0.00391351	0.0719731	0.0543747	0.956637	0.983763
ENSG00000055163.20	CYFIP2	5640.81	0.0848636	0.0819837	1.03513	0.300609	0.576985
ENSG00000055208.19	TAB2	6870.62	0.0395463	0.0488777	0.809088	0.418465	0.68543
ENSG00000055211.14	GINM1	1462.67	0.0414104	0.0643413	0.643606	0.519831	0.762937
ENSG00000055332.18	EIF2AK2	3936.59	0.0157325	0.0529443	0.297153	0.76635	0.904507
ENSG00000055483.19	USP36	3250.97	-0.0331323	0.0377766	-0.87706	0.380454	0.652379
ENSG00000055609.18	KMT2C	5797.21	0.0118592	0.0747464	0.158659	0.873938	0.952092
ENSG00000055732.13	MCOLN3	371.175	-0.152081	0.133931	-1.13552	0.256156	0.528632
ENSG00000055813.6	CCDC85A	5.99791	0.606361	0.408661	1.48378	0.137868	0.36661
ENSG00000055917.15	PUM2	4048.12	-0.109184	0.0290476	-3.7588	0.000170731	0.0018252
ENSG00000055950.16	MRPL43	1846.36	0.295353	0.0438655	6.73314	1.66035e-11	5.21849e-10
ENSG00000055955.16	ITIH4	44.9403	0.20453	0.232173	0.880937	0.378352	0.650253
ENSG00000055957.11	ITIH1	3.64505	0.729475	0.695095	1.04946	0.293966	NA
ENSG00000056050.7	HPF1	1275.41	0.201801	0.0497689	4.05477	5.01842e-05	0.000616932
ENSG00000056097.16	ZFR	10378.2	-0.192958	0.0556095	-3.46986	0.000520722	0.00480655
ENSG00000056277.16	ZNF280C	1064.5	-0.0148842	0.117466	-0.12671	0.89917	0.962073
ENSG00000056291.17	NPFFR2	11.2056	-0.0217692	0.336173	-0.0647558	0.948368	0.98082
ENSG00000056487.16	PHF21B	497.107	-0.247126	0.117281	-2.10713	0.0351059	0.144705
ENSG00000056558.11	TRAF1	32.1537	-0.428159	0.153067	-2.7972	0.0051547	0.0331426
ENSG00000056586.16	RC3H2	4932.27	-0.00651195	0.0354782	-0.183548	0.854368	0.944856
ENSG00000056736.10	IL17RB	286.615	0.0886443	0.0779235	1.13758	0.255295	0.527716
ENSG00000056972.19	TRAF3IP2	286.847	-0.100295	0.120139	-0.834825	0.403816	0.673136
ENSG00000056998.20	GYG2	731.977	-0.218158	0.0579984	-3.76145	0.000168928	0.00181003
ENSG00000057019.16	DCBLD2	2480.18	0.126001	0.0622293	2.02479	0.0428885	0.167648
ENSG00000057149.16	SERPINB3	0	NA	NA	NA	NA	NA
ENSG00000057252.13	SOAT1	2776.56	0.059321	0.0473239	1.25351	0.21002	0.47262
ENSG00000057294.14	PKP2	850.469	-0.282582	0.0523154	-5.40151	6.60828e-08	1.36944e-06
ENSG00000057468.7	MSH4	21.9484	-0.122997	0.246935	-0.498093	0.618418	0.827311
ENSG00000057593.13	F7	0.485883	0.854428	2.24231	0.381047	0.703168	NA
ENSG00000057608.17	GDI2	9670.39	0.145798	0.0401676	3.62974	0.000283709	0.00285039
ENSG00000057657.17	PRDM1	62.0443	0.131233	0.263582	0.497882	0.618567	0.827355
ENSG00000057663.16	ATG5	1598.01	-0.0325049	0.0615012	-0.528525	0.597135	0.814374
ENSG00000057704.13	TMCC3	284.565	-0.0943412	0.0800341	-1.17876	0.238493	0.508537
ENSG00000057757.10	PITHD1	3246.77	0.0199336	0.0668112	0.298357	0.76543	0.903857
ENSG00000057935.13	MTA3	1857.61	0.126425	0.105929	1.19349	0.232679	0.501469
ENSG00000058056.9	USP13	1161.86	0.0314182	0.071268	0.440845	0.659325	0.85083
ENSG00000058063.16	ATP11B	1976.5	-0.0578949	0.0566679	-1.02165	0.306945	0.583682
ENSG00000058085.14	LAMC2	107.211	-0.128949	0.117528	-1.09718	0.272563	0.546579
ENSG00000058091.17	CDK14	649.337	-0.134096	0.121157	-1.10679	0.268383	0.542014
ENSG00000058262.10	SEC61A1	14487.6	0.0584916	0.0438787	1.33303	0.182522	0.436415
ENSG00000058272.19	PPP1R12A	2866.5	-0.0214155	0.0446097	-0.480064	0.631182	0.835534
ENSG00000058335.15	RASGRF1	20.9845	-0.446624	0.285509	-1.56431	0.117746	0.331707
ENSG00000058404.20	CAMK2B	168.098	-0.360622	0.106705	-3.37961	0.00072588	0.00639357
ENSG00000058453.17	CROCC	574.193	0.0606928	0.0731535	0.829663	0.406729	0.675059
ENSG00000058600.16	POLR3E	2939.35	-0.0103966	0.0597161	-0.1741	0.861787	0.948166
ENSG00000058668.14	ATP2B4	1705.17	-0.188324	0.0604549	-3.11511	0.00183877	0.0139821
ENSG00000058673.16	ZC3H11A	7585.12	-0.0516015	0.0346181	-1.4906	0.136068	0.363554
ENSG00000058729.11	RIOK2	1735.9	-0.150751	0.1235	-1.22066	0.222215	0.488434
ENSG00000058799.15	YIPF1	887.252	0.11019	0.041103	2.68083	0.00734406	0.0439107
ENSG00000058804.12	NDC1	4837.49	0.169406	0.0449587	3.76804	0.000164531	0.00177043
ENSG00000058866.15	DGKG	6.31636	-1.31927	0.572443	-2.30464	0.021187	0.0998612
ENSG00000059122.16	FLYWCH1	2176.34	-0.121047	0.0675555	-1.79182	0.073162	0.243117
ENSG00000059145.18	UNKL	1418.08	-0.119438	0.0592634	-2.01538	0.0438645	0.17031
ENSG00000059377.17	TBXAS1	44.1708	0.0403475	0.167033	0.241554	0.809126	0.92435
ENSG00000059378.12	PARP12	3.4382	0.648319	0.648603	0.999562	0.317522	NA
ENSG00000059573.9	ALDH18A1	5827.21	0.111595	0.0371005	3.00791	0.00263054	0.0190502
ENSG00000059588.10	TARBP1	1250.79	-0.830078	0.0705485	-11.7661	5.83825e-32	5.53255e-30
ENSG00000059691.12	GATB	1401.37	0.12885	0.0562355	2.29126	0.0219481	0.102349
ENSG00000059728.11	MXD1	1882.99	0.21936	0.28954	0.757615	0.448681	0.710755
ENSG00000059758.8	CDK17	1121.07	0.112421	0.0302001	3.72252	0.000197245	0.00207918
ENSG00000059769.20	DNAJC25	528.448	-0.0111518	0.042765	-0.260768	0.794271	0.918298
ENSG00000059804.16	SLC2A3	200.662	-0.297717	0.160366	-1.85648	0.0633848	0.220537
ENSG00000059915.17	PSD	52.762	-0.0798358	0.17566	-0.454491	0.649475	0.845843
ENSG00000060069.16	CTDP1	1278.56	0.00925172	0.0409811	0.225756	0.821392	0.930207
ENSG00000060138.13	YBX3	11413.4	0.147438	0.0253716	5.81114	6.20481e-09	1.4608e-07
ENSG00000060140.9	STYK1	57.6168	0.0864259	0.222093	0.389143	0.697171	0.869929
ENSG00000060237.17	WNK1	11590.1	0.000235567	0.0476881	0.00493974	0.996059	0.998654
ENSG00000060303.5	RPS17P5	0.0500924	-0.306681	3.04143	-0.100834	0.919682	NA
ENSG00000060339.14	CCAR1	5182.84	-0.262101	0.0512175	-5.11741	3.09759e-07	5.74945e-06
ENSG00000060491.16	OGFR	2128.44	-0.140951	0.0337864	-4.17181	3.02189e-05	0.000392202
ENSG00000060558.3	GNA15	4.02505	0.48103	0.448462	1.07262	0.283441	NA
ENSG00000060566.14	CREB3L3	6.83504	-0.257679	0.423033	-0.609122	0.542444	0.778507
ENSG00000060642.10	PIGV	211.862	-0.50209	0.0836264	-6.00396	1.9256e-09	4.88733e-08
ENSG00000060656.20	PTPRU	2417	0.0163591	0.0736106	0.222238	0.824128	0.931451
ENSG00000060688.13	SNRNP40	4094.7	-0.0321998	0.0375838	-0.856746	0.391586	0.662051
ENSG00000060709.15	RIMBP2	2.8492	0.686604	0.675156	1.01696	0.309174	NA
ENSG00000060718.22	COL11A1	2.68828	-0.0887365	0.702869	-0.126249	0.899535	NA
ENSG00000060749.15	QSER1	5534.57	0.00850713	0.0525142	0.161997	0.871309	0.951404
ENSG00000060762.19	MPC1	1788.08	0.162512	0.052326	3.10576	0.00189788	0.0143276
ENSG00000060971.18	ACAA1	1160.97	-0.288233	0.0596323	-4.83349	1.34157e-06	2.23098e-05
ENSG00000060982.15	BCAT1	2571	0.0806312	0.0643611	1.25279	0.210281	0.473151
ENSG00000061273.18	HDAC7	869.266	-0.0317293	0.0623477	-0.508909	0.610816	0.823083
ENSG00000061337.15	LZTS1	86.4235	0.349547	0.198653	1.75959	0.0784779	0.25481
ENSG00000061455.11	PRDM6	420.007	0.0305354	0.1562	0.195489	0.84501	0.940796
ENSG00000061492.11	WNT8A	1.03996	-1.37406	1.10592	-1.24246	0.214067	NA
ENSG00000061656.9	SPAG4	32.4952	-0.0097506	0.155827	-0.0625734	0.950106	0.981352
ENSG00000061676.15	NCKAP1	7597.9	0.00328221	0.0382736	0.0857566	0.93166	0.974779
ENSG00000061794.13	MRPS35	2191.98	-0.327286	0.0364682	-8.97455	2.84514e-19	1.53735e-17
ENSG00000061918.13	GUCY1B1	714.019	0.108592	0.0888051	1.22281	0.221401	0.487124
ENSG00000061936.9	SFSWAP	2839.19	0.0108028	0.0417698	0.258627	0.795923	0.918998
ENSG00000061938.18	TNK2	731.519	-0.370388	0.0642731	-5.76272	8.27711e-09	1.91992e-07
ENSG00000061987.16	MON2	1953.41	0.0561031	0.0720514	0.778654	0.436184	0.700067
ENSG00000062038.14	CDH3	87.1389	-0.124051	0.153609	-0.807581	0.419332	0.685842
ENSG00000062096.14	ARSF	0.0558062	0.357064	3.04143	0.1174	0.906543	NA
ENSG00000062194.16	GPBP1	6837.05	0.0582701	0.0811049	0.718453	0.472478	0.728238
ENSG00000062282.15	DGAT2	132.094	-0.238729	0.140427	-1.70001	0.0891285	0.27676
ENSG00000062370.16	ZNF112	181.695	-0.00329495	0.149175	-0.0220878	0.982378	0.993835
ENSG00000062485.19	CS	11559.8	0.0927769	0.0363679	2.55107	0.0107394	0.0590875
ENSG00000062524.16	LTK	73.1861	-0.112977	0.184422	-0.612599	0.540141	0.776371
ENSG00000062582.14	MRPS24	2395.18	0.0979483	0.045378	2.1585	0.0308891	0.131938
ENSG00000062598.18	ELMO2	1763.66	0.0270645	0.0648586	0.417285	0.67647	0.859232
ENSG00000062650.19	WAPL	6159.83	0.0599212	0.0329034	1.82112	0.0685884	0.232926
ENSG00000062716.13	VMP1	3586.74	0.178974	0.0440013	4.06747	4.75265e-05	0.000587707
ENSG00000062725.10	APPBP2	3260.47	0.0146214	0.0711622	0.205465	0.837209	0.937423
ENSG00000062822.13	POLD1	2485.21	-0.617216	0.125719	-4.90949	9.13155e-07	1.56406e-05
ENSG00000063015.19	SEZ6	6.29109	0.0240314	0.534374	0.044971	0.96413	0.98624
ENSG00000063046.17	EIF4B	24742.3	0.0857859	0.0437133	1.96247	0.0497081	0.186065
ENSG00000063127.15	SLC6A16	20.5497	0.234581	0.245515	0.955465	0.339343	0.615024
ENSG00000063169.10	BICRA	951.772	0.112093	0.0878144	1.27647	0.201789	0.462726
ENSG00000063176.15	SPHK2	960.146	-0.0283764	0.0546274	-0.519453	0.603445	0.817981
ENSG00000063177.13	RPL18	33527.3	0.179785	0.035116	5.11976	3.05932e-07	5.684e-06
ENSG00000063180.9	CA11	403.999	0.281399	0.0765359	3.67669	0.000236277	0.00242422
ENSG00000063241.8	ISOC2	944.661	0.125078	0.0468012	2.67254	0.00752797	0.0448964
ENSG00000063244.12	U2AF2	12973.1	0.0567171	0.0306719	1.84915	0.0644356	0.223205
ENSG00000063245.14	EPN1	5558.37	0.0773658	0.0305497	2.53246	0.0113266	0.061502
ENSG00000063322.14	MED29	2730.51	0.0245767	0.0300452	0.817988	0.413364	0.680864
ENSG00000063438.17	AHRR	156.748	0.123897	0.142941	0.866767	0.38607	0.657453
ENSG00000063515.2	GSC2	0.793941	0.907389	1.02359	0.886479	0.37536	NA
ENSG00000063587.14	ZNF275	2595.34	-0.0173206	0.0466792	-0.371055	0.710596	0.877278
ENSG00000063601.17	MTMR1	3647.66	0.0633388	0.037491	1.68944	0.0911352	0.280684
ENSG00000063660.9	GPC1	906.981	-0.0183019	0.0670542	-0.272943	0.784897	0.913436
ENSG00000063761.16	ADCK1	364.956	0.104056	0.0829955	1.25375	0.209933	0.472481
ENSG00000063854.13	HAGH	1271.68	-0.175472	0.0583654	-3.00644	0.00264322	0.0191265
ENSG00000063978.16	RNF4	2730.26	0.0773599	0.0748107	1.03408	0.301101	0.577331
ENSG00000064012.21	CASP8	401.378	0.16093	0.110766	1.45288	0.146258	0.38121
ENSG00000064042.18	LIMCH1	267.623	-0.262709	0.106949	-2.45641	0.0140334	0.0728438
ENSG00000064102.15	INTS13	2282.1	-0.0162386	0.0656468	-0.247363	0.804627	0.923022
ENSG00000064115.11	TM7SF3	2939.04	0.148753	0.08628	1.72408	0.0846941	0.267418
ENSG00000064195.7	DLX3	43.7548	0.187995	0.177307	1.06028	0.289016	0.56421
ENSG00000064199.6	SPA17	903.472	0.171488	0.037667	4.55275	5.29486e-06	7.97528e-05
ENSG00000064201.15	TSPAN32	0.220619	-0.145594	2.46158	-0.0591467	0.952835	NA
ENSG00000064205.10	CCN5	0	NA	NA	NA	NA	NA
ENSG00000064218.5	DMRT3	20.2292	-0.203941	0.204253	-0.998469	0.318052	0.59461
ENSG00000064225.12	ST3GAL6	287.627	0.121437	0.0735536	1.65099	0.0987396	0.295778
ENSG00000064270.12	ATP2C2	1.02301	-2.46072	1.32216	-1.86114	0.062725	NA
ENSG00000064300.9	NGFR	407.331	0.301146	0.272006	1.10713	0.268238	0.542014
ENSG00000064309.14	CDON	799.159	-0.179458	0.0886254	-2.0249	0.0428776	0.167648
ENSG00000064313.12	TAF2	3638.44	0.0163786	0.0313152	0.523022	0.600959	0.816523
ENSG00000064393.16	HIPK2	4993.72	0.0538093	0.0793468	0.678153	0.497675	0.746809
ENSG00000064419.13	TNPO3	5208.48	0.0306212	0.0408132	0.750276	0.453089	0.714169
ENSG00000064489.22	BORCS8-MEF2B	202.218	0.272799	0.157475	1.73233	0.0832152	0.264588
ENSG00000064490.14	RFXANK	791.057	-0.520397	0.098796	-5.26739	1.38377e-07	2.7248e-06
ENSG00000064545.14	TMEM161A	1486.3	0.128027	0.0683222	1.87387	0.0609487	0.214475
ENSG00000064547.14	LPAR2	63.771	-0.220812	0.163743	-1.34853	0.177488	0.429143
ENSG00000064601.18	CTSA	2105.32	0.095242	0.023951	3.97654	6.99263e-05	0.000825831
ENSG00000064607.17	SUGP2	3676.82	-0.72104	0.0511399	-14.0994	3.8318e-45	5.64532e-43
ENSG00000064651.14	SLC12A2	1636.81	0.0315541	0.0682674	0.462214	0.643928	0.843085
ENSG00000064652.11	SNX24	372.46	0.0103556	0.0944159	0.109681	0.912662	0.967398
ENSG00000064655.19	EYA2	260.497	0.0674314	0.109258	0.617173	0.53712	0.773601
ENSG00000064666.15	CNN2	2345.79	0.11935	0.0608295	1.96205	0.0497567	0.186173
ENSG00000064687.12	ABCA7	445.154	-0.122884	0.115013	-1.06844	0.285323	0.56019
ENSG00000064692.19	SNCAIP	36.7387	0.0936978	0.217154	0.43148	0.666119	0.854478
ENSG00000064703.12	DDX20	3203.26	0.0810307	0.0399332	2.02916	0.0424422	0.166565
ENSG00000064726.9	BTBD1	5699.81	-0.151569	0.0368535	-4.11273	3.91007e-05	0.000493879
ENSG00000064763.11	FAR2	701.404	-0.138056	0.0893521	-1.54508	0.122327	0.339093
ENSG00000064787.13	BCAS1	12.4103	0.169422	0.360203	0.470351	0.638104	0.839909
ENSG00000064835.10	POU1F1	0.0816145	-0.379682	3.04143	-0.124837	0.900653	NA
ENSG00000064886.14	CHI3L2	5.50255	-0.482307	0.490449	-0.983398	0.325412	0.602278
ENSG00000064932.16	SBNO2	1581.34	-0.0514256	0.0567519	-0.906148	0.364857	0.637294
ENSG00000064933.17	PMS1	817.667	0.0019001	0.0574963	0.0330473	0.973637	0.990285
ENSG00000064961.19	HMG20B	1630.34	0.0258368	0.0573044	0.450869	0.652084	0.847103
ENSG00000064989.13	CALCRL	57.6066	-0.280494	0.197983	-1.41676	0.156554	0.396743
ENSG00000064995.17	TAF11	1678.42	0.0667341	0.0488877	1.36505	0.172238	0.420689
ENSG00000064999.15	ANKS1A	2493.44	0.00969881	0.0249803	0.388258	0.697825	0.870327
ENSG00000065000.17	AP3D1	10848.8	-0.0259838	0.0316111	-0.821983	0.411086	0.679214
ENSG00000065029.15	ZNF76	1013.99	0.263734	0.0693778	3.80141	0.000143873	0.00157284
ENSG00000065054.14	SLC9A3R2	847.592	-0.170168	0.0540527	-3.14819	0.00164285	0.0127284
ENSG00000065057.8	NTHL1	885.319	-0.0392573	0.0493539	-0.795423	0.426367	0.692057
ENSG00000065060.17	UHRF1BP1	2330.65	-0.100746	0.0519669	-1.93865	0.0525442	0.193415
ENSG00000065135.11	GNAI3	6820.3	0.0842278	0.0499085	1.68765	0.0914792	0.281559
ENSG00000065150.19	IPO5	17730.5	0.0880241	0.0536495	1.64073	0.100854	0.30007
ENSG00000065154.11	OAT	6284.91	0.0222029	0.0391897	0.566551	0.57102	0.797665
ENSG00000065183.16	WDR3	5068.21	0.0956341	0.0700856	1.36453	0.1724	0.420803
ENSG00000065243.20	PKN2	5450.22	0.0556241	0.0474406	1.1725	0.240996	0.511273
ENSG00000065268.10	WDR18	1749.57	0.059993	0.0527784	1.1367	0.255665	0.527983
ENSG00000065308.5	TRAM2	904.382	0.0892894	0.0708458	1.26033	0.207549	0.469216
ENSG00000065320.9	NTN1	2308.83	0.026227	0.0749281	0.35003	0.726317	0.885956
ENSG00000065325.13	GLP2R	0.076261	-0.326325	3.04143	-0.107293	0.914556	NA
ENSG00000065328.16	MCM10	4999.54	-0.00944662	0.0422928	-0.223362	0.823253	0.930892
ENSG00000065357.20	DGKA	200.33	-0.215425	0.139842	-1.54049	0.123441	0.341311
ENSG00000065361.15	ERBB3	138.553	0.00195778	0.175016	0.0111863	0.991075	0.996623
ENSG00000065371.17	ROPN1	0.245796	0.183529	2.01778	0.0909561	0.927527	NA
ENSG00000065413.20	ANKRD44	187.923	-0.0214843	0.189333	-0.113473	0.909655	0.966399
ENSG00000065427.14	KARS	7818.52	0.0501811	0.0406516	1.23442	0.217046	0.481706
ENSG00000065457.10	ADAT1	719.11	-0.0141239	0.0588205	-0.240119	0.810238	0.924992
ENSG00000065485.20	PDIA5	440.436	-0.323873	0.0594051	-5.45194	4.98229e-08	1.04979e-06
ENSG00000065491.8	TBC1D22B	1110.21	0.0608628	0.0438787	1.38707	0.165421	0.410569
ENSG00000065518.8	NDUFB4	2325.51	-0.280962	0.0626816	-4.48237	7.38203e-06	0.000107415
ENSG00000065526.11	SPEN	9759.09	-0.841788	0.0878179	-9.58561	9.19095e-22	5.75824e-20
ENSG00000065534.18	MYLK	154.018	0.0420519	0.143363	0.293325	0.769274	0.905497
ENSG00000065548.18	ZC3H15	5618.1	0.0714247	0.032757	2.18044	0.0292249	0.126841
ENSG00000065559.15	MAP2K4	2955.33	0.0701061	0.0729839	0.960568	0.336769	0.613485
ENSG00000065600.12	TMEM206	1119.72	-0.0248912	0.0666703	-0.373348	0.70889	0.876452
ENSG00000065609.14	SNAP91	237.024	0.356275	0.0984031	3.62057	0.000293958	0.00293616
ENSG00000065613.14	SLK	4687.79	-0.108147	0.0538686	-2.0076	0.0446856	0.172495
ENSG00000065615.14	CYB5R4	1383.7	0.15091	0.0748487	2.01621	0.0437783	0.170047
ENSG00000065618.20	COL17A1	12.6911	0.0412206	0.451238	0.0913501	0.927214	0.97293
ENSG00000065621.15	GSTO2	62.1407	0.0284714	0.184924	0.153963	0.877639	0.953755
ENSG00000065665.21	SEC61A2	1134.78	0.162558	0.0648127	2.50811	0.0121378	0.0652866
ENSG00000065675.14	PRKCQ	252.595	0.273898	0.0655917	4.1758	2.96937e-05	0.00038565
ENSG00000065717.15	TLE2	120.397	-0.216817	0.13794	-1.57182	0.115992	0.328593
ENSG00000065802.12	ASB1	1674.37	0.165795	0.0710869	2.33228	0.0196859	0.0941226
ENSG00000065809.13	FAM107B	1275.38	0.035179	0.125399	0.280538	0.779065	0.910261
ENSG00000065833.9	ME1	1372.39	0.122563	0.0495189	2.47508	0.0133206	0.0701491
ENSG00000065882.16	TBC1D1	928.088	-0.026236	0.0534676	-0.49069	0.623646	0.831043
ENSG00000065883.16	CDK13	2844.36	0.030589	0.0502194	0.609107	0.542453	0.778507
ENSG00000065911.12	MTHFD2	10547.4	0.20403	0.0546682	3.73216	0.000189848	0.00201019
ENSG00000065923.10	SLC9A7	622.26	-0.542888	0.092224	-5.88663	3.94146e-09	9.56638e-08
ENSG00000065970.9	FOXJ2	1190.05	0.0683604	0.0479701	1.42506	0.154139	0.393069
ENSG00000065978.19	YBX1	60279.4	0.173658	0.0899986	1.92956	0.0536612	0.196265
ENSG00000065989.16	AC011529.1	410.185	0.0999651	0.0800053	1.24948	0.211489	0.474949
ENSG00000066027.12	PPP2R5A	1467.77	0.0651395	0.0360537	1.80673	0.0708038	0.237837
ENSG00000066032.18	CTNNA2	0.948845	-1.81936	1.33302	-1.36484	0.172304	NA
ENSG00000066044.15	ELAVL1	7159.38	0.019705	0.0537462	0.366631	0.713894	0.879047
ENSG00000066056.14	TIE1	0.474952	-0.427116	2.19869	-0.19426	0.845973	NA
ENSG00000066084.13	DIP2B	3011.92	0.095561	0.0306175	3.12113	0.0018016	0.0137438
ENSG00000066117.14	SMARCD1	5898.15	0.0252739	0.0422037	0.598856	0.549269	0.783397
ENSG00000066135.13	KDM4A	3776.31	-0.0469463	0.0260389	-1.80293	0.0713998	0.239123
ENSG00000066136.20	NFYC	2233.79	0.0866512	0.0574638	1.50793	0.131574	0.355883
ENSG00000066185.13	ZMYND12	2.50495	0.194906	0.704429	0.276686	0.782021	NA
ENSG00000066230.11	SLC9A3	216.68	-0.462634	0.090106	-5.13433	2.83154e-07	5.29733e-06
ENSG00000066248.15	NGEF	297.406	-0.303814	0.0890159	-3.41303	0.000642443	0.00575544
ENSG00000066279.18	ASPM	5283.31	-0.0118443	0.0557633	-0.212404	0.831792	0.934725
ENSG00000066294.14	CD84	0.506247	1.31735	1.6238	0.811279	0.417206	NA
ENSG00000066322.15	ELOVL1	1214.29	-0.0436101	0.0488766	-0.89225	0.372259	0.64416
ENSG00000066336.11	SPI1	5.82957	0.411863	0.396539	1.03865	0.29897	0.575186
ENSG00000066379.15	ZNRD1	736.204	0.145266	0.0591842	2.45447	0.0141094	0.0730649
ENSG00000066382.16	MPPED2	101.233	-0.337344	0.140493	-2.40115	0.0163436	0.0817743
ENSG00000066405.13	CLDN18	0.0830802	-0.353848	3.04143	-0.116343	0.907381	NA
ENSG00000066422.4	ZBTB11	3669.63	-0.0825025	0.0982964	-0.839324	0.401288	0.671412
ENSG00000066427.22	ATXN3	890.99	0.232862	0.0598508	3.89071	9.99494e-05	0.00113545
ENSG00000066455.13	GOLGA5	1931.34	0.0799421	0.0346477	2.30728	0.0210391	0.0992634
ENSG00000066468.22	FGFR2	856.308	0.0217403	0.0593526	0.366291	0.714148	0.879303
ENSG00000066557.6	LRRC40	2859.12	0.0901776	0.052957	1.70285	0.088597	0.275658
ENSG00000066583.12	ISOC1	1869.17	0.0213375	0.0460433	0.463423	0.643061	0.842478
ENSG00000066629.17	EML1	900.839	-0.0208204	0.0740592	-0.281131	0.77861	0.910257
ENSG00000066651.20	TRMT11	755.816	-0.128802	0.0674257	-1.91028	0.0560973	0.20215
ENSG00000066654.14	THUMPD1	3104.22	0.0164441	0.0704209	0.233511	0.815364	0.927447
ENSG00000066697.14	MSANTD3	868.232	0.0827562	0.0622361	1.32971	0.183612	0.437911
ENSG00000066735.14	KIF26A	1038.93	-0.417876	0.0662229	-6.31014	2.78779e-10	7.8116e-09
ENSG00000066739.12	ATG2B	1989.11	0.0710073	0.0629018	1.12886	0.258957	0.532078
ENSG00000066777.9	ARFGEF1	2197.12	0.0438475	0.0417547	1.05012	0.293662	0.569448
ENSG00000066813.14	ACSM2B	0.152108	-0.632887	3.04002	-0.208185	0.835084	NA
ENSG00000066827.16	ZFAT	488.656	-0.16078	0.0857567	-1.87484	0.0608143	0.214135
ENSG00000066855.16	MTFR1	1662.15	-0.20233	0.102092	-1.98185	0.0474961	0.180109
ENSG00000066923.17	STAG3	18.1598	0.434746	0.294964	1.4739	0.14051	0.371319
ENSG00000066926.11	FECH	1467.29	-0.0192617	0.0577757	-0.333388	0.738841	0.891489
ENSG00000066933.16	MYO9A	1586.33	-0.00656831	0.0697138	-0.0942182	0.924936	0.972344
ENSG00000067048.17	DDX3Y	0.0261719	0.21953	3.04143	0.0721796	0.942459	NA
ENSG00000067057.17	PFKP	1329.9	-0.177468	0.067518	-2.62845	0.00857748	0.0497093
ENSG00000067064.11	IDI1	2851.12	0.0833146	0.0544949	1.52885	0.126301	0.346442
ENSG00000067066.17	SP100	3.96591	-0.326558	0.649337	-0.50291	0.615027	NA
ENSG00000067082.15	KLF6	1216.97	-0.0124179	0.0819944	-0.151448	0.879622	0.954682
ENSG00000067113.17	PLPP1	316.92	0.133462	0.0725849	1.83869	0.0659601	0.226819
ENSG00000067141.17	NEO1	3243.1	-0.00962004	0.0405986	-0.236955	0.812692	0.926227
ENSG00000067167.8	TRAM1	9103.6	0.0658097	0.0382676	1.71972	0.0854827	0.268742
ENSG00000067177.15	PHKA1	1325.69	-0.778812	0.0386385	-20.1564	2.36641e-90	9.70127e-88
ENSG00000067182.7	TNFRSF1A	1341.71	0.0113715	0.0522868	0.217484	0.827831	0.932962
ENSG00000067191.16	CACNB1	229.131	0.000578823	0.108931	0.00531365	0.99576	0.998654
ENSG00000067208.14	EVI5	1281.8	-0.292483	0.0634506	-4.60961	4.03417e-06	6.19515e-05
ENSG00000067221.14	STOML1	572.299	0.138764	0.0594819	2.33288	0.0196543	0.0940371
ENSG00000067225.18	PKM	38289.2	0.0543785	0.0298739	1.82027	0.0687182	0.233236
ENSG00000067248.10	DHX29	2711.09	0.0353346	0.0460676	0.767017	0.443071	0.705984
ENSG00000067334.14	DNTTIP2	5751.65	0.0733582	0.0600949	1.22071	0.222197	0.488434
ENSG00000067365.14	METTL22	480.861	-0.352718	0.11899	-2.96427	0.003034	0.0214056
ENSG00000067369.13	TP53BP1	2761.4	-0.186368	0.0632266	-2.94761	0.00320238	0.0224166
ENSG00000067445.20	TRO	1281.23	-0.192882	0.0557054	-3.46254	0.000535102	0.00492482
ENSG00000067533.6	RRP15	2957.12	0.0835994	0.0484863	1.72419	0.0846741	0.267418
ENSG00000067560.11	RHOA	21711.8	0.0739542	0.0240147	3.07954	0.00207317	0.015445
ENSG00000067596.11	DHX8	5526.72	0.0633846	0.0314317	2.01658	0.0437391	0.169963
ENSG00000067601.8	PMS2P4	90.2262	0.0889046	0.120461	0.738034	0.460494	0.719131
ENSG00000067606.17	PRKCZ	1242.45	-0.0714367	0.0384102	-1.85984	0.0629087	0.219366
ENSG00000067646.12	ZFY	0.37751	1.13183	2.79198	0.405388	0.685193	NA
ENSG00000067704.10	IARS2	6483.75	-0.393626	0.0321834	-12.2307	2.13089e-34	2.16045e-32
ENSG00000067715.14	SYT1	474.272	-0.00611231	0.108064	-0.056562	0.954894	0.983044
ENSG00000067798.16	NAV3	19.6419	-0.514917	0.30071	-1.71234	0.0868342	0.271382
ENSG00000067829.19	IDH3G	1715.9	-0.291928	0.0349396	-8.35521	6.53175e-17	3.10266e-15
ENSG00000067836.12	ROGDI	302.203	-0.0705793	0.0711587	-0.991858	0.321267	0.597893
ENSG00000067840.12	PDZD4	315.46	-0.823802	0.205359	-4.01151	6.03315e-05	0.000725132
ENSG00000067842.17	ATP2B3	16.1132	-0.54373	0.378697	-1.43579	0.151062	0.388408
ENSG00000067900.8	ROCK1	5343.92	-0.131747	0.035385	-3.72325	0.000196676	0.00207666
ENSG00000067955.14	CBFB	3468.51	-0.0914884	0.0623878	-1.46645	0.142526	0.373819
ENSG00000067992.14	PDK3	1669.17	0.0766215	0.0719096	1.06552	0.286638	0.561778
ENSG00000068001.14	HYAL2	1275.53	0.128744	0.0625852	2.0571	0.0396769	0.158176
ENSG00000068024.16	HDAC4	571.26	-0.0913579	0.0988367	-0.924331	0.355314	0.628938
ENSG00000068028.17	RASSF1	2165.68	-0.118431	0.0918912	-1.28882	0.19746	0.457195
ENSG00000068078.18	FGFR3	1545.04	-0.169263	0.112111	-1.50978	0.131098	0.355256
ENSG00000068079.7	IFI35	39.497	-0.0781642	0.246932	-0.316541	0.751592	0.898648
ENSG00000068097.14	HEATR6	1320.49	0.0303223	0.0434019	0.69864	0.484777	0.73642
ENSG00000068120.15	COASY	3148.32	0.0932455	0.0429214	2.17247	0.0298201	0.128566
ENSG00000068137.15	PLEKHH3	1600.89	0.118744	0.146642	0.809758	0.418079	0.68528
ENSG00000068305.17	MEF2A	3103.49	-0.20682	0.0729137	-2.83651	0.00456102	0.0300635
ENSG00000068308.13	OTUD5	4393.53	0.0237462	0.0305951	0.776143	0.437665	0.701148
ENSG00000068323.17	TFE3	2892.13	-0.0344018	0.054907	-0.626546	0.530957	0.769312
ENSG00000068354.16	TBC1D25	401.473	-1.04099	0.0761752	-13.6657	1.62765e-42	2.14645e-40
ENSG00000068366.19	ACSL4	2042.22	0.0736474	0.126688	0.58133	0.561018	0.791466
ENSG00000068383.19	INPP5A	1081.65	-0.101777	0.0429546	-2.3694	0.0178169	0.0872251
ENSG00000068394.11	GPKOW	1412.02	0.102012	0.0515753	1.97792	0.0479372	0.181308
ENSG00000068400.13	GRIPAP1	1665.53	-0.0290061	0.0697184	-0.416047	0.677376	0.859892
ENSG00000068438.15	FTSJ1	1119.85	-0.0292035	0.0446515	-0.654031	0.513092	0.758146
ENSG00000068489.12	PRR11	2185.86	0.0570763	0.0583348	0.978426	0.327863	0.604502
ENSG00000068615.18	REEP1	443.875	-0.40946	0.0577492	-7.09032	1.33806e-12	4.66417e-11
ENSG00000068650.18	ATP11A	939.138	-0.876323	0.071758	-12.2122	2.67602e-34	2.68428e-32
ENSG00000068654.16	POLR1A	5167.75	-0.0517625	0.0606377	-0.853635	0.393307	0.663695
ENSG00000068697.7	LAPTM4A	3609.47	0.0198329	0.0549519	0.360913	0.718164	0.881669
ENSG00000068724.16	TTC7A	540.408	-0.0831696	0.0681783	-1.21988	0.222509	0.488703
ENSG00000068745.15	IP6K2	4653.58	-0.0560885	0.0434653	-1.29042	0.196905	0.456452
ENSG00000068781.21	STON1-GTF2A1L	8.38854	0.946499	1.20496	0.785506	0.432157	0.69637
ENSG00000068784.13	SRBD1	1399.42	0.164249	0.0717763	2.28835	0.0221173	0.102889
ENSG00000068796.16	KIF2A	2884.89	-0.00137268	0.0448623	-0.0305976	0.97559	0.991361
ENSG00000068831.19	RASGRP2	30.9545	-0.188012	0.246181	-0.763714	0.445037	0.707393
ENSG00000068878.15	PSME4	5016.17	0.0519741	0.0423237	1.22801	0.219442	0.484968
ENSG00000068885.15	IFT80	1250.32	0.033686	0.0802701	0.419658	0.674736	0.85798
ENSG00000068903.20	SIRT2	1320.79	0.0175379	0.0576034	0.304459	0.760779	0.90193
ENSG00000068912.14	ERLEC1	1643.71	0.095183	0.0522504	1.82167	0.0685049	0.232769
ENSG00000068971.14	PPP2R5B	653.616	-0.146363	0.0978644	-1.49557	0.134765	0.361148
ENSG00000068976.14	PYGM	56.9056	0.0542453	0.167506	0.323841	0.746059	0.895567
ENSG00000068985.5	PAGE1	1.00669	-1.2834	1.1205	-1.14538	0.25205	NA
ENSG00000069011.16	PITX1	1319.63	0.0903447	0.0665888	1.35675	0.174859	0.42488
ENSG00000069018.18	TRPC7	0.145634	0.266003	2.74825	0.09679	0.922893	NA
ENSG00000069020.18	MAST4	451.5	-0.00699247	0.106454	-0.0656854	0.947628	0.980686
ENSG00000069122.19	ADGRF5	3.22307	-0.463475	0.879778	-0.526809	0.598326	NA
ENSG00000069188.17	SDK2	855.605	-0.112847	0.058289	-1.93599	0.0528686	0.194233
ENSG00000069206.15	ADAM7	0	NA	NA	NA	NA	NA
ENSG00000069248.12	NUP133	8781.09	0.0285884	0.0301725	0.947498	0.343385	0.619019
ENSG00000069275.13	NUCKS1	33007.8	-0.00590157	0.0309582	-0.19063	0.848815	0.943104
ENSG00000069329.17	VPS35	7255.69	0.0970089	0.0404132	2.40043	0.0163759	0.0818654
ENSG00000069345.12	DNAJA2	4609.48	0.0766911	0.0366705	2.09136	0.0364963	0.148874
ENSG00000069399.15	BCL3	106.896	-0.157372	0.156016	-1.00869	0.313122	0.589777
ENSG00000069424.14	KCNAB2	242.594	0.0405229	0.0894718	0.452912	0.650612	0.846261
ENSG00000069431.11	ABCC9	43.8749	-0.31071	0.186506	-1.66595	0.0957242	0.290142
ENSG00000069482.7	GAL	1088.6	0.127678	0.0389438	3.27852	0.00104352	0.00871893
ENSG00000069493.15	CLEC2D	50.2244	-0.390986	0.226051	-1.72964	0.0836946	0.265495
ENSG00000069509.6	FUNDC1	1314.22	0.109813	0.041486	2.64698	0.00812135	0.0475186
ENSG00000069535.14	MAOB	10.1479	0.431386	0.357536	1.20655	0.227604	0.495098
ENSG00000069667.16	RORA	411.221	0.103626	0.168506	0.614967	0.538576	0.774712
ENSG00000069696.6	DRD4	11.9437	-0.415666	0.33084	-1.2564	0.208972	0.471162
ENSG00000069702.11	TGFBR3	991.385	0.0394722	0.0555946	0.71	0.477704	0.731351
ENSG00000069764.9	PLA2G10	0.0415017	-0.250596	3.04143	-0.0823939	0.934333	NA
ENSG00000069812.11	HES2	24.9203	-0.492018	0.426005	-1.15496	0.248108	0.519422
ENSG00000069849.11	ATP1B3	5266.53	0.13727	0.0281465	4.87698	1.07721e-06	1.82515e-05
ENSG00000069869.16	NEDD4	687.171	0.170933	0.0748166	2.28469	0.0223311	0.103698
ENSG00000069943.10	PIGB	173.097	-0.377585	0.135815	-2.78014	0.00543358	0.0345121
ENSG00000069956.12	MAPK6	2584.77	-0.00611498	0.0342097	-0.17875	0.858134	0.946856
ENSG00000069966.18	GNB5	614.296	0.171656	0.0659665	2.60216	0.00926376	0.0528741
ENSG00000069974.16	RAB27A	246.636	0.195088	0.11036	1.76773	0.0771053	0.251435
ENSG00000069998.12	HDHD5	2446.71	0.0517083	0.0297333	1.73907	0.082022	0.262253
ENSG00000070010.19	UFD1	3765.31	0.0962005	0.0373449	2.576	0.00999508	0.0558315
ENSG00000070018.9	LRP6	2217.6	-0.0437603	0.0434865	-1.00629	0.314274	0.591161
ENSG00000070019.5	GUCY2C	2.34347	0.411017	0.624814	0.657823	0.510652	NA
ENSG00000070031.4	SCT	0.179731	-0.301088	3.04143	-0.0989953	0.921142	NA
ENSG00000070047.12	PHRF1	3059.49	0.0542404	0.0390283	1.38977	0.164598	0.409429
ENSG00000070061.15	ELP1	3992.32	0.0527908	0.0755331	0.698909	0.484609	0.73642
ENSG00000070081.16	NUCB2	2892.04	0.139392	0.0661902	2.10593	0.0352106	0.145073
ENSG00000070087.14	PFN2	4849.36	-0.0877267	0.0409479	-2.1424	0.0321614	0.135784
ENSG00000070159.14	PTPN3	568.668	-1.37385	0.0944315	-14.5486	5.96052e-48	9.44567e-46
ENSG00000070182.20	SPTB	766.703	0.278768	0.0699721	3.98399	6.77674e-05	0.000802737
ENSG00000070190.13	DAPP1	0.162727	0.0622725	2.70849	0.0229916	0.981657	NA
ENSG00000070193.4	FGF10	0.0333706	-0.243602	3.04143	-0.0800946	0.936162	NA
ENSG00000070214.16	SLC44A1	1613.74	0.0716646	0.0406862	1.7614	0.0781712	0.254252
ENSG00000070269.14	TMEM260	464.815	0.21084	0.0707576	2.97976	0.00288476	0.020583
ENSG00000070366.14	SMG6	2670.82	-0.166134	0.045086	-3.68482	0.000228868	0.0023559
ENSG00000070367.16	EXOC5	4248.76	-0.010447	0.0422833	-0.247071	0.804853	0.923022
ENSG00000070371.16	CLTCL1	594.742	-0.850185	0.101319	-8.39117	4.81328e-17	2.30378e-15
ENSG00000070388.11	FGF22	6.88351	-0.739389	0.357526	-2.06807	0.0386332	0.155142
ENSG00000070404.10	FSTL3	176.14	-0.19459	0.0951559	-2.04496	0.0408587	0.161872
ENSG00000070413.20	DGCR2	4438.9	0.0493251	0.0351983	1.40135	0.16111	0.403481
ENSG00000070423.18	RNF126	2471.91	0.0905294	0.0320407	2.82545	0.00472144	0.0309586
ENSG00000070444.15	MNT	982.331	-0.150396	0.0728692	-2.06392	0.0390253	0.156217
ENSG00000070476.15	ZXDC	1137.19	0.0295103	0.0740591	0.39847	0.690284	0.866575
ENSG00000070495.14	JMJD6	2840.12	-0.00477334	0.0662847	-0.0720127	0.942592	0.979164
ENSG00000070501.12	POLB	1151.77	0.0862041	0.0392847	2.19434	0.028211	0.123664
ENSG00000070526.15	ST6GALNAC1	0.887681	0.00566683	1.25511	0.004515	0.996398	NA
ENSG00000070540.13	WIPI1	224.604	-0.144766	0.106674	-1.35709	0.174752	0.424749
ENSG00000070601.10	FRMPD1	42.1039	-0.196767	0.18419	-1.06828	0.285392	0.560209
ENSG00000070610.14	GBA2	1691.54	-0.0548884	0.0708464	-0.774752	0.438486	0.701741
ENSG00000070614.15	NDST1	3628.72	-0.0534362	0.0488926	-1.09293	0.274425	0.548347
ENSG00000070669.17	ASNS	7698.31	0.161923	0.0624048	2.59471	0.00946696	0.0537411
ENSG00000070718.12	AP3M2	1308.96	0.149518	0.0435749	3.43129	0.000600726	0.00543854
ENSG00000070729.13	CNGB1	4.58304	0.34845	0.669434	0.520514	0.602705	0.817532
ENSG00000070731.10	ST6GALNAC2	11.2004	-0.0739375	0.301056	-0.245594	0.805997	0.923104
ENSG00000070748.18	CHAT	0.276596	-0.246876	2.34043	-0.105483	0.915993	NA
ENSG00000070756.16	PABPC1	48419.4	0.149151	0.0618078	2.41314	0.0158157	0.0798107
ENSG00000070759.17	TESK2	337.616	0.0456909	0.0687123	0.664959	0.506077	0.75298
ENSG00000070761.8	CFAP20	2591.26	0.10842	0.0658308	1.64695	0.0995692	0.297429
ENSG00000070770.9	CSNK2A2	6382.46	0.143147	0.0348266	4.11027	3.95196e-05	0.000498169
ENSG00000070778.13	AL162171.1	671.809	0.0626458	0.0979995	0.639246	0.522663	0.764179
ENSG00000070785.16	EIF2B3	1292.1	-0.23167	0.105234	-2.20147	0.0277029	0.121947
ENSG00000070808.15	CAMK2A	2.28371	0.65309	0.636816	1.02556	0.305101	NA
ENSG00000070814.19	TCOF1	12527.3	0.0406445	0.0277453	1.46491	0.142945	0.374489
ENSG00000070831.16	CDC42	10841.6	0.0951116	0.0549382	1.73125	0.0834078	0.264888
ENSG00000070882.13	OSBPL3	987.213	-0.0643673	0.0639088	-1.00717	0.313851	0.590748
ENSG00000070886.12	EPHA8	95.7929	-0.274589	0.121977	-2.25115	0.024376	0.111276
ENSG00000070915.9	SLC12A3	1.04345	-3.80786	1.37233	-2.77473	0.00552469	NA
ENSG00000070950.10	RAD18	2851.3	0.0277346	0.092531	0.299733	0.764381	0.90332
ENSG00000070961.15	ATP2B1	3110.65	-0.0565725	0.0614468	-0.920675	0.35722	0.630871
ENSG00000070985.13	TRPM5	1.1808	0.0913227	0.815693	0.111957	0.910857	NA
ENSG00000071051.14	NCK2	990.208	0.0640871	0.0643301	0.996223	0.319142	0.595525
ENSG00000071054.16	MAP4K4	6110.82	-0.0201953	0.0622094	-0.324634	0.745458	0.895177
ENSG00000071073.13	MGAT4A	1104.15	0.256213	0.0909683	2.81651	0.00485483	0.03169
ENSG00000071082.11	RPL31	20951.3	0.206217	0.0516174	3.99511	6.46645e-05	0.000771312
ENSG00000071127.17	WDR1	6090.58	-0.0951609	0.0719868	-1.32192	0.186194	0.441135
ENSG00000071189.21	SNX13	1308.15	0.144405	0.101741	1.41934	0.155799	0.395806
ENSG00000071203.9	AP001034.1	0	NA	NA	NA	NA	NA
ENSG00000071205.11	ARHGAP10	568.265	0.0531506	0.126124	0.421417	0.673451	0.857582
ENSG00000071242.12	RPS6KA2	607.965	-0.117922	0.0694437	-1.69809	0.0894907	0.277324
ENSG00000071243.16	ING3	1432.21	0.12117	0.0728032	1.66434	0.0960437	0.29067
ENSG00000071246.11	VASH1	776.176	-1.76829	0.0684233	-25.8434	2.88268e-147	4.18167e-144
ENSG00000071282.12	LMCD1	344.882	0.265388	0.09476	2.80063	0.0051003	0.0329051
ENSG00000071462.11	BUD23	3560.06	-0.0238173	0.0702405	-0.339082	0.734548	0.88961
ENSG00000071537.14	SEL1L	4045.78	0.0867615	0.0702015	1.23589	0.216498	0.480751
ENSG00000071539.14	TRIP13	2935.57	0.0445831	0.0352353	1.2653	0.205765	0.467282
ENSG00000071553.17	ATP6AP1	8128.81	0.0327185	0.0489901	0.667859	0.504224	0.751806
ENSG00000071564.15	TCF3	4690.28	-0.0797247	0.0392896	-2.02915	0.0424427	0.166565
ENSG00000071575.11	TRIB2	263.104	-0.00760341	0.138657	-0.0548363	0.956269	0.983663
ENSG00000071626.16	DAZAP1	6471.28	0.123173	0.0365773	3.36747	0.000758604	0.00664551
ENSG00000071655.18	MBD3	5329.25	-0.016111	0.0460484	-0.349872	0.726435	0.885985
ENSG00000071677.1	PRLH	0	NA	NA	NA	NA	NA
ENSG00000071794.16	HLTF	5080.71	0.149219	0.064377	2.31789	0.0204553	0.0970676
ENSG00000071859.15	FAM50A	4089.06	-0.247487	0.0788077	-3.14039	0.0016872	0.0130132
ENSG00000071889.16	FAM3A	1732.74	-0.0382021	0.0681714	-0.560383	0.575218	0.80059
ENSG00000071894.17	CPSF1	3250.62	-0.149707	0.0561069	-2.66824	0.00762498	0.045246
ENSG00000071909.18	MYO3B	0.923466	1.05911	1.02306	1.03523	0.30056	NA
ENSG00000071967.12	CYBRD1	193.308	0.136751	0.121303	1.12735	0.259593	0.532458
ENSG00000071991.8	CDH19	0	NA	NA	NA	NA	NA
ENSG00000071994.10	PDCD2	3722.3	0.0767854	0.0257033	2.98738	0.00281382	0.0201607
ENSG00000072041.17	SLC6A15	2579.3	-0.0091713	0.0561106	-0.16345	0.870164	0.951035
ENSG00000072042.13	RDH11	3818.41	0.0784471	0.030841	2.5436	0.0109717	0.0601119
ENSG00000072062.13	PRKACA	4238.06	0.126634	0.0789872	1.60322	0.108887	0.315916
ENSG00000072071.16	ADGRL1	3215.36	-0.108779	0.0806796	-1.34829	0.177565	0.429143
ENSG00000072080.11	SPP2	0.176868	1.17173	3.04095	0.385319	0.700001	NA
ENSG00000072110.13	ACTN1	3658.77	0.0358674	0.0412677	0.86914	0.38477	0.65642
ENSG00000072121.16	ZFYVE26	1489.98	-0.0633663	0.0609054	-1.0404	0.298152	0.574375
ENSG00000072133.11	RPS6KA6	563.133	-0.898769	0.129417	-6.94473	3.79176e-12	1.25668e-10
ENSG00000072134.15	EPN2	1402.71	-0.0798767	0.0578798	-1.38004	0.167573	0.413734
ENSG00000072135.13	PTPN18	662.777	0.00189507	0.0648167	0.0292374	0.976675	0.991983
ENSG00000072163.19	LIMS2	26.9625	0.326183	0.20383	1.60027	0.109538	0.317016
ENSG00000072182.12	ASIC4	12.1276	-0.224632	0.304175	-0.738496	0.460213	0.719025
ENSG00000072195.15	SPEG	413.532	-0.20576	0.0833945	-2.46731	0.0136133	0.0711531
ENSG00000072201.13	LNX1	9.42801	0.31924	0.287929	1.10874	0.267541	0.541244
ENSG00000072210.18	ALDH3A2	2511.46	0.00874438	0.0468194	0.186768	0.851842	0.943985
ENSG00000072274.13	TFRC	7188.44	0.12259	0.0393685	3.1139	0.0018463	0.0140189
ENSG00000072310.16	SREBF1	944.958	-0.137406	0.0764991	-1.79617	0.0724672	0.241574
ENSG00000072315.3	TRPC5	0.374242	-1.47613	1.65477	-0.892043	0.37237	NA
ENSG00000072364.13	AFF4	9476.17	0.0455131	0.0467763	0.972996	0.330555	0.607446
ENSG00000072401.15	UBE2D1	1075.47	0.022985	0.0437476	0.5254	0.599305	0.815359
ENSG00000072415.8	MPP5	1425.24	-0.0795951	0.108071	-0.736509	0.461421	0.719725
ENSG00000072422.17	RHOBTB1	481.976	0.00697526	0.0708039	0.0985151	0.921523	0.971102
ENSG00000072501.17	SMC1A	21270.4	0.142126	0.0241439	5.88663	3.94161e-09	9.56638e-08
ENSG00000072506.12	HSD17B10	3875.63	0.120731	0.0304117	3.96989	7.19054e-05	0.000846966
ENSG00000072518.20	MARK2	3441.27	0.0616286	0.0407357	1.51289	0.130308	0.353676
ENSG00000072571.20	HMMR	2947.84	-0.124369	0.105328	-1.18078	0.237691	0.507228
ENSG00000072609.17	CHFR	784.148	-0.0237524	0.0528613	-0.449334	0.65319	0.847812
ENSG00000072657.8	TRHDE	39.0499	0.109624	0.342476	0.320094	0.748897	0.897284
ENSG00000072682.18	P4HA2	1208.86	0.0509665	0.0456934	1.1154	0.264678	0.537918
ENSG00000072694.20	FCGR2B	1.35924	0.271815	1.13253	0.240008	0.810324	NA
ENSG00000072736.19	NFATC3	3094.65	0.0605363	0.038703	1.56412	0.117789	0.331778
ENSG00000072756.17	TRNT1	574.848	0.0346781	0.0802023	0.432382	0.665464	0.854326
ENSG00000072778.20	ACADVL	2039.61	0.100246	0.0844499	1.18705	0.235208	0.504385
ENSG00000072786.13	STK10	1461.99	-0.083194	0.124121	-0.670267	0.502688	0.75045
ENSG00000072803.17	FBXW11	4447.71	-0.0288618	0.0735979	-0.392155	0.694944	0.86897
ENSG00000072818.12	ACAP1	8.77456	0.244457	0.474488	0.515201	0.606412	0.819883
ENSG00000072832.14	CRMP1	223.849	-0.353126	0.114465	-3.08503	0.00203534	0.015195
ENSG00000072840.13	EVC	321.546	-1.25139	0.106928	-11.7031	1.22828e-31	1.15239e-29
ENSG00000072849.11	DERL2	2139.42	0.126789	0.0600384	2.11181	0.034703	0.143515
ENSG00000072858.10	SIDT1	41.7757	-0.0535164	0.163482	-0.327353	0.743401	0.893845
ENSG00000072864.15	NDE1	1459.54	0.152831	0.0477626	3.19981	0.00137518	0.0109746
ENSG00000072952.18	MRVI1	5.43797	-0.581616	0.501908	-1.15881	0.246534	0.517858
ENSG00000072954.7	TMEM38A	355.892	-0.215327	0.0840588	-2.56162	0.0104186	0.0577353
ENSG00000072958.8	AP1M1	3290.05	-0.116742	0.0380087	-3.07146	0.00213015	0.0158026
ENSG00000073008.15	PVR	2088.63	-0.727686	0.0667654	-10.8991	1.1635e-27	9.37663e-26
ENSG00000073050.11	XRCC1	1336.43	-0.437461	0.109203	-4.00592	6.17759e-05	0.000740604
ENSG00000073060.16	SCARB1	1563.31	-0.146591	0.0534589	-2.74212	0.00610436	0.0379921
ENSG00000073067.14	CYP2W1	0.309188	-1.12119	1.33327	-0.84093	0.400387	NA
ENSG00000073111.14	MCM2	12780.2	-0.0162503	0.0278537	-0.583419	0.559612	0.790615
ENSG00000073146.16	MOV10L1	1.39348	0.224482	0.938167	0.239277	0.810891	NA
ENSG00000073150.13	PANX2	388.137	-0.355411	0.0740665	-4.79854	1.59826e-06	2.62315e-05
ENSG00000073169.14	SELENOO	657.792	-0.193558	0.0671452	-2.88268	0.00394313	0.0266235
ENSG00000073282.13	TP63	1.32336	0.712669	0.866168	0.822784	0.410631	NA
ENSG00000073331.18	ALPK1	307.05	0.0823515	0.126118	0.652971	0.513775	0.758364
ENSG00000073350.13	LLGL2	551.325	-0.181449	0.074684	-2.42956	0.0151172	0.0771113
ENSG00000073417.15	PDE8A	1135.25	-0.0693922	0.0745803	-0.930437	0.352145	0.626347
ENSG00000073464.12	CLCN4	35.5692	-0.0235353	0.414716	-0.0567504	0.954744	0.982996
ENSG00000073536.18	NLE1	1988.15	0.0566939	0.0543777	1.0426	0.297136	0.573295
ENSG00000073578.17	SDHA	4333.92	-0.872124	0.0414071	-21.0622	1.76856e-98	8.33787e-96
ENSG00000073584.20	SMARCE1	7148.6	-0.00496001	0.0330961	-0.149867	0.88087	0.955174
ENSG00000073598.6	FNDC8	1.97005	0.426871	0.710084	0.601156	0.547736	NA
ENSG00000073605.18	GSDMB	121.224	-0.00861745	0.122298	-0.0704627	0.943825	0.979401
ENSG00000073614.12	KDM5A	4289.31	0.0302556	0.0383055	0.78985	0.429615	0.694529
ENSG00000073670.14	ADAM11	441.828	-0.115351	0.08328	-1.3851	0.166021	0.411404
ENSG00000073711.11	PPP2R3A	441.047	0.291061	0.0684845	4.25002	2.13753e-05	0.000284472
ENSG00000073712.15	FERMT2	3001.16	0.139691	0.0500406	2.79154	0.00524576	0.0335738
ENSG00000073734.9	ABCB11	1.32899	-0.586732	1.00351	-0.584678	0.558764	NA
ENSG00000073737.16	DHRS9	2.62221	-0.718027	0.582649	-1.23235	0.217819	NA
ENSG00000073754.6	CD5L	0.380117	1.03067	1.34279	0.767558	0.44275	NA
ENSG00000073756.12	PTGS2	275.903	0.233946	0.182174	1.28419	0.199077	0.459453
ENSG00000073792.15	IGF2BP2	2184.85	-0.0600294	0.0799347	-0.750981	0.452664	0.71386
ENSG00000073803.14	MAP3K13	933.552	0.110375	0.0843289	1.30886	0.190582	0.447348
ENSG00000073849.15	ST6GAL1	306.613	-0.0870738	0.0967563	-0.899929	0.368158	0.640177
ENSG00000073861.3	TBX21	42.6747	-0.0114566	0.160876	-0.071214	0.943227	0.979336
ENSG00000073905.8	VDAC1P1	16.1814	0.0438896	0.230845	0.190125	0.849211	0.943134
ENSG00000073910.21	FRY	126.717	-0.252854	0.240902	-1.04961	0.293896	0.569492
ENSG00000073921.18	PICALM	5473.06	0.103418	0.0483598	2.13852	0.0324744	0.13688
ENSG00000073969.18	NSF	5338.01	-0.073617	0.0449394	-1.63814	0.101392	0.301204
ENSG00000074047.21	GLI2	326.649	-0.0164642	0.0986592	-0.16688	0.867465	0.949869
ENSG00000074054.18	CLASP1	2712.09	-0.17649	0.0524018	-3.36802	0.000757111	0.00663766
ENSG00000074071.14	MRPS34	3289.21	0.0105774	0.0420862	0.251328	0.801561	0.921532
ENSG00000074181.9	NOTCH3	2110.6	-0.122224	0.0845995	-1.44473	0.148533	0.384493
ENSG00000074201.8	CLNS1A	4162.49	-0.0847642	0.107736	-0.78678	0.431411	0.695788
ENSG00000074211.14	PPP2R2C	151.966	-0.0571078	0.154966	-0.368518	0.712487	0.87829
ENSG00000074219.13	TEAD2	514.494	0.000127259	0.0522626	0.002435	0.998057	0.999382
ENSG00000074266.20	EED	1496.79	0.10462	0.087801	1.19156	0.233434	0.502523
ENSG00000074276.10	CDHR2	3.01291	-0.26916	0.658262	-0.408895	0.682617	NA
ENSG00000074317.11	SNCB	115.409	-0.0794243	0.151662	-0.523693	0.600492	0.816326
ENSG00000074319.13	TSG101	2369.56	0.0755533	0.0336568	2.24481	0.0247802	0.112658
ENSG00000074356.17	NCBP3	5277.42	0.0536822	0.0569312	0.94293	0.345717	0.620907
ENSG00000074370.18	ATP2A3	271.473	-0.118737	0.0793613	-1.49615	0.134614	0.360999
ENSG00000074410.14	CA12	89.5105	-0.0619709	0.202155	-0.306552	0.759185	0.901315
ENSG00000074416.14	MGLL	101.234	-0.304895	0.111158	-2.7429	0.00608999	0.0379402
ENSG00000074527.12	NTN4	92.5149	0.141141	0.169659	0.831908	0.405461	0.67436
ENSG00000074582.14	BCS1L	1285.1	-0.021888	0.0593773	-0.368625	0.712407	0.878249
ENSG00000074590.13	NUAK1	668.712	-0.14513	0.0875943	-1.65684	0.0975519	0.293496
ENSG00000074603.19	DPP8	2473.34	0.109674	0.0670292	1.63622	0.101794	0.301925
ENSG00000074621.14	SLC24A1	587.939	0.133209	0.108294	1.23007	0.21867	0.48374
ENSG00000074657.13	ZNF532	599.664	-0.168432	0.11422	-1.47464	0.140311	0.371209
ENSG00000074660.16	SCARF1	6.84509	0.0562816	0.333053	0.168987	0.865807	0.948991
ENSG00000074695.6	LMAN1	6383.98	0.0570063	0.0358167	1.59161	0.111472	0.320299
ENSG00000074696.13	HACD3	12676.7	-0.0281703	0.0645775	-0.436225	0.662673	0.852617
ENSG00000074706.13	IPCEF1	30.7495	0.340765	0.312627	1.09	0.275712	0.549546
ENSG00000074755.15	ZZEF1	3980.36	-0.0218215	0.0486389	-0.448644	0.653689	0.848172
ENSG00000074771.3	NOX3	0.111775	0.670202	3.04143	0.220357	0.825593	NA
ENSG00000074800.15	ENO1	55799.3	0.0409898	0.0469539	0.872979	0.382674	0.654318
ENSG00000074803.18	SLC12A1	1.76531	-0.665484	0.909702	-0.73154	0.464449	NA
ENSG00000074842.7	MYDGF	3322.07	0.0567454	0.0424386	1.33712	0.181184	0.434593
ENSG00000074855.11	ANO8	244.57	0.0316561	0.0932259	0.339564	0.734185	0.889455
ENSG00000074935.14	TUBE1	751.852	0.14881	0.0718608	2.07081	0.0383767	0.154473
ENSG00000074964.17	ARHGEF10L	268.58	-0.06907	0.128153	-0.538965	0.589911	0.809723
ENSG00000074966.11	TXK	6.10373	-0.292837	0.398373	-0.735082	0.462289	0.720362
ENSG00000075035.10	WSCD2	1.20209	-1.94496	1.09816	-1.77111	0.0765427	NA
ENSG00000075043.18	KCNQ2	443.79	-0.141461	0.0718134	-1.96984	0.0488564	0.183785
ENSG00000075073.14	TACR2	0.636886	-1.01681	1.35209	-0.75203	0.452033	NA
ENSG00000075089.9	ACTR6	1402.99	0.1208	0.066936	1.80471	0.0711193	0.2386
ENSG00000075131.10	TIPIN	2033.56	-0.0531491	0.110187	-0.482355	0.629554	0.834508
ENSG00000075142.13	SRI	2315.75	0.103359	0.0659252	1.56782	0.116923	0.330426
ENSG00000075151.20	EIF4G3	4907.15	-0.0291476	0.0350166	-0.832392	0.405188	0.674268
ENSG00000075188.9	NUP37	1505.26	0.0507259	0.0405843	1.24989	0.211339	0.474747
ENSG00000075213.11	SEMA3A	131.638	-0.225156	0.141505	-1.59115	0.111576	0.32043
ENSG00000075218.19	GTSE1	3013.68	-0.00850444	0.0532333	-0.159758	0.873072	0.951792
ENSG00000075223.14	SEMA3C	671.63	-0.218691	0.132774	-1.64709	0.0995399	0.29739
ENSG00000075234.17	TTC38	1203.78	-0.231624	0.0972363	-2.38208	0.0172153	0.0848903
ENSG00000075239.13	ACAT1	3526.47	0.129269	0.0279235	4.6294	3.66719e-06	5.65923e-05
ENSG00000075240.17	GRAMD4	661.141	-0.702481	0.100183	-7.012	2.34939e-12	7.99726e-11
ENSG00000075275.16	CELSR1	1184.6	0.00862838	0.0843887	0.102246	0.918562	0.969626
ENSG00000075290.7	WNT8B	14.7779	0.25371	0.258431	0.981734	0.326231	0.602975
ENSG00000075292.19	ZNF638	4714.84	-0.278772	0.0522885	-5.33142	9.74493e-08	1.96335e-06
ENSG00000075303.13	SLC25A40	540.767	0.073211	0.0954835	0.76674	0.443236	0.706065
ENSG00000075336.12	TIMM21	1057.86	0.101915	0.0867355	1.17501	0.23999	0.510287
ENSG00000075340.23	ADD2	1814.82	0.00674159	0.0540248	0.124787	0.900692	0.962992
ENSG00000075388.4	FGF4	0.0259471	-0.200563	3.04143	-0.0659436	0.947423	NA
ENSG00000075391.16	RASAL2	1197.03	0.0907483	0.0542509	1.67275	0.0943763	0.287565
ENSG00000075399.14	VPS9D1	131.114	-0.128945	0.121064	-1.0651	0.286831	0.561863
ENSG00000075407.18	ZNF37A	1659.23	0.107782	0.0764471	1.4099	0.158571	0.399722
ENSG00000075413.18	MARK3	4772.62	-0.0701532	0.0734094	-0.955644	0.339252	0.615024
ENSG00000075415.12	SLC25A3	14355.5	0.0501526	0.0287654	1.74351	0.081245	0.260431
ENSG00000075420.13	FNDC3B	1257.47	0.169842	0.0767261	2.21361	0.0268555	0.119106
ENSG00000075426.12	FOSL2	716.981	0.120706	0.134456	0.897735	0.369327	0.641326
ENSG00000075429.8	CACNG5	6.88283	-0.0918178	0.382437	-0.240086	0.810264	0.924992
ENSG00000075461.6	CACNG4	39.8229	-0.13077	0.221099	-0.591457	0.554214	0.787178
ENSG00000075539.14	FRYL	1194.15	0.135951	0.10594	1.28328	0.199393	0.460015
ENSG00000075568.17	TMEM131	2750.48	-0.0773542	0.0416206	-1.85855	0.0630905	0.219677
ENSG00000075618.18	FSCN1	2364.9	0.0162168	0.186083	0.0871482	0.930554	0.97438
ENSG00000075624.15	ACTB	67063.6	0.0333377	0.0447688	0.744663	0.456475	0.716957
ENSG00000075643.6	MOCOS	689.877	-0.237023	0.0858865	-2.75972	0.0057851	0.0362926
ENSG00000075651.16	PLD1	230.351	-0.0291817	0.188308	-0.154968	0.876846	0.953498
ENSG00000075673.11	ATP12A	30.5841	0.337808	0.162212	2.0825	0.0372966	0.151262
ENSG00000075702.18	WDR62	2116.58	-0.240907	0.0556906	-4.3258	1.51977e-05	0.000208587
ENSG00000075711.20	DLG1	1978.01	-0.0569259	0.0637245	-0.893313	0.371689	0.64347
ENSG00000075785.12	RAB7A	8755.86	0.0155165	0.0448005	0.346346	0.729082	0.886963
ENSG00000075790.10	BCAP29	1383.96	0.165738	0.075482	2.19572	0.0281118	0.123372
ENSG00000075826.17	SEC31B	148.713	-0.815331	0.153908	-5.29752	1.17386e-07	2.33262e-06
ENSG00000075856.12	SART3	4113.81	-0.0199513	0.0402832	-0.495277	0.620404	0.828527
ENSG00000075884.14	ARHGAP15	0.368895	-0.607279	2.80737	-0.216316	0.828741	NA
ENSG00000075886.11	TUBA3D	0.063781	0.025927	3.04143	0.0085246	0.993198	NA
ENSG00000075891.21	PAX2	70.04	0.295643	0.215915	1.36925	0.17092	0.418878
ENSG00000075914.13	EXOSC7	1230.65	0.0121108	0.0589653	0.205388	0.837269	0.937435
ENSG00000075945.13	KIFAP3	1468.4	-0.447986	0.0362161	-12.3698	3.80742e-35	3.94507e-33
ENSG00000075975.16	MKRN2	3283.43	0.146377	0.0193966	7.54651	4.47063e-14	1.74911e-12
ENSG00000076003.5	MCM6	7641.13	-0.0251852	0.0530944	-0.474348	0.635252	0.837791
ENSG00000076043.10	REXO2	1555.51	0.199829	0.0517458	3.86175	0.000112578	0.00126218
ENSG00000076053.10	RBM7	1308.78	-0.434171	0.0720476	-6.02616	1.67897e-09	4.31362e-08
ENSG00000076067.13	RBMS2	672.597	-0.0114969	0.155709	-0.0738361	0.941141	0.978608
ENSG00000076108.11	BAZ2A	9706.1	-0.0130863	0.0410214	-0.319012	0.749718	0.897461
ENSG00000076201.15	PTPN23	2507.03	-0.1862	0.0566676	-3.28582	0.00101685	0.0085188
ENSG00000076242.14	MLH1	1.56367	-1.21362	1.27176	-0.95429	0.339937	NA
ENSG00000076248.10	UNG	3445	-0.988489	0.0661328	-14.947	1.62847e-50	2.7918e-48
ENSG00000076258.10	FMO4	92.8812	0.29309	0.14987	1.95564	0.0505081	0.188269
ENSG00000076321.11	KLHL20	900.897	0.0882132	0.0604824	1.45849	0.144704	0.378112
ENSG00000076344.16	RGS11	2.46376	0.411451	0.546831	0.752428	0.451794	NA
ENSG00000076351.13	SLC46A1	657.289	-1.44504	0.105945	-13.6395	2.33059e-42	3.0521e-40
ENSG00000076356.7	PLXNA2	463.687	0.0744281	0.120892	0.61566	0.538119	0.774408
ENSG00000076382.17	SPAG5	3846.73	0.0472189	0.0756635	0.624064	0.532585	0.770916
ENSG00000076513.16	ANKRD13A	2036.41	0.113654	0.0652213	1.74259	0.0814048	0.260855
ENSG00000076554.15	TPD52	1839.64	0.0358254	0.0749887	0.477744	0.632833	0.836896
ENSG00000076555.15	ACACB	420.172	-0.157644	0.124513	-1.26608	0.205485	0.467128
ENSG00000076604.15	TRAF4	2663.54	0.0635017	0.0513148	1.23749	0.215905	0.48002
ENSG00000076641.4	PAG1	708.322	-0.798677	0.117357	-6.80555	1.00662e-11	3.21198e-10
ENSG00000076650.6	GPATCH1	745.283	0.09757	0.0503331	1.93849	0.0525639	0.193415
ENSG00000076662.10	ICAM3	122.666	0.25324	0.0984989	2.571	0.0101406	0.0565606
ENSG00000076685.18	NT5C2	2204.77	0.086791	0.0430294	2.01702	0.0436937	0.169822
ENSG00000076706.17	AP002956.1	781.092	-0.345072	0.0512657	-6.73105	1.68445e-11	5.28541e-10
ENSG00000076716.9	GPC4	1561.58	0.0116125	0.070347	0.165074	0.868886	0.950542
ENSG00000076770.14	MBNL3	825.033	0.0586931	0.0818082	0.717447	0.473098	0.72842
ENSG00000076826.9	CAMSAP3	1619.18	-0.103397	0.0800196	-1.29215	0.196307	0.455656
ENSG00000076864.19	RAP1GAP	327.289	-0.385729	0.108706	-3.54838	0.000387616	0.00373704
ENSG00000076924.12	XAB2	1900.35	-0.0354522	0.0589751	-0.601139	0.547747	0.782821
ENSG00000076928.17	ARHGEF1	1318.2	0.00227873	0.0490663	0.0464418	0.962958	0.986228
ENSG00000076944.16	STXBP2	1142.85	0.0737777	0.0767291	0.961535	0.336283	0.613074
ENSG00000076984.17	MAP2K7	2209.07	-0.0141472	0.0636733	-0.222185	0.82417	0.931451
ENSG00000077009.13	NMRK2	16.4958	0.150531	0.233446	0.644821	0.519043	0.762315
ENSG00000077044.10	DGKD	1937.78	-0.0535454	0.0668404	-0.801092	0.423078	0.689816
ENSG00000077063.11	CTTNBP2	252.876	-0.219351	0.122148	-1.79578	0.0725303	0.241742
ENSG00000077080.9	ACTL6B	27.2353	0.151891	0.244347	0.621622	0.534191	0.772087
ENSG00000077092.19	RARB	275.334	-0.305127	0.144324	-2.11418	0.0344996	0.142862
ENSG00000077097.15	TOP2B	9488.56	0.00651833	0.0539566	0.120807	0.903844	0.964088
ENSG00000077147.16	TM9SF3	8940.31	0.034328	0.068228	0.503136	0.614868	0.825348
ENSG00000077150.19	NFKB2	1152.73	0.00776797	0.0701978	0.110658	0.911887	0.967219
ENSG00000077152.10	UBE2T	2050.22	0.119236	0.0399783	2.98251	0.00285895	0.0204297
ENSG00000077157.22	PPP1R12B	932.816	-0.317253	0.12676	-2.50278	0.0123222	0.0660524
ENSG00000077232.18	DNAJC10	4769.52	0.0212496	0.0455021	0.467002	0.640499	0.840935
ENSG00000077235.18	GTF3C1	9053.62	-0.168189	0.0751552	-2.23789	0.0252285	0.114173
ENSG00000077238.14	IL4R	520.542	-0.0245675	0.121346	-0.202458	0.839559	0.938097
ENSG00000077254.14	USP33	5472.83	0.0319319	0.0304954	1.04711	0.29505	0.570516
ENSG00000077264.15	PAK3	60.4744	0.374772	0.23325	1.60674	0.108111	0.314477
ENSG00000077274.9	CAPN6	5.06523	0.869829	0.466926	1.86288	0.0624789	0.218109
ENSG00000077279.18	DCX	3.72815	0.798029	0.488043	1.63516	0.102015	NA
ENSG00000077312.9	SNRPA	4175.25	-0.0243301	0.0532727	-0.456708	0.647881	0.844934
ENSG00000077327.16	SPAG6	4.34758	0.861672	0.412757	2.0876	0.0368337	0.149927
ENSG00000077348.9	EXOSC5	992.963	-0.197151	0.094924	-2.07693	0.0378078	0.152771
ENSG00000077380.15	DYNC1I2	3277.5	0.0874549	0.0472967	1.84907	0.0644478	0.223206
ENSG00000077420.16	APBB1IP	1.36122	0.377705	0.785165	0.481052	0.630479	NA
ENSG00000077454.16	LRCH4	1089.77	-0.120246	0.0666689	-1.80363	0.0712894	0.238989
ENSG00000077458.13	FAM76B	1184.7	0.108676	0.0994975	1.09225	0.274722	0.548572
ENSG00000077463.15	SIRT6	1036.67	-0.0913584	0.0469413	-1.94623	0.0516275	0.191125
ENSG00000077498.9	TYR	0	NA	NA	NA	NA	NA
ENSG00000077514.8	POLD3	1868.78	0.0723937	0.0441112	1.64116	0.100763	0.299984
ENSG00000077522.13	ACTN2	334.773	-0.0718714	0.174479	-0.41192	0.680398	0.861014
ENSG00000077549.18	CAPZB	5037.59	0.0616022	0.0248545	2.47851	0.0131932	0.0697301
ENSG00000077585.14	GPR137B	399.961	-0.248798	0.0716443	-3.47269	0.000515279	0.0047633
ENSG00000077616.11	NAALAD2	37.6529	-0.201564	0.197694	-1.01958	0.307929	0.584451
ENSG00000077684.16	JADE1	2155.43	0.128833	0.0468501	2.74989	0.00596158	0.0372757
ENSG00000077713.19	SLC25A43	194.902	-0.0390321	0.0734691	-0.531272	0.59523	0.813385
ENSG00000077721.16	UBE2A	6281.74	0.13254	0.0672306	1.97143	0.0486747	0.183398
ENSG00000077782.20	FGFR1	1930.72	0.169497	0.0984425	1.72179	0.0851085	0.268077
ENSG00000077800.13	FKBP6	1.50118	0.0766158	1.15313	0.0664415	0.947026	NA
ENSG00000077935.17	SMC1B	29.3333	0.427334	0.266809	1.60165	0.109234	0.316571
ENSG00000077942.19	FBLN1	1452.64	0.0142973	0.0763157	0.187344	0.851391	0.943738
ENSG00000077943.8	ITGA8	208.051	-0.521456	0.160201	-3.25501	0.00113389	0.00935792
ENSG00000077984.6	CST7	0	NA	NA	NA	NA	NA
ENSG00000078018.19	MAP2	73.1602	-0.304263	0.181405	-1.67726	0.0934926	0.285982
ENSG00000078043.16	PIAS2	1006.55	0.201356	0.0494621	4.07091	4.68299e-05	0.000579854
ENSG00000078053.17	AMPH	427.202	0.301844	0.0724578	4.16579	3.10274e-05	0.000401039
ENSG00000078061.13	ARAF	1796.68	0.0595587	0.0563891	1.05621	0.290873	0.566485
ENSG00000078070.13	MCCC1	597.625	0.215109	0.141818	1.5168	0.129318	0.3517
ENSG00000078081.8	LAMP3	100.732	0.129195	0.142699	0.905371	0.365269	0.637741
ENSG00000078098.14	FAP	0.571702	0.634803	2.23319	0.284258	0.776212	NA
ENSG00000078114.18	NEBL	612.867	-0.10873	0.106693	-1.01909	0.30816	0.584517
ENSG00000078124.12	ACER3	1381.38	0.1284	0.0646419	1.98633	0.0469969	0.178827
ENSG00000078140.14	UBE2K	4699.4	-0.133573	0.0474779	-2.81336	0.00490265	0.0319248
ENSG00000078142.13	PIK3C3	1319.05	0.165173	0.0925138	1.78539	0.074198	0.24578
ENSG00000078177.14	N4BP2	1392.41	0.115694	0.0834994	1.38556	0.165881	0.411224
ENSG00000078237.7	TIGAR	1867.88	-0.0540024	0.0732974	-0.736757	0.46127	0.719549
ENSG00000078246.17	TULP3	1402.28	-0.0426537	0.0520508	-0.819463	0.412523	0.680132
ENSG00000078269.15	SYNJ2	803.464	-0.0946232	0.0673838	-1.40424	0.160247	0.401853
ENSG00000078295.16	ADCY2	0.265168	0.391193	1.54981	0.252413	0.800722	NA
ENSG00000078304.19	PPP2R5C	5289.39	0.117481	0.0286131	4.10583	4.02864e-05	0.000506818
ENSG00000078319.9	PMS2P1	224.645	-0.0141342	0.0810144	-0.174465	0.8615	0.948124
ENSG00000078328.20	RBFOX1	0.411458	-0.224225	1.85256	-0.121035	0.903663	NA
ENSG00000078369.18	GNB1	12185	0.0417445	0.0547528	0.762417	0.445811	0.708265
ENSG00000078399.18	HOXA9	2846.86	0.23491	0.0532612	4.41053	1.0312e-05	0.000146324
ENSG00000078401.7	EDN1	7.51082	0.366348	0.389399	0.940802	0.346806	0.621975
ENSG00000078403.17	MLLT10	1368.35	-0.216664	0.0862528	-2.51197	0.012006	0.0646697
ENSG00000078487.17	ZCWPW1	139.262	0.517868	0.12488	4.14691	3.36993e-05	0.000431433
ENSG00000078549.14	ADCYAP1R1	295.343	-0.359446	0.165577	-2.17087	0.0299412	0.128941
ENSG00000078579.9	FGF20	3.06897	0.0274913	0.664392	0.0413782	0.966994	NA
ENSG00000078589.13	P2RY10	0	NA	NA	NA	NA	NA
ENSG00000078596.11	ITM2A	3.35813	0.125888	0.65207	0.19306	0.846912	NA
ENSG00000078618.21	NRDC	5412.01	0.146834	0.0342741	4.28412	1.83466e-05	0.000247659
ENSG00000078668.14	VDAC3	3585.48	-0.630592	0.0252282	-24.9955	6.83465e-138	7.58164e-135
ENSG00000078674.17	PCM1	4263.73	0.00544539	0.0751857	0.0724259	0.942263	0.979153
ENSG00000078687.17	TNRC6C	1255.39	0.0137532	0.0870315	0.158025	0.874437	0.952416
ENSG00000078699.21	CBFA2T2	1109.7	-0.0838297	0.0526248	-1.59297	0.111167	0.320206
ENSG00000078725.13	BRINP1	0.169854	-0.0825244	2.1994	-0.0375213	0.970069	NA
ENSG00000078747.14	ITCH	3550.6	-0.186208	0.0885284	-2.10337	0.0354338	0.145707
ENSG00000078795.16	PKD2L2	1.50186	-1.25949	1.07233	-1.17454	0.24018	NA
ENSG00000078804.13	TP53INP2	1471.08	0.0405365	0.0644649	0.628815	0.52947	0.768413
ENSG00000078808.16	SDF4	3911.42	-0.0999133	0.0434881	-2.29749	0.0215911	0.101234
ENSG00000078814.15	MYH7B	6.99634	-0.190956	0.443267	-0.430793	0.666619	0.85479
ENSG00000078898.7	BPIFB2	0	NA	NA	NA	NA	NA
ENSG00000078900.15	TP73	768.558	0.0729387	0.0745525	0.978353	0.3279	0.60451
ENSG00000078902.16	TOLLIP	2251.52	-0.284065	0.0536277	-5.29698	1.17732e-07	2.33703e-06
ENSG00000078967.13	UBE2D4	304.423	-1.44814	0.107352	-13.4897	1.79806e-41	2.32245e-39
ENSG00000079101.16	CLUL1	27.5372	0.220154	0.225942	0.974382	0.329867	0.606417
ENSG00000079102.16	RUNX1T1	245.323	0.125703	0.116822	1.07602	0.28192	0.555939
ENSG00000079112.10	CDH17	1.13738	0.77123	0.974229	0.791631	0.428576	NA
ENSG00000079134.12	THOC1	1634.33	0.171505	0.0413991	4.14272	3.43211e-05	0.000437021
ENSG00000079150.18	FKBP7	488.735	0.140529	0.055813	2.51786	0.011807	0.0637619
ENSG00000079156.17	OSBPL6	1155.55	0.137148	0.0635566	2.15789	0.0309365	0.132021
ENSG00000079215.14	SLC1A3	1279.67	0.174257	0.136926	1.27263	0.203148	0.464585
ENSG00000079246.16	XRCC5	21551.1	0.126334	0.0373277	3.38445	0.000713198	0.00629657
ENSG00000079257.8	LXN	62.7635	-0.24342	0.158904	-1.53187	0.125555	0.345222
ENSG00000079263.19	SP140	0.611554	0.164136	1.47828	0.111032	0.911591	NA
ENSG00000079277.20	MKNK1	804.629	-0.224408	0.0809869	-2.77092	0.00558981	0.0353141
ENSG00000079308.19	TNS1	63.1777	0.241974	0.186227	1.29935	0.193823	0.452366
ENSG00000079313.15	REXO1	2781.21	0.0712963	0.0774444	0.920612	0.357253	0.630871
ENSG00000079332.15	SAR1A	5561.93	0.0938112	0.034554	2.71492	0.00662917	0.040418
ENSG00000079335.20	CDC14A	475.248	-0.0878975	0.078904	-1.11398	0.265287	0.538688
ENSG00000079337.16	RAPGEF3	78.0709	-0.154966	0.253173	-0.612094	0.540475	0.776673
ENSG00000079385.22	CEACAM1	12.5452	-0.999895	0.502398	-1.99025	0.0465639	0.17761
ENSG00000079387.14	SENP1	1931.27	0.0370556	0.0544203	0.680915	0.495926	0.745489
ENSG00000079393.20	DUSP13	3.11351	0.59696	0.501292	1.19084	0.233716	NA
ENSG00000079432.7	CIC	3395.24	-0.147021	0.0961314	-1.52938	0.12617	0.346269
ENSG00000079435.10	LIPE	224.009	-0.026902	0.097276	-0.276553	0.782123	0.912344
ENSG00000079459.13	FDFT1	3382.18	0.0317949	0.0373188	0.85198	0.394225	0.664587
ENSG00000079462.7	PAFAH1B3	1064.01	0.0209761	0.0579016	0.362271	0.717149	0.881259
ENSG00000079482.13	OPHN1	350.72	0.000430429	0.130814	0.00329038	0.997375	0.999139
ENSG00000079557.5	AFM	0	NA	NA	NA	NA	NA
ENSG00000079616.12	KIF22	3941.81	-0.0542476	0.0399992	-1.35622	0.17503	0.42521
ENSG00000079689.14	SCGN	0.709575	-0.139274	1.28903	-0.108046	0.913959	NA
ENSG00000079691.18	CARMIL1	617.159	-0.00350792	0.072834	-0.0481632	0.961586	0.985736
ENSG00000079739.17	PGM1	2734.64	0.112408	0.0538233	2.08846	0.0367561	0.149837
ENSG00000079785.15	DDX1	6680.2	0.0616043	0.0324501	1.89843	0.0576391	0.20641
ENSG00000079805.16	DNM2	8396.59	0.0722149	0.0364615	1.98058	0.0476386	0.180468
ENSG00000079819.19	EPB41L2	6430.56	0.015865	0.0381934	0.415384	0.677861	0.860067
ENSG00000079841.18	RIMS1	36.6575	-0.468069	0.205156	-2.28152	0.0225174	0.104358
ENSG00000079931.15	MOXD1	834.032	-0.0854941	0.0606983	-1.40851	0.158981	0.400217
ENSG00000079950.14	STX7	1330.15	-0.353613	0.0656363	-5.38746	7.14616e-08	1.47442e-06
ENSG00000079974.17	RABL2B	1000.19	0.137523	0.0541857	2.53799	0.0111492	0.0607887
ENSG00000079999.14	KEAP1	2812.26	0.00513683	0.0413937	0.124097	0.901239	0.963059
ENSG00000080007.8	DDX43	0.43445	-0.670258	1.34044	-0.500028	0.617055	NA
ENSG00000080031.10	PTPRH	59.6477	0.188588	0.21169	0.890868	0.373	0.645029
ENSG00000080166.16	DCT	32.8792	0.282429	0.302503	0.933641	0.350489	0.625058
ENSG00000080189.15	SLC35C2	1290.97	0.0731384	0.046879	1.56015	0.118724	0.333217
ENSG00000080200.10	CRYBG3	1243.91	0.0808632	0.0720766	1.12191	0.261902	0.535098
ENSG00000080224.17	EPHA6	140.518	-0.168016	0.0949467	-1.76958	0.0767976	0.250736
ENSG00000080293.9	SCTR	0.480186	-0.226124	1.56185	-0.144779	0.884885	NA
ENSG00000080298.15	RFX3	382.008	0.0748756	0.113308	0.660814	0.508732	0.75467
ENSG00000080345.17	RIF1	5544.74	0.0283035	0.059444	0.476138	0.633976	0.837456
ENSG00000080371.6	RAB21	4042.01	0.0077026	0.0751594	0.102484	0.918373	0.969582
ENSG00000080493.17	SLC4A4	116.664	-0.269687	0.136489	-1.97589	0.0481674	0.181901
ENSG00000080503.24	SMARCA2	1558.32	0.0574723	0.0786259	0.730959	0.464804	0.722254
ENSG00000080511.4	RDH8	1.68213	0.693327	0.946167	0.732775	0.463696	NA
ENSG00000080546.13	SESN1	1764.29	0.0614117	0.104749	0.586273	0.557692	0.789443
ENSG00000080561.13	MID2	943.115	-0.00066254	0.0427552	-0.0154961	0.987636	0.996013
ENSG00000080572.12	PIH1D3	4.13639	0.467552	0.413441	1.13088	0.258105	NA
ENSG00000080573.7	COL5A3	7.32827	-0.3726	0.613657	-0.60718	0.543731	0.77957
ENSG00000080603.17	SRCAP	7069.77	-0.0394084	0.0435639	-0.90461	0.365672	0.638099
ENSG00000080608.10	PUM3	904.675	-0.0424036	0.0731503	-0.579678	0.562132	0.79211
ENSG00000080618.15	CPB2	0.178297	0.358903	2.61072	0.137473	0.890657	NA
ENSG00000080644.16	CHRNA3	152.722	0.121595	0.121127	1.00386	0.315445	0.592352
ENSG00000080709.15	KCNN2	20.4119	0.260838	0.229632	1.1359	0.256	0.52842
ENSG00000080802.18	CNOT4	2157.15	-0.00887698	0.0658386	-0.134829	0.892747	0.959557
ENSG00000080815.19	PSEN1	3383.35	0.0710951	0.0719127	0.98863	0.322844	0.599489
ENSG00000080819.8	CPOX	2059.67	-0.0223539	0.0379973	-0.588304	0.556328	0.788402
ENSG00000080822.17	CLDND1	3418.54	0.111335	0.0582843	1.91021	0.0561063	0.20215
ENSG00000080823.23	MOK	789.128	-0.198332	0.0639094	-3.10333	0.00191357	0.0144345
ENSG00000080824.18	HSP90AA1	232556	0.128881	0.429746	0.299902	0.764252	0.903306
ENSG00000080839.11	RBL1	1437.68	-0.154148	0.0547447	-2.81577	0.00486605	0.0317412
ENSG00000080845.17	DLGAP4	1117.09	-0.369492	0.0597309	-6.18596	6.17271e-10	1.65348e-08
ENSG00000080854.14	IGSF9B	290.809	-0.0934285	0.127763	-0.731262	0.464619	0.722171
ENSG00000080910.13	CFHR2	0	NA	NA	NA	NA	NA
ENSG00000080947.14	CROCCP3	46.0552	0.241264	0.369848	0.652333	0.514186	0.758667
ENSG00000080986.13	NDC80	1708.52	0.116361	0.037051	3.14057	0.00168621	0.0130109
ENSG00000081014.11	AP4E1	1265.92	0.0021084	0.0469304	0.0449261	0.964166	0.98624
ENSG00000081019.13	RSBN1	1752.24	0.112948	0.0529042	2.13496	0.0327642	0.137732
ENSG00000081026.19	MAGI3	1452.94	0.0269688	0.0466988	0.577505	0.563598	0.792956
ENSG00000081041.9	CXCL2	23.709	-0.00873932	0.326354	-0.0267786	0.978636	0.992638
ENSG00000081051.7	AFP	1.40273	1.9354	0.91752	2.10938	0.0349116	NA
ENSG00000081052.12	COL4A4	84.2094	-0.121934	0.157413	-0.774609	0.438571	0.701741
ENSG00000081059.20	TCF7	558.491	-0.162784	0.0441278	-3.68893	0.0002252	0.00232448
ENSG00000081087.15	OSTM1	1619.93	0.157101	0.0735526	2.13589	0.0326881	0.137531
ENSG00000081138.14	CDH7	2.00278	1.25036	0.621939	2.01042	0.0443871	NA
ENSG00000081148.12	IMPG2	6.25965	-0.483226	0.38105	-1.26815	0.204746	0.466486
ENSG00000081154.11	PCNP	7819.73	0.163018	0.0725314	2.24755	0.0246048	0.11205
ENSG00000081177.18	EXD2	1427.82	-0.033495	0.0443115	-0.755899	0.449709	0.711342
ENSG00000081181.8	ARG2	1188.78	0.192876	0.0350106	5.50906	3.60758e-08	7.74849e-07
ENSG00000081189.15	MEF2C	569.982	-0.0653815	0.121017	-0.540266	0.589014	0.809008
ENSG00000081237.20	PTPRC	0.519465	1.71607	1.27299	1.34806	0.17764	NA
ENSG00000081248.11	CACNA1S	1.34171	-1.03689	0.872419	-1.18853	0.234626	NA
ENSG00000081277.12	PKP1	0.755071	1.31769	1.31841	0.999453	0.317575	NA
ENSG00000081307.12	UBA5	1895.93	0.00480232	0.04614	0.104082	0.917105	0.96884
ENSG00000081320.11	STK17B	1217.4	0.0331272	0.104932	0.315703	0.752228	0.899013
ENSG00000081377.16	CDC14B	1731.41	-0.140636	0.0661011	-2.12759	0.0333708	0.139443
ENSG00000081386.12	ZNF510	407.223	-0.290824	0.0778602	-3.73521	0.000187557	0.00199152
ENSG00000081479.14	LRP2	404.49	-0.226295	0.154189	-1.46764	0.142201	0.373401
ENSG00000081665.14	ZNF506	80.7524	0.391286	0.171719	2.27864	0.0226884	0.105021
ENSG00000081692.12	JMJD4	2174.21	-0.0242368	0.0569201	-0.425804	0.670251	0.857154
ENSG00000081721.11	DUSP12	993.674	0.0975094	0.0578436	1.68574	0.0918456	0.282365
ENSG00000081760.17	AACS	1131.65	0.0817547	0.0848968	0.962988	0.335553	0.612335
ENSG00000081791.9	DELE1	1015.99	-0.0934647	0.0453839	-2.05942	0.0394537	0.157531
ENSG00000081800.9	SLC13A1	0.14389	-0.833719	3.04143	-0.27412	0.783992	NA
ENSG00000081803.16	CADPS2	434.875	-0.545611	0.0801962	-6.80345	1.02143e-11	3.25375e-10
ENSG00000081818.3	PCDHB4	2.79663	-0.622612	0.675031	-0.922345	0.356348	NA
ENSG00000081842.18	PCDHA6	0.229859	0.196531	2.4886	0.0789727	0.937054	NA
ENSG00000081853.15	PCDHGA2	1.21368	1.12121	0.900301	1.24538	0.212994	NA
ENSG00000081870.11	HSPB11	925.371	0.0214608	0.0470888	0.455752	0.648568	0.845187
ENSG00000081913.14	PHLPP1	995.864	0.0423022	0.0611999	0.691213	0.489432	0.740256
ENSG00000081923.13	ATP8B1	28.7384	-0.124461	0.36806	-0.338153	0.735248	0.889903
ENSG00000081985.11	IL12RB2	49.2282	-0.0564278	0.205022	-0.275227	0.783141	0.912736
ENSG00000082014.16	SMARCD3	857.804	-0.519466	0.0570052	-9.11261	8.04271e-20	4.46087e-18
ENSG00000082068.8	WDR70	1247.64	0.0307149	0.0696103	0.441241	0.659039	0.850753
ENSG00000082074.17	FYB1	1.00695	1.04634	0.946175	1.10587	0.268784	NA
ENSG00000082126.18	MPP4	1.225	0.535039	1.03798	0.515461	0.606231	NA
ENSG00000082146.13	STRADB	1460.51	-0.00279528	0.0459303	-0.0608592	0.951471	0.981825
ENSG00000082153.18	BZW1	17460.1	0.11408	0.10726	1.06358	0.287519	0.562658
ENSG00000082175.14	PGR	3.80762	0.192007	0.685053	0.280281	0.779262	NA
ENSG00000082196.20	C1QTNF3	4.50878	-0.727529	0.587361	-1.23864	0.215478	0.479298
ENSG00000082212.13	ME2	2142.34	0.17759	0.0449699	3.94909	7.84483e-05	0.000915457
ENSG00000082213.18	C5orf22	1978.94	0.0519536	0.0660132	0.787019	0.431271	0.695774
ENSG00000082258.13	CCNT2	2076.73	0.0842552	0.0676318	1.24579	0.21284	0.476295
ENSG00000082269.16	FAM135A	1115.29	-0.324816	0.0614792	-5.28334	1.26848e-07	2.51007e-06
ENSG00000082293.13	COL19A1	30.778	-0.123125	0.332486	-0.370318	0.711145	0.877726
ENSG00000082397.17	EPB41L3	2492.65	-0.0617567	0.0381366	-1.61936	0.105371	0.308937
ENSG00000082438.16	COBLL1	668.499	0.0349542	0.0687227	0.508626	0.611014	0.823114
ENSG00000082458.12	DLG3	1180.49	0.04768	0.0821759	0.580219	0.561767	0.791802
ENSG00000082482.13	KCNK2	0.972506	1.26055	1.20944	1.04226	0.297291	NA
ENSG00000082497.12	SERTAD4	541.223	-0.0587197	0.0778869	-0.753909	0.450904	0.712381
ENSG00000082512.15	TRAF5	313.994	-0.0447743	0.0657061	-0.681433	0.495597	0.745188
ENSG00000082515.18	MRPL22	1527.27	-0.159847	0.0617798	-2.58736	0.00967133	0.05454
ENSG00000082516.9	GEMIN5	2619.72	0.127055	0.0403527	3.14861	0.00164049	0.0127204
ENSG00000082556.11	OPRK1	0.346555	-1.40522	1.92306	-0.730721	0.46495	NA
ENSG00000082641.16	NFE2L1	8023.82	0.160277	0.0578045	2.77274	0.00555872	0.035153
ENSG00000082684.15	SEMA5B	9.77652	0.576071	0.427867	1.34638	0.178181	0.430235
ENSG00000082701.15	GSK3B	2829.99	-0.0223044	0.0371638	-0.600163	0.548398	0.782987
ENSG00000082781.12	ITGB5	830.454	-0.0180537	0.0931966	-0.193717	0.846398	0.941621
ENSG00000082805.20	ERC1	2497.63	0.0405218	0.0578664	0.700264	0.483763	0.735768
ENSG00000082898.16	XPO1	15487	-0.031221	0.0533243	-0.585493	0.558216	0.789619
ENSG00000082929.8	LINC01587	0.193042	-0.661747	2.1362	-0.309778	0.75673	NA
ENSG00000082996.19	RNF13	1124.25	0.122384	0.0517186	2.36635	0.0179646	0.0877432
ENSG00000083067.22	TRPM3	2.05018	-2.94783	1.28805	-2.2886	0.0221025	NA
ENSG00000083093.9	PALB2	839.885	-0.311884	0.0871019	-3.58068	0.000342704	0.00335551
ENSG00000083097.14	DOP1A	969.882	-0.0398481	0.0640715	-0.621933	0.533986	0.772055
ENSG00000083099.11	LYRM2	1961.34	-0.597702	0.0575637	-10.3833	2.95373e-25	2.15897e-23
ENSG00000083123.15	BCKDHB	389.48	-0.13538	0.182081	-0.743517	0.457169	0.717093
ENSG00000083168.11	KAT6A	5853.55	0.0923301	0.0885555	1.04262	0.297123	0.573295
ENSG00000083223.18	TUT7	1475.24	0.0456013	0.0688873	0.66197	0.50799	0.754568
ENSG00000083290.20	ULK2	384.193	0.110839	0.116998	0.947358	0.343456	0.619088
ENSG00000083307.11	GRHL2	0.936726	0.145729	0.878334	0.165916	0.868223	NA
ENSG00000083312.17	TNPO1	14154.9	0.0704652	0.0511976	1.37634	0.168718	0.415646
ENSG00000083444.17	PLOD1	2746.91	-0.0525448	0.0700954	-0.749618	0.453485	0.714378
ENSG00000083454.22	P2RX5	19.6554	-0.0524145	0.24043	-0.218003	0.827427	0.932898
ENSG00000083457.12	ITGAE	990.626	-0.0999264	0.0601769	-1.66055	0.0968047	0.292134
ENSG00000083520.15	DIS3	11846.9	0.148639	0.0355883	4.17662	2.95871e-05	0.000384796
ENSG00000083535.16	PIBF1	2207.69	0.131532	0.114802	1.14573	0.251908	0.523699
ENSG00000083544.14	TDRD3	604.202	0.0273344	0.0564751	0.484008	0.628381	0.834081
ENSG00000083622.8	AC000061.1	0	NA	NA	NA	NA	NA
ENSG00000083635.8	NUFIP1	1379.11	0.136433	0.120923	1.12826	0.259208	0.53209
ENSG00000083642.19	PDS5B	2560.97	0.121287	0.0376673	3.21996	0.00128211	0.0103991
ENSG00000083720.13	OXCT1	1659.01	0.175985	0.0811782	2.16789	0.0301669	0.129702
ENSG00000083750.12	RRAGB	443.614	0.0176607	0.112769	0.15661	0.875552	0.952946
ENSG00000083782.8	EPYC	0.150541	0.0596195	3.04143	0.0196024	0.984361	NA
ENSG00000083799.17	CYLD	2565.6	0.0414066	0.0759626	0.545093	0.58569	0.806874
ENSG00000083807.10	SLC27A5	101.203	-0.265875	0.106128	-2.50522	0.0122376	0.0656829
ENSG00000083812.12	ZNF324	1063.63	0.0722922	0.0694835	1.04042	0.298143	0.574375
ENSG00000083814.13	ZNF671	0.1409	-0.249195	2.77158	-0.089911	0.928358	NA
ENSG00000083817.9	ZNF416	353.017	-0.0387909	0.0734538	-0.528099	0.597431	0.814572
ENSG00000083828.16	ZNF586	213.449	-0.0115248	0.0928536	-0.124118	0.901222	0.963059
ENSG00000083838.15	ZNF446	604.504	-0.0674379	0.0549783	-1.22663	0.219963	0.485551
ENSG00000083844.10	ZNF264	997.926	-0.146967	0.0642679	-2.28679	0.022208	0.103254
ENSG00000083845.9	RPS5	25246.8	0.168866	0.0298616	5.65495	1.5589e-08	3.47491e-07
ENSG00000083857.14	FAT1	3050.13	-0.109366	0.0756275	-1.44612	0.148144	0.38375
ENSG00000083896.12	YTHDC1	5216.38	0.0725634	0.0496533	1.4614	0.143905	0.376389
ENSG00000083937.9	CHMP2B	2481.75	-0.677652	0.0478553	-14.1604	1.61e-45	2.39066e-43
ENSG00000084070.12	SMAP2	2043.74	-0.234728	0.0254278	-9.23112	2.67807e-20	1.53973e-18
ENSG00000084072.16	PPIE	2797.68	0.046419	0.0796365	0.582886	0.55997	0.790648
ENSG00000084073.9	ZMPSTE24	4735.03	0.075531	0.0423984	1.78146	0.0748375	0.246645
ENSG00000084090.13	STARD7	10383.7	-0.117707	0.0195319	-6.02641	1.67642e-09	4.31295e-08
ENSG00000084092.7	NOA1	1713.66	-0.134213	0.079657	-1.68489	0.0920101	0.282776
ENSG00000084093.17	REST	2015.06	-0.0624441	0.04996	-1.24988	0.211343	0.474747
ENSG00000084110.11	HAL	10.1912	-0.0512557	0.414493	-0.123659	0.901586	0.963128
ENSG00000084112.15	SSH1	1337.8	-0.480237	0.0638959	-7.51594	5.65049e-14	2.17908e-12
ENSG00000084207.16	GSTP1	8312.68	0.0678506	0.047344	1.43314	0.151818	0.389256
ENSG00000084234.17	APLP2	16631.8	0.0489184	0.0352644	1.38719	0.165384	0.410559
ENSG00000084444.14	FAM234B	939.333	-0.248891	0.0427501	-5.82199	5.81511e-09	1.3742e-07
ENSG00000084453.16	SLCO1A2	0.976288	-0.16233	1.28339	-0.126485	0.899348	NA
ENSG00000084463.8	WBP11	7820.86	0.0807966	0.0571068	1.41483	0.157118	0.397815
ENSG00000084623.11	EIF3I	15408	0.087278	0.0410512	2.12608	0.0334969	0.139846
ENSG00000084628.10	NKAIN1	192.325	0.176809	0.0882729	2.00298	0.0451792	0.173875
ENSG00000084636.18	COL16A1	8.91804	0.644044	0.48548	1.32661	0.184637	0.438914
ENSG00000084652.16	TXLNA	8075.84	0.00482525	0.0365507	0.132015	0.894972	0.960067
ENSG00000084674.14	APOB	0.116418	-0.768809	3.04132	-0.252788	0.800432	NA
ENSG00000084676.15	NCOA1	1739.96	0.044726	0.0461728	0.968665	0.332712	0.609881
ENSG00000084693.16	AGBL5	3805.49	0.0951946	0.0552186	1.72396	0.0847149	0.267418
ENSG00000084710.14	EFR3B	338.166	-0.0276472	0.0841078	-0.328712	0.742374	0.893274
ENSG00000084731.15	KIF3C	991.337	0.0409522	0.0879281	0.465747	0.641397	0.841423
ENSG00000084733.11	RAB10	4725.03	-0.103489	0.0268445	-3.85511	0.000115678	0.00129234
ENSG00000084734.9	GCKR	0.795681	-0.270865	1.10691	-0.244705	0.806685	NA
ENSG00000084754.12	HADHA	7501.66	0.166291	0.0250694	6.63325	3.28385e-11	1.00368e-09
ENSG00000084764.11	MAPRE3	634.098	-0.600979	0.0632544	-9.50098	2.07916e-21	1.26889e-19
ENSG00000084774.14	CAD	4354.59	-0.135988	0.0484228	-2.80835	0.00497966	0.0322925
ENSG00000085063.16	CD59	3330.63	-0.235052	0.0457919	-5.13306	2.85076e-07	5.328e-06
ENSG00000085117.12	CD82	128.933	-0.19268	0.124477	-1.54791	0.121644	0.338194
ENSG00000085185.15	BCORL1	4537.56	0.013919	0.0414959	0.33543	0.7373	0.890883
ENSG00000085224.22	ATRX	3041.56	-0.0675037	0.0599722	-1.12558	0.260342	0.533402
ENSG00000085231.14	AK6	1078.92	0.0795801	0.0421986	1.88585	0.0593155	0.210733
ENSG00000085265.11	FCN1	0.133555	-0.852829	3.04143	-0.280404	0.779168	NA
ENSG00000085274.15	MYNN	984.514	0.0433844	0.0848803	0.511124	0.609264	0.821735
ENSG00000085276.18	MECOM	819.7	-0.245181	0.0482147	-5.08518	3.6727e-07	6.72795e-06
ENSG00000085365.18	SCAMP1	2001.17	-0.456373	0.0445495	-10.2442	1.25694e-24	8.84451e-23
ENSG00000085377.14	PREP	1630.61	0.018796	0.0411827	0.456404	0.648099	0.845016
ENSG00000085382.12	HACE1	657.323	-0.0195428	0.091392	-0.213834	0.830676	0.934208
ENSG00000085415.16	SEH1L	1905.31	-0.179754	0.0432529	-4.15588	3.24043e-05	0.000416267
ENSG00000085433.15	WDR47	1497.31	0.044328	0.0861038	0.514821	0.606678	0.819963
ENSG00000085449.15	WDFY1	2479.21	0.035059	0.057061	0.614413	0.538942	0.775179
ENSG00000085465.12	OVGP1	321.934	0.054775	0.178341	0.307136	0.75874	0.901311
ENSG00000085491.17	SLC25A24	2111.83	-0.0652545	0.0509041	-1.28191	0.199874	0.460707
ENSG00000085511.20	MAP3K4	1506.74	-0.103159	0.0886361	-1.16385	0.244486	0.515545
ENSG00000085514.16	PILRA	33.4929	-0.232573	0.207776	-1.11935	0.262991	0.536277
ENSG00000085552.17	IGSF9	41.9301	0.0801457	0.138276	0.579606	0.56218	0.79211
ENSG00000085563.14	ABCB1	791.339	0.205497	0.0759921	2.70419	0.00684713	0.0415053
ENSG00000085644.13	ZNF213	971.373	0.0711458	0.0562213	1.26546	0.205707	0.467264
ENSG00000085662.14	AKR1B1	8927.09	0.180131	0.0386491	4.66068	3.1516e-06	4.88355e-05
ENSG00000085719.13	CPNE3	5753.59	0.0472993	0.0344047	1.37479	0.169196	0.416105
ENSG00000085721.12	RRN3	4197.82	0.0497262	0.0422844	1.17599	0.239597	0.509739
ENSG00000085733.16	CTTN	5278.95	-0.0833202	0.0404846	-2.05807	0.0395832	0.157881
ENSG00000085741.13	WNT11	181.187	0.0273805	0.170703	0.160398	0.872567	0.951792
ENSG00000085760.14	MTIF2	2447.68	0.0826975	0.0467762	1.76794	0.0770711	0.251368
ENSG00000085788.13	DDHD2	1891.47	-0.0894861	0.0711128	-1.25837	0.208259	0.469946
ENSG00000085831.15	TTC39A	380.179	-0.198659	0.108512	-1.83075	0.0671384	0.22937
ENSG00000085832.17	EPS15	2783.06	0.13176	0.221698	0.594321	0.552297	0.785639
ENSG00000085840.13	ORC1	2449.39	0.0321776	0.111348	0.288982	0.772595	0.907062
ENSG00000085871.9	MGST2	488.214	0.0691602	0.055129	1.25452	0.209654	0.472078
ENSG00000085872.15	CHERP	7607.86	0.0204248	0.0395801	0.516036	0.605829	0.819401
ENSG00000085978.22	ATG16L1	1444.26	0.0260732	0.0419881	0.620965	0.534623	0.772383
ENSG00000085982.13	USP40	991.482	0.0486476	0.0876729	0.554876	0.57898	0.801874
ENSG00000085998.14	POMGNT1	1532.71	0.049672	0.0673061	0.738002	0.460513	0.719131
ENSG00000085999.12	RAD54L	1446.66	-0.0543871	0.0708341	-0.76781	0.4426	0.705541
ENSG00000086015.21	MAST2	1445.96	-0.397626	0.0633798	-6.27369	3.52586e-10	9.72087e-09
ENSG00000086061.16	DNAJA1	26930.8	0.103325	0.246386	0.41936	0.674953	0.857989
ENSG00000086062.12	B4GALT1	1663.03	0.0628623	0.0370769	1.69546	0.0899883	0.278014
ENSG00000086065.14	CHMP5	3651.37	-0.0516485	0.0502006	-1.02884	0.303554	0.579982
ENSG00000086102.19	NFX1	3241.53	-0.111663	0.087114	-1.2818	0.199913	0.460707
ENSG00000086159.13	AQP6	6.08858	0.127	0.479976	0.264597	0.79132	0.917248
ENSG00000086189.10	DIMT1	1180.26	0.0197415	0.0640143	0.308393	0.757784	0.900977
ENSG00000086200.16	IPO11	3240.33	-0.0349024	0.0381995	-0.913688	0.360881	0.634485
ENSG00000086205.18	FOLH1	7.00902	1.09757	0.425587	2.57895	0.00991021	0.0555219
ENSG00000086232.13	EIF2AK1	5485.86	-0.0346041	0.0643041	-0.538132	0.590486	0.810141
ENSG00000086288.11	NME8	0	NA	NA	NA	NA	NA
ENSG00000086289.12	EPDR1	296.113	-0.263235	0.0978463	-2.69029	0.0071389	0.0429427
ENSG00000086300.15	SNX10	525.138	-0.104072	0.0933052	-1.1154	0.26468	0.537918
ENSG00000086475.15	SEPHS1	3915.28	0.143456	0.0573323	2.50219	0.0123428	0.066133
ENSG00000086504.16	MRPL28	3408.41	0.0706359	0.0465425	1.51766	0.129099	0.351408
ENSG00000086506.3	HBQ1	28.5001	-2.04861	0.212576	-9.63706	5.57605e-22	3.55247e-20
ENSG00000086544.3	ITPKC	688.986	0.126745	0.0616513	2.05583	0.0397988	0.158564
ENSG00000086548.9	CEACAM6	0.0336921	0.26298	3.04143	0.0864657	0.931096	NA
ENSG00000086570.12	FAT2	3.01564	-0.792652	0.756223	-1.04817	0.294559	NA
ENSG00000086589.12	RBM22	4825.41	0.0966513	0.075672	1.27724	0.201518	0.462368
ENSG00000086598.11	TMED2	11184.5	0.113125	0.0619585	1.82582	0.067878	0.230973
ENSG00000086619.13	ERO1B	1482.19	-0.0662913	0.0993101	-0.667518	0.504441	0.751806
ENSG00000086666.19	ZFAND6	2338.08	0.135877	0.0723151	1.87896	0.0602502	0.213062
ENSG00000086696.11	HSD17B2	0	NA	NA	NA	NA	NA
ENSG00000086712.13	TXLNG	4594.29	-0.00577592	0.0449519	-0.128491	0.89776	0.961682
ENSG00000086717.18	PPEF1	23.528	0.267142	0.252982	1.05597	0.29098	0.566633
ENSG00000086730.17	LAT2	18.916	-0.105682	0.251761	-0.419771	0.674653	0.85798
ENSG00000086758.16	HUWE1	20334.3	-0.00450108	0.039356	-0.114369	0.908946	0.966174
ENSG00000086827.9	ZW10	2047.1	0.0749616	0.0846964	0.885062	0.376123	0.64793
ENSG00000086848.15	ALG9	765.566	-0.624653	0.0562135	-11.1121	1.09492e-28	9.05614e-27
ENSG00000086967.10	MYBPC2	8.43294	-0.11415	0.415671	-0.274617	0.78361	0.913082
ENSG00000086991.13	NOX4	0.775206	1.77064	1.46062	1.21226	0.225415	NA
ENSG00000087008.16	ACOX3	368.069	0.0829977	0.0660785	1.25605	0.209099	0.471335
ENSG00000087053.18	MTMR2	2750.67	-0.0124258	0.0276742	-0.449003	0.65343	0.848034
ENSG00000087074.8	PPP1R15A	7604.06	0.129665	0.118121	1.09773	0.272324	0.54627
ENSG00000087076.9	HSD17B14	154.728	0.130889	0.148122	0.883657	0.376882	0.648825
ENSG00000087077.14	TRIP6	2924.36	-0.171111	0.0469663	-3.64326	0.000269202	0.00272497
ENSG00000087085.15	ACHE	582.085	0.0556704	0.328127	0.169661	0.865277	0.948855
ENSG00000087086.15	FTL	23216.2	0.188222	0.0689026	2.73171	0.00630074	0.0389061
ENSG00000087087.20	SRRT	11539.2	0.111319	0.0503629	2.21033	0.027082	0.119745
ENSG00000087088.20	BAX	5397.48	0.157428	0.0578791	2.71995	0.00652917	0.0400023
ENSG00000087095.13	NLK	793.143	-0.0656674	0.0703645	-0.933246	0.350693	0.625058
ENSG00000087111.21	PIGS	3570.91	0.007348	0.0262853	0.279548	0.779824	0.910753
ENSG00000087116.16	ADAMTS2	142.201	0.048601	0.0979963	0.495947	0.619931	0.828244
ENSG00000087128.10	TMPRSS11E	0.213093	0.78463	3.04143	0.25798	0.796422	NA
ENSG00000087152.15	ATXN7L3	3836.22	0.240138	0.0485457	4.94664	7.55052e-07	1.32085e-05
ENSG00000087157.19	PGS1	1478.39	-0.182685	0.0420518	-4.34428	1.39731e-05	0.000193469
ENSG00000087191.13	PSMC5	5773.15	0.0937432	0.0264164	3.54867	0.000387183	0.00373479
ENSG00000087206.17	UIMC1	2334.68	-0.0645649	0.0906216	-0.712467	0.476175	0.730229
ENSG00000087237.12	CETP	3.36448	0.456121	0.485547	0.939397	0.347527	NA
ENSG00000087245.13	MMP2	253.506	-0.41065	0.167285	-2.45479	0.0140968	0.0730649
ENSG00000087250.8	MT3	0	NA	NA	NA	NA	NA
ENSG00000087253.13	LPCAT2	655.846	-0.636488	0.101994	-6.24043	4.36372e-10	1.18575e-08
ENSG00000087258.15	GNAO1	230.446	-0.61486	0.144437	-4.25693	2.07252e-05	0.000276992
ENSG00000087263.16	OGFOD1	3709.33	0.0470149	0.0634408	0.741083	0.458643	0.717813
ENSG00000087266.16	SH3BP2	858.821	-0.11375	0.0896768	-1.26845	0.204638	0.466485
ENSG00000087269.16	NOP14	5884.39	0.148709	0.0362866	4.09818	4.16415e-05	0.000521777
ENSG00000087274.17	ADD1	6631.17	0.0268116	0.035947	0.745865	0.455749	0.716417
ENSG00000087299.12	L2HGDH	1164.56	0.0842313	0.0610472	1.37977	0.167657	0.413831
ENSG00000087301.9	TXNDC16	1175.66	0.0609285	0.0626353	0.97275	0.330678	0.607611
ENSG00000087302.9	RTRAF	5144.09	0.194973	0.0468157	4.16469	3.11776e-05	0.000402152
ENSG00000087303.18	NID2	536.979	-0.0257847	0.074418	-0.346484	0.728979	0.886963
ENSG00000087338.5	GMCL1	1978.43	0.192589	0.0532768	3.61488	0.000300486	0.00299573
ENSG00000087365.15	SF3B2	15808	0.11998	0.0265445	4.51994	6.18572e-06	9.19955e-05
ENSG00000087448.11	KLHL42	1125.54	-0.0668073	0.0832246	-0.802735	0.422128	0.688911
ENSG00000087460.24	GNAS	36650.8	0.0712637	0.0713364	0.998981	0.317804	0.594263
ENSG00000087470.17	DNM1L	4359.59	0.0949561	0.0331377	2.8655	0.0041635	0.0279016
ENSG00000087494.15	PTHLH	50.1587	0.253987	0.21135	1.20174	0.229466	0.497535
ENSG00000087495.17	PHACTR3	38.0553	0.0335467	0.184496	0.181829	0.855717	0.945608
ENSG00000087502.18	ERGIC2	2136.82	0.137334	0.083967	1.63557	0.10193	0.302184
ENSG00000087510.7	TFAP2C	407.294	0.0191876	0.112464	0.170612	0.864529	0.948838
ENSG00000087586.17	AURKA	4127.39	-0.0297071	0.0325298	-0.913226	0.361124	0.634636
ENSG00000087589.16	CASS4	78.9737	0.233164	0.185208	1.25893	0.208054	0.469654
ENSG00000087842.11	PIR	529.184	-0.121328	0.10464	-1.15948	0.246261	0.517689
ENSG00000087884.14	AAMDC	368.828	0.111158	0.0743948	1.49416	0.135133	0.36203
ENSG00000087903.13	RFX2	421.505	0.268374	0.0923687	2.90546	0.00366714	0.0250574
ENSG00000087995.15	METTL2A	2410.52	0.122216	0.0568683	2.14911	0.0316257	0.134143
ENSG00000088002.11	SULT2B1	35.2157	0.438017	0.179156	2.44489	0.0144896	0.074535
ENSG00000088035.17	ALG6	1564.02	0.345025	0.0374639	9.20953	3.27555e-20	1.86617e-18
ENSG00000088038.19	CNOT3	4519.31	0.0127715	0.0367741	0.347297	0.728368	0.886853
ENSG00000088053.11	GP6	4.54734	-0.128049	0.487018	-0.262924	0.792609	0.917727
ENSG00000088179.9	PTPN4	888.655	0.161176	0.0741344	2.17411	0.0296969	0.128171
ENSG00000088205.13	DDX18	6373.95	0.124574	0.0418844	2.97423	0.00293724	0.0208549
ENSG00000088247.17	KHSRP	23955.5	0.0864301	0.0370425	2.33327	0.019634	0.0939741
ENSG00000088256.9	GNA11	5051.96	0.0789263	0.0338927	2.32871	0.0198744	0.094836
ENSG00000088280.19	ASAP3	343.188	-0.0657982	0.145828	-0.451205	0.651842	0.846997
ENSG00000088298.13	EDEM2	578.756	-0.226624	0.0552525	-4.1016	4.10296e-05	0.000514953
ENSG00000088305.18	DNMT3B	1423.06	-0.165488	0.0368015	-4.49679	6.89865e-06	0.000101557
ENSG00000088320.4	REM1	0.491674	-0.265923	1.26514	-0.210192	0.833518	NA
ENSG00000088325.16	TPX2	10776.4	-0.0101267	0.0634673	-0.159557	0.87323	0.951792
ENSG00000088340.16	FER1L4	25.7426	-0.199991	0.276675	-0.722839	0.469779	0.726419
ENSG00000088356.6	PDRG1	2597.43	-0.282539	0.0802974	-3.51865	0.000433743	0.00411445
ENSG00000088367.22	EPB41L1	1313.87	-0.0933769	0.0663019	-1.40836	0.159025	0.400225
ENSG00000088386.17	SLC15A1	13.6327	0.00673202	0.240279	0.0280175	0.977648	0.99234
ENSG00000088387.19	DOCK9	787.544	-0.0284593	0.092897	-0.306354	0.759335	0.901315
ENSG00000088448.14	ANKRD10	570.501	-0.118286	0.0680786	-1.7375	0.0822994	0.262606
ENSG00000088451.11	TGDS	1212.22	0.0324928	0.0835141	0.38907	0.697224	0.869939
ENSG00000088538.13	DOCK3	469.113	-0.907801	0.0583151	-15.5672	1.2168e-54	2.34147e-52
ENSG00000088543.15	C3orf18	181.757	0.129564	0.0868868	1.49118	0.135915	0.363299
ENSG00000088682.14	COQ9	1261.6	0.0655523	0.0456959	1.43453	0.15142	0.388628
ENSG00000088726.16	TMEM40	4.20457	0.628642	0.508377	1.23657	0.216248	0.480374
ENSG00000088727.12	KIF9	286.33	0.0188057	0.0958491	0.196201	0.844453	0.940509
ENSG00000088756.12	ARHGAP28	158.583	-0.195447	0.190886	-1.02389	0.305885	0.582505
ENSG00000088766.11	CRLS1	1441.06	0.0231483	0.052878	0.437768	0.661555	0.852149
ENSG00000088782.4	DEFB127	0	NA	NA	NA	NA	NA
ENSG00000088808.17	PPP1R13B	1130.06	0.0826754	0.0634928	1.30212	0.192875	0.450934
ENSG00000088812.18	ATRN	2109.56	0.0104348	0.0290159	0.359624	0.719128	0.882119
ENSG00000088826.18	SMOX	633.477	0.0476697	0.0782832	0.608939	0.542565	0.778548
ENSG00000088827.12	SIGLEC1	3.36703	-0.40738	0.484959	-0.840029	0.400892	NA
ENSG00000088832.17	FKBP1A	8354.8	0.00283614	0.0511322	0.0554668	0.955767	0.983519
ENSG00000088833.17	NSFL1C	3422.35	-0.0328251	0.0819257	-0.400669	0.688664	0.865323
ENSG00000088836.13	SLC4A11	308.836	-0.11765	0.121388	-0.969211	0.33244	0.609635
ENSG00000088854.12	C20orf194	495.063	-0.0771441	0.0520667	-1.48164	0.138436	0.367746
ENSG00000088876.11	ZNF343	686.917	-0.0868862	0.0732004	-1.18696	0.235242	0.504385
ENSG00000088881.20	EBF4	176.402	-0.0758243	0.144609	-0.52434	0.600042	0.815846
ENSG00000088882.8	CPXM1	0.597548	-1.27005	1.07602	-1.18032	0.237873	NA
ENSG00000088888.18	MAVS	3748.92	-0.339351	0.0320339	-10.5935	3.19426e-26	2.45867e-24
ENSG00000088899.15	LZTS3	898.223	-0.0112403	0.0998618	-0.112559	0.91038	0.966609
ENSG00000088926.13	F11	0.746827	-0.77022	1.17284	-0.656715	0.511364	NA
ENSG00000088930.8	XRN2	5906.81	0.0328613	0.0367669	0.893773	0.371443	0.643273
ENSG00000088970.16	KIZ	719.495	0.0607153	0.0559891	1.08441	0.278182	0.552164
ENSG00000088986.11	DYNLL1	8246.7	0.12538	0.140083	0.89504	0.370765	0.642756
ENSG00000088992.18	TESC	160.363	-0.214393	0.0834888	-2.56792	0.010231	0.0569497
ENSG00000089006.16	SNX5	6050.12	0.0485637	0.0342691	1.41713	0.156446	0.396723
ENSG00000089009.15	RPL6	45851.8	0.156314	0.0526424	2.96936	0.00298421	0.0211168
ENSG00000089012.14	SIRPG	0	NA	NA	NA	NA	NA
ENSG00000089022.14	MAPKAPK5	1517.26	-0.0121108	0.0376433	-0.321725	0.747661	0.896395
ENSG00000089041.17	P2RX7	1.00807	0.999726	0.860026	1.16244	0.245058	NA
ENSG00000089048.14	ESF1	1575	-0.407101	0.0689817	-5.90158	3.60044e-09	8.80637e-08
ENSG00000089050.16	RBBP9	781.4	-0.0630432	0.0904951	-0.696647	0.486024	0.737127
ENSG00000089053.13	ANAPC5	5763.82	0.11861	0.0380129	3.12025	0.00180699	0.0137793
ENSG00000089057.15	SLC23A2	2853.78	-0.0554467	0.0335036	-1.65495	0.0979355	0.294296
ENSG00000089060.11	SLC8B1	394.271	-0.108235	0.0639881	-1.69149	0.090743	0.279842
ENSG00000089063.15	TMEM230	3661.01	0.135818	0.0215771	6.29455	3.08288e-10	8.54954e-09
ENSG00000089091.16	DZANK1	162.885	0.109822	0.118017	0.930563	0.35208	0.626347
ENSG00000089094.19	KDM2B	2028.25	-0.0212694	0.0538144	-0.395236	0.692669	0.867872
ENSG00000089101.18	CFAP61	41.9358	-0.0884231	0.385216	-0.229542	0.818448	0.92913
ENSG00000089116.4	LHX5	0.945923	0.548932	0.973592	0.563821	0.572876	NA
ENSG00000089123.16	TASP1	316.454	0.132088	0.0843785	1.56542	0.117484	0.331117
ENSG00000089127.13	OAS1	2.25793	0.474564	1.54426	0.307308	0.758609	NA
ENSG00000089154.11	GCN1	8049.65	-0.0449405	0.0534888	-0.840185	0.400804	0.67102
ENSG00000089157.16	RPLP0	63656	0.198272	0.0286249	6.92655	4.3123e-12	1.42419e-10
ENSG00000089159.16	PXN	1802.78	-0.114129	0.0403965	-2.82522	0.00472481	0.0309699
ENSG00000089163.4	SIRT4	123.571	0.209687	0.205728	1.01924	0.308088	0.584517
ENSG00000089169.15	RPH3A	1.33452	0.701775	0.830391	0.845113	0.398048	NA
ENSG00000089177.18	KIF16B	662.516	-0.061426	0.0619424	-0.991663	0.321362	0.597893
ENSG00000089195.15	TRMT6	2451.57	0.0565949	0.0377586	1.49886	0.13391	0.35993
ENSG00000089199.10	CHGB	51.7418	0.441356	0.231088	1.9099	0.0561455	0.202215
ENSG00000089220.5	PEBP1	8069.02	0.00189209	0.0316471	0.0597872	0.952325	0.981933
ENSG00000089225.19	TBX5	0.309643	0.150168	1.70704	0.0879697	0.929901	NA
ENSG00000089234.16	BRAP	2033.73	0.0770952	0.0678255	1.13667	0.255676	0.527983
ENSG00000089248.7	ERP29	4929.14	0.129785	0.037249	3.48424	0.000493528	0.00458697
ENSG00000089250.19	NOS1	3.97797	-0.0387747	0.536571	-0.0722639	0.942392	NA
ENSG00000089280.18	FUS	18749.7	0.0334897	0.0451185	0.742261	0.457929	0.717264
ENSG00000089289.16	IGBP1	2720.98	0.143782	0.0466944	3.07922	0.00207542	0.0154513
ENSG00000089327.14	FXYD5	400.52	0.0843357	0.0604917	1.39417	0.163266	0.406829
ENSG00000089335.21	ZNF302	985.176	0.0261842	0.0723133	0.362094	0.717282	0.881263
ENSG00000089351.14	GRAMD1A	1318.19	-0.0558022	0.0708419	-0.787701	0.430872	0.695487
ENSG00000089356.18	FXYD3	1.39357	0.32335	0.892759	0.362192	0.717208	NA
ENSG00000089472.16	HEPH	0.453937	1.31296	1.5704	0.836064	0.403119	NA
ENSG00000089486.17	CDIP1	3984.27	0.00316682	0.0666283	0.0475297	0.962091	0.986039
ENSG00000089505.17	CMTM1	44.5146	-0.904277	0.175455	-5.15389	2.55138e-07	4.83072e-06
ENSG00000089558.9	KCNH4	34.2349	-0.260898	0.264727	-0.985535	0.324361	0.600865
ENSG00000089597.18	GANAB	17789.9	0.0643695	0.0195255	3.29669	0.000978328	0.00825158
ENSG00000089639.11	GMIP	302.501	-0.206889	0.133751	-1.54682	0.121905	0.338371
ENSG00000089682.16	RBM41	780.271	-0.0341179	0.0934097	-0.365249	0.714925	0.879743
ENSG00000089685.15	BIRC5	11658.5	0.0611794	0.0355016	1.72329	0.0848366	0.26764
ENSG00000089692.9	LAG3	6.51953	0.171127	0.381795	0.448219	0.653995	0.848195
ENSG00000089693.10	MLF2	9100.99	0.111869	0.0628968	1.77861	0.0753039	0.247315
ENSG00000089723.10	OTUB2	391.41	0.103697	0.053673	1.93202	0.0533573	0.195571
ENSG00000089737.17	DDX24	8044.27	0.108369	0.0308867	3.50859	0.000450483	0.00424973
ENSG00000089775.11	ZBTB25	273.605	0.125704	0.110316	1.13949	0.254498	0.526704
ENSG00000089818.18	NECAP1	1669.66	0.0244776	0.0470191	0.520589	0.602653	0.817532
ENSG00000089820.15	ARHGAP4	48.7391	0.0642574	0.179906	0.357173	0.720962	0.883081
ENSG00000089847.12	ANKRD24	143.074	1.71199	0.0904382	18.9299	6.46919e-80	2.25919e-77
ENSG00000089876.11	DHX32	856.553	-0.0577946	0.0693547	-0.833319	0.404665	0.673898
ENSG00000089902.10	RCOR1	2649.36	0.0671744	0.057149	1.17543	0.239824	0.510076
ENSG00000089916.17	GPATCH2L	2026.82	0.072714	0.0585042	1.24289	0.21391	0.47767
ENSG00000090006.17	LTBP4	1329.69	-0.170159	0.0736398	-2.3107	0.0208496	0.0986158
ENSG00000090013.10	BLVRB	1343.12	0.0640956	0.0522635	1.22639	0.220051	0.485566
ENSG00000090020.11	SLC9A1	1722.31	0.173712	0.0872296	1.99143	0.0464336	0.177292
ENSG00000090054.15	SPTLC1	3750.65	0.0226635	0.0446469	0.507617	0.611722	0.823335
ENSG00000090060.17	PAPOLA	13720.4	0.0697247	0.0931726	0.748339	0.454256	0.714936
ENSG00000090061.17	CCNK	4845.55	0.140433	0.044209	3.17658	0.00149025	0.0117341
ENSG00000090097.21	PCBP4	559.215	-0.155373	0.0777329	-1.99881	0.045629	0.175142
ENSG00000090104.12	RGS1	0.122217	0.690783	3.04143	0.227124	0.820327	NA
ENSG00000090238.11	YPEL3	974.942	-0.0606404	0.0479042	-1.26587	0.20556	0.467128
ENSG00000090263.16	MRPS33	1912.44	0.120544	0.0396692	3.03873	0.00237577	0.0173787
ENSG00000090266.13	NDUFB2	2028.27	0.149119	0.0431392	3.4567	0.000546825	0.00501801
ENSG00000090273.14	NUDC	11673.5	0.149046	0.107208	1.39025	0.164454	0.409138
ENSG00000090316.16	MAEA	3003.1	0.0619855	0.0448241	1.38286	0.166708	0.412364
ENSG00000090339.9	ICAM1	14.7188	-0.171623	0.347284	-0.494187	0.621174	0.829141
ENSG00000090372.15	STRN4	4482.24	-0.474003	0.0643321	-7.36807	1.73119e-13	6.37633e-12
ENSG00000090376.10	IRAK3	20.2925	0.0339647	0.219655	0.154628	0.877115	0.953672
ENSG00000090382.6	LYZ	1.04856	-0.173235	1.03284	-0.167727	0.866798	NA
ENSG00000090402.8	SI	0.240554	-0.285363	1.43011	-0.19954	0.841841	NA
ENSG00000090432.7	MUL1	1808.97	0.0130504	0.053361	0.244569	0.80679	0.923241
ENSG00000090447.12	TFAP4	656.503	0.0702858	0.0531021	1.3236	0.185637	0.440443
ENSG00000090470.15	PDCD7	1331.29	0.0161258	0.0573604	0.281132	0.778609	0.910257
ENSG00000090487.11	SPG21	1889.36	0.0823286	0.0389308	2.11474	0.034452	0.14274
ENSG00000090512.11	FETUB	0.262035	0.711252	1.99762	0.356049	0.721804	NA
ENSG00000090520.11	DNAJB11	3636.88	0.0817745	0.0602495	1.35726	0.174697	0.424705
ENSG00000090530.10	P3H2	67.4996	0.430147	0.257141	1.6728	0.0943659	0.287565
ENSG00000090534.19	THPO	10.0546	-0.1125	0.300756	-0.374058	0.708361	0.876184
ENSG00000090539.15	CHRD	52.2335	-0.060477	0.227901	-0.265366	0.790728	0.916994
ENSG00000090554.13	FLT3LG	33.5379	-0.317065	0.175863	-1.80291	0.0714022	0.239123
ENSG00000090565.16	RAB11FIP3	1661	-0.0693182	0.076989	-0.900366	0.367926	0.640038
ENSG00000090581.10	GNPTG	450.694	0.144351	0.0576047	2.50589	0.0122145	0.0656243
ENSG00000090612.21	ZNF268	1178.96	-0.0257209	0.0772424	-0.33299	0.739142	0.891737
ENSG00000090615.15	GOLGA3	3003.85	-0.0255366	0.0502335	-0.508357	0.611203	0.823114
ENSG00000090621.14	PABPC4	7361.28	0.189678	0.0502348	3.77583	0.000159478	0.00172248
ENSG00000090659.18	CD209	0	NA	NA	NA	NA	NA
ENSG00000090661.12	CERS4	290.599	-0.0853905	0.0861292	-0.991423	0.321479	0.597993
ENSG00000090674.16	MCOLN1	804.301	0.104031	0.0910997	1.14194	0.253477	0.525409
ENSG00000090686.15	USP48	2718.82	-0.0284195	0.0524491	-0.54185	0.587922	0.808273
ENSG00000090776.6	EFNB1	1341.01	0.0244077	0.0522886	0.466788	0.640652	0.840935
ENSG00000090857.13	PDPR	2532.44	-0.0609891	0.0434161	-1.40476	0.160093	0.401819
ENSG00000090861.15	AARS	8880.75	0.0650296	0.0562101	1.1569	0.247312	0.51849
ENSG00000090863.11	GLG1	4356.16	0.105634	0.0451063	2.34189	0.0191862	0.0922288
ENSG00000090889.12	KIF4A	3893.61	0.00964695	0.0676531	0.142594	0.88661	0.957534
ENSG00000090905.19	TNRC6A	4172.47	-0.0257087	0.0672484	-0.382295	0.702242	0.872333
ENSG00000090924.15	PLEKHG2	860.619	-0.157389	0.10066	-1.56358	0.117917	0.33194
ENSG00000090932.10	DLL3	122.991	-1.79543	0.108143	-16.6024	6.69185e-62	1.6826e-59
ENSG00000090971.5	NAT14	1010.68	-0.142244	0.0659659	-2.15633	0.0310582	0.13239
ENSG00000090975.12	PITPNM2	245.476	0.0678174	0.206828	0.327893	0.742992	0.89365
ENSG00000090989.18	EXOC1	1652.38	-0.0118118	0.0499344	-0.236547	0.813009	0.9265
ENSG00000091009.8	RBM27	4159.44	0.212511	0.0378385	5.61625	1.95146e-08	4.32948e-07
ENSG00000091010.6	POU4F3	9.0328	0.338112	0.33815	0.999886	0.317366	0.593835
ENSG00000091039.17	OSBPL8	4242.83	0.0840934	0.0422857	1.98869	0.046735	0.177974
ENSG00000091073.19	DTX2	515.534	0.0769208	0.091362	0.841934	0.399825	0.670034
ENSG00000091106.19	NLRC4	3.37694	-0.390841	0.591882	-0.660336	0.509038	NA
ENSG00000091127.14	PUS7	1399.09	-0.038602	0.0386234	-0.999444	0.31758	0.594012
ENSG00000091128.13	LAMB4	1.27501	-0.707462	1.48088	-0.477732	0.632841	NA
ENSG00000091129.20	NRCAM	460.966	-0.0959003	0.125049	-0.766901	0.44314	0.705984
ENSG00000091136.14	LAMB1	979.654	-1.26178	0.103267	-12.2187	2.46966e-34	2.49053e-32
ENSG00000091137.12	SLC26A4	14.2338	0.646957	0.458892	1.40982	0.158592	0.399722
ENSG00000091138.12	SLC26A3	0.399621	1.0142	1.92538	0.526754	0.598364	NA
ENSG00000091140.14	DLD	4665.28	-0.213475	0.04031	-5.29584	1.18473e-07	2.34927e-06
ENSG00000091157.13	WDR7	929.408	-0.0707316	0.0796726	-0.887779	0.37466	0.64659
ENSG00000091164.13	TXNL1	2456.33	0.0509533	0.0663204	0.768289	0.442316	0.705377
ENSG00000091181.19	IL5RA	1.69761	-0.155729	0.698725	-0.222876	0.823632	NA
ENSG00000091262.15	ABCC6	59.5161	-0.312939	0.190423	-1.64339	0.100303	0.299054
ENSG00000091317.8	CMTM6	4697.44	0.0351997	0.052245	0.673742	0.500475	0.748568
ENSG00000091409.15	ITGA6	995.974	0.0329055	0.0550699	0.597522	0.550159	0.784076
ENSG00000091428.18	RAPGEF4	197.955	-0.338818	0.126002	-2.68899	0.00716691	0.0430837
ENSG00000091436.17	MAP3K20	1678.13	0.0090778	0.038866	0.233566	0.815322	0.927447
ENSG00000091482.7	SMPX	1.20095	0.0633359	0.959545	0.0660062	0.947373	NA
ENSG00000091483.6	FH	2772.28	0.0751556	0.0339918	2.21099	0.0270365	0.119605
ENSG00000091490.11	SEL1L3	462.872	-0.0418579	0.0861967	-0.485609	0.627245	0.833292
ENSG00000091513.16	TF	103.709	1.19966	0.536187	2.2374	0.0252603	0.114235
ENSG00000091527.15	CDV3	9944.83	0.167924	0.0348549	4.8178	1.45153e-06	2.4096e-05
ENSG00000091536.18	MYO15A	23.6763	-0.0926041	0.347885	-0.266192	0.790092	0.916613
ENSG00000091542.9	ALKBH5	7122.08	-0.327512	0.0464747	-7.04711	1.82678e-12	6.28638e-11
ENSG00000091583.11	APOH	0.200077	0.113529	2.57418	0.0441031	0.964822	NA
ENSG00000091592.16	NLRP1	62.9257	0.278226	0.156458	1.77828	0.0753571	0.247446
ENSG00000091622.16	PITPNM3	185.54	-0.235195	0.0939081	-2.50452	0.0122619	0.0657849
ENSG00000091640.8	SPAG7	916.652	-0.023011	0.0709553	-0.324303	0.745708	0.895306
ENSG00000091651.9	ORC6	2728.01	0.0213054	0.0331626	0.642452	0.52058	0.763088
ENSG00000091656.17	ZFHX4	2030.29	-0.390217	0.0686763	-5.68197	1.33151e-08	2.99996e-07
ENSG00000091664.8	SLC17A6	0	NA	NA	NA	NA	NA
ENSG00000091704.10	CPA1	0.863625	0.777231	1.0259	0.757609	0.448685	NA
ENSG00000091732.16	ZC3HC1	1622.88	0.0820656	0.0710434	1.15515	0.24803	0.519422
ENSG00000091831.23	ESR1	6.57961	-0.335566	0.381869	-0.878747	0.379539	0.651615
ENSG00000091844.8	RGS17	347.492	-0.384042	0.0717109	-5.35543	8.53541e-08	1.73449e-06
ENSG00000091879.13	ANGPT2	3.64758	-0.0893494	0.6898	-0.129529	0.896939	NA
ENSG00000091947.10	TMEM101	1290.51	-0.02183	0.0662195	-0.329662	0.741656	0.8926
ENSG00000091972.18	CD200	0.98402	-2.04661	1.12575	-1.818	0.0690644	NA
ENSG00000091986.15	CCDC80	157.722	-0.18114	0.159994	-1.13217	0.257564	0.530176
ENSG00000092009.10	CMA1	0.129204	-0.661931	3.04143	-0.217638	0.827711	NA
ENSG00000092010.15	PSME1	1021.59	-0.0250906	0.0912977	-0.274822	0.783453	0.912955
ENSG00000092020.10	PPP2R3C	1493.1	0.0672784	0.0917043	0.733645	0.463165	0.721014
ENSG00000092036.18	HAUS4	489.204	0.113188	0.11442	0.989229	0.322551	0.599219
ENSG00000092051.17	JPH4	0.763865	-1.59557	1.1033	-1.44619	0.148125	NA
ENSG00000092054.13	MYH7	1.22508	-0.251955	1.13572	-0.221846	0.824434	NA
ENSG00000092067.5	CEBPE	0.381667	0.344128	1.5025	0.229037	0.81884	NA
ENSG00000092068.20	SLC7A8	693.553	0.0847032	0.0593762	1.42655	0.15371	0.392453
ENSG00000092094.11	OSGEP	953.179	-0.0577946	0.141144	-0.409473	0.682192	0.861904
ENSG00000092096.16	SLC22A17	221.453	0.0261397	0.0954665	0.27381	0.78423	0.913211
ENSG00000092098.17	RNF31	703.689	0.0655521	0.0772003	0.849117	0.395816	0.666396
ENSG00000092108.20	SCFD1	2517.71	0.0671781	0.0546363	1.22955	0.218866	0.484036
ENSG00000092140.16	G2E3	2474.23	0.102464	0.0435862	2.35085	0.0187308	0.0904083
ENSG00000092148.13	HECTD1	5163.35	-0.0205188	0.0455869	-0.450103	0.652636	0.847443
ENSG00000092199.17	HNRNPC	36444.2	0.0238865	0.0416805	0.573087	0.566586	0.795029
ENSG00000092200.12	RPGRIP1	5.60143	-0.386773	0.426851	-0.906109	0.364878	0.637294
ENSG00000092201.10	SUPT16H	15287.1	0.0277948	0.0339297	0.819188	0.412679	0.680271
ENSG00000092203.14	TOX4	4668.6	0.061425	0.0601219	1.02167	0.306935	0.583682
ENSG00000092208.17	GEMIN2	667.008	-1.56322	0.0705251	-22.1655	7.40205e-109	4.50283e-106
ENSG00000092295.12	TGM1	39.2986	-0.20315	0.180897	-1.12301	0.261433	0.534631
ENSG00000092330.17	TINF2	1066.31	0.0558069	0.0409029	1.36438	0.172449	0.420869
ENSG00000092345.13	DAZL	7.7825	-0.769494	0.637589	-1.20688	0.227478	0.494956
ENSG00000092377.14	TBL1Y	0	NA	NA	NA	NA	NA
ENSG00000092421.16	SEMA6A	1027.7	-0.225549	0.0827534	-2.72555	0.00641935	0.0394448
ENSG00000092439.15	TRPM7	2001.27	-0.0383178	0.0994817	-0.385174	0.700109	0.871289
ENSG00000092445.12	TYRO3	1202.56	0.0657575	0.0647041	1.01628	0.309496	0.585521
ENSG00000092470.12	WDR76	1674.28	-0.0387241	0.0418522	-0.925258	0.354831	0.62842
ENSG00000092529.24	CAPN3	14.9254	0.792732	0.274861	2.88411	0.00392517	0.0265117
ENSG00000092531.10	SNAP23	1496.65	-0.489417	0.0495488	-9.87748	5.21283e-23	3.38978e-21
ENSG00000092607.15	TBX15	9.28604	-0.141583	0.306328	-0.462193	0.643943	0.843085
ENSG00000092621.12	PHGDH	11918.2	0.129986	0.0475586	2.73318	0.00627256	0.0387702
ENSG00000092758.17	COL9A3	66.6909	-0.338315	0.150847	-2.24277	0.0249117	0.113101
ENSG00000092820.18	EZR	7694.55	0.0753143	0.0270131	2.78806	0.00530241	0.03385
ENSG00000092841.18	MYL6	10323.4	0.0621709	0.0498265	1.24775	0.212123	0.475704
ENSG00000092847.12	AGO1	2032.82	-0.719097	0.0494412	-14.5445	6.3324e-48	9.95137e-46
ENSG00000092850.12	TEKT2	18.279	-0.4482	0.22048	-2.03283	0.0420693	0.165418
ENSG00000092853.14	CLSPN	3058.02	0.123663	0.0543531	2.27518	0.0228953	0.105875
ENSG00000092871.16	RFFL	601.592	-0.0951218	0.097825	-0.972367	0.330868	0.607843
ENSG00000092929.11	UNC13D	9.10233	0.151805	0.381781	0.397624	0.690907	0.866747
ENSG00000092931.11	MFSD11	840.464	-0.122439	0.0937757	-1.30566	0.191668	0.449002
ENSG00000092964.18	DPYSL2	890.476	-0.155926	0.0547534	-2.84779	0.00440244	0.0292216
ENSG00000092969.12	TGFB2	51.3303	0.359583	0.284271	1.26493	0.205897	0.467331
ENSG00000092978.11	GPATCH2	1315.84	0.0429862	0.0806393	0.533067	0.593987	0.812585
ENSG00000093000.19	NUP50	5448.74	-0.283574	0.0326508	-8.68505	3.78566e-18	1.94523e-16
ENSG00000093009.9	CDC45	2630.34	-0.0237998	0.0659665	-0.360787	0.718259	0.881674
ENSG00000093010.13	COMT	2010.51	0.150617	0.0765439	1.96772	0.0491001	0.184301
ENSG00000093072.17	ADA2	1.92962	-0.296689	1.02935	-0.288231	0.77317	NA
ENSG00000093100.13	AC016026.1	470.822	-0.0402239	0.0586691	-0.685607	0.492961	0.743225
ENSG00000093134.14	VNN3	0.0533816	-0.267779	3.04143	-0.0880437	0.929842	NA
[truncated: 56,872 more rows]
