# Supplementary material for: Single-cell exon deletion profiling reveals splicing events that shape gene expression and cell state dynamics
Source: Nat Commun. 2026 Feb 3;17:1218. doi: 10.1038/s41467-026-68774-w (PMC12868714; doi:10.1038/s41467-026-68774-w)
Supplement: Supplementary file 8 — Supplementary Data 6 [file 41467_2026_68774_MOESM8_ESM.xlsx]

## Sheet: perturbation
Distribution of Cell cycle phases for exon perturbation in perturbed only cells
Exon	Exon_annotation	Gene	Annotation	Total perturbed_cells (mixscape applied)	counts G1 (mixscape)	counts G2M (mixscape)	counts S (mixscape)	G1_percent_occurrence (mixscape)	G2M_percent_occurrence (mixscape)	S_percent_occurrence (mixscape)	G1_p_value_Fisher	G2M_p_value_Fisher	S_p_value_Fisher	G1_OddsRatio_Fisher	G2M_OddsRatio_Fisher	S_OddsRatio_Fisher	G1_p_adj_Fisher_BH	G2M_p_adj_Fisher_BH	S_p_adj_Fisher_BH	p_value_G1_mann-whitney	p_value_G2M_mann-whitney	p_value_S_mann-whitney	p_adj_G1_mann-whitney	p_adj_G2M_mann-whitney	p_adj_S_mann-whitney	Significant cell cycle stage (Mann-Whitney)	Significant_Cell_cycle_stage (fisher < 0.05)	Significant_Cell_cycle_stage (fisher < 0.01)
chr2:218266064-218266147	AAMP_ex6	AAMP	Exon deletion	163	29	61	73	17.7914	37.4233	44.7853	0.4428	0.7948	0.3123	1.048	0.886	1.094	0.5597	1	1	0.23924	0.523549	0.5	0.58386	0.997885	0.997885	ns	ns	ns
chrX:111711675-111711725	ALG13_ex6	ALG13	Exon deletion	416	66	185	165	15.8654	44.4712	39.6635	0.7676	0.04882	0.8925	0.913	1.186	0.886	0.8788	0.9125	1	0.852867	0.014155	0.791157	0.997885	0.0713551	0.997885	ns	ns	ns
chrX:111744668-111744904	ALG13_ex24	ALG13	Exon deletion	191	36	83	72	18.8482	43.4555	37.6963	0.2919	0.2086	0.9244	1.124	1.139	0.816	0.3905	1	1	0.316777	0.316777	0.237275	0.735161	0.735161	0.58386	ns	ns	ns
chr7:36422633-36422809	ANLN_ex13	ANLN	Exon deletion	265	67	74	124	25.283	27.9245	46.7925	0.0005687	1	0.09507	1.638	0.574	1.186	0.001723	1	0.576	0.0159648	0.997884	0.00502145	0.0779234	0.997885	0.0359092	S	G1	G1
chr15:34942012-34942080	AQR_ex7	AQR	Exon deletion	208	34	97	77	16.3462	46.6346	37.0192	0.6443	0.03827	0.9545	0.946	1.295	0.793	0.7717	0.9125	1	0.7772	0.00437049	0.942165	0.997885	0.0327787	0.997885	G2M	ns	ns
chr6:100798713-100798838	ASCC3_ex8	ASCC3	Exon deletion	279	56	89	134	20.0717	31.8996	48.0287	0.1134	0.9983	0.03941	1.216	0.694	1.246	0.1869	1	0.381	0.0179695	0.997544	0.00437049	0.0863377	0.997885	0.0327787	S	ns	ns
chr3:142560263-142560454	ATR_ex6	ATR	Exon deletion	469	94	194	181	20.0426	41.3646	38.5928	0.05794	0.3378	0.962	1.213	1.045	0.847	0.1029	1	1	0.170178	0.424383	0.747749	0.465153	0.932127	0.997885	ns	ns	ns
chr2:127057473-127057601	BIN1_ex12	BIN1	Exon deletion	234	30	79	125	12.8205	33.7607	53.4188	0.9695	0.9825	0.0005957	0.712	0.755	1.546	1	1	0.0409	0.700001	0.797947	0.00907613	0.997885	0.997885	0.0544893	ns	S	ns
chr5:138161796-138161864	BRD8_ex17	BRD8	Exon deletion	208	35	68	105	16.8269	32.6923	50.4808	0.5734	0.9898	0.01362	0.979	0.72	1.375	0.699	1	0.3117	0.700001	0.996204	0.00211562	0.997885	0.997885	0.0216851	S	ns	ns
chr10:68771206-68771445	CCAR1_ex17	CCAR1	Exon deletion	257	50	92	115	19.4553	35.7977	44.7471	0.1828	0.937	0.2628	1.169	0.826	1.092	0.2789	1	1	0.0226278	0.968504	0.182524	0.104632	0.997885	0.481768	ns	ns	ns
chr2:73247762-73247926	CCT7_ex8	CCT7	Exon deletion	203	41	71	91	20.197	34.9754	44.8276	0.1446	0.9471	0.283	1.225	0.797	1.096	0.2328	1	1	0.0763307	0.964974	0.170178	0.282791	0.997885	0.465153	ns	ns	ns
chr2:73251226-73251432	CCT7_ex12	CCT7	Exon deletion	164	37	60	67	22.561	36.5854	40.8537	0.04501	0.852	0.699	1.41	0.855	0.931	0.08206	1	1	0.00752176	0.968504	0.700001	0.0502813	0.997885	0.997885	ns	ns	ns
chr22:19482690-19482827	CDC45_ex4	CDC45	Exon deletion	149	18	89	42	12.0805	59.7315	28.1879	0.9636	1.5e-06	0.9999	0.665	2.197	0.529	1	0.0003083	1	0.974356	0.00211562	0.997885	0.997885	0.0216851	0.997885	G2M	G2M	G2M
chr17:39494524-39494694	CDK12_ex5	CDK12	Exon deletion	415	113	164	138	27.2289	39.5181	33.253	2.77e-07	0.6435	1	1.811	0.968	0.672	1.68e-06	1	1	0.00211562	0.708244	0.99671	0.0216851	0.997885	0.997885	G1	G1	G1
chr17:39509705-39509761	CDK12_ex7	CDK12	Exon deletion	347	100	133	114	28.8184	38.3285	32.853	6.98e-08	0.7864	0.9999	1.96	0.921	0.66	5.14e-07	1	1	0.00211562	0.863566	0.997154	0.0216851	0.997885	0.997885	G1	G1	G1
chr17:39511529-39511630	CDK12_ex8	CDK12	Exon deletion	179	40	62	77	22.3464	34.6369	43.0168	0.044	0.9476	0.4821	1.393	0.785	1.018	0.08094	1	1	0.0763307	0.952398	0.182524	0.282791	0.997885	0.481768	ns	ns	ns
chr17:39515731-39515808	CDK12_ex9	CDK12	Exon deletion	239	61	92	86	25.523	38.4937	35.9833	0.0007476	0.7351	0.9833	1.659	0.927	0.758	0.002139	1	1	0.158381	0.66606	0.952398	0.450945	0.997885	0.997885	ns	G1	G1
chr17:39517440-39517556	CDK12_ex10	CDK12	Exon deletion	287	84	112	91	29.2683	39.0244	31.7073	3.43e-07	0.6893	0.9999	2.003	0.948	0.626	2.02e-06	1	1	0.00211562	0.683223	0.996204	0.0216851	0.997885	0.997885	G1	G1	G1
chr17:39519956-39520087	CDK12_ex11	CDK12	Exon deletion	224	59	84	81	26.3393	37.5	36.1607	0.0003874	0.8201	0.9778	1.731	0.889	0.764	0.001217	1	1	0.00211562	0.923669	0.994979	0.0216851	0.997885	0.997885	G1	G1	G1
chr19:4423806-4423874	CHAF1A_ex7	CHAF1A	Exon deletion	255	58	81	116	22.7451	31.7647	45.4902	0.01346	0.9979	0.1925	1.425	0.69	1.125	0.02918	1	0.9223	0.00974605	0.829822	0.182524	0.0544893	0.997885	0.481768	ns	G1	ns
chr6:37476126-37476194	CMTR1_ex20	CMTR1	Exon deletion	697	184	251	262	26.3989	36.0115	37.5897	1.4e-09	0.9896	0.9961	1.736	0.834	0.812	1.38e-08	1	1	0.00245626	0.829822	0.961126	0.0236031	0.997885	0.997885	G1	G1	G1
chr16:58551132-58551272	CNOT1_ex24	CNOT1	Exon deletion	437	57	189	191	13.0435	43.2494	43.7071	0.9911	0.1171	0.3364	0.726	1.129	1.047	1	1	1	0.991429	0.0190462	0.369298	0.997885	0.0908016	0.831936	ns	ns	ns
chr2:218580561-218580740	CNOT9_ex2	CNOT9	Exon deletion	372	90	113	169	24.1935	30.3763	45.4301	0.00039	1	0.148	1.545	0.646	1.123	0.001217	1	0.8098	0.00245626	0.997884	0.014155	0.0236031	0.997885	0.0713551	G1	G1	G1
chr19:18903268-18903423	COPE_ex7	COPE	Exon deletion	167	31	69	67	18.5629	41.3174	40.1198	0.3418	0.4237	0.7632	1.103	1.043	0.903	0.4457	1	1	0.0763307	0.116664	0.974685	0.282791	0.375647	0.997885	ns	ns	ns
chr19:18906960-18907112	COPE_ex4	COPE	Exon deletion	489	89	169	231	18.2004	34.5603	47.2393	0.2838	0.9955	0.02281	1.077	0.782	1.207	0.3847	1	0.3121	0.195414	0.993412	0.0990167	0.500749	0.997885	0.338307	ns	ns	ns
chr3:129268495-129268620	COPG1_ex17	COPG1	Exon deletion	111	25	44	42	22.5225	39.6396	37.8378	0.08729	0.5918	0.8654	1.407	0.973	0.821	0.1511	1	1	0.0159648	0.829822	0.791157	0.0779234	0.997885	0.997885	ns	ns	ns
chr16:3738559-3738672	CREBBP_ex26	CREBBP	Exon deletion	801	86	333	382	10.7366	41.573	47.6904	1	0.2478	0.002518	0.582	1.054	1.229	1	1	0.1037	0.99671	0.208843	0.0314957	0.997885	0.526386	0.133585	ns	ns	ns
chr16:3739578-3739724	CREBBP_ex25	CREBBP	Exon deletion	975	104	365	506	10.6667	37.4359	51.8974	1	0.9647	8.62e-09	0.578	0.886	1.455	1	1	1.78e-06	0.997544	0.683223	0.0388739	0.997885	0.997885	0.159383	ns	S	S
chr11:33098690-33098764	CSTF3_ex14	CSTF3	Exon deletion	514	82	190	242	15.9533	36.965	47.0817	0.7722	0.9414	0.02389	0.919	0.869	1.2	0.8788	1	0.3121	0.869108	0.283635	0.0282651	0.997885	0.673496	0.125058	ns	ns	ns
chr11:33099034-33099150	CSTF3_ex13	CSTF3	Exon deletion	251	39	111	101	15.5378	44.2231	40.239	0.7695	0.1168	0.7904	0.891	1.175	0.908	0.8788	1	1	0.916594	0.0909631	0.791157	0.997885	0.317854	0.997885	ns	ns	ns
chr11:10761947-10762054	CTR9_ex7	CTR9	Exon deletion	362	54	149	159	14.9171	41.1602	43.9227	0.8807	0.39	0.3233	0.849	1.036	1.056	0.9598	1	1	0.900983	0.519012	0.0990167	0.997885	0.997885	0.338307	ns	ns	ns
chr11:10771545-10771616	CTR9_ex19	CTR9	Exon deletion	371	75	142	154	20.2156	38.2749	41.5094	0.06997	0.799	0.6786	1.227	0.919	0.957	0.1222	1	1	0.0110597	0.947479	0.66606	0.0596643	0.997885	0.997885	ns	ns	ns
chr16:88710223-88710282	CTU2_ex4	CTU2	Exon deletion	256	38	122	96	14.8438	47.6562	37.5	0.8522	0.01068	0.9556	0.844	1.349	0.809	0.9489	0.3972	1	0.747749	0.00502145	0.987475	0.997885	0.0359092	0.997885	G2M	ns	ns
chr1:155725927-155726019	DAP3_ex6	DAP3	Exon deletion	172	47	65	60	27.3256	37.7907	34.8837	0.0005987	0.7712	0.9832	1.82	0.9	0.722	0.001765	1	1	0.00907613	0.812174	0.985567	0.0544893	0.997885	0.997885	ns	G1	G1
chr10:68971891-68972052	DDX21_ex9	DDX21	Exon deletion	214	43	85	86	20.0935	39.7196	40.1869	0.1462	0.5938	0.7799	1.217	0.976	0.906	0.2334	1	1	0.0388739	0.700001	0.974685	0.159383	0.997885	0.997885	ns	ns	ns
chr20:49228715-49228888	DDX27_ex8	DDX27	Exon deletion	325	70	104	151	21.5385	32	46.4615	0.0243	0.9991	0.08988	1.329	0.697	1.17	0.04814	1	0.576	0.0085708	0.95694	0.116664	0.0543406	0.997885	0.375647	ns	G1	ns
chr11:118765209-118765355	DDX6_ex6	DDX6	Exon deletion	531	146	168	217	27.4953	31.6384	40.8663	3.46e-09	1	0.7967	1.836	0.686	0.932	3.1e-08	1	1	0.00211562	0.997544	0.829822	0.0216851	0.997885	0.997885	G1	G1	G1
chr22:20092809-20092907	DGCR8_ex8	DGCR8	Exon deletion	224	35	96	93	15.625	42.8571	41.5179	0.7483	0.2393	0.6498	0.896	1.111	0.957	0.8709	1	1	0.87372	0.158381	0.594201	0.997885	0.450945	0.997885	ns	ns	ns
chr17:5460939-5461109	DHX33_ex4	DHX33	Exon deletion	239	53	100	86	22.1757	41.841	35.9833	0.02723	0.3375	0.9833	1.379	1.066	0.758	0.05146	1	1	0.116664	0.170178	0.98894	0.375647	0.465153	0.997885	ns	ns	ns
chr5:62402036-62402122	DIMT1_ex3	DIMT1	Exon deletion	230	44	84	102	19.1304	36.5217	44.3478	0.2346	0.8906	0.3181	1.145	0.852	1.075	0.3336	1	1	0.283635	0.762725	0.195414	0.673496	0.997885	0.500749	ns	ns	ns
chr20:32788854-32789012	DNMT3B_ex7	DNMT3B	Exon deletion	315	95	99	121	30.1587	31.4286	38.4127	1.33e-08	0.9995	0.9387	2.09	0.679	0.841	1.05e-07	1	1	0.00211562	0.997884	0.95694	0.0216851	0.997885	0.997885	G1	G1	G1
chr19:3979329-3979436	EEF2_ex11	EEF2	Exon deletion	400	50	177	173	12.5	44.25	43.25	0.9951	0.06238	0.4136	0.692	1.176	1.028	1	0.9886	1	0.995927	0.00974605	0.5	0.997885	0.0544893	0.997885	ns	ns	ns
chr12:123626425-123626493	EIF2B1_ex6	EIF2B1	Exon deletion	610	124	244	242	20.3279	40	39.6721	0.02428	0.5742	0.9293	1.235	0.988	0.887	0.04814	1	1	0.0159648	0.299999	0.930278	0.0779234	0.704195	0.997885	ns	G1	ns
chr1:44897355-44897444	EIF2B3_ex6	EIF2B3	Exon deletion	523	112	218	193	21.4149	41.6826	36.9025	0.007314	0.2772	0.9959	1.319	1.059	0.789	0.01674	1	1	0.00329017	0.387424	0.991429	0.0273439	0.863282	0.997885	G1	G1	ns
chr10:119061224-119061328	EIF3A_ex8	EIF3A	Exon deletion	306	130	84	92	42.4837	27.451	30.0654	9.93e-25	1	1	3.575	0.561	0.58	5.11e-23	1	1	0.00211562	0.997884	0.997884	0.0216851	0.997885	0.997885	G1	G1	G1
chr8:28129502-28129663	ELP3_ex8	ELP3	Exon deletion	161	53	48	60	32.9193	29.8137	37.2671	9.73e-07	0.9977	0.9254	2.375	0.629	0.801	5.01e-06	1	1	0.00211562	0.997544	0.993412	0.0216851	0.997885	0.997885	G1	G1	G1
chr20:36219761-36219844	EPB41L1_ex20	EPB41L1	Exon deletion	394	83	124	187	21.066	31.4721	47.4619	0.02592	0.9999	0.0302	1.292	0.68	1.218	0.05037	1	0.3456	0.0125248	0.997154	0.0213729	0.0658355	0.997885	0.100339	ns	ns	ns
chr17:64049055-64049202	ERN1_ex18	ERN1	Exon deletion	536	93	214	229	17.3507	39.9254	42.7239	0.4631	0.5852	0.4907	1.016	0.985	1.006	0.5746	1	1	0.480988	0.351459	0.519012	0.997885	0.800545	0.997885	ns	ns	ns
chr12:53276620-53276859	ESPL1_ex8	ESPL1	Exon deletion	98	26	28	44	26.5306	28.5714	44.898	0.01302	0.994	0.3579	1.748	0.593	1.099	0.02853	1	1	0.00211562	0.852867	0.612576	0.0216851	0.997885	0.997885	G1	G1	ns
chr15:76295591-76295737	ETFA_ex2	ETFA	Exon deletion	330	55	116	159	16.6667	35.1515	48.1818	0.6088	0.9747	0.02424	0.968	0.803	1.254	0.7334	1	0.3121	0.762725	0.952398	0.014149	0.997885	0.997885	0.0713551	ns	ns	ns
chr4:55870678-55870905	EXOC1_ex6	EXOC1	Exon deletion	350	97	87	166	27.7143	24.8571	47.4286	7.49e-07	1	0.03969	1.856	0.49	1.217	4.27e-06	1	0.381	0.00211562	0.997884	0.00437049	0.0216851	0.997885	0.0327787	G1,S	G1	G1
chr4:55877917-55878066	EXOC1_ex9	EXOC1	Exon deletion	370	93	113	164	25.1351	30.5405	44.3243	7.75e-05	1	0.2681	1.625	0.651	1.074	0.0002957	1	1	0.0085708	0.997544	0.2228	0.0543406	0.997885	0.557001	ns	G1	G1
chr4:55888888-55888932	EXOC1_ex11	EXOC1	Exon deletion	355	83	106	166	23.3803	29.8592	46.7606	0.001793	1	0.0646	1.477	0.631	1.184	0.004674	1	0.4752	0.0110597	0.994243	0.014155	0.0596643	0.997885	0.0713551	ns	G1	G1
chr4:55891315-55891422	EXOC1_ex13	EXOC1	Exon deletion	427	100	145	182	23.4192	33.9578	42.623	0.0006518	0.9966	0.512	1.48	0.762	1.002	0.001891	1	1	0.00211562	0.997544	0.630702	0.0216851	0.997885	0.997885	G1	G1	G1
chr9:130700867-130700935	EXOSC2_ex6	EXOSC2	Exon deletion	190	65	50	75	34.2105	26.3158	39.4737	1.25e-08	1	0.825	2.517	0.529	0.879	1.03e-07	1	1	0.00211562	0.997884	0.942165	0.0216851	0.997885	0.997885	G1	G1	G1
chr19:41389765-41389905	EXOSC5_ex4	EXOSC5	Exon deletion	20	11	1	8	55	5	40	0.0001371	1	0.6732	5.916	0.078	0.899	0.0005134	1	1	0.00211562	0.954516	0.170178	0.0216851	0.997885	0.465153	G1	G1	G1
chr3:44989140-44989241	EXOSC7_ex2	EXOSC7	Exon deletion	291	68	127	96	23.3677	43.6426	32.9897	0.004301	0.1376	0.9996	1.476	1.147	0.664	0.01042	1	1	0.0314957	0.0282651	0.99671	0.133585	0.125058	0.997885	ns	G1	ns
chr7:148814914-148815039	EZH2_ex14	EZH2	Exon deletion	525	111	206	208	21.1429	39.2381	39.619	0.01094	0.7021	0.9189	1.298	0.957	0.885	0.02423	1	1	0.0085708	0.755307	0.979815	0.0543406	0.997885	0.997885	ns	G1	ns
chr15:89273377-89273469	FANCI_ex11	FANCI	Exon deletion	139	19	57	63	13.6691	41.0072	45.3237	0.8853	0.4649	0.2852	0.766	1.03	1.118	0.9598	1	1	0.974685	0.519012	0.116664	0.997885	0.997885	0.375647	ns	ns	ns
chr15:89290213-89290281	FANCI_ex19	FANCI	Exon deletion	369	76	116	177	20.5962	31.4363	47.9675	0.04895	0.9998	0.02231	1.256	0.679	1.243	0.08769	1	0.3121	0.0697217	0.997884	0.00211562	0.266328	0.997885	0.0216851	S	ns	ns
chr10:89010753-89010815	FAS_ex8	FAS	Exon deletion	741	138	274	329	18.6235	36.9771	44.3995	0.1563	0.9676	0.1736	1.108	0.869	1.077	0.2458	1	0.8721	0.158381	0.961126	0.158381	0.450945	0.997885	0.450945	ns	ns	ns
chr10:102361022-102361120	GBF1_ex13	GBF1	Exon deletion	500	77	197	226	15.4	39.4	45.2	0.8575	0.6726	0.1315	0.881	0.963	1.112	0.9497	1	0.7527	0.863566	0.66606	0.195414	0.997885	0.997885	0.500749	ns	ns	ns
chr12:123655771-123655824	GTF2H3_ex8	GTF2H3	Exon deletion	429	114	157	158	26.5734	36.5967	36.8298	9.08e-07	0.945	0.9927	1.752	0.855	0.786	4.8e-06	1	1	0.00211562	0.977372	0.990254	0.0216851	0.997885	0.997885	G1	G1	G1
chr2:27336198-27336425	GTF3C2_ex8	GTF3C2	Exon deletion	377	71	106	200	18.8329	28.1167	53.0504	0.2097	1	3.39e-05	1.123	0.579	1.524	0.3063	1	0.003494	0.387424	0.997884	0.00211562	0.863282	0.997885	0.0216851	S	S	S
chr5:140679002-140679127	HARS1_ex5	HARS1	Exon deletion	465	83	185	197	17.8495	39.7849	42.3656	0.3595	0.6055	0.5549	1.052	0.979	0.991	0.4628	1	1	0.405799	0.575617	0.683223	0.89772	0.997885	0.997885	ns	ns	ns
chr5:140679062-140679127	HARS1_ex4	HARS1	Exon deletion	124	48	45	31	38.7097	36.2903	25	1.14e-08	0.841	1	3.057	0.844	0.45	9.78e-08	1	1	0.0454845	0.935905	0.954516	0.180471	0.997885	0.997885	ns	G1	G1
chr5:141626194-141626283	HDAC3_ex11	HDAC3	Exon deletion	265	39	97	129	14.717	36.6038	48.6792	0.8683	0.9001	0.02735	0.835	0.855	1.279	0.9549	1	0.3314	0.674694	0.987475	0.136434	0.997885	0.997885	0.411308	ns	ns	ns
chr1:236574202-236574333	HEATR1_ex24	HEATR1	Exon deletion	300	76	104	120	25.3333	34.6667	40	0.0002452	0.9795	0.8301	1.642	0.786	0.899	0.0008146	1	1	0.00284578	0.987475	0.841619	0.02465	0.997885	0.997885	G1	G1	G1
chr1:236574661-236574903	HEATR1_ex23	HEATR1	Exon deletion	379	107	125	147	28.2322	32.9815	38.7863	8.09e-08	0.9984	0.9374	1.904	0.729	0.854	5.56e-07	1	1	0.00211562	0.997884	0.916602	0.0216851	0.997885	0.997885	G1	G1	G1
chr1:236576219-236576377	HEATR1_ex22	HEATR1	Exon deletion	238	71	89	78	29.8319	37.395	32.7731	1.19e-06	0.8347	0.9992	2.058	0.885	0.657	5.81e-06	1	1	0.00211562	0.351459	0.996204	0.0216851	0.800545	0.997885	G1	G1	G1
chr1:236596836-236596976	HEATR1_ex6	HEATR1	Exon deletion	423	129	141	153	30.4965	33.3333	36.1702	2.16e-11	0.9985	0.9965	2.124	0.741	0.764	2.97e-10	1	1	0.00211562	0.997884	0.994979	0.0216851	0.997885	0.997885	G1	G1	G1
chr1:236597878-236597979	HEATR1_ex5	HEATR1	Exon deletion	374	129	101	144	34.492	27.0053	38.5027	1.11e-15	1	0.9489	2.549	0.548	0.844	3.25e-14	1	1	0.00907613	0.990924	0.881248	0.0544893	0.997885	0.997885	ns	G1	G1
chr4:83418093-83418206	HELQ_ex16	HELQ	Exon deletion	423	87	145	191	20.5674	34.279	45.1537	0.03911	0.9948	0.1572	1.253	0.773	1.11	0.07325	1	0.8098	0.158381	0.997544	0.195414	0.450945	0.997885	0.500749	ns	ns	ns
chr4:83446835-83447035	HELQ_ex4	HELQ	Exon deletion	442	87	144	211	19.6833	32.5792	47.7376	0.09098	0.9996	0.0176	1.186	0.716	1.232	0.1552	1	0.3121	0.10758	0.997884	0.00379601	0.359574	0.997885	0.0303187	S	ns	ns
chr22:19356890-19357051	HIRA_ex19	HIRA	Exon deletion	286	45	108	133	15.7343	37.7622	46.5035	0.7541	0.823	0.1025	0.904	0.899	1.172	0.8728	1	0.6034	0.621677	0.863566	0.12628	0.997885	0.997885	0.396235	ns	ns	ns
chr22:19361237-19361341	HIRA_ex17	HIRA	Exon deletion	360	50	139	171	13.8889	38.6111	47.5	0.9567	0.7574	0.03539	0.781	0.932	1.22	1	1	0.381	0.829822	0.732289	0.136434	0.997885	0.997885	0.411308	ns	ns	ns
chr22:28744615-28744704	HSCB_ex3	HSCB	Exon deletion	304	58	120	126	19.0789	39.4737	41.4474	0.2045	0.6354	0.6744	1.141	0.966	0.955	0.3031	1	1	0.0909631	0.716365	0.852867	0.317854	0.997885	0.997885	ns	ns	ns
chr15:41027596-41027736	INO80_ex25	INO80	Exon deletion	399	75	154	170	18.797	38.5965	42.6065	0.2076	0.7687	0.5154	1.121	0.931	1.001	0.3055	1	1	0.136434	0.89242	0.603421	0.411308	0.997885	0.997885	ns	ns	ns
chr17:47669678-47669869	KPNB1_ex11	KPNB1	Exon deletion	240	63	104	73	26.25	43.3333	30.4167	0.000281	0.1879	1	1.723	1.133	0.589	0.000919	1	1	0.0125248	0.0909631	0.99671	0.0658355	0.317854	0.997885	ns	G1	G1
chr4:1823644-1823775	LETM1_ex8	LETM1	Exon deletion	310	58	106	146	18.7097	34.1935	47.0968	0.2521	0.9877	0.06292	1.114	0.77	1.2	0.3509	1	0.4752	0.158381	0.997154	0.0085708	0.450945	0.997885	0.0543406	ns	ns	ns
chr2:43896634-43896708	LRPPRC_ex35	LRPPRC	Exon deletion	311	67	115	129	21.5434	36.9775	41.4791	0.02682	0.8931	0.6718	1.329	0.869	0.956	0.05134	1	1	0.0909631	0.852867	0.829822	0.317854	0.997885	0.997885	ns	ns	ns
chr5:157754004-157754087	LSM11_ex3	LSM11	Exon deletion	418	97	122	199	23.2057	29.1866	47.6077	0.00105	1	0.02304	1.463	0.611	1.225	0.002847	1	0.3121	0.00974605	0.997884	0.0909631	0.0544893	0.997885	0.317854	ns	G1	G1
chr1:53233542-53233652	MAGOH_ex3	MAGOH	Exon deletion	396	103	160	133	26.0101	40.404	33.5859	7.65e-06	0.5025	0.9999	1.702	1.004	0.682	3.28e-05	1	1	0.00575739	0.147133	0.997544	0.0397842	0.435033	0.997885	G1	G1	G1
chr22:35408408-35408563	MCM5_ex6	MCM5	Exon deletion	324	73	115	136	22.5309	35.4938	41.9753	0.008009	0.965	0.6074	1.408	0.815	0.975	0.01813	1	1	0.0133155	0.95694	0.7772	0.0693986	0.997885	0.997885	ns	G1	ns
chr22:35416339-35416404	MCM5_ex11	MCM5	Exon deletion	420	65	187	168	15.4762	44.5238	40	0.8285	0.04589	0.8658	0.886	1.189	0.899	0.9276	0.9125	1	0.852867	0.0909631	0.770035	0.997885	0.317854	0.997885	ns	ns	ns
chr2:135856728-135856883	MCM6_ex11	MCM6	Exon deletion	198	36	79	83	18.1818	39.899	41.9192	0.3755	0.5723	0.6011	1.076	0.984	0.973	0.4805	1	1	0.157635	0.23924	0.842326	0.450945	0.58386	0.997885	ns	ns	ns
chr6:89670919-89671080	MDN1_ex83	MDN1	Exon deletion	256	45	97	114	17.5781	37.8906	44.5312	0.4496	0.8002	0.2863	1.032	0.904	1.083	0.5628	1	1	0.630702	0.930278	0.121396	0.997885	0.997885	0.384838	ns	ns	ns
chr6:89685827-89685973	MDN1_ex70	MDN1	Exon deletion	332	57	147	128	17.1687	44.2771	38.5542	0.514	0.08037	0.9369	1.003	1.177	0.846	0.6302	1	1	0.556863	0.0314957	0.961126	0.997885	0.133585	0.997885	ns	ns	ns
chrX:40666720-40666851	MED14_ex24	MED14	Exon deletion	848	133	366	349	15.684	43.1604	41.1557	0.8714	0.05315	0.8032	0.9	1.125	0.943	0.9549	0.9125	1	0.900983	0.136434	0.791157	0.997885	0.411308	0.997885	ns	ns	ns
chr17:39410581-39410721	MED1_ex17	MED1	Exon deletion	301	86	105	110	28.5714	34.8837	36.5449	7.67e-07	0.9756	0.985	1.936	0.794	0.777	4.27e-06	1	1	0.00211562	0.99563	0.987475	0.0216851	0.997885	0.997885	G1	G1	G1
chr14:21499764-21499802	METTL3_ex7	METTL3	Exon deletion	237	63	82	92	26.5823	34.5992	38.8186	0.0001942	0.9682	0.8908	1.753	0.784	0.856	0.0006779	1	1	0.0834059	0.883336	0.930278	0.305325	0.997885	0.997885	ns	G1	G1
chr1:151761451-151761552	MRPL9_ex5	MRPL9	Exon deletion	258	48	99	111	18.6047	38.3721	43.0233	0.289	0.7541	0.4673	1.107	0.922	1.018	0.3891	1	1	0.10758	0.87372	0.208843	0.359574	0.997885	0.526386	ns	ns	ns
chr1:11241553-11241681	MTOR_ex10	MTOR	Exon deletion	463	120	163	180	25.9179	35.2052	38.8769	1.87e-06	0.9883	0.9496	1.694	0.805	0.858	8.73e-06	1	1	0.00284578	0.99671	0.732289	0.02465	0.997885	0.997885	G1	G1	G1
chr5:55347013-55347144	MTREX_ex11	MTREX	Exon deletion	447	102	178	167	22.8188	39.821	37.3602	0.00143	0.5983	0.9881	1.431	0.98	0.804	0.003776	1	1	0.00284578	0.612576	0.991429	0.02465	0.997885	0.997885	G1	G1	G1
chr5:55350919-55351029	MTREX_ex13	MTREX	Exon deletion	176	33	73	70	18.75	41.4773	39.7727	0.3133	0.4035	0.7952	1.117	1.05	0.891	0.4137	1	1	0.118752	0.204154	0.944609	0.378406	0.520974	0.997885	ns	ns	ns
chr5:55358573-55358698	MTREX_ex15	MTREX	Exon deletion	462	106	189	167	22.9437	40.9091	36.1472	0.000977	0.4136	0.9976	1.441	1.026	0.763	0.00272	1	1	0.00329017	0.369298	0.994979	0.0273439	0.831936	0.997885	G1	G1	G1
chr4:139378756-139378854	NAA15_ex17	NAA15	Exon deletion	253	75	83	95	29.6443	32.8063	37.5494	8.01e-07	0.9938	0.9532	2.04	0.723	0.811	4.34e-06	1	1	0.00211562	0.997544	0.994243	0.0216851	0.997885	0.997885	G1	G1	G1
chr3:113723959-113724095	NAA50_ex2	NAA50	Exon deletion	174	44	65	65	25.2874	37.3563	37.3563	0.004367	0.806	0.929	1.638	0.883	0.804	0.01046	1	1	0.136434	0.916594	0.791157	0.411308	0.997885	0.997885	ns	G1	ns
chr9:97653798-97653908	NCBP1_ex11	NCBP1	Exon deletion	187	52	59	76	27.8075	31.5508	40.6417	0.0002031	0.9943	0.7275	1.865	0.683	0.923	0.0006973	1	1	0.00211562	0.996204	0.829822	0.0216851	0.997885	0.997885	G1	G1	G1
chr1:53793229-53793279	NDC1_ex14	NDC1	Exon deletion	260	53	93	114	20.3846	35.7692	43.8462	0.09843	0.9391	0.3637	1.239	0.825	1.053	0.1635	1	1	0.0125248	0.923669	0.147133	0.0658355	0.997885	0.435033	ns	ns	ns
chr4:1989708-1989869	NELFA_ex3	NELFA	Exon deletion	348	116	109	123	33.3333	31.3218	35.3448	3.63e-13	0.9998	0.9973	2.42	0.676	0.737	6.8e-12	1	1	0.00211562	0.997884	0.99671	0.0216851	0.997885	0.997885	G1	G1	G1
chr9:137266331-137266426	NELFB_ex8	NELFB	Exon deletion	443	93	168	182	20.9932	37.9233	41.0835	0.02137	0.8543	0.7505	1.286	0.905	0.94	0.04359	1	1	0.0763307	0.923669	0.648541	0.282791	0.997885	0.997885	ns	G1	ns
chr14:23470042-23470101	NGDN_ex2	NGDN	Exon deletion	235	63	78	94	26.8085	33.1915	40	0.0001506	0.9891	0.8051	1.773	0.736	0.899	0.0005541	1	1	0.0430597	0.994243	0.630702	0.173083	0.997885	0.997885	ns	G1	G1
chrX:119938730-119938810	NKAP_ex2	NKAP	Exon deletion	266	50	118	98	18.797	44.3609	36.8421	0.2586	0.1013	0.9744	1.121	1.181	0.787	0.3552	1	1	0.369298	0.0350256	0.994979	0.831936	0.146536	0.997885	ns	ns	ns
chr2:10681971-10682069	NOL10_ex3	NOL10	Exon deletion	512	103	187	222	20.1172	36.5234	43.3594	0.04583	0.9614	0.3795	1.219	0.852	1.032	0.08281	1	1	0.0159648	0.979815	0.53798	0.0779234	0.997885	0.997885	ns	ns	ns
chr9:33465207-33465359	NOL6_ex20	NOL6	Exon deletion	244	62	82	100	25.4098	33.6066	40.9836	0.0007694	0.9861	0.7136	1.649	0.75	0.936	0.002171	1	1	0.00211562	0.997544	0.930278	0.0216851	0.997885	0.997885	G1	G1	G1
chr4:2953511-2953645	NOP14_ex5	NOP14	Exon deletion	353	91	138	124	25.779	39.0935	35.1275	3.43e-05	0.6945	0.998	1.681	0.951	0.73	0.0001332	1	1	0.00211562	0.630702	0.99671	0.0216851	0.997885	0.997885	G1	G1	G1
chr17:81600341-81600427	NPLOC4_ex9	NPLOC4	Exon deletion	180	69	75	36	38.3333	41.6667	20	1.58e-11	0.3821	1	3.009	1.058	0.337	2.33e-10	1	1	0.00211562	0.195414	0.997884	0.0216851	0.500749	0.997885	G1	G1	G1
chr7:129710374-129710571	NRF1_ex7	NRF1	Exon deletion	339	106	92	141	31.2684	27.1386	41.5929	2.31e-10	1	0.6618	2.202	0.552	0.96	2.5e-09	1	1	0.00211562	0.997884	0.480988	0.0216851	0.997885	0.997885	G1	G1	G1
chr16:10752610-10752678	NUBP1_ex4	NUBP1	Exon deletion	419	59	176	184	14.0811	42.0048	43.9141	0.958	0.2566	0.3099	0.793	1.073	1.056	1	1	1	0.984035	0.2228	0.0990167	0.997885	0.557001	0.338307	ns	ns	ns
chr5:37304739-37304843	NUP155_ex27	NUP155	Exon deletion	352	121	96	135	34.375	27.2727	38.3523	1.03e-14	1	0.9502	2.536	0.556	0.839	2.35e-13	1	1	0.00211562	0.997884	0.992478	0.0216851	0.997885	0.997885	G1	G1	G1
chr4:76124649-76124756	NUP54_ex10	NUP54	Exon deletion	182	70	50	62	38.4615	27.4725	34.0659	9.51e-12	0.9999	0.992	3.025	0.561	0.697	1.51e-10	1	1	0.00211562	0.997884	0.99671	0.0216851	0.997885	0.997885	G1	G1	G1
chr16:56839521-56839604	NUP93_ex20	NUP93	Exon deletion	573	140	220	213	24.4328	38.3944	37.1728	8.59e-06	0.8305	0.9957	1.565	0.923	0.798	3.61e-05	1	1	0.00974605	0.817476	0.883336	0.0544893	0.997885	0.997885	ns	G1	G1
chr11:3773632-3773739	NUP98_ex6	NUP98	Exon deletion	374	104	129	141	27.8075	34.492	37.7005	2.66e-07	0.9902	0.9743	1.865	0.78	0.816	1.67e-06	1	1	0.00211562	0.991429	0.952398	0.0216851	0.997885	0.997885	G1	G1	G1
chrX:71547907-71548023	OGT_ex5	OGT	Exon deletion	465	124	177	164	26.6667	38.0645	35.2688	2.68e-07	0.8452	0.9994	1.76	0.91	0.735	1.67e-06	1	1	0.00211562	0.909037	0.979815	0.0216851	0.997885	0.997885	G1	G1	G1
chr11:83161327-83161452	PCF11_ex2	PCF11	Exon deletion	227	45	85	97	19.8238	37.4449	42.7313	0.1623	0.8259	0.5075	1.197	0.887	1.006	0.2533	1	1	0.0226278	0.804586	0.556863	0.104632	0.997885	0.997885	ns	ns	ns
chr11:83183038-83183073	PCF11_ex15	PCF11	Exon deletion	106	22	39	45	20.7547	36.7925	42.4528	0.1927	0.7969	0.5479	1.268	0.862	0.995	0.2898	1	1	0.0763307	0.95694	0.229965	0.282791	0.997885	0.572585	ns	ns	ns
chr16:2597123-2597275	PDPK1_ex10	PDPK1	Exon deletion	343	60	114	169	17.4927	33.2362	49.2711	0.4508	0.9968	0.007912	1.026	0.738	1.31	0.5628	1	0.2328	0.424383	0.997544	0.00502145	0.932127	0.997885	0.0359092	S	ns	ns
chr22:41468124-41468147	PHF5A_ex2	PHF5A	Exon deletion	196	41	59	96	20.9184	30.102	48.9796	0.0979	0.9987	0.04254	1.28	0.638	1.294	0.1635	1	0.381	0.0430597	0.997544	0.00437049	0.173083	0.997885	0.0327787	S	ns	ns
chr22:20726488-20726541	PI4KA_ex42	PI4KA	Exon deletion	353	50	145	158	14.1643	41.0765	44.7592	0.94	0.404	0.2222	0.799	1.033	1.093	1	1	0.9949	0.95694	0.46202	0.12628	0.997885	0.993504	0.396235	ns	ns	ns
chr22:20727230-20727397	PI4KA_ex41	PI4KA	Exon deletion	378	55	157	166	14.5503	41.5344	43.9153	0.9187	0.3323	0.32	0.824	1.052	1.056	0.9909	1	1	0.883336	0.575617	0.283635	0.997885	0.997885	0.673496	ns	ns	ns
chr15:72202454-72202620	PKM_ex8	PKM	Exon deletion	313	51	109	153	16.2939	34.8243	48.8818	0.6728	0.9787	0.01516	0.942	0.792	1.289	0.7965	1	0.3121	0.683223	0.996204	0.00211562	0.997885	0.997885	0.0216851	S	ns	ns
chr15:72203022-72203188	PKM_ex9	PKM	Exon deletion	269	52	100	117	19.3309	37.1747	43.4944	0.1905	0.8642	0.4048	1.16	0.877	1.038	0.2885	1	1	0.443137	0.575617	0.299999	0.966417	0.997885	0.704195	ns	ns	ns
chr14:49655005-49655094	POLE2_ex11	POLE2	Exon deletion	210	60	59	91	28.5714	28.0952	43.3333	3.05e-05	0.9999	0.4396	1.936	0.579	1.031	0.0001207	1	1	0.00284578	0.997884	0.182524	0.02465	0.997885	0.481768	G1	G1	G1
chr2:86045617-86045769	POLR1A_ex20	POLR1A	Exon deletion	234	53	74	107	22.6496	31.6239	45.7265	0.01875	0.9974	0.1841	1.417	0.685	1.136	0.03942	1	0.9031	0.00575739	0.974685	0.791157	0.0397842	0.997885	0.997885	G1	G1	ns
chr2:86075030-86075260	POLR1A_ex12	POLR1A	Exon deletion	217	45	74	98	20.7373	34.1014	45.1613	0.09673	0.9734	0.2433	1.267	0.767	1.11	0.1633	1	1	0.0433737	0.66606	0.118752	0.173213	0.997885	0.378406	ns	ns	ns
chr2:86083082-86083168	POLR1A_ex7	POLR1A	Exon deletion	199	40	85	74	20.1005	42.7136	37.1859	0.1554	0.2676	0.9462	1.218	1.105	0.798	0.2458	1	1	0.33394	0.0314957	0.961126	0.766319	0.133585	0.997885	ns	ns	ns
chr6:43520625-43520774	POLR1C_ex7	POLR1C	Exon deletion	318	114	113	91	35.8491	35.5346	28.6164	2.06e-15	0.9626	1	2.705	0.817	0.541	5.31e-14	1	1	0.00211562	0.923669	0.997884	0.0216851	0.997885	0.997885	G1	G1	G1
chr4:57024005-57024112	POLR2B_ex22	POLR2B	Exon deletion	221	64	73	84	28.9593	33.0317	38.009	1.08e-05	0.9887	0.9248	1.973	0.731	0.827	4.4e-05	1	1	0.00211562	0.997884	0.993412	0.0216851	0.997885	0.997885	G1	G1	G1
chr10:78025622-78025759	POLR3A_ex3	POLR3A	Exon deletion	209	57	74	78	27.2727	35.4067	37.3206	0.000184	0.9345	0.9458	1.815	0.812	0.803	0.0006649	1	1	0.00211562	0.841619	0.979815	0.0216851	0.997885	0.997885	G1	G1	G1
chr20:18480038-18480181	POLR3F_ex6	POLR3F	Exon deletion	512	75	207	230	14.6484	40.4297	44.9219	0.9384	0.4934	0.1566	0.831	1.005	1.1	1	1	0.8098	0.961792	0.297515	0.23924	0.997885	0.703737	0.58386	ns	ns	ns
chr8:98148815-98149006	POP1_ex13	POP1	Exon deletion	195	49	80	66	25.1282	41.0256	33.8462	0.003177	0.4456	0.9946	1.625	1.031	0.69	0.007966	1	1	0.170178	0.594201	0.996204	0.465153	0.997885	0.997885	ns	G1	G1
chr12:79822116-79822190	PPP1R12A_ex7	PPP1R12A	Exon deletion	196	46	68	82	23.4694	34.6939	41.8367	0.01479	0.9529	0.6098	1.485	0.787	0.97	0.03173	1	1	0.00379601	0.979815	0.405799	0.0303187	0.997885	0.89772	G1	G1	ns
chr11:68551121-68551186	PPP6R3_ex5	PPP6R3	Exon deletion	296	60	126	110	20.2703	42.5676	37.1622	0.09114	0.2326	0.9736	1.231	1.098	0.797	0.1552	1	1	0.0110597	0.0350256	0.993412	0.0596643	0.146536	0.997885	ns	ns	ns
chr11:68567014-68567166	PPP6R3_ex9	PPP6R3	Exon deletion	305	60	115	130	19.6721	37.7049	42.623	0.1376	0.8348	0.5164	1.185	0.897	1.002	0.2232	1	1	0.0253153	0.977372	0.116664	0.115325	0.997885	0.375647	ns	ns	ns
chr9:113288175-113288264	PRPF4_ex10	PRPF4	Exon deletion	234	36	111	87	15.3846	47.4359	37.1795	0.7825	0.01661	0.9585	0.88	1.337	0.798	0.8856	0.4888	1	0.791157	0.0110597	0.974685	0.997885	0.0596643	0.997885	ns	ns	ns
chr20:64025939-64026058	PRPF6_ex15	PRPF6	Exon deletion	161	26	64	71	16.1491	39.7516	44.0994	0.6598	0.5857	0.3779	0.932	0.977	1.064	0.7857	1	1	0.683223	0.594201	0.237275	0.997885	0.997885	0.58386	ns	ns	ns
chr11:251546-251626	PSMD13_ex11	PSMD13	Exon deletion	322	87	107	128	27.0186	33.2298	39.7516	7.63e-06	0.9959	0.8586	1.792	0.737	0.89	3.28e-05	1	1	0.00974605	0.909037	0.471495	0.0544893	0.997885	0.997885	ns	G1	G1
chr17:39996183-39996338	PSMD3_ex10	PSMD3	Exon deletion	125	33	51	41	26.4	40.8	32.8	0.00622	0.4888	0.9899	1.736	1.021	0.658	0.0144	1	1	0.00658751	0.575617	0.99671	0.04452	0.997885	0.997885	G1	G1	ns
chr1:30941998-30942123	PUM1_ex19	PUM1	Exon deletion	773	186	286	301	24.0621	36.9987	38.9392	1.14e-06	0.9693	0.9795	1.534	0.87	0.86	5.7e-06	1	1	0.00284578	0.923669	0.987475	0.02465	0.997885	0.997885	G1	G1	G1
chr3:49101355-49101441	QARS1_ex10	QARS1	Exon deletion	421	88	175	158	20.9026	41.5677	37.5297	0.02692	0.3171	0.9834	1.279	1.054	0.81	0.05134	1	1	0.182524	0.267711	0.87372	0.481768	0.643134	0.997885	ns	ns	ns
chr22:41256711-41256824	RANGAP1_ex8	RANGAP1	Exon deletion	321	52	167	102	16.1994	52.0249	31.7757	0.6904	1.74e-05	1	0.936	1.606	0.628	0.8126	0.001792	1	0.594201	0.0085708	0.997884	0.997885	0.0543406	0.997885	ns	G2M	G2M
chr22:41264664-41264843	RANGAP1_ex5	RANGAP1	Exon deletion	357	77	157	123	21.5686	43.9776	34.4538	0.01859	0.08948	0.9992	1.331	1.163	0.709	0.03942	1	1	0.00502145	0.0578347	0.99671	0.0359092	0.2237	0.997885	G1	G1	ns
chr10:6101271-6101387	RBM17_ex3	RBM17	Exon deletion	256	46	88	122	17.9688	34.375	47.6562	0.3859	0.977	0.05923	1.06	0.776	1.228	0.4907	1	0.4752	0.443137	0.982031	0.00974605	0.966417	0.997885	0.0544893	ns	ns	ns
chr7:74246662-74246763	RFC2_ex4	RFC2	Exon deletion	298	104	83	111	34.8993	27.8523	37.2483	2.2e-13	1	0.9721	2.595	0.572	0.8	4.53e-12	1	1	0.00211562	0.997154	0.993412	0.0216851	0.997885	0.997885	G1	G1	G1
chr3:53121699-53121800	RFT1_ex5	RFT1	Exon deletion	278	61	122	95	21.9424	43.8849	34.1727	0.02357	0.126	0.9981	1.361	1.159	0.7	0.04761	1	1	0.00437049	0.0476024	0.99671	0.0327787	0.187663	0.997885	G1	G1	ns
chr6:88849755-88849826	RNGTT_ex10	RNGTT	Exon deletion	315	76	125	114	24.127	39.6825	36.1905	0.001102	0.6084	0.9905	1.539	0.975	0.765	0.002949	1	1	0.00353389	0.900983	0.968504	0.0289779	0.997885	0.997885	G1	G1	G1
chr15:41528235-41528336	RPAP1_ex10	RPAP1	Exon deletion	266	31	113	122	11.6541	42.4812	45.8647	0.9944	0.255	0.156	0.639	1.094	1.142	1	1	0.8098	0.997544	0.0909631	0.0430597	0.997885	0.317854	0.173083	ns	ns	ns
chr15:41529470-41529568	RPAP1_ex9	RPAP1	Exon deletion	393	73	162	158	18.5751	41.2214	40.2036	0.2435	0.3748	0.8397	1.104	1.039	0.907	0.3435	1	1	0.252251	0.33394	0.883336	0.610765	0.766319	0.997885	ns	ns	ns
chr15:41531023-41531202	RPAP1_ex7	RPAP1	Exon deletion	442	81	189	172	18.3258	42.7602	38.914	0.2718	0.1608	0.9442	1.086	1.107	0.859	0.3708	1	1	0.316777	0.0578347	0.942165	0.735161	0.2237	0.997885	ns	ns	ns
chr19:49497581-49497595	RPS11_ex3	RPS11	Exon deletion	167	67	50	50	40.1198	29.9401	29.9401	2.74e-12	0.9978	0.9997	3.243	0.633	0.576	4.7e-11	1	1	0.00211562	0.997884	0.99563	0.0216851	0.997885	0.997885	G1	G1	G1
chr3:39410754-39410999	RPSA_ex4	RPSA	Exon deletion	333	106	96	131	31.8318	28.8288	39.3393	7.37e-11	1	0.8928	2.26	0.6	0.875	8.44e-10	1	1	0.00211562	0.997884	0.683223	0.0216851	0.997885	0.997885	G1	G1	G1
chr17:80707841-80707999	RPTOR_ex4	RPTOR	Exon deletion	254	79	84	91	31.1024	33.0709	35.8268	4.73e-08	0.9922	0.9874	2.185	0.732	0.753	3.61e-07	1	1	0.00211562	0.992478	0.994979	0.0216851	0.997885	0.997885	G1	G1	G1
chr17:80880415-80880489	RPTOR_ex14	RPTOR	Exon deletion	359	101	132	126	28.1337	36.7688	35.0975	2.14e-07	0.9202	0.9982	1.895	0.862	0.729	1.42e-06	1	1	0.00211562	0.98894	0.99671	0.0216851	0.997885	0.997885	G1	G1	G1
chr17:80883419-80883484	RPTOR_ex15	RPTOR	Exon deletion	195	45	68	82	23.0769	34.8718	42.0513	0.02086	0.9472	0.5863	1.452	0.793	0.979	0.04298	1	1	0.00329017	0.930278	0.7772	0.0273439	0.997885	0.997885	G1	G1	ns
chr17:80885008-80885148	RPTOR_ex17	RPTOR	Exon deletion	165	47	50	68	28.4848	30.303	41.2121	0.000217	0.9968	0.6663	1.928	0.644	0.945	0.000733	1	1	0.00211562	0.997884	0.900983	0.0216851	0.997885	0.997885	G1	G1	G1
chr17:80962461-80962577	RPTOR_ex32	RPTOR	Exon deletion	265	81	76	108	30.566	28.6792	40.7547	7.47e-08	1	0.7445	2.131	0.596	0.928	5.3e-07	1	1	0.00211562	0.994979	0.909037	0.0216851	0.997885	0.997885	G1	G1	G1
chr10:97385895-97385993	RRP12_ex10	RRP12	Exon deletion	387	74	140	173	19.1214	36.1757	44.7028	0.1675	0.9548	0.2169	1.145	0.84	1.09	0.2594	1	0.993	0.147133	0.983062	0.182524	0.435033	0.997885	0.481768	ns	ns	ns
chr10:97390423-97390539	RRP12_ex7	RRP12	Exon deletion	387	88	153	146	22.739	39.5349	37.7261	0.00311	0.6376	0.9755	1.425	0.969	0.817	0.007909	1	1	0.00211562	0.829822	0.987475	0.0216851	0.997885	0.997885	G1	G1	G1
chr10:97396218-97396301	RRP12_ex4	RRP12	Exon deletion	293	75	102	116	25.5973	34.8123	39.5904	0.0001912	0.9756	0.8613	1.665	0.791	0.884	0.0006779	1	1	0.00658751	0.700001	0.984035	0.04452	0.997885	0.997885	G1	G1	G1
chr15:41479103-41479198	RTF1_ex16	RTF1	Exon deletion	417	70	193	154	16.7866	46.283	36.9305	0.5916	0.008316	0.991	0.977	1.276	0.79	0.7168	0.3972	1	0.490491	0.00284578	0.99563	0.997885	0.02465	0.997885	G2M	ns	ns
chr14:52004240-52004242	RTRAF_ex7	RTRAF	Exon deletion	200	46	65	89	23	32.5	44.5	0.02083	0.9902	0.3171	1.446	0.713	1.081	0.04298	1	1	0.0293791	0.990924	0.130892	0.128143	0.997885	0.408621	ns	G1	ns
chr1:161328396-161328497	SDHC_ex3	SDHC	Exon deletion	279	78	87	114	27.957	31.1828	40.8602	5.67e-06	0.9993	0.7375	1.878	0.671	0.932	2.54e-05	1	1	0.00211562	0.997884	0.936438	0.0216851	0.997885	0.997885	G1	G1	G1
chr18:12978752-12978892	SEH1L_ex6	SEH1L	Exon deletion	470	118	161	191	25.1064	34.2553	40.6383	1.09e-05	0.9966	0.8123	1.623	0.772	0.923	4.4e-05	1	1	0.00211562	0.997544	0.66606	0.0216851	0.997885	0.997885	G1	G1	G1
chr15:75422647-75422823	SIN3A_ex3	SIN3A	Exon deletion	247	39	81	127	15.7895	32.7935	51.417	0.7342	0.9934	0.003395	0.908	0.723	1.427	0.8593	1	0.1166	0.829822	0.930278	0.052521	0.997885	0.997885	0.205735	ns	ns	ns
chr5:36166519-36166662	SKP2_ex4	SKP2	Exon deletion	727	129	304	294	17.7442	41.8157	40.4402	0.3467	0.2185	0.8812	1.044	1.065	0.916	0.4491	1	1	0.46202	0.0990167	0.964974	0.993504	0.338307	0.997885	ns	ns	ns
chr5:36170344-36170442	SKP2_ex6	SKP2	Exon deletion	319	162	53	104	50.7837	16.6144	32.6019	7.68e-42	1	0.9999	4.995	0.295	0.652	5.28e-40	1	1	0.00211562	0.997884	0.997154	0.0216851	0.997885	0.997885	G1	G1	G1
chr16:87851724-87851849	SLC7A5_ex2	SLC7A5	Exon deletion	435	79	170	186	18.1609	39.0805	42.7586	0.3039	0.7117	0.4892	1.074	0.95	1.007	0.4038	1	1	0.10758	0.732289	0.480988	0.359574	0.997885	0.997885	ns	ns	ns
chr9:70347613-70347717	SMC5_ex21	SMC5	Exon deletion	200	50	74	76	25	37	38	0.003249	0.8456	0.9159	1.614	0.87	0.826	0.007968	1	1	0.00907613	0.89257	0.977685	0.0544893	0.997885	0.997885	ns	G1	G1
chr1:156266541-156266678	SMG5_ex11	SMG5	Exon deletion	110	34	21	55	30.9091	19.0909	50	0.000295	1	0.07118	2.166	0.35	1.348	0.0009497	1	0.4828	0.0193583	0.903092	0.383878	0.0915798	0.997885	0.861623	ns	G1	G1
chr1:156274597-156274686	SMG5_ex5	SMG5	Exon deletion	242	61	87	94	25.2066	35.9504	38.843	0.00104	0.9251	0.8915	1.631	0.832	0.856	0.002847	1	1	0.00245626	0.974685	0.991429	0.0236031	0.997885	0.997885	G1	G1	G1
chr17:28586425-28586499	SPAG5_ex5	SPAG5	Exon deletion	264	55	109	100	20.8333	41.2879	37.8788	0.06888	0.3954	0.9453	1.274	1.042	0.822	0.1213	1	1	0.00974605	0.147133	0.979815	0.0544893	0.435033	0.997885	ns	ns	ns
chr4:56491431-56491568	SRP72_ex16	SRP72	Exon deletion	161	42	57	62	26.087	35.4037	38.5093	0.002891	0.9108	0.8688	1.709	0.812	0.845	0.007445	1	1	0.00974605	0.997154	0.575617	0.0544893	0.997885	0.997885	ns	G1	G1
chr7:100886247-100886435	SRRT_ex13	SRRT	Exon deletion	399	122	135	142	30.5764	33.8346	35.589	5.9e-11	0.9963	0.9979	2.132	0.758	0.745	7.14e-10	1	1	0.00211562	0.997884	0.996204	0.0216851	0.997885	0.997885	G1	G1	G1
chr17:28678076-28678192	SUPT6H_ex9	SUPT6H	Exon deletion	225	49	104	72	21.7778	46.2222	32	0.04313	0.04248	0.9995	1.348	1.273	0.635	0.08004	0.9125	1	0.0635622	0.00974605	0.997884	0.244317	0.0544893	0.997885	ns	ns	ns
chr17:28693696-28693836	SUPT6H_ex28	SUPT6H	Exon deletion	206	24	101	81	11.6505	49.0291	39.3204	0.988	0.007178	0.8441	0.638	1.425	0.874	1	0.3972	1	0.961126	0.10758	0.267711	0.997885	0.359574	0.643134	ns	ns	ns
chr10:69185987-69186064	SUPV3L1_ex2	SUPV3L1	Exon deletion	249	47	95	107	18.8755	38.1526	42.9719	0.2563	0.7728	0.4752	1.126	0.914	1.016	0.3544	1	1	0.164201	0.95694	0.5	0.465153	0.997885	0.997885	ns	ns	ns
chr10:69186443-69186550	SUPV3L1_ex3	SUPV3L1	Exon deletion	399	74	150	175	18.5464	37.594	43.8596	0.2462	0.873	0.3226	1.102	0.892	1.053	0.3451	1	1	0.195414	0.95694	0.208843	0.500749	0.997885	0.526386	ns	ns	ns
chrX:71458241-71458366	TAF1_ex35	TAF1	Exon deletion	547	77	235	235	14.0768	42.9616	42.9616	0.9747	0.1146	0.4464	0.793	1.116	1.016	1	1	1	0.961126	0.195414	0.5	0.997885	0.500749	0.997885	ns	ns	ns
chr10:103385326-103385490	TAF5_ex8	TAF5	Exon deletion	252	38	120	94	15.0794	47.619	37.3016	0.8255	0.01157	0.9603	0.86	1.347	0.802	0.9276	0.3972	1	0.762725	0.0909631	0.985845	0.997885	0.317854	0.997885	ns	ns	ns
chr17:82900651-82900731	TBCD_ex19	TBCD	Exon deletion	365	69	126	170	18.9041	34.5205	46.5753	0.2038	0.9892	0.07089	1.128	0.781	1.176	0.3031	1	0.4828	0.46202	0.974685	0.0388739	0.993504	0.997885	0.159383	ns	ns	ns
chr10:58390765-58390860	TFAM_ex5	TFAM	Exon deletion	347	65	105	177	18.732	30.2594	51.0086	0.2348	1	0.001076	1.116	0.643	1.404	0.3336	1	0.05541	0.252251	0.997884	0.00211562	0.610765	0.997885	0.0216851	S	ns	ns
chr19:7927657-7927767	TIMM44_ex12	TIMM44	Exon deletion	195	52	67	76	26.6667	34.359	38.9744	0.0005996	0.9613	0.8613	1.76	0.775	0.861	0.001765	1	1	0.00245626	0.996204	0.979815	0.0236031	0.997885	0.997885	G1	G1	G1
chr19:7928077-7928166	TIMM44_ex11	TIMM44	Exon deletion	188	66	52	70	35.1064	27.6596	37.234	3.01e-09	0.9999	0.94	2.619	0.566	0.8	2.82e-08	1	1	0.00211562	0.997884	0.791157	0.0216851	0.997885	0.997885	G1	G1	G1
chr19:7935065-7935145	TIMM44_ex4	TIMM44	Exon deletion	102	29	30	43	28.4314	29.4118	42.1569	0.00321	0.9913	0.5722	1.923	0.617	0.983	0.007966	1	1	0.00211562	0.997884	0.817476	0.0216851	0.997885	0.997885	G1	G1	G1
chr15:66349315-66349437	TIPIN_ex5	TIPIN	Exon deletion	315	72	115	128	22.8571	36.5079	40.6349	0.005943	0.9223	0.7728	1.434	0.852	0.923	0.01391	1	1	0.0282651	0.883336	0.791157	0.125058	0.997885	0.997885	ns	G1	ns
chr7:98890335-98890445	TRRAP_ex4	TRRAP	Exon deletion	305	166	52	87	54.4262	17.0492	28.5246	5.04e-48	1	1	5.78	0.305	0.538	5.19e-46	1	1	0.00211562	0.997884	0.997884	0.0216851	0.997885	0.997885	G1	G1	G1
chr7:98930633-98930830	TRRAP_ex25	TRRAP	Exon deletion	281	164	42	75	58.363	14.9466	26.6904	4.63e-53	1	1	6.784	0.26	0.491	9.54e-51	1	1	0.00211562	0.997884	0.997884	0.0216851	0.997885	0.997885	G1	G1	G1
chr7:98957981-98958091	TRRAP_ex42	TRRAP	Exon deletion	208	90	60	58	43.2692	28.8462	27.8846	2.27e-18	0.9998	1	3.692	0.601	0.521	7.81e-17	1	1	0.00211562	0.997884	0.997544	0.0216851	0.997885	0.997885	G1	G1	G1
chr7:98964629-98964775	TRRAP_ex46	TRRAP	Exon deletion	258	105	77	76	40.6977	29.845	29.4574	9.4e-19	0.9998	1	3.322	0.63	0.563	3.87e-17	1	1	0.00211562	0.930278	0.909037	0.0216851	0.997885	0.997885	G1	G1	G1
chr3:69080112-69080153	UBA3_ex2	UBA3	Exon deletion	386	49	164	173	12.6943	42.487	44.8187	0.9925	0.2077	0.2042	0.704	1.094	1.095	1	1	0.9559	0.991429	0.116664	0.158381	0.997885	0.375647	0.450945	ns	ns	ns
chr16:1314293-1314376	UBE2I_ex4	UBE2I	Exon deletion	179	18	69	92	10.0559	38.5475	51.3966	0.9971	0.7081	0.01118	0.541	0.929	1.426	1	1	0.2879	0.683223	0.612576	0.170178	0.997885	0.997885	0.465153	ns	ns	ns
chr15:75854386-75854487	UBE2Q2_ex2	UBE2Q2	Exon deletion	280	51	96	133	18.2143	34.2857	47.5	0.3389	0.9826	0.05649	1.078	0.773	1.22	0.4447	1	0.4752	0.46202	0.900983	0.170178	0.993504	0.997885	0.465153	ns	ns	ns
chr15:75868951-75869010	UBE2Q2_ex3	UBE2Q2	Exon deletion	307	61	102	144	19.8697	33.2248	46.9055	0.1185	0.9952	0.07265	1.2	0.737	1.191	0.1937	1	0.4828	0.136434	0.997544	0.0282651	0.411308	0.997885	0.125058	ns	ns	ns
chr15:75873428-75873568	UBE2Q2_ex4	UBE2Q2	Exon deletion	346	65	119	162	18.7861	34.3931	46.8208	0.2273	0.989	0.06434	1.12	0.777	1.187	0.3275	1	0.4752	0.182524	0.977372	0.00575739	0.481768	0.997885	0.0397842	S	ns	ns
chr12:101281116-101281196	UTP20_ex2	UTP20	Exon deletion	176	44	64	68	25	36.3636	38.6364	0.005438	0.8723	0.8709	1.614	0.847	0.849	0.01288	1	1	0.170178	0.700001	0.747749	0.465153	0.997885	0.997885	ns	G1	ns
chr12:101345554-101345694	UTP20_ex37	UTP20	Exon deletion	255	73	100	82	28.6275	39.2157	32.1569	4.43e-06	0.6593	0.9997	1.942	0.956	0.639	2.03e-05	1	1	0.00211562	0.700001	0.930278	0.0216851	0.997885	0.997885	G1	G1	G1
chr12:101369721-101369891	UTP20_ex49	UTP20	Exon deletion	196	61	57	78	31.1224	29.0816	39.7959	1.37e-06	0.9995	0.8038	2.187	0.608	0.891	6.54e-06	1	1	0.00211562	0.997884	0.683223	0.0216851	0.997885	0.997885	G1	G1	G1
chr14:54966475-54966606	WDHD1_ex18	WDHD1	Exon deletion	268	51	101	116	19.0299	37.6866	43.2836	0.2271	0.823	0.4321	1.138	0.896	1.029	0.3275	1	1	0.0834059	0.863566	0.136434	0.305325	0.997885	0.411308	ns	ns	ns
chr2:28901987-28902124	WDR43_ex2	WDR43	Exon deletion	198	53	59	86	26.7677	29.798	43.4343	0.0004869	0.9991	0.4316	1.769	0.629	1.035	0.001497	1	1	0.0293791	0.990924	0.318285	0.128143	0.997885	0.735885	ns	G1	G1
chr22:28796047-28796192	XBP1_ex4	XBP1	Exon deletion	243	54	90	99	22.2222	37.037	40.7407	0.02513	0.8634	0.7387	1.383	0.872	0.927	0.04929	1	1	0.0253153	0.909037	0.817476	0.115325	0.997885	0.997885	ns	G1	ns
chr2:61490642-61490776	XPO1_ex17	XPO1	Exon deletion	265	61	80	124	23.0189	30.1887	46.7925	0.008988	0.9997	0.09507	1.448	0.641	1.186	0.02013	1	0.576	0.00284578	0.997884	0.0179695	0.02465	0.997885	0.0863377	G1	G1	ns
chr6:43526685-43526747	XPO5_ex27	XPO5	Exon deletion	510	148	165	197	29.0196	32.3529	38.6275	4.93e-11	0.9999	0.9663	1.979	0.709	0.849	6.35e-10	1	1	0.00211562	0.994979	0.992478	0.0216851	0.997885	0.997885	G1	G1	G1
chr12:32749937-32750107	YARS2_ex4	YARS2	Exon deletion	734	136	261	337	18.5286	35.5586	45.9128	0.1737	0.9955	0.04074	1.101	0.817	1.145	0.267	1	0.381	0.116664	0.990254	0.182524	0.375647	0.997885	0.481768	ns	ns	ns
chr13:45963842-45964042	ZC3H13_ex17	ZC3H13	Exon deletion	302	96	91	115	31.7881	30.1325	38.0795	5.73e-10	0.9999	0.9486	2.256	0.639	0.829	5.9e-09	1	1	0.00211562	0.829822	0.974685	0.0216851	0.997885	0.997885	G1	G1	G1
chr10:121517319-121517463	FGFR2_ex7	FGFR2	Exon deletion	NA	NA	NA	NA	NA	NA	NA	NA	NA	NA	NA	NA	NA	NA	NA	NA	NA	NA	NA	NA	NA	NA	NA	NA	NA
chr10:121518682-121518829	FGFR2_ex8	FGFR2	Exon deletion	NA	NA	NA	NA	NA	NA	NA	NA	NA	NA	NA	NA	NA	NA	NA	NA	NA	NA	NA	NA	NA	NA	NA	NA	NA
chr12:110499535-110499546	VPS29_ex2	VPS29	Exon deletion	NA	NA	NA	NA	NA	NA	NA	NA	NA	NA	NA	NA	NA	NA	NA	NA	NA	NA	NA	NA	NA	NA	NA	NA	NA
chr15:41522098-41522250	RPAP1_ex20	RPAP1	Exon deletion	NA	NA	NA	NA	NA	NA	NA	NA	NA	NA	NA	NA	NA	NA	NA	NA	NA	NA	NA	NA	NA	NA	NA	NA	NA
chr16:10767949-10768032	NUBP1_ex10	NUBP1	Exon deletion	NA	NA	NA	NA	NA	NA	NA	NA	NA	NA	NA	NA	NA	NA	NA	NA	NA	NA	NA	NA	NA	NA	NA	NA	NA
chr17:1878993-1879061	RPA1_ex9	RPA1	Exon deletion	NA	NA	NA	NA	NA	NA	NA	NA	NA	NA	NA	NA	NA	NA	NA	NA	NA	NA	NA	NA	NA	NA	NA	NA	NA
chr17:5387386-5387466	NUP88_ex14	NUP88	Exon deletion	NA	NA	NA	NA	NA	NA	NA	NA	NA	NA	NA	NA	NA	NA	NA	NA	NA	NA	NA	NA	NA	NA	NA	NA	NA
chr1:151760816-151760899	MRPL9_ex6	MRPL9	Exon deletion	NA	NA	NA	NA	NA	NA	NA	NA	NA	NA	NA	NA	NA	NA	NA	NA	NA	NA	NA	NA	NA	NA	NA	NA	NA
chr1:19099597-19099677	UBR4_ex90	UBR4	Exon deletion	NA	NA	NA	NA	NA	NA	NA	NA	NA	NA	NA	NA	NA	NA	NA	NA	NA	NA	NA	NA	NA	NA	NA	NA	NA
chr20:31760057-31760179	TPX2_ex4	TPX2	Exon deletion	NA	NA	NA	NA	NA	NA	NA	NA	NA	NA	NA	NA	NA	NA	NA	NA	NA	NA	NA	NA	NA	NA	NA	NA	NA
chr20:63994916-63995092	PRPF6_ex5	PRPF6	Exon deletion	NA	NA	NA	NA	NA	NA	NA	NA	NA	NA	NA	NA	NA	NA	NA	NA	NA	NA	NA	NA	NA	NA	NA	NA	NA
chr20:64016723-64016845	PRPF6_ex12	PRPF6	Exon deletion	NA	NA	NA	NA	NA	NA	NA	NA	NA	NA	NA	NA	NA	NA	NA	NA	NA	NA	NA	NA	NA	NA	NA	NA	NA
chr22:50229404-50229577	TUBGCP6_ex4	TUBGCP6	Exon deletion	NA	NA	NA	NA	NA	NA	NA	NA	NA	NA	NA	NA	NA	NA	NA	NA	NA	NA	NA	NA	NA	NA	NA	NA	NA
chr2:127051154-127051243	BIN1_ex13	BIN1	Exon deletion	NA	NA	NA	NA	NA	NA	NA	NA	NA	NA	NA	NA	NA	NA	NA	NA	NA	NA	NA	NA	NA	NA	NA	NA	NA
chr2:15474067-15474324	NBAS_ex15	NBAS	Exon deletion	NA	NA	NA	NA	NA	NA	NA	NA	NA	NA	NA	NA	NA	NA	NA	NA	NA	NA	NA	NA	NA	NA	NA	NA	NA
chr3:20175005-20175055	SGO1_ex6	SGO1	Exon deletion	NA	NA	NA	NA	NA	NA	NA	NA	NA	NA	NA	NA	NA	NA	NA	NA	NA	NA	NA	NA	NA	NA	NA	NA	NA
chr3:45007420-45007575	EXOSC7_ex7	EXOSC7	Exon deletion	NA	NA	NA	NA	NA	NA	NA	NA	NA	NA	NA	NA	NA	NA	NA	NA	NA	NA	NA	NA	NA	NA	NA	NA	NA
chr5:146168128-146168265	LARS1_ex5	LARS1	Exon deletion	NA	NA	NA	NA	NA	NA	NA	NA	NA	NA	NA	NA	NA	NA	NA	NA	NA	NA	NA	NA	NA	NA	NA	NA	NA
chr5:55422878-55422982	MTREX_ex26	MTREX	Exon deletion	NA	NA	NA	NA	NA	NA	NA	NA	NA	NA	NA	NA	NA	NA	NA	NA	NA	NA	NA	NA	NA	NA	NA	NA	NA
intergenic	intergenic	intergenic	intergenic	15683	2685	6320	6678	17.1204	40.2984	42.5811	NA	NA	NA	NA	NA	NA	NA	NA	NA	NA	NA	NA	NA	NA	NA	NA	NA	NA

## Sheet: knockout
Distribution of Cell cycle phases for gene knockout in perturbed only cells
Gene	Annotation	Total perturbed_cells (mixscape applied)	counts G1 (mixscape)	counts G2M (mixscape)	counts S (mixscape)	G1_percent_occurrence (mixscape)	G2M_percent_occurrence (mixscape)	S_percent_occurrence (mixscape)	G1_p_value_Fisher	G2M_p_value_Fisher	S_p_value_Fisher	G1_OddsRatio_Fisher	G2M_OddsRatio_Fisher	S_OddsRatio_Fisher	G1_p_adj_Fisher_BH	G2M_p_adj_Fisher_BH	S_p_adj_Fisher_BH	Significant_Cell_cycle_stage (fisher < 0.01)	Significant_Cell_cycle_stage (fisher < 0.05)
AAMP	gene KO	204	44	78	82	21.5686	38.2353	40.1961	0.0215	0.7802	0.8384	1.451	0.903	0.877	0.04	1	1	ns	G1
ALG13	gene KO	NA	NA	NA	NA	NA	NA	NA	NA	NA	NA	NA	NA	NA	NA	NA	NA	NA	NA
ANLN	gene KO	NA	NA	NA	NA	NA	NA	NA	NA	NA	NA	NA	NA	NA	NA	NA	NA	NA	NA
AQR	gene KO	95	6	59	30	6.31579	62.1053	31.5789	0.9986	2.152e-05	0.993	0.356	2.391	0.602	1	0.0007909	1	G2M	G2M
ASCC3	gene KO	397	57	163	177	14.3577	41.0579	44.5844	0.8201	0.4572	0.3366	0.884	1.016	1.049	0.8987	1	1	ns	ns
ATR	gene KO	517	110	246	161	21.2766	47.5822	31.1412	0.001008	0.001025	1	1.426	1.324	0.59	0.002556	0.02153	1	G1	G1,G2M
BIN1	gene KO	NA	NA	NA	NA	NA	NA	NA	NA	NA	NA	NA	NA	NA	NA	NA	NA	NA	NA
BRD8	gene KO	247	55	86	106	22.2672	34.8178	42.915	0.006033	0.9736	0.5846	1.511	0.779	0.981	0.01249	1	1	ns	G1
CCAR1	gene KO	98	19	35	44	19.3878	35.7143	44.898	0.2106	0.8644	0.4205	1.269	0.811	1.063	0.2849	1	1	ns	ns
CCT7	gene KO	57	12	25	20	21.0526	43.8596	35.0877	0.1886	0.3589	0.92	1.407	1.14	0.705	0.2691	1	1	ns	ns
CDC45	gene KO	189	35	108	46	18.5185	57.1429	24.3386	0.1921	4.127e-06	1	1.199	1.945	0.42	0.2694	0.0002022	1	G2M	G2M
CDK12	gene KO	323	81	137	105	25.0774	42.4149	32.5077	1.985e-05	0.2818	1	1.766	1.075	0.628	6.078e-05	1	1	G1	G1
CHAF1A	gene KO	111	38	27	46	34.2342	24.3243	41.4414	1.969e-06	0.9999	0.6939	2.746	0.469	0.923	6.73e-06	1	1	G1	G1
CMTR1	gene KO	457	70	192	195	15.3173	42.0131	42.6696	0.6586	0.2979	0.6389	0.954	1.057	0.971	0.7488	1	1	ns	ns
CNOT1	gene KO	204	56	70	78	27.451	34.3137	38.2353	2.418e-05	0.9727	0.94	1.996	0.762	0.807	7.254e-05	1	1	G1	G1
CNOT9	gene KO	333	63	105	165	18.9189	31.5315	49.5495	0.08367	0.9997	0.01469	1.231	0.672	1.281	0.1352	1	0.27	ns	ns
COPE	gene KO	132	25	46	61	18.9394	34.8485	46.2121	0.2037	0.9267	0.2864	1.233	0.78	1.121	0.2798	1	1	ns	ns
COPG1	gene KO	NA	NA	NA	NA	NA	NA	NA	NA	NA	NA	NA	NA	NA	NA	NA	NA	NA	NA
CREBBP	gene KO	286	31	124	131	10.8392	43.3566	45.8042	0.9942	0.1957	0.2252	0.641	1.117	1.102	1	1	1	ns	ns
CSTF3	gene KO	314	55	108	151	17.5159	34.3949	48.0892	0.2455	0.9898	0.0548	1.12	0.765	1.208	0.3251	1	0.5846	ns	ns
CTR9	gene KO	181	36	79	66	19.8895	43.6464	36.4641	0.09236	0.2306	0.9749	1.31	1.13	0.749	0.1444	1	1	ns	ns
CTU2	gene KO	242	44	82	116	18.1818	33.8843	47.9339	0.1938	0.9867	0.08921	1.172	0.748	1.201	0.2694	1	0.7286	ns	ns
DAP3	gene KO	384	102	128	154	26.5625	33.3333	40.1042	1.165e-07	0.9985	0.91	1.908	0.729	0.873	4.895e-07	1	1	G1	G1
DDX21	gene KO	169	34	68	67	20.1183	40.2367	39.645	0.08797	0.5744	0.8549	1.329	0.982	0.857	0.1406	1	1	ns	ns
DDX27	gene KO	498	99	192	207	19.8795	38.5542	41.5663	0.01228	0.8394	0.8043	1.309	0.915	0.928	0.02407	1	1	ns	G1
DDX6	gene KO	271	98	77	96	36.1624	28.4133	35.4244	9.703e-16	1	0.9966	2.988	0.579	0.716	9.509e-15	1	1	G1	G1
DGCR8	gene KO	459	80	208	171	17.4292	45.3159	37.2549	0.2113	0.02606	0.9963	1.114	1.209	0.774	0.2849	0.4002	1	ns	ns
DHX33	gene KO	247	61	92	94	24.6964	37.247	38.0567	0.0002857	0.8756	0.9602	1.73	0.866	0.801	0.00075	1	1	G1	G1
DIMT1	gene KO	297	83	109	105	27.9461	36.7003	35.3535	1.609e-07	0.9256	0.9978	2.046	0.846	0.713	6.393e-07	1	1	G1	G1
DNMT3B	gene KO	297	72	114	111	24.2424	38.3838	37.3737	0.0001636	0.8031	0.9841	1.688	0.909	0.778	0.0004373	1	1	G1	G1
EEF2	gene KO	249	32	115	102	12.8514	46.1847	40.9639	0.9236	0.04585	0.7974	0.778	1.252	0.905	0.9781	0.6127	1	ns	ns
EIF2B1	gene KO	361	96	139	126	26.5928	38.5042	34.903	2.473e-07	0.8109	0.9995	1.911	0.913	0.699	9.567e-07	1	1	G1	G1
EIF2B3	gene KO	213	82	84	47	38.4977	39.4366	22.0657	3.226e-15	0.6664	1	3.302	0.95	0.369	2.964e-14	1	1	G1	G1
EIF3A	gene KO	102	44	39	19	43.1373	38.2353	18.6275	8.317e-11	0.7242	1	4.002	0.903	0.299	4.89e-10	1	1	G1	G1
ELP3	gene KO	195	66	74	55	33.8462	37.9487	28.2051	8.595e-10	0.7997	1	2.699	0.892	0.512	4.679e-09	1	1	G1	G1
EPB41L1	gene KO	NA	NA	NA	NA	NA	NA	NA	NA	NA	NA	NA	NA	NA	NA	NA	NA	NA	NA
ERN1	gene KO	228	37	87	104	16.2281	38.1579	45.614	0.4804	0.7975	0.2726	1.022	0.9	1.094	0.5788	1	1	ns	ns
ESPL1	gene KO	72	19	26	27	26.3889	36.1111	37.5	0.01616	0.8171	0.8704	1.891	0.825	0.783	0.03125	1	1	ns	G1
ETFA	gene KO	194	42	57	95	21.6495	29.3814	48.9691	0.0228	0.9995	0.06942	1.458	0.607	1.252	0.0419	1	0.6378	ns	G1
EXOC1	gene KO	170	40	41	89	23.5294	24.1176	52.3529	0.006717	1	0.01204	1.623	0.464	1.433	0.01371	1	0.2528	ns	G1
EXOSC2	gene KO	338	112	97	129	33.1361	28.6982	38.1657	1.189e-14	1	0.9764	2.614	0.587	0.805	1.028e-13	1	1	G1	G1
EXOSC5	gene KO	133	42	50	41	31.5789	37.594	30.8271	6.257e-06	0.7897	0.9989	2.435	0.879	0.581	2.09e-05	1	1	G1	G1
EXOSC7	gene KO	127	53	29	45	41.7323	22.8346	35.4331	5.209e-12	1	0.9718	3.778	0.432	0.716	3.191e-11	1	1	G1	G1
EZH2	gene KO	541	103	158	280	19.0388	29.2052	51.756	0.03244	1	7.412e-05	1.241	0.602	1.399	0.05609	1	0.005448	S	S
FANCI	gene KO	90	18	32	40	20	35.5556	44.4444	0.1807	0.863	0.4611	1.319	0.805	1.043	0.263	1	1	ns	ns
FAS	gene KO	355	62	117	176	17.4648	32.9577	49.5775	0.2379	0.9987	0.01187	1.116	0.717	1.282	0.3179	1	0.2528	ns	ns
FGFR2	gene KO	NA	NA	NA	NA	NA	NA	NA	NA	NA	NA	NA	NA	NA	NA	NA	NA	NA	NA
GBF1	gene KO	185	37	68	80	20	36.7568	43.2432	0.08365	0.8757	0.5451	1.319	0.848	0.994	0.1352	1	1	ns	ns
GTF2H3	gene KO	298	65	123	110	21.8121	41.2752	36.9128	0.005103	0.4383	0.9896	1.472	1.025	0.763	0.01072	1	1	ns	G1
GTF3C2	gene KO	244	38	86	120	15.5738	35.2459	49.1803	0.588	0.9631	0.04104	0.973	0.794	1.262	0.686	1	0.5557	ns	ns
HARS1	gene KO	224	90	79	55	40.1786	35.2679	24.5536	6.796e-18	0.9566	1	3.543	0.795	0.425	7.136e-17	1	1	G1	G1
HDAC3	gene KO	447	68	185	194	15.2125	41.387	43.4004	0.6794	0.3979	0.518	0.947	1.03	1	0.7624	1	1	ns	ns
HEATR1	gene KO	387	136	121	130	35.1421	31.2661	33.5917	8.646e-20	0.9999	1	2.858	0.664	0.66	1.155e-18	1	1	G1	G1
HELQ	gene KO	296	56	95	145	18.9189	32.0946	48.9865	0.09733	0.9989	0.03161	1.231	0.69	1.252	0.1506	1	0.5163	ns	ns
HIRA	gene KO	221	36	76	109	16.2896	34.3891	49.3213	0.4717	0.9756	0.04536	1.027	0.765	1.269	0.573	1	0.5557	ns	ns
HSCB	gene KO	262	60	96	106	22.9008	36.6412	40.458	0.002249	0.9168	0.845	1.567	0.844	0.886	0.005165	1	1	G1	G1
INO80	gene KO	313	46	132	135	14.6965	42.1725	43.131	0.7458	0.3153	0.5593	0.909	1.064	0.989	0.8306	1	1	ns	ns
KPNB1	gene KO	NA	NA	NA	NA	NA	NA	NA	NA	NA	NA	NA	NA	NA	NA	NA	NA	NA	NA
LARS1	gene KO	89	55	20	14	61.7978	22.4719	15.7303	2.733e-22	0.9999	1	8.531	0.423	0.243	4.018e-21	1	1	G1	G1
LETM1	gene KO	380	84	139	157	22.1053	36.5789	41.3158	0.001153	0.9519	0.8053	1.497	0.841	0.918	0.002872	1	1	G1	G1
LRPPRC	gene KO	395	79	141	175	20	35.6962	44.3038	0.01971	0.9799	0.3785	1.319	0.81	1.038	0.03715	1	1	ns	G1
LSM11	gene KO	313	63	79	171	20.1278	25.2396	54.6326	0.02975	1	4.968e-05	1.329	0.493	1.571	0.05257	1	0.005448	S	S
MAGOH	gene KO	121	18	56	47	14.876	46.281	38.843	0.6622	0.1236	0.8644	0.922	1.257	0.828	0.7488	1	1	ns	ns
MCM5	gene KO	116	25	55	36	21.5517	47.4138	31.0345	0.06848	0.08468	0.9976	1.449	1.315	0.587	0.1144	0.8891	1	ns	ns
MCM6	gene KO	214	43	83	88	20.0935	38.785	41.1215	0.0631	0.7338	0.7689	1.327	0.924	0.911	0.1066	1	1	ns	ns
MDN1	gene KO	341	54	135	152	15.8358	39.5894	44.5748	0.543	0.6752	0.3517	0.993	0.956	1.049	0.6385	1	1	ns	ns
MED1	gene KO	467	111	166	190	23.7687	35.546	40.6852	1.039e-05	0.9888	0.8876	1.645	0.805	0.895	3.321e-05	1	1	G1	G1
MED14	gene KO	232	54	130	48	23.2759	56.0345	20.6897	0.00248	2.002e-06	1	1.6	1.859	0.34	0.005524	0.0001471	1	G1,G2M	G1,G2M
METTL3	gene KO	240	59	94	87	24.5833	39.1667	36.25	0.0004005	0.7031	0.9893	1.72	0.939	0.742	0.001033	1	1	G1	G1
MRPL9	gene KO	213	46	72	95	21.5962	33.8028	44.6009	0.01875	0.9828	0.3878	1.453	0.745	1.05	0.03579	1	1	ns	G1
MTOR	gene KO	326	81	137	108	24.8466	42.0245	33.1288	2.809e-05	0.3303	0.9999	1.744	1.058	0.646	8.258e-05	1	1	G1	G1
MTREX	gene KO	156	81	33	42	51.9231	21.1538	26.9231	7.246e-25	1	1	5.697	0.391	0.481	1.522e-23	1	1	G1	G1
NAA15	gene KO	306	89	80	137	29.085	26.1438	44.7712	8.032e-09	1	0.3358	2.164	0.516	1.057	3.69e-08	1	1	G1	G1
NAA50	gene KO	126	31	55	40	24.6032	43.6508	31.746	0.008096	0.2772	0.9971	1.721	1.13	0.607	0.01608	1	1	ns	G1
NBAS	gene KO	222	44	86	92	19.8198	38.7387	41.4414	0.07279	0.7413	0.7422	1.304	0.923	0.923	0.1202	1	1	ns	ns
NCBP1	gene KO	199	73	75	51	36.6834	37.6884	25.6281	1.545e-12	0.8218	1	3.056	0.882	0.449	1.032e-11	1	1	G1	G1
NDC1	gene KO	258	60	93	105	23.2558	36.0465	40.6977	0.001544	0.9418	0.824	1.599	0.822	0.895	0.00372	1	1	G1	G1
NELFA	gene KO	608	225	201	182	37.0066	33.0592	29.9342	9.617e-35	0.9999	1	3.099	0.721	0.557	4.712e-33	1	1	G1	G1
NELFB	gene KO	300	84	113	103	28	37.6667	34.3333	1.25e-07	0.8663	0.9994	2.052	0.882	0.682	5.104e-07	1	1	G1	G1
NGDN	gene KO	298	87	104	107	29.1946	34.8993	35.906	9.575e-09	0.9814	0.9961	2.175	0.782	0.731	4.265e-08	1	1	G1	G1
NKAP	gene KO	211	26	113	72	12.3223	53.5545	34.1232	0.9398	0.0001177	0.9974	0.741	1.682	0.676	0.9797	0.003459	1	G2M	G2M
NOL10	gene KO	217	58	84	75	26.7281	38.7097	34.5622	4.053e-05	0.7423	0.9966	1.924	0.921	0.689	0.0001146	1	1	G1	G1
NOL6	gene KO	133	41	49	43	30.8271	36.8421	32.3308	1.526e-05	0.8372	0.9964	2.351	0.851	0.623	4.772e-05	1	1	G1	G1
NOP14	gene KO	221	65	82	74	29.4118	37.1041	33.4842	4.5e-07	0.8732	0.9989	2.198	0.861	0.657	1.614e-06	1	1	G1	G1
NPLOC4	gene KO	181	62	82	37	34.2541	45.3039	20.442	1.574e-09	0.1181	1	2.748	1.208	0.335	8.265e-09	1	1	G1	G1
NRF1	gene KO	197	105	44	48	53.2995	22.335	24.3655	6.548e-33	1	1	6.02	0.42	0.42	2.406e-31	1	1	G1	G1
NUBP1	gene KO	160	29	51	80	18.125	31.875	50	0.2552	0.9909	0.05567	1.168	0.683	1.304	0.3349	1	0.5846	ns	ns
NUP155	gene KO	236	191	19	26	80.9322	8.05085	11.0169	2.513e-105	1	1	22.382	0.128	0.161	3.695e-103	1	1	G1	G1
NUP54	gene KO	275	115	71	89	41.8182	25.8182	32.3636	5.281e-24	1	0.9999	3.791	0.508	0.624	9.704e-23	1	1	G1	G1
NUP88	gene KO	281	127	76	78	45.1957	27.0463	27.758	3.929e-30	1	1	4.35	0.541	0.501	9.627e-29	1	1	G1	G1
NUP93	gene KO	90	22	36	32	24.4444	40	35.5556	0.02443	0.5909	0.9467	1.707	0.973	0.72	0.04434	1	1	ns	G1
NUP98	gene KO	156	49	51	56	31.4103	32.6923	35.8974	1.359e-06	0.9831	0.9759	2.416	0.709	0.73	4.755e-06	1	1	G1	G1
OGT	gene KO	316	103	100	113	32.5949	31.6456	35.7595	3.947e-13	0.9996	0.9974	2.551	0.675	0.726	3.054e-12	1	1	G1	G1
PCF11	gene KO	64	11	28	25	17.1875	43.75	39.0625	0.4441	0.3521	0.7946	1.095	1.135	0.836	0.5486	1	1	ns	ns
PDPK1	gene KO	618	84	225	309	13.5922	36.4078	50	0.9496	0.9849	0.0007022	0.83	0.835	1.304	0.9831	1	0.02064	ns	S
PHF5A	gene KO	53	10	29	14	18.8679	54.717	26.4151	0.3336	0.02723	0.9965	1.227	1.763	0.468	0.4228	0.4002	1	ns	ns
PI4KA	gene KO	226	27	91	108	11.9469	40.2655	47.7876	0.9614	0.574	0.1051	0.716	0.983	1.194	0.9882	1	0.8131	ns	ns
PKM	gene KO	213	48	62	103	22.5352	29.108	48.3568	0.007721	0.9998	0.08401	1.535	0.599	1.221	0.01555	1	0.7264	ns	G1
POLE2	gene KO	204	39	50	115	19.1176	24.5098	56.3725	0.1289	1	0.0001451	1.247	0.474	1.685	0.1953	1	0.007107	S	S
POLR1A	gene KO	170	55	60	55	32.3529	35.2941	32.3529	1.107e-07	0.9338	0.9987	2.523	0.796	0.624	4.785e-07	1	1	G1	G1
POLR1C	gene KO	160	63	47	50	39.375	29.375	31.25	1.323e-12	0.9988	0.9993	3.426	0.607	0.593	9.264e-12	1	1	G1	G1
POLR2B	gene KO	NA	NA	NA	NA	NA	NA	NA	NA	NA	NA	NA	NA	NA	NA	NA	NA	NA	NA
POLR3A	gene KO	152	37	60	55	24.3421	39.4737	36.1842	0.004998	0.6468	0.9699	1.697	0.951	0.74	0.01065	1	1	ns	G1
POLR3F	gene KO	125	33	45	47	26.4	36	37.6	0.001996	0.8753	0.919	1.892	0.821	0.786	0.004732	1	1	G1	G1
POP1	gene KO	364	87	148	129	23.9011	40.6593	35.4396	6.632e-05	0.5216	0.9991	1.657	1	0.716	0.0001839	1	1	G1	G1
PPP1R12A	gene KO	NA	NA	NA	NA	NA	NA	NA	NA	NA	NA	NA	NA	NA	NA	NA	NA	NA	NA
PPP6R3	gene KO	230	40	64	126	17.3913	27.8261	54.7826	0.3005	1	0.0003711	1.111	0.562	1.58	0.3875	1	0.01364	ns	S
PRPF4	gene KO	118	24	45	49	20.339	38.1356	41.5254	0.1216	0.7417	0.691	1.347	0.899	0.926	0.1863	1	1	ns	ns
PRPF6	gene KO	28	5	14	9	17.8571	50	32.1429	0.4684	0.2075	0.9198	1.147	1.459	0.618	0.573	1	1	ns	ns
PSMD13	gene KO	406	105	120	181	25.8621	29.5567	44.5813	3.15e-07	1	0.335	1.84	0.612	1.049	1.187e-06	1	1	G1	G1
PSMD3	gene KO	29	7	11	11	24.1379	37.931	37.931	0.1683	0.6839	0.7813	1.679	0.892	0.797	0.2474	1	1	ns	ns
PUM1	gene KO	189	32	85	72	16.9312	44.9735	38.0952	0.3849	0.1309	0.9384	1.075	1.192	0.803	0.4833	1	1	ns	ns
QARS1	gene KO	262	111	85	66	42.3664	32.4427	25.1908	8.56e-24	0.9973	1	3.878	0.701	0.439	1.398e-22	1	1	G1	G1
RANGAP1	gene KO	NA	NA	NA	NA	NA	NA	NA	NA	NA	NA	NA	NA	NA	NA	NA	NA	NA	NA
RBM17	gene KO	476	66	186	224	13.8655	39.0756	47.0588	0.9015	0.7713	0.06199	0.849	0.936	1.159	0.9673	1	0.6075	ns	ns
RFC2	gene KO	220	70	77	73	31.8182	35	33.1818	5.339e-09	0.9625	0.9992	2.462	0.786	0.648	2.616e-08	1	1	G1	G1
RFT1	gene KO	160	24	67	69	15	41.875	43.125	0.659	0.4079	0.558	0.931	1.051	0.989	0.7488	1	1	ns	ns
RNGTT	gene KO	410	112	118	180	27.3171	28.7805	43.9024	6.006e-09	1	0.4383	1.983	0.59	1.021	2.848e-08	1	1	G1	G1
RPA1	gene KO	23	NA	16	7	NA	69.5652	30.4348	1	0.004864	0.9308	0	3.334	0.571	1	0.08938	1	ns	ns
RPAP1	gene KO	249	50	111	88	20.0803	44.5783	35.3414	0.04921	0.1191	0.9958	1.326	1.173	0.713	0.08411	1	1	ns	ns
RPS11	gene KO	120	46	40	34	38.3333	33.3333	28.3333	3.337e-09	0.9588	0.9998	3.279	0.729	0.516	1.691e-08	1	1	G1	G1
RPSA	gene KO	311	93	98	120	29.9035	31.5113	38.5852	8.293e-10	0.9996	0.9608	2.251	0.671	0.819	4.679e-09	1	1	G1	G1
RPTOR	gene KO	274	62	96	116	22.6277	35.0365	42.3358	0.002592	0.9748	0.6594	1.543	0.787	0.958	0.005687	1	1	G1	G1
RRP12	gene KO	279	71	107	101	25.448	38.3513	36.2007	3.655e-05	0.7999	0.9935	1.801	0.908	0.74	0.0001053	1	1	G1	G1
RTF1	gene KO	346	76	156	114	21.9653	45.0867	32.948	0.002238	0.05539	1	1.485	1.198	0.641	0.005165	0.6786	1	G1	G1
RTRAF	gene KO	486	85	194	207	17.4897	39.9177	42.5926	0.1943	0.6466	0.6544	1.118	0.969	0.968	0.2694	1	1	ns	ns
SDHC	gene KO	NA	NA	NA	NA	NA	NA	NA	NA	NA	NA	NA	NA	NA	NA	NA	NA	NA	NA
SEH1L	gene KO	220	39	76	105	17.7273	34.5455	47.7273	0.2609	0.9725	0.1118	1.137	0.77	1.191	0.3394	1	0.8218	ns	ns
SGO1	gene KO	NA	NA	NA	NA	NA	NA	NA	NA	NA	NA	NA	NA	NA	NA	NA	NA	NA	NA
SIN3A	gene KO	180	34	65	81	18.8889	36.1111	45	0.1647	0.9063	0.36	1.229	0.825	1.067	0.2445	1	1	ns	ns
SKP2	gene KO	354	79	138	137	22.3164	38.9831	38.7006	0.001187	0.7553	0.9659	1.516	0.932	0.823	0.002908	1	1	G1	G1
SLC7A5	gene KO	461	67	186	208	14.5336	40.3471	45.1193	0.8085	0.5729	0.2456	0.897	0.987	1.072	0.8936	1	1	ns	ns
SMC5	gene KO	113	22	43	48	19.469	38.0531	42.4779	0.1841	0.7442	0.6132	1.275	0.896	0.963	0.2653	1	1	ns	ns
SMG5	gene KO	161	40	60	61	24.8447	37.2671	37.8882	0.00248	0.8301	0.9317	1.744	0.867	0.796	0.005524	1	1	G1	G1
SPAG5	gene KO	93	17	45	31	18.2796	48.3871	33.3333	0.3091	0.08078	0.9812	1.18	1.368	0.652	0.3952	0.8891	1	ns	ns
SRP72	gene KO	177	30	63	84	16.9492	35.5932	47.4576	0.388	0.9265	0.1569	1.077	0.806	1.178	0.4833	1	1	ns	ns
SRRT	gene KO	220	61	83	76	27.7273	37.7273	34.5455	7.855e-06	0.8291	0.9968	2.024	0.884	0.688	2.566e-05	1	1	G1	G1
SUPT6H	gene KO	98	53	33	12	54.0816	33.6735	12.2449	6.581e-18	0.9356	1	6.213	0.741	0.182	7.136e-17	1	1	G1	G1
SUPV3L1	gene KO	224	52	78	94	23.2143	34.8214	41.9643	0.003103	0.9678	0.6898	1.595	0.779	0.943	0.006709	1	1	G1	G1
TAF1	gene KO	230	29	145	56	12.6087	63.0435	24.3478	0.9315	9.48e-12	1	0.761	2.489	0.42	0.9781	1.394e-09	1	G2M	G2M
TAF5	gene KO	192	26	102	64	13.5417	53.125	33.3333	0.8416	0.000355	0.9982	0.826	1.653	0.652	0.9097	0.008697	1	G2M	G2M
TBCD	gene KO	NA	NA	NA	NA	NA	NA	NA	NA	NA	NA	NA	NA	NA	NA	NA	NA	NA	NA
TFAM	gene KO	386	76	149	161	19.6891	38.601	41.7098	0.03004	0.8075	0.7617	1.293	0.917	0.933	0.05257	1	1	ns	ns
TIMM44	gene KO	98	47	35	16	47.9592	35.7143	16.3265	1.727e-13	0.8644	1	4.861	0.811	0.255	1.411e-12	1	1	G1	G1
TIPIN	gene KO	93	12	32	49	12.9032	34.4086	52.6882	0.8253	0.9095	0.04535	0.782	0.765	1.452	0.8987	1	0.5557	ns	ns
TPX2	gene KO	NA	NA	NA	NA	NA	NA	NA	NA	NA	NA	NA	NA	NA	NA	NA	NA	NA	NA
TRRAP	gene KO	265	160	41	64	60.3774	15.4717	24.1509	7.866e-59	1	1	8.039	0.267	0.415	5.781e-57	1	1	G1	G1
TUBGCP6	gene KO	NA	NA	NA	NA	NA	NA	NA	NA	NA	NA	NA	NA	NA	NA	NA	NA	NA	NA
UBA3	gene KO	173	17	77	79	9.82659	44.5087	45.6647	0.9922	0.1723	0.3003	0.575	1.17	1.096	1	1	1	ns	ns
UBE2I	gene KO	265	34	116	115	12.8302	43.7736	43.3962	0.9305	0.1691	0.524	0.777	1.136	1	0.9781	1	1	ns	ns
UBE2Q2	gene KO	136	28	51	57	20.5882	37.5	41.9118	0.09029	0.7981	0.667	1.368	0.875	0.941	0.1427	1	1	ns	ns
UBR4	gene KO	252	47	96	109	18.6508	38.0952	43.254	0.1404	0.8129	0.5426	1.21	0.898	0.994	0.2106	1	1	ns	ns
UTP20	gene KO	445	177	140	128	39.7753	31.4607	28.764	2.313e-32	1	1	3.484	0.67	0.527	6.802e-31	1	1	G1	G1
VPS29	gene KO	492	140	163	189	28.4553	33.1301	38.4146	4.598e-12	0.9997	0.9879	2.098	0.723	0.814	2.938e-11	1	1	G1	G1
WDHD1	gene KO	234	49	82	103	20.9402	35.0427	44.0171	0.02663	0.9654	0.4498	1.397	0.787	1.026	0.04773	1	1	ns	G1
WDR43	gene KO	259	89	76	94	34.3629	29.3436	36.2934	5.133e-13	0.9999	0.9911	2.762	0.606	0.743	3.773e-12	1	1	G1	G1
XBP1	gene KO	331	51	131	149	15.4079	39.577	45.0151	0.6256	0.675	0.2969	0.961	0.956	1.068	0.7241	1	1	ns	ns
XPO1	gene KO	126	62	28	36	49.2063	22.2222	28.5714	5.895e-18	1	0.9998	5.11	0.417	0.522	7.136e-17	1	1	G1	G1
XPO5	gene KO	341	81	110	150	23.7537	32.2581	43.9883	0.0001404	0.9994	0.4345	1.644	0.695	1.024	0.0003821	1	1	G1	G1
YARS2	gene KO	99	16	34	49	16.1616	34.3434	49.4949	0.518	0.9173	0.1319	1.017	0.763	1.278	0.614	1	0.923	ns	ns
ZC3H13	gene KO	203	61	61	81	30.0493	30.0493	39.9015	4.418e-07	0.9993	0.8578	2.266	0.627	0.866	1.614e-06	1	1	G1	G1
intergenic	intergenic	15683	2499	6378	6806	15.9345	40.6682	43.3973
