# Supplementary material for: Single-cell exon deletion profiling reveals splicing events that shape gene expression and cell state dynamics
Source: Nat Commun. 2026 Feb 3;17:1218. doi: 10.1038/s41467-026-68774-w (PMC12868714; doi:10.1038/s41467-026-68774-w)
Supplement: Supplementary file 9 — Supplementary Data 7 [file 41467_2026_68774_MOESM9_ESM.xlsx]

## Sheet: DEG_correlation_annotation
Gene	GeneID	Exon	Exon_annotation	transcript_name	PrimaryTranscriptID	Primary_protein_id	Primary_#_amino_acids	exon_lngth_(nt)	exon_length_(amino_acids)	∆exon_#_amino_acids	#_amino_acid_difference_primary_vs_∆ex	strict_skipping_transcript	longest_exon_skipping_transcript	Total in DEG gene knockout (vs intergenic)	Total DEG in exon (vs intergenic)	Total DEG in exon (vs gene knockout)	Correlation (all expressed genes)	PfamDomains
MED14	ENSG00000180182	MED14_chrX:40666720-40666851	MED14_ex24	MED14-201	ENST00000324817	ENSP00000323720.1	1454	132	44	1410	44	ENSG00000180182;ENST00000883182	ENST00000883182;ENSP00000553241;1410.0	3562	0	2879	0.007226	NA
POLR3F	ENSG00000132664	POLR3F_chr20:18480038-18480181	POLR3F_ex6	POLR3F-201	ENST00000377603	ENSP00000366828.4	316	144	48	268	48	ENSG00000132664;ENST00000697649	ENST00000697649;ENSP00000513372;268.0	1773	0	1318	0.027005	RNA_pol_Rpc34
TAF1	ENSG00000147133	TAF1_chrX:71458241-71458366	TAF1_ex35	TAF1-228	ENST00000715246	ENSP00000520427.1	1893	126	42	1851	42	NA	NA	4266	3	3304	0.049446	NA
HARS1	ENSG00000170445	HARS1_chr5:140679002-140679127	HARS1_ex5	HARS1-207	ENST00000504156	ENSP00000425634.1	509	126	42	467	42	ENSG00000170445;ENST00000937419	ENST00000937419;ENSP00000607478;467.0	2067	2	1541	0.052402	tRNA-synt_His
QARS1	ENSG00000172053	QARS1_chr3:49101355-49101441	QARS1_ex10	QARS1-201	ENST00000306125	ENSP00000307567.6	775	87	29	746	29	NA	NA	1910	2	1306	0.072638	tRNA-synt_1c
SKP2	ENSG00000145604	SKP2_chr5:36166519-36166662	SKP2_ex4	SKP2-202	ENST00000274255	ENSP00000274255.6	424	144	48	376	48	NA	ENST00000508514;ENSP00000421941;217.0	10	0	0	0.09205	F-box|F-box-like
PSMD3	ENSG00000108344	PSMD3_chr17:39996183-39996338	PSMD3_ex10	PSMD3-201	ENST00000264639	ENSP00000264639.4	534	156	52	482	52	ENSG00000108344;ENST00000871889	ENST00000871889;ENSP00000541948;482.0	751	239	307	0.136017	PCI|Rpn3_C
SUPT6H	ENSG00000109111	SUPT6H_chr17:28693696-28693836	SUPT6H_ex28	SUPT6H-201	ENST00000314616	ENSP00000319104.6	1726	141	47	1679	47	NA	NA	4767	1	3413	0.148388	S1
ESPL1	ENSG00000135476	ESPL1_chr12:53276620-53276859	ESPL1_ex8	ESPL1-201	ENST00000257934	ENSP00000257934.4	2120	240	80	2040	80	NA	NA	631	651	391	0.163798	NA
EZH2	ENSG00000106462	EZH2_chr7:148814914-148815039	EZH2_ex14	EZH2-203	ENST00000460911	ENSP00000419711.1	746	126	42	704	42	ENSG00000106462;ENST00000931954	ENST00000931957;ENSP00000602016;709.0	424	19	1	0.175936	NA
SKP2	ENSG00000145604	SKP2_chr5:36170344-36170442	SKP2_ex6	SKP2-202	ENST00000274255	ENSP00000274255.6	424	99	33	391	33	NA	ENST00000508514;ENSP00000421941;217.0	10	626	119	0.180954	F-box|F-box-like
EIF2B1	ENSG00000111361	EIF2B1_chr12:123626425-123626493	EIF2B1_ex6	EIF2B1-201	ENST00000424014	ENSP00000416250.2	305	69	23	282	23	ENSG00000111361;ENST00000857211	ENST00000857211;ENSP00000527270;282.0	990	6	409	0.185496	IF-2B
GBF1	ENSG00000107862	GBF1_chr10:102361022-102361120	GBF1_ex13	GBF1-201	ENST00000369983	ENSP00000359000.4	1860	99	33	1827	33	NA	ENST00000678351;ENSP00000502966;1761.0	242	7	76	0.193871	Sec7|Sec7_N
CCT7	ENSG00000135624	CCT7_chr2:73247762-73247926	CCT7_ex8	CCT7-201	ENST00000258091	ENSP00000258091.5	543	165	55	488	55	NA	ENST00000915149;ENSP00000585208;371.0	493	270	32	0.198156	Cpn60_TCP1
DHX33	ENSG00000005100	DHX33_chr17:5460939-5461109	DHX33_ex4	DHX33-201	ENST00000225296	ENSP00000225296.3	707	171	57	650	57	NA	ENST00000433302;ENSP00000413779;483.0	153	6	4	0.199024	DEAD|Helicase_C
NKAP	ENSG00000101882	NKAP_chrX:119938730-119938810	NKAP_ex2	NKAP-201	ENST00000371410	ENSP00000360464.3	415	81	27	388	27	ENSG00000101882;ENST00000934466	ENST00000934466;ENSP00000604525;388.0	796	129	40	0.205939	NKAP
UBE2I	ENSG00000103275	UBE2I_chr16:1314293-1314376	UBE2I_ex4	UBE2I-203	ENST00000397514	ENSP00000380649.3	158	84	28	130	28	ENSG00000103275;ENST00000568209	ENST00000568209;ENSP00000519216;130.0	615	119	4	0.233075	UQ_con
PCF11	ENSG00000165494	PCF11_chr11:83161327-83161452	PCF11_ex2	PCF11-208	ENST00000690938	ENSP00000508500.1	1686	126	42	1644	42	NA	NA	493	438	6	0.24296	CID
NUBP1	ENSG00000103274	NUBP1_chr16:10752610-10752678	NUBP1_ex4	NUBP1-201	ENST00000283027	ENSP00000283027.5	320	69	23	297	23	NA	ENST00000960379;ENSP00000630438;295.0	116	165	28	0.246043	CbiA|ArsA_ATPase|ParA|AAA_31|MipZ
SIN3A	ENSG00000169375	SIN3A_chr15:75422647-75422823	SIN3A_ex3	SIN3A-202	ENST00000394947	ENSP00000378402.3	1273	177	59	1214	59	ENSG00000169375;ENST00000865501	ENST00000924391;ENSP00000594450;1214.0	2456	264	1322	0.248488	NA
GTF3C2	ENSG00000115207	GTF3C2_chr2:27336198-27336425	GTF3C2_ex8	GTF3C2-201	ENST00000264720	ENSP00000264720.3	911	228	76	835	76	ENSG00000115207;ENST00000872600	ENST00000872600;ENSP00000542659;835.0	72	81	0	0.249519	NA
PPP6R3	ENSG00000110075	PPP6R3_chr11:68551121-68551186	PPP6R3_ex5	PPP6R3-203	ENST00000393800	ENSP00000377389.2	873	66	22	851	22	ENSG00000110075;ENST00000871866	ENST00000871866;ENSP00000541925;851.0	137	67	0	0.256639	SAPS
NUP93	ENSG00000102900	NUP93_chr16:56839521-56839604	NUP93_ex20	NUP93-201	ENST00000308159	ENSP00000310668.5	819	84	28	791	28	ENSG00000102900;ENST00000873107	ENST00000873107;ENSP00000543166;791.0	643	243	24	0.25919	Nic96
CCT7	ENSG00000135624	CCT7_chr2:73251226-73251432	CCT7_ex12	CCT7-201	ENST00000258091	ENSP00000258091.5	543	207	69	474	69	ENSG00000135624;ENST00000882900	ENST00000882900;ENSP00000552959;474.0	493	822	10	0.261177	Cpn60_TCP1
BRD8	ENSG00000112983	BRD8_chr5:138161796-138161864	BRD8_ex17	BRD8-202	ENST00000254900	ENSP00000254900.5	1235	69	23	1212	23	NA	NA	203	104	2	0.269553	Bromodomain
LSM11	ENSG00000155858	LSM11_chr5:157754004-157754087	LSM11_ex3	LSM11-201	ENST00000286307	ENSP00000286307.5	360	84	28	332	28	NA	NA	107	25	2	0.269895	NA
SUPT6H	ENSG00000109111	SUPT6H_chr17:28678076-28678192	SUPT6H_ex9	SUPT6H-201	ENST00000314616	ENSP00000319104.6	1726	117	39	1687	39	NA	NA	4767	64	3151	0.274908	HTH_44
NUP98	ENSG00000110713	NUP98_chr11:3773632-3773739	NUP98_ex6	NUP98-201	ENST00000324932	ENSP00000316032.7	1800	108	36	1764	36	NA	ENST00000943236;ENSP00000613295;1657.0	553	1361	131	0.278114	NA
PCF11	ENSG00000165494	PCF11_chr11:83183038-83183073	PCF11_ex15	PCF11-208	ENST00000690938	ENSP00000508500.1	1686	36	12	1674	12	NA	NA	493	395	12	0.285478	NA
TIPIN	ENSG00000075131	TIPIN_chr15:66349315-66349437	TIPIN_ex5	TIPIN-201	ENST00000261881	ENSP00000261881.4	301	123	41	260	41	NA	ENST00000912709;ENSP00000582768;187.0	65	179	0	0.29168	Swi3
TIMM44	ENSG00000104980	TIMM44_chr19:7928077-7928166	TIMM44_ex11	TIMM44-201	ENST00000270538	ENSP00000270538.2	452	90	30	422	30	NA	ENST00000923646;ENSP00000593705;385.0	1229	585	103	0.294057	Tim44
CCAR1	ENSG00000060339	CCAR1_chr10:68771206-68771445	CCAR1_ex17	CCAR1-201	ENST00000265872	ENSP00000265872.6	1150	240	80	1070	80	NA	ENST00000958483;ENSP00000628542;830.0	102	85	2	0.296786	LAIKA
TIMM44	ENSG00000104980	TIMM44_chr19:7935065-7935145	TIMM44_ex4	TIMM44-201	ENST00000270538	ENSP00000270538.2	452	81	27	425	27	ENSG00000104980;ENST00000957537	ENST00000957537;ENSP00000627596;425.0	1229	501	29	0.299945	NA
PPP6R3	ENSG00000110075	PPP6R3_chr11:68567014-68567166	PPP6R3_ex9	PPP6R3-203	ENST00000393800	ENSP00000377389.2	873	153	51	822	51	ENSG00000110075;ENST00000871856	ENST00000871856;ENSP00000541915;822.0	137	136	0	0.301962	SAPS
TIMM44	ENSG00000104980	TIMM44_chr19:7927657-7927767	TIMM44_ex12	TIMM44-201	ENST00000270538	ENSP00000270538.2	452	111	37	415	37	ENSG00000104980;ENST00000923644	ENST00000923644;ENSP00000593703;415.0	1229	537	91	0.309388	Tim44
LETM1	ENSG00000168924	LETM1_chr4:1823644-1823775	LETM1_ex8	LETM1-201	ENST00000302787	ENSP00000305653.2	739	132	44	695	44	NA	NA	162	70	2	0.316736	LETM1
XPO1	ENSG00000082898	XPO1_chr2:61490642-61490776	XPO1_ex17	XPO1-201	ENST00000401558	ENSP00000384863.2	1071	135	45	1026	45	ENSG00000082898;ENST00000676999	ENST00000676999;ENSP00000502940;1026.0	2588	438	587	0.319393	NA
MCM5	ENSG00000100297	MCM5_chr22:35408408-35408563	MCM5_ex6	MCM5-201	ENST00000216122	ENSP00000216122.3	734	156	52	682	52	ENSG00000100297;ENST00000909967	ENST00000909967;ENSP00000580026;682.0	113	71	6	0.321447	MCM_OB
POLR1A	ENSG00000068654	POLR1A_chr2:86075030-86075260	POLR1A_ex12	POLR1A-201	ENST00000263857	ENSP00000263857.6	1720	231	77	1643	77	NA	NA	1668	335	58	0.324823	RNA_pol_Rpb1_2
ASCC3	ENSG00000112249	ASCC3_chr6:100798713-100798838	ASCC3_ex8	ASCC3-204	ENST00000369162	ENSP00000358159.2	2202	126	42	2160	42	NA	ENST00000930700;ENSP00000600759;2004.0	74	94	2	0.335586	NA
UTP20	ENSG00000120800	UTP20_chr12:101369721-101369891	UTP20_ex49	UTP20-201	ENST00000261637	ENSP00000261637.4	2785	171	57	2728	57	NA	NA	906	477	7	0.338837	NA
RPTOR	ENSG00000141564	RPTOR_chr17:80885008-80885148	RPTOR_ex17	RPTOR-201	ENST00000306801	ENSP00000307272.3	1335	141	47	1288	47	NA	ENST00000544334;ENSP00000442479;1177.0	671	325	0	0.339717	HEAT
XBP1	ENSG00000100219	XBP1_chr22:28796047-28796192	XBP1_ex4	XBP1-202	ENST00000344347	ENSP00000343155.5	376	146	48.6667	336	40	NA	ENST00000933819;ENSP00000603878;336.0	28	109	2	0.339906	NA
COPE	ENSG00000105669	COPE_chr19:18903268-18903423	COPE_ex7	COPE-201	ENST00000262812	ENSP00000262812.3	308	156	52	256	52	ENSG00000105669;ENST00000349893	ENST00000871104;ENSP00000541163;279.0	97	93	0	0.340667	Coatomer_E|TPR_16
NOL6	ENSG00000165271	NOL6_chr9:33465207-33465359	NOL6_ex20	NOL6-201	ENST00000297990	ENSP00000297990.4	1146	153	51	1095	51	NA	ENST00000353159;ENSP00000313978;699.0	314	293	0	0.341736	Nrap_D4|Nrap_D5
MDN1	ENSG00000112159	MDN1_chr6:89670919-89671080	MDN1_ex83	MDN1-201	ENST00000369393	ENSP00000358400.3	5596	162	54	5542	54	NA	NA	645	125	73	0.345823	NA
GTF2H3	ENSG00000111358	GTF2H3_chr12:123655771-123655824	GTF2H3_ex8	GTF2H3-212	ENST00000543341	ENSP00000445162.1	308	54	18	290	18	NA	NA	125	264	0	0.349813	Tfb4
POLR1A	ENSG00000068654	POLR1A_chr2:86045617-86045769	POLR1A_ex20	POLR1A-201	ENST00000263857	ENSP00000263857.6	1720	153	51	1669	51	NA	NA	1668	422	71	0.35151	RNA_pol_Rpb1_5|RNA_pol_Rpb1_4
DIMT1	ENSG00000086189	DIMT1_chr5:62402036-62402122	DIMT1_ex3	DIMT1-201	ENST00000199320	ENSP00000199320.4	313	87	29	284	29	ENSG00000086189;ENST00000679751	ENST00000879669;ENSP00000549728;292.0	407	94	68	0.359233	Methyltransf_11|Methyltransf_25|RrnaAD
MCM5	ENSG00000100297	MCM5_chr22:35416339-35416404	MCM5_ex11	MCM5-201	ENST00000216122	ENSP00000216122.3	734	66	22	712	22	NA	ENST00000917546;ENSP00000587605;284.0	113	11	2	0.359694	MCM
CHAF1A	ENSG00000167670	CHAF1A_chr19:4423806-4423874	CHAF1A_ex7	CHAF1A-201	ENST00000301280	ENSP00000301280.4	956	69	23	933	23	ENSG00000167670;ENST00000926544	ENST00000926544;ENSP00000596603;933.0	1057	328	17	0.362	CAF-1_p150
DDX21	ENSG00000165732	DDX21_chr10:68971891-68972052	DDX21_ex9	DDX21-201	ENST00000354185	ENSP00000346120.4	783	162	54	729	54	ENSG00000165732;ENST00000685106	ENST00000685106;ENSP00000510328;729.0	374	234	2	0.366229	Helicase_C
LRPPRC	ENSG00000138095	LRPPRC_chr2:43896634-43896708	LRPPRC_ex35	LRPPRC-201	ENST00000260665	ENSP00000260665.7	1394	75	25	1369	25	ENSG00000138095;ENST00000682308	ENST00000918906;ENSP00000588965;1375.0	41	19	15	0.366831	NA
CDK12	ENSG00000167258	CDK12_chr17:39515731-39515808	CDK12_ex9	CDK12-202	ENST00000447079	ENSP00000398880.4	1490	78	26	1464	26	ENSG00000167258;ENST00000922307	ENST00000922307;ENSP00000592366;1464.0	1234	545	31	0.367599	Pkinase|PK_Tyr_Ser-Thr
FANCI	ENSG00000140525	FANCI_chr15:89273377-89273469	FANCI_ex11	FANCI-202	ENST00000310775	ENSP00000310842.8	1328	93	31	1297	31	ENSG00000140525;ENST00000886465	ENST00000886465;ENSP00000556525;1297.0	218	313	0	0.369752	FANCI_HD1
CSTF3	ENSG00000176102	CSTF3_chr11:33098690-33098764	CSTF3_ex14	CSTF3-201	ENST00000323959	ENSP00000315791.4	717	75	25	692	25	NA	ENST00000911853;ENSP00000581912;104.0	1742	177	255	0.372219	Suf
EXOSC5	ENSG00000077348	EXOSC5_chr19:41389765-41389905	EXOSC5_ex4	EXOSC5-201	ENST00000221233	ENSP00000221233.3	235	141	47	188	47	NA	ENST00000602129;ENSP00000472396;86.0	1893	844	38	0.376617	RNase_PH_C|RNase_PH
CDK12	ENSG00000167258	CDK12_chr17:39519956-39520087	CDK12_ex11	CDK12-202	ENST00000447079	ENSP00000398880.4	1490	132	44	1446	44	NA	NA	1234	594	18	0.379231	Pkinase
MTREX	ENSG00000039123	MTREX_chr5:55358573-55358698	MTREX_ex15	MTREX-201	ENST00000230640	ENSP00000230640.5	1042	126	42	1000	42	ENSG00000039123;ENST00000908199	ENST00000908199;ENSP00000578258;1000.0	4658	278	2919	0.381591	Helicase_C
SMG5	ENSG00000198952	SMG5_chr1:156266541-156266678	SMG5_ex11	SMG5-201	ENST00000361813	ENSP00000355261.5	1016	138	46	970	46	ENSG00000198952;ENST00000858600	ENST00000925520;ENSP00000595579;976.0	254	129	9	0.384448	EST1_DNA_bind
RPTOR	ENSG00000141564	RPTOR_chr17:80883419-80883484	RPTOR_ex15	RPTOR-201	ENST00000306801	ENSP00000307272.3	1335	66	22	1313	22	NA	ENST00000544334;ENSP00000442479;1177.0	671	552	4	0.384997	NA
MTREX	ENSG00000039123	MTREX_chr5:55350919-55351029	MTREX_ex13	MTREX-201	ENST00000230640	ENSP00000230640.5	1042	111	37	1005	37	ENSG00000039123;ENST00000908196	ENST00000908196;ENSP00000578255;1005.0	4658	12	2265	0.385078	Helicase_C
SUPV3L1	ENSG00000156502	SUPV3L1_chr10:69186443-69186550	SUPV3L1_ex3	SUPV3L1-201	ENST00000359655	ENSP00000352678.4	786	108	36	750	36	NA	ENST00000917555;ENSP00000587614;724.0	70	22	30	0.385373	Suv3_N
EIF2B3	ENSG00000070785	EIF2B3_chr1:44897355-44897444	EIF2B3_ex6	EIF2B3-201	ENST00000360403	ENSP00000353575.2	452	90	30	422	30	ENSG00000070785;ENST00000852380	ENST00000852380;ENSP00000522439;422.0	1678	0	974	0.388982	NA
RPAP1	ENSG00000103932	RPAP1_chr15:41529470-41529568	RPAP1_ex9	RPAP1-201	ENST00000304330	ENSP00000306123.4	1393	99	33	1360	33	ENSG00000103932;ENST00000867488	ENST00000867488;ENSP00000537547;1360.0	1176	546	0	0.394933	RPAP1_C
SEH1L	ENSG00000085415	SEH1L_chr18:12978752-12978892	SEH1L_ex6	SEH1L-202	ENST00000399892	ENSP00000382779.1	421	141	47	374	47	ENSG00000085415;ENST00000906957	ENST00000906957;ENSP00000577016;374.0	70	28	2	0.395098	NA
NGDN	ENSG00000129460	NGDN_chr14:23470042-23470101	NGDN_ex2	NGDN-202	ENST00000408901	ENSP00000386134.3	315	60	20	295	20	NA	NA	492	463	23	0.395382	Sas10_Utp3
DAP3	ENSG00000132676	DAP3_chr1:155725927-155726019	DAP3_ex6	DAP3-202	ENST00000368336	ENSP00000357320.5	398	93	31	367	31	NA	ENST00000919522;ENSP00000589581;328.0	58	79	1	0.396625	DAP3
SRP72	ENSG00000174780	SRP72_chr4:56491431-56491568	SRP72_ex16	SRP72-205	ENST00000642900	ENSP00000495128.1	671	138	46	625	46	NA	NA	143	115	0	0.400265	SRP72
RPS11	ENSG00000142534	RPS11_chr19:49497581-49497595	RPS11_ex3	RPS11-205	ENST00000599561	ENSP00000471874.1	88	15	5	83	5	NA	NA	1144	763	6	0.402879	Ribosomal_S17_N|Ribosomal_S17
SMG5	ENSG00000198952	SMG5_chr1:156274597-156274686	SMG5_ex5	SMG5-201	ENST00000361813	ENSP00000355261.5	1016	90	30	986	30	ENSG00000198952;ENST00000858608	ENST00000858608;ENSP00000528667;986.0	254	280	61	0.404126	EST1
UTP20	ENSG00000120800	UTP20_chr12:101345554-101345694	UTP20_ex37	UTP20-201	ENST00000261637	ENSP00000261637.4	2785	141	47	2738	47	NA	NA	906	702	12	0.404643	NA
POLR1C	ENSG00000171453	POLR1C_chr6:43520625-43520774	POLR1C_ex7	POLR1C-210	ENST00000642195	ENSP00000496044.1	346	150	50	296	50	ENSG00000171453;ENST00000372344	ENST00000372344;ENSP00000361419;296.0	1449	1907	10	0.41035	RNA_pol_L|RNA_pol_A_bac
DGCR8	ENSG00000128191	DGCR8_chr22:20092809-20092907	DGCR8_ex8	DGCR8-201	ENST00000351989	ENSP00000263209.3	773	99	33	740	33	ENSG00000128191;ENST00000407755	ENST00000407755;ENSP00000384726;740.0	483	210	25	0.411734	dsrm
HARS1	ENSG00000170445	HARS1_chr5:140679062-140679127	HARS1_ex4	HARS1-234	ENST00000937418	ENSP00000607477.1	492	66	22	470	22	NA	ENST00000937419;ENSP00000607478;467.0	2067	1456	0	0.41835	tRNA-synt_His
UBA3	ENSG00000144744	UBA3_chr3:69080112-69080153	UBA3_ex2	UBA3-202	ENST00000361055	ENSP00000354340.4	463	42	14	449	14	ENSG00000144744;ENST00000349511	ENST00000854668;ENSP00000524727;452.0	181	167	5	0.419055	NA
PKM	ENSG00000067225	PKM_chr15:72202454-72202620	PKM_ex8	PKM-202	ENST00000335181	ENSP00000334983.5	531	167	55.6667	531	0	ENSG00000067225;ENST00000319622	ENST00000319622;ENSP00000320171;531.0	344	182	2	0.422746	PK|PK_C
POLR1A	ENSG00000068654	POLR1A_chr2:86083082-86083168	POLR1A_ex7	POLR1A-201	ENST00000263857	ENSP00000263857.6	1720	87	29	1691	29	NA	NA	1668	531	25	0.425119	RNA_pol_Rpb1_1
SPAG5	ENSG00000076382	SPAG5_chr17:28586425-28586499	SPAG5_ex5	SPAG5-201	ENST00000321765	ENSP00000323300.5	1193	75	25	1168	25	ENSG00000076382;ENST00000915052	ENST00000915052;ENSP00000585111;1168.0	250	287	0	0.426536	NA
RPTOR	ENSG00000141564	RPTOR_chr17:80962461-80962577	RPTOR_ex32	RPTOR-201	ENST00000306801	ENSP00000307272.3	1335	117	39	1296	39	NA	NA	671	720	0	0.427087	NA
CMTR1	ENSG00000137200	CMTR1_chr6:37476126-37476194	CMTR1_ex20	CMTR1-201	ENST00000373451	ENSP00000362550.4	835	69	23	812	23	ENSG00000137200;ENST00000857631	ENST00000857631;ENSP00000527690;812.0	202	238	3	0.430435	NA
EXOC1	ENSG00000090989	EXOC1_chr4:55877917-55878066	EXOC1_ex9	EXOC1-202	ENST00000349598	ENSP00000334431.6	879	150	50	829	50	NA	NA	227	162	6	0.432863	Sec3_C
CDC45	ENSG00000093009	CDC45_chr22:19482690-19482827	CDC45_ex4	CDC45-201	ENST00000263201	ENSP00000263201.2	566	138	46	520	46	ENSG00000093009;ENST00000404724	ENST00000932444;ENSP00000602503;521.0	349	85	23	0.434249	CDC45
RPAP1	ENSG00000103932	RPAP1_chr15:41528235-41528336	RPAP1_ex10	RPAP1-201	ENST00000304330	ENSP00000306123.4	1393	102	34	1359	34	ENSG00000103932;ENST00000867491	ENST00000867491;ENSP00000537550;1359.0	1176	226	4	0.434284	RPAP1_C
COPE	ENSG00000105669	COPE_chr19:18906960-18907112	COPE_ex4	COPE-201	ENST00000262812	ENSP00000262812.3	308	153	51	257	51	ENSG00000105669;ENST00000351079	ENST00000916155;ENSP00000586214;280.0	97	444	3	0.434523	Coatomer_E
RPSA	ENSG00000168028	RPSA_chr3:39410754-39410999	RPSA_ex4	RPSA-201	ENST00000301821	ENSP00000346067.4	295	246	82	213	82	ENSG00000168028;ENST00000869092	ENST00000922540;ENSP00000592599;213.0	276	115	1	0.4359	Ribosomal_S2
FAS	ENSG00000026103	FAS_chr10:89010753-89010815	FAS_ex8	FAS-221	ENST00000652046	ENSP00000498466.1	335	63	21	314	21	ENSG00000026103;ENST00000357339	ENST00000696780;ENSP00000512863;345.0	39	13	0	0.439873	NA
RPTOR	ENSG00000141564	RPTOR_chr17:80707841-80707999	RPTOR_ex4	RPTOR-201	ENST00000306801	ENSP00000307272.3	1335	159	53	1282	53	NA	NA	671	630	0	0.440063	Raptor_N
RFC2	ENSG00000049541	RFC2_chr7:74246662-74246763	RFC2_ex4	RFC2-201	ENST00000055077	ENSP00000055077.3	354	102	34	320	34	ENSG00000049541;ENST00000352131	ENST00000352131;ENSP00000275627;320.0	720	1317	9	0.442076	AAA|DNA_pol3_delta2|Mg_chelatase|Viral_helicase1
FANCI	ENSG00000140525	FANCI_chr15:89290213-89290281	FANCI_ex19	FANCI-202	ENST00000310775	ENSP00000310842.8	1328	69	23	1305	23	NA	ENST00000940825;ENSP00000610884;405.0	218	536	1	0.442381	FANCI_HD2
ELP3	ENSG00000134014	ELP3_chr8:28129502-28129663	ELP3_ex8	ELP3-201	ENST00000256398	ENSP00000256398.8	547	162	54	493	54	NA	ENST00000924638;ENSP00000594697;386.0	827	443	1	0.444504	Radical_SAM
CTR9	ENSG00000198730	CTR9_chr11:10761947-10762054	CTR9_ex7	CTR9-201	ENST00000361367	ENSP00000355013.2	1173	108	36	1137	36	NA	NA	3639	789	1011	0.444971	TPR_16
CDK12	ENSG00000167258	CDK12_chr17:39511529-39511630	CDK12_ex8	CDK12-202	ENST00000447079	ENSP00000398880.4	1490	102	34	1456	34	NA	NA	1234	726	4	0.445026	Pkinase|PK_Tyr_Ser-Thr
EXOSC7	ENSG00000075914	EXOSC7_chr3:44989140-44989241	EXOSC7_ex2	EXOSC7-201	ENST00000265564	ENSP00000265564.7	291	102	34	257	34	ENSG00000075914;ENST00000864641	ENST00000864641;ENSP00000534700;257.0	3078	445	1197	0.44607	RNase_PH
MDN1	ENSG00000112159	MDN1_chr6:89685827-89685973	MDN1_ex70	MDN1-201	ENST00000369393	ENSP00000358400.3	5596	147	49	5547	49	NA	NA	645	466	70	0.446987	NA
PKM	ENSG00000067225	PKM_chr15:72203022-72203188	PKM_ex9	PKM-201	ENST00000319622	ENSP00000320171.6	531	167	55.6667	531	0	ENSG00000067225;ENST00000335181	ENST00000335181;ENSP00000334983;531.0	344	99	3	0.450744	PK|PK_C
HSCB	ENSG00000100209	HSCB_chr22:28744615-28744704	HSCB_ex3	HSCB-201	ENST00000216027	ENSP00000216027.3	235	90	30	205	30	ENSG00000100209;ENST00000913000	ENST00000913000;ENSP00000583059;205.0	101	104	0	0.454744	NA
EXOSC2	ENSG00000130713	EXOSC2_chr9:130700867-130700935	EXOSC2_ex6	EXOSC2-204	ENST00000372358	ENSP00000361433.5	293	69	23	270	23	NA	ENST00000546165;ENSP00000444917;267.0	2324	1242	69	0.456501	KH_6
MAGOH	ENSG00000162385	MAGOH_chr1:53233542-53233652	MAGOH_ex3	MAGOH-202	ENST00000371470	ENSP00000360525.3	146	111	37	109	37	ENSG00000162385;ENST00000371466	ENST00000371466;ENSP00000360521;109.0	761	351	50	0.461983	Mago_nashi
EXOC1	ENSG00000090989	EXOC1_chr4:55888888-55888932	EXOC1_ex11	EXOC1-223	ENST00000970255	ENSP00000640314.1	901	45	15	886	15	ENSG00000090989;ENST00000970253	ENST00000349598;ENSP00000334431;879.0	227	100	2	0.462429	Sec3_C
DNMT3B	ENSG00000088305	DNMT3B_chr20:32788854-32789012	DNMT3B_ex7	DNMT3B-204	ENST00000353855	ENSP00000313397.4	833	159	53	780	53	ENSG00000088305;ENST00000696239	ENST00000696239;ENSP00000512503;780.0	206	189	0	0.466803	PWWP
ZC3H13	ENSG00000123200	ZC3H13_chr13:45963842-45964042	ZC3H13_ex17	ZC3H13-218	ENST00000929097	ENSP00000599156.1	1697	201	67	1630	67	NA	NA	566	714	1	0.471207	NA
ERN1	ENSG00000178607	ERN1_chr17:64049055-64049202	ERN1_ex18	ERN1-201	ENST00000433197	ENSP00000401445.2	977	148	49.3333	758	219	NA	NA	112	129	0	0.474418	NA
CSTF3	ENSG00000176102	CSTF3_chr11:33099034-33099150	CSTF3_ex13	CSTF3-201	ENST00000323959	ENSP00000315791.4	717	117	39	678	39	NA	ENST00000911853;ENSP00000581912;104.0	1742	1005	5	0.476346	NA
HEATR1	ENSG00000119285	HEATR1_chr1:236576219-236576377	HEATR1_ex22	HEATR1-203	ENST00000366582	ENSP00000355541.3	2144	159	53	2091	53	NA	NA	996	144	20	0.477274	NA
POLR3A	ENSG00000148606	POLR3A_chr10:78025622-78025759	POLR3A_ex3	POLR3A-201	ENST00000372371	ENSP00000361446.3	1390	138	46	1344	46	NA	NA	1609	476	270	0.479063	RNA_pol_Rpb1_1
RNGTT	ENSG00000111880	RNGTT_chr6:88849755-88849826	RNGTT_ex10	RNGTT-202	ENST00000369485	ENSP00000358497.4	597	72	24	573	24	ENSG00000111880;ENST00000923816	ENST00000923816;ENSP00000593875;573.0	2002	403	0	0.479312	mRNA_cap_enzyme
MTOR	ENSG00000198793	MTOR_chr1:11241553-11241681	MTOR_ex10	MTOR-201	ENST00000361445	ENSP00000354558.4	2549	129	43	2506	43	NA	NA	931	331	0	0.479737	NA
EIF3A	ENSG00000107581	EIF3A_chr10:119061224-119061328	EIF3A_ex8	EIF3A-201	ENST00000369144	ENSP00000358140.3	1382	105	35	1347	35	ENSG00000107581;ENST00000947789	ENST00000947789;ENSP00000617848;1347.0	1750	664	111	0.482533	PCI
EXOC1	ENSG00000090989	EXOC1_chr4:55891315-55891422	EXOC1_ex13	EXOC1-202	ENST00000349598	ENSP00000334431.6	879	108	36	843	36	ENSG00000090989;ENST00000892256	ENST00000970261;ENSP00000640320;868.0	227	227	1	0.483693	Sec3_C
SMC5	ENSG00000198887	SMC5_chr9:70347613-70347717	SMC5_ex21	SMC5-201	ENST00000361138	ENSP00000354957.5	1101	105	35	1066	35	NA	ENST00000955053;ENSP00000625112;1051.0	203	334	0	0.484255	SMC_N
CDK12	ENSG00000167258	CDK12_chr17:39517440-39517556	CDK12_ex10	CDK12-202	ENST00000447079	ENSP00000398880.4	1490	117	39	1451	39	NA	NA	1234	1417	1	0.484398	Pkinase|PK_Tyr_Ser-Thr
NPLOC4	ENSG00000182446	NPLOC4_chr17:81600341-81600427	NPLOC4_ex9	NPLOC4-201	ENST00000331134	ENSP00000331487.5	608	87	29	579	29	NA	NA	2021	1802	2	0.485051	NPL4
YARS2	ENSG00000139131	YARS2_chr12:32749937-32750107	YARS2_ex4	YARS2-201	ENST00000324868	ENSP00000320658.8	477	171	57	420	57	ENSG00000139131;ENST00000874022	ENST00000874022;ENSP00000544081;420.0	82	103	0	0.489304	tRNA-synt_1b
CTU2	ENSG00000174177	CTU2_chr16:88710223-88710282	CTU2_ex4	CTU2-202	ENST00000453996	ENSP00000388320.2	515	60	20	495	20	NA	NA	17	54	1	0.492782	NA
POLE2	ENSG00000100479	POLE2_chr14:49655005-49655094	POLE2_ex11	POLE2-201	ENST00000216367	ENSP00000216367.5	527	90	30	497	30	NA	NA	1071	457	11	0.495721	DNA_pol_E_B
PDPK1	ENSG00000140992	PDPK1_chr16:2597123-2597275	PDPK1_ex10	PDPK1-202	ENST00000342085	ENSP00000344220.4	556	153	51	505	51	NA	ENST00000441549;ENSP00000395357;454.0	36	117	0	0.49823	PH_3
NCBP1	ENSG00000136937	NCBP1_chr9:97653798-97653908	NCBP1_ex11	NCBP1-202	ENST00000375147	ENSP00000364289.3	790	111	37	753	37	NA	NA	5489	1451	1127	0.499736	MIF4G_like
HIRA	ENSG00000100084	HIRA_chr22:19361237-19361341	HIRA_ex17	HIRA-201	ENST00000263208	ENSP00000263208.5	1017	105	35	982	35	NA	ENST00000340170;ENSP00000345350;810.0	642	557	0	0.500111	NA
MTREX	ENSG00000039123	MTREX_chr5:55347013-55347144	MTREX_ex11	MTREX-201	ENST00000230640	ENSP00000230640.5	1042	132	44	998	44	NA	ENST00000962755;ENSP00000632814;251.0	4658	622	2463	0.500594	NA
PHF5A	ENSG00000100410	PHF5A_chr22:41468124-41468147	PHF5A_ex2	PHF5A-201	ENST00000216252	ENSP00000216252.3	110	24	8	102	8	ENSG00000100410;ENST00000899734	ENST00000899734;ENSP00000569793;102.0	1816	33	490	0.501368	PHF5
PI4KA	ENSG00000241973	PI4KA_chr22:20726488-20726541	PI4KA_ex42	PI4KA-201	ENST00000255882	ENSP00000255882.6	2102	54	18	2084	18	NA	NA	178	150	0	0.501722	PI3Ka
RBM17	ENSG00000134453	RBM17_chr10:6101271-6101387	RBM17_ex3	RBM17-201	ENST00000379888	ENSP00000369218.4	401	117	39	362	39	NA	NA	311	14	15	0.504483	NA
CTR9	ENSG00000198730	CTR9_chr11:10771545-10771616	CTR9_ex19	CTR9-201	ENST00000361367	ENSP00000355013.2	1173	72	24	1149	24	NA	NA	3639	524	858	0.50689	NA
NAA50	ENSG00000121579	NAA50_chr3:113723959-113724095	NAA50_ex2	NAA50-201	ENST00000240922	ENSP00000240922.2	169	137	45.6667	6	163	NA	NA	129	120	0	0.507923	Acetyltransf_10
NAA15	ENSG00000164134	NAA15_chr4:139378756-139378854	NAA15_ex17	NAA15-201	ENST00000296543	ENSP00000296543.4	866	99	33	833	33	NA	NA	162	40	0	0.511794	NARP1
PRPF4	ENSG00000136875	PRPF4_chr9:113288175-113288264	PRPF4_ex10	PRPF4-201	ENST00000374198	ENSP00000363313.4	521	90	30	491	30	NA	NA	1627	334	152	0.515735	WD40
DDX27	ENSG00000124228	DDX27_chr20:49228715-49228888	DDX27_ex8	DDX27-205	ENST00000618172	ENSP00000482680.1	765	174	58	707	58	ENSG00000124228;ENST00000939259	ENST00000939259;ENSP00000609318;707.0	191	158	1	0.516726	DEAD|ResIII
HEATR1	ENSG00000119285	HEATR1_chr1:236574202-236574333	HEATR1_ex24	HEATR1-203	ENST00000366582	ENSP00000355541.3	2144	132	44	2100	44	NA	NA	996	139	8	0.519375	NA
TAF5	ENSG00000148835	TAF5_chr10:103385326-103385490	TAF5_ex8	TAF5-201	ENST00000369839	ENSP00000358854.3	800	165	55	745	55	ENSG00000148835;ENST00000692195	ENST00000692195;ENSP00000510076;745.0	3424	1908	120	0.519974	WD40
PI4KA	ENSG00000241973	PI4KA_chr22:20727230-20727397	PI4KA_ex41	PI4KA-201	ENST00000255882	ENSP00000255882.6	2102	168	56	2046	56	NA	NA	178	136	0	0.527051	PI3Ka
CDK12	ENSG00000167258	CDK12_chr17:39509705-39509761	CDK12_ex7	CDK12-202	ENST00000447079	ENSP00000398880.4	1490	57	19	1471	19	NA	NA	1234	1082	27	0.527247	Pkinase|PK_Tyr_Ser-Thr
XPO5	ENSG00000124571	XPO5_chr6:43526685-43526747	XPO5_ex27	XPO5-201	ENST00000265351	ENSP00000265351.7	1204	63	21	1183	21	NA	NA	203	386	0	0.52731	Exportin-5
RFT1	ENSG00000163933	RFT1_chr3:53121699-53121800	RFT1_ex5	RFT1-201	ENST00000296292	ENSP00000296292.3	541	102	34	507	34	ENSG00000163933;ENST00000968202	ENST00000968202;ENSP00000638261;507.0	149	194	0	0.532281	Rft-1
WDHD1	ENSG00000198554	WDHD1_chr14:54966475-54966606	WDHD1_ex18	WDHD1-201	ENST00000360586	ENSP00000353793.3	1129	132	44	1085	44	NA	NA	470	153	0	0.534418	NA
NELFB	ENSG00000188986	NELFB_chr9:137266331-137266426	NELFB_ex8	NELFB-201	ENST00000343053	ENSP00000339495.6	628	96	32	596	32	NA	NA	1322	348	19	0.535133	COBRA1
TRRAP	ENSG00000196367	TRRAP_chr7:98964629-98964775	TRRAP_ex46	TRRAP-206	ENST00000456197	ENSP00000394645.2	3873	147	49	3824	49	NA	NA	5035	1335	1120	0.536862	NA
RRP12	ENSG00000052749	RRP12_chr10:97390423-97390539	RRP12_ex7	RRP12-202	ENST00000370992	ENSP00000360031.4	1297	117	39	1258	39	NA	ENST00000315563;ENSP00000324315;1197.0	367	150	0	0.537424	NA
HIRA	ENSG00000100084	HIRA_chr22:19356890-19357051	HIRA_ex19	HIRA-201	ENST00000263208	ENSP00000263208.5	1017	162	54	963	54	ENSG00000100084;ENST00000935868	ENST00000935868;ENSP00000605927;963.0	642	407	0	0.538818	Hira
RRP12	ENSG00000052749	RRP12_chr10:97385895-97385993	RRP12_ex10	RRP12-202	ENST00000370992	ENSP00000360031.4	1297	99	33	1264	33	NA	NA	367	226	0	0.539083	NA
RPTOR	ENSG00000141564	RPTOR_chr17:80880415-80880489	RPTOR_ex14	RPTOR-201	ENST00000306801	ENSP00000307272.3	1335	75	25	1310	25	NA	ENST00000544334;ENSP00000442479;1177.0	671	165	1	0.539253	NA
AQR	ENSG00000021776	AQR_chr15:34942012-34942080	AQR_ex7	AQR-201	ENST00000156471	ENSP00000156471.5	1485	69	23	1462	23	NA	ENST00000911767;ENSP00000581826;672.0	4786	249	1974	0.541619	Aquarius_N
SRRT	ENSG00000087087	SRRT_chr7:100886247-100886435	SRRT_ex13	SRRT-217	ENST00000618411	ENSP00000483556.1	871	189	63	808	63	NA	NA	2809	1911	35	0.542794	NA
UBE2Q2	ENSG00000140367	UBE2Q2_chr15:75854386-75854487	UBE2Q2_ex2	UBE2Q2-201	ENST00000267938	ENSP00000267938.4	375	102	34	341	34	NA	NA	89	195	0	0.546918	RWD
EXOC1	ENSG00000090989	EXOC1_chr4:55870678-55870905	EXOC1_ex6	EXOC1-202	ENST00000349598	ENSP00000334431.6	879	228	76	803	76	NA	NA	227	442	0	0.547215	Sec3_C
NUP54	ENSG00000138750	NUP54_chr4:76124649-76124756	NUP54_ex10	NUP54-201	ENST00000264883	ENSP00000264883.3	507	108	36	471	36	ENSG00000138750;ENST00000869721	ENST00000869721;ENSP00000539780;471.0	1208	568	4	0.54849	Nup54
PRPF6	ENSG00000101161	PRPF6_chr20:64025939-64026058	PRPF6_ex15	PRPF6-201	ENST00000266079	ENSP00000266079.4	941	120	40	901	40	ENSG00000101161;ENST00000855543	ENST00000855543;ENSP00000525602;901.0	1083	192	133	0.549693	NA
POP1	ENSG00000104356	POP1_chr8:98148815-98149006	POP1_ex13	POP1-202	ENST00000401707	ENSP00000385787.2	1024	192	64	960	64	NA	NA	250	5	1	0.549969	POPLD
RTRAF	ENSG00000087302	RTRAF_chr14:52004240-52004242	RTRAF_ex7	RTRAF-206	ENST00000556760	ENSP00000451715.1	193	3	1	192	1	NA	NA	106	150	1	0.555008	RLL
UTP20	ENSG00000120800	UTP20_chr12:101281116-101281196	UTP20_ex2	UTP20-201	ENST00000261637	ENSP00000261637.4	2785	81	27	2758	27	NA	NA	906	88	6	0.55659	NA
MRPL9	ENSG00000143436	MRPL9_chr1:151761451-151761552	MRPL9_ex5	MRPL9-202	ENST00000368830	ENSP00000357823.3	267	102	34	233	34	ENSG00000143436;ENST00000368829	ENST00000368829;ENSP00000357822;233.0	2	185	6	0.55768	NA
ETFA	ENSG00000140374	ETFA_chr15:76295591-76295737	ETFA_ex2	ETFA-203	ENST00000557943	ENSP00000452762.1	333	147	49	284	49	ENSG00000140374;ENST00000433983	ENST00000433983;ENSP00000399273;284.0	232	200	0	0.563291	ETF
MCM6	ENSG00000076003	MCM6_chr2:135856728-135856883	MCM6_ex11	MCM6-201	ENST00000264156	ENSP00000264156.2	821	156	52	769	52	ENSG00000076003;ENST00000939155	ENST00000939155;ENSP00000609214;769.0	127	5	1	0.563375	MCM|Mg_chelatase|AAA_3
HEATR1	ENSG00000119285	HEATR1_chr1:236574661-236574903	HEATR1_ex23	HEATR1-203	ENST00000366582	ENSP00000355541.3	2144	243	81	2063	81	ENSG00000119285;ENST00000366581	ENST00000366581;ENSP00000355540;2063.0	996	140	4	0.566058	NA
TRRAP	ENSG00000196367	TRRAP_chr7:98957981-98958091	TRRAP_ex42	TRRAP-206	ENST00000456197	ENSP00000394645.2	3873	111	37	3836	37	NA	NA	5035	2201	551	0.568429	NA
RPAP1	ENSG00000103932	RPAP1_chr15:41531023-41531202	RPAP1_ex7	RPAP1-201	ENST00000304330	ENSP00000306123.4	1393	180	60	1333	60	ENSG00000103932;ENST00000867494	ENST00000867494;ENSP00000537553;1333.0	1176	174	15	0.568732	RPAP1_N
UBE2Q2	ENSG00000140367	UBE2Q2_chr15:75868951-75869010	UBE2Q2_ex3	UBE2Q2-201	ENST00000267938	ENSP00000267938.4	375	60	20	355	20	NA	ENST00000872692;ENSP00000542751;320.0	89	243	0	0.569844	NA
PUM1	ENSG00000134644	PUM1_chr1:30941998-30942123	PUM1_ex19	PUM1-201	ENST00000257075	ENSP00000257075.5	1186	126	42	1144	42	ENSG00000134644;ENST00000883113	ENST00000883099;ENSP00000553158;1149.0	193	154	0	0.569909	PUF
CNOT9	ENSG00000144580	CNOT9_chr2:218580561-218580740	CNOT9_ex2	CNOT9-201	ENST00000273064	ENSP00000273064.6	299	180	60	239	60	ENSG00000144580;ENST00000875549	ENST00000875549;ENSP00000545608;239.0	99	36	0	0.570122	Rcd1
CNOT1	ENSG00000125107	CNOT1_chr16:58551132-58551272	CNOT1_ex24	CNOT1-201	ENST00000317147	ENSP00000320949.5	2376	141	47	2329	47	NA	NA	6269	330	3832	0.571097	CNOT1_CAF1_bind
PSMD13	ENSG00000185627	PSMD13_chr11:251546-251626	PSMD13_ex11	PSMD13-212	ENST00000532097	ENSP00000436186.1	376	81	27	349	27	ENSG00000185627;ENST00000352303	ENST00000932012;ENSP00000602071;351.0	1031	651	1	0.574526	PCI
ATR	ENSG00000175054	ATR_chr3:142560263-142560454	ATR_ex6	ATR-201	ENST00000350721	ENSP00000343741.4	2644	192	64	2580	64	ENSG00000175054;ENST00000661310	ENST00000661310;ENSP00000499589;2580.0	426	58	13	0.574931	NA
METTL3	ENSG00000165819	METTL3_chr14:21499764-21499802	METTL3_ex7	METTL3-201	ENST00000298717	ENSP00000298717.3	580	39	13	567	13	ENSG00000165819;ENST00000912046	ENST00000912046;ENSP00000582105;567.0	224	363	0	0.57501	MT-A70
TFAM	ENSG00000108064	TFAM_chr10:58390765-58390860	TFAM_ex5	TFAM-204	ENST00000487519	ENSP00000420588.1	246	96	32	214	32	ENSG00000108064;ENST00000373895	ENST00000373895;ENSP00000363002;214.0	19	71	13	0.575019	HMG_box|HMG_box_2
DDX6	ENSG00000110367	DDX6_chr11:118765209-118765355	DDX6_ex6	DDX6-206	ENST00000534980	ENSP00000442266.1	483	147	49	434	49	ENSG00000110367;ENST00000884920	ENST00000884920;ENSP00000554979;434.0	1136	458	1	0.580314	DEAD
NUP155	ENSG00000113569	NUP155_chr5:37304739-37304843	NUP155_ex27	NUP155-201	ENST00000231498	ENSP00000231498.3	1391	105	35	1356	35	NA	NA	2745	106	970	0.580611	Nucleoporin_C
HDAC3	ENSG00000171720	HDAC3_chr5:141626194-141626283	HDAC3_ex11	HDAC3-201	ENST00000305264	ENSP00000302967.3	428	90	30	398	30	ENSG00000171720;ENST00000856308	ENST00000856308;ENSP00000526367;398.0	165	52	1	0.585034	Hist_deacetyl
CDK12	ENSG00000167258	CDK12_chr17:39494524-39494694	CDK12_ex5	CDK12-202	ENST00000447079	ENSP00000398880.4	1490	171	57	1433	57	NA	NA	1234	610	15	0.586102	Pkinase|PK_Tyr_Ser-Thr
INO80	ENSG00000128908	INO80_chr15:41027596-41027736	INO80_ex25	INO80-209	ENST00000648947	ENSP00000497609.1	1556	141	47	1509	47	ENSG00000128908;ENST00000933335	ENST00000933335;ENSP00000603394;1509.0	804	128	124	0.586479	NA
UBE2Q2	ENSG00000140367	UBE2Q2_chr15:75873428-75873568	UBE2Q2_ex4	UBE2Q2-201	ENST00000267938	ENSP00000267938.4	375	141	47	328	47	ENSG00000140367;ENST00000872678	ENST00000872678;ENSP00000542737;328.0	89	339	0	0.589073	NA
HELQ	ENSG00000163312	HELQ_chr4:83418093-83418206	HELQ_ex16	HELQ-201	ENST00000295488	ENSP00000295488.3	1101	114	38	1063	38	ENSG00000163312;ENST00000942363	ENST00000942363;ENSP00000612422;1063.0	85	116	0	0.59595	NA
WDR43	ENSG00000163811	WDR43_chr2:28901987-28902124	WDR43_ex2	WDR43-202	ENST00000407426	ENSP00000384302.3	677	138	46	631	46	ENSG00000163811;ENST00000866551	ENST00000866551;ENSP00000536610;631.0	1443	67	69	0.599534	NA
HELQ	ENSG00000163312	HELQ_chr4:83446835-83447035	HELQ_ex4	HELQ-201	ENST00000295488	ENSP00000295488.3	1101	201	67	1034	67	ENSG00000163312;ENST00000510985	ENST00000510985;ENSP00000424539;1034.0	85	159	0	0.604825	DEAD|ResIII
HEATR1	ENSG00000119285	HEATR1_chr1:236597878-236597979	HEATR1_ex5	HEATR1-203	ENST00000366582	ENSP00000355541.3	2144	102	34	2110	34	NA	NA	996	262	2	0.606778	NA
NELFA	ENSG00000185049	NELFA_chr4:1989708-1989869	NELFA_ex3	NELFA-202	ENST00000382882	ENSP00000372335.4	528	162	54	474	54	ENSG00000185049;ENST00000967103	ENST00000967103;ENSP00000637162;474.0	1882	498	15	0.610324	NA
OGT	ENSG00000147162	OGT_chrX:71547907-71548023	OGT_ex5	OGT-202	ENST00000373719	ENSP00000362824.3	1046	117	39	1007	39	NA	ENST00000899815;ENSP00000569874;984.0	1787	419	131	0.610401	TPR_2|TPR_10|TPR_1|TPR_16|TPR_8|TPR_19|TPR_11|TPR_17|TPR_4
NOP14	ENSG00000087269	NOP14_chr4:2953511-2953645	NOP14_ex5	NOP14-203	ENST00000416614	ENSP00000405068.2	857	135	45	812	45	NA	NA	307	25	1	0.611543	Nop14
SLC7A5	ENSG00000103257	SLC7A5_chr16:87851724-87851849	SLC7A5_ex2	SLC7A5-201	ENST00000261622	ENSP00000261622.4	507	126	42	465	42	NA	NA	4	4	2	0.613791	AA_permease_2|AA_permease
NDC1	ENSG00000058804	NDC1_chr1:53793229-53793279	NDC1_ex14	NDC1-201	ENST00000371429	ENSP00000360483.3	674	51	17	657	17	ENSG00000058804;ENST00000874542	ENST00000874542;ENSP00000544601;657.0	297	95	0	0.621382	Ndc1_Nup
HEATR1	ENSG00000119285	HEATR1_chr1:236596836-236596976	HEATR1_ex6	HEATR1-203	ENST00000366582	ENSP00000355541.3	2144	141	47	2097	47	NA	NA	996	183	8	0.621533	U3snoRNP10
MED1	ENSG00000125686	MED1_chr17:39410581-39410721	MED1_ex17	MED1-202	ENST00000394287	ENSP00000377828.3	556	141	47	509	47	NA	NA	515	707	0	0.632802	NA
RRP12	ENSG00000052749	RRP12_chr10:97396218-97396301	RRP12_ex4	RRP12-202	ENST00000370992	ENSP00000360031.4	1297	84	28	1269	28	NA	NA	367	169	0	0.643822	NA
NRF1	ENSG00000106459	NRF1_chr7:129710374-129710571	NRF1_ex7	NRF1-205	ENST00000393232	ENSP00000376924.1	503	198	66	437	66	ENSG00000106459;ENST00000928008	ENST00000928008;ENSP00000598067;437.0	2116	373	473	0.645475	Nrf1_DNA-bind
NOL10	ENSG00000115761	NOL10_chr2:10681971-10682069	NOL10_ex3	NOL10-202	ENST00000381685	ENSP00000371101.5	688	99	33	655	33	ENSG00000115761;ENST00000928634	ENST00000928634;ENSP00000598693;655.0	372	16	0	0.649644	NA
TRRAP	ENSG00000196367	TRRAP_chr7:98930633-98930830	TRRAP_ex25	TRRAP-206	ENST00000456197	ENSP00000394645.2	3873	198	66	3807	66	NA	NA	5035	3655	18	0.65424	NA
TRRAP	ENSG00000196367	TRRAP_chr7:98890335-98890445	TRRAP_ex4	TRRAP-206	ENST00000456197	ENSP00000394645.2	3873	111	37	3836	37	NA	NA	5035	3719	15	0.663486	NA
RTF1	ENSG00000137815	RTF1_chr15:41479103-41479198	RTF1_ex16	RTF1-201	ENST00000389629	ENSP00000374280.4	710	96	32	678	32	ENSG00000137815;ENST00000925186	ENST00000925186;ENSP00000595245;678.0	3204	810	464	0.66625	NA
EEF2	ENSG00000167658	EEF2_chr19:3979329-3979436	EEF2_ex11	EEF2-201	ENST00000309311	ENSP00000307940.5	858	108	36	822	36	NA	ENST00000939493;ENSP00000609552;343.0	1033	151	24	0.671043	EFG_III
SUPV3L1	ENSG00000156502	SUPV3L1_chr10:69185987-69186064	SUPV3L1_ex2	SUPV3L1-201	ENST00000359655	ENSP00000352678.4	786	78	26	760	26	ENSG00000156502;ENST00000854046	ENST00000854046;ENSP00000524105;760.0	70	11	4	0.677751	Suv3_N
CREBBP	ENSG00000005339	CREBBP_chr16:3738559-3738672	CREBBP_ex26	CREBBP-201	ENST00000262367	ENSP00000262367.5	2442	114	38	2404	38	NA	NA	1566	1019	17	0.714998	HAT_KAT11
AAMP	ENSG00000127837	AAMP_chr2:218266064-218266147	AAMP_ex6	AAMP-201	ENST00000248450	ENSP00000248450.4	434	84	28	406	28	ENSG00000127837;ENST00000896971	ENST00000952047;ENSP00000622106;407.0	1000	7	104	0.741422	WD40
CREBBP	ENSG00000005339	CREBBP_chr16:3739578-3739724	CREBBP_ex25	CREBBP-201	ENST00000262367	ENSP00000262367.5	2442	147	49	2393	49	NA	NA	1566	2184	0	0.768349	HAT_KAT11
ALG13	ENSG00000101901	ALG13_chrX:111711675-111711725	ALG13_ex6	ALG13-202	ENST00000394780	ENSP00000378260.3	1137	51	17	1120	17	NA	ENST00000636363;ENSP00000490681;296.0	NA	0	NA	NA	OTU
ALG13	ENSG00000101901	ALG13_chrX:111744668-111744904	ALG13_ex24	ALG13-202	ENST00000394780	ENSP00000378260.3	1137	237	79	1058	79	NA	ENST00000623622;ENSP00000485624;1000.0	NA	146	NA	NA	NA
ANLN	ENSG00000011426	ANLN_chr7:36422633-36422809	ANLN_ex13	ANLN-201	ENST00000265748	ENSP00000265748.2	1124	177	59	1065	59	NA	NA	NA	57	NA	NA	Anillin
BIN1	ENSG00000136717	BIN1_chr2:127057473-127057601	BIN1_ex12	BIN1-209	ENST00000393040	ENSP00000376760.3	482	129	43	439	43	ENSG00000136717;ENST00000409400	ENST00000357970;ENSP00000350654;550.0	NA	41	NA	NA	NA
BIN1	ENSG00000136717	BIN1_chr2:127051154-127051243	BIN1_ex13	BIN1-209	ENST00000393040	ENSP00000376760.3	482	90	30	452	30	ENSG00000136717;ENST00000905632	ENST00000905645;ENSP00000575704;483.0	NA	NA	NA	NA	NA
COPG1	ENSG00000181789	COPG1_chr3:129268495-129268620	COPG1_ex17	COPG1-201	ENST00000314797	ENSP00000325002.6	874	126	42	832	42	ENSG00000181789;ENST00000911368	ENST00000911368;ENSP00000581427;832.0	NA	100	NA	NA	NA
EPB41L1	ENSG00000088367	EPB41L1_chr20:36219761-36219844	EPB41L1_ex20	EPB41L1-202	ENST00000338074	ENSP00000337168.2	881	84	28	853	28	ENSG00000088367;ENST00000887243	ENST00000941886;ENSP00000611945;857.0	NA	118	NA	NA	4_1_CTD
EXOSC7	ENSG00000075914	EXOSC7_chr3:45007420-45007575	EXOSC7_ex7	EXOSC7-201	ENST00000265564	ENSP00000265564.7	291	156	52	239	52	ENSG00000075914;ENST00000864642	ENST00000864642;ENSP00000534701;239.0	3078	NA	NA	NA	RNase_PH_C
FGFR2	ENSG00000066468	FGFR2_chr10:121517319-121517463	FGFR2_ex7	FGFR2-206	ENST00000358487	ENSP00000351276.6	821	145	48.3333	822	1	ENSG00000066468;ENST00000457416	ENST00000457416;ENSP00000410294;822.0	NA	NA	NA	NA	I-set|ig|Ig_3
FGFR2	ENSG00000066468	FGFR2_chr10:121518682-121518829	FGFR2_ex8	FGFR2-215	ENST00000457416	ENSP00000410294.2	822	148	49.3333	821	1	ENSG00000066468;ENST00000358487	ENST00000358487;ENSP00000351276;821.0	NA	NA	NA	NA	I-set|ig|Ig_3
KPNB1	ENSG00000108424	KPNB1_chr17:47669678-47669869	KPNB1_ex11	KPNB1-201	ENST00000290158	ENSP00000290158.3	876	192	64	812	64	ENSG00000108424;ENST00000931901	ENST00000931901;ENSP00000601960;812.0	NA	221	NA	NA	Arm|Cohesin_HEAT|HEAT|HEAT_EZ
LARS1	ENSG00000133706	LARS1_chr5:146168128-146168265	LARS1_ex5	LARS1-201	ENST00000394434	ENSP00000377954.2	1176	138	46	1130	46	ENSG00000133706;ENST00000674270	ENST00000674270;ENSP00000501365;1130.0	2058	NA	NA	NA	tRNA-synt_1g|tRNA-synt_1
MRPL9	ENSG00000143436	MRPL9_chr1:151760816-151760899	MRPL9_ex6	MRPL9-202	ENST00000368830	ENSP00000357823.3	267	84	28	239	28	NA	NA	2	NA	NA	NA	NA
MTREX	ENSG00000039123	MTREX_chr5:55422878-55422982	MTREX_ex26	MTREX-201	ENST00000230640	ENSP00000230640.5	1042	105	35	1007	35	ENSG00000039123;ENST00000962754	ENST00000962754;ENSP00000632813;1007.0	4658	NA	NA	NA	DSHCT
NBAS	ENSG00000151779	NBAS_chr2:15474067-15474324	NBAS_ex15	NBAS-201	ENST00000281513	ENSP00000281513.5	2371	258	86	2285	86	NA	ENST00000957312;ENSP00000627371;1753.0	22	NA	NA	NA	NA
NUBP1	ENSG00000103274	NUBP1_chr16:10767949-10768032	NUBP1_ex10	NUBP1-201	ENST00000283027	ENSP00000283027.5	320	84	28	292	28	NA	NA	116	NA	NA	NA	ParA|CbiA
NUP88	ENSG00000108559	NUP88_chr17:5387386-5387466	NUP88_ex14	NUP88-207	ENST00000573584	ENSP00000458954.1	741	81	27	714	27	ENSG00000108559;ENST00000876649	ENST00000876649;ENSP00000546708;714.0	1451	NA	NA	NA	Nup88
POLR2B	ENSG00000047315	POLR2B_chr4:57024005-57024112	POLR2B_ex22	POLR2B-201	ENST00000314595	ENSP00000312735.5	1174	108	36	1138	36	NA	NA	NA	222	NA	NA	RNA_pol_Rpb2_6
PPP1R12A	ENSG00000058272	PPP1R12A_chr12:79822116-79822190	PPP1R12A_ex7	PPP1R12A-203	ENST00000450142	ENSP00000389168.2	1030	75	25	1005	25	NA	NA	NA	311	NA	NA	NA
PRPF6	ENSG00000101161	PRPF6_chr20:63994916-63995092	PRPF6_ex5	PRPF6-201	ENST00000266079	ENSP00000266079.4	941	177	59	882	59	ENSG00000101161;ENST00000855542	ENST00000855542;ENSP00000525601;882.0	1083	NA	NA	NA	PRP1_N
PRPF6	ENSG00000101161	PRPF6_chr20:64016723-64016845	PRPF6_ex12	PRPF6-201	ENST00000266079	ENSP00000266079.4	941	123	41	900	41	ENSG00000101161;ENST00000855541	ENST00000855541;ENSP00000525600;900.0	1083	NA	NA	NA	NA
RANGAP1	ENSG00000100401	RANGAP1_chr22:41264664-41264843	RANGAP1_ex5	RANGAP1-201	ENST00000356244	ENSP00000348577.3	587	180	60	527	60	ENSG00000100401;ENST00000898481	ENST00000898500;ENSP00000568559;527.0	NA	0	NA	NA	LRR_6
RANGAP1	ENSG00000100401	RANGAP1_chr22:41256711-41256824	RANGAP1_ex8	RANGAP1-201	ENST00000356244	ENSP00000348577.3	587	114	38	549	38	NA	NA	NA	3	NA	NA	LRR_6
RPA1	ENSG00000132383	RPA1_chr17:1878993-1879061	RPA1_ex9	RPA1-201	ENST00000254719	ENSP00000254719.4	616	69	23	593	23	NA	ENST00000933420;ENSP00000603479;411.0	657	NA	NA	NA	tRNA_anti-codon
RPAP1	ENSG00000103932	RPAP1_chr15:41522098-41522250	RPAP1_ex20	RPAP1-201	ENST00000304330	ENSP00000306123.4	1393	153	51	1342	51	ENSG00000103932;ENST00000912250	ENST00000912250;ENSP00000582309;1342.0	1176	NA	NA	NA	NA
SDHC	ENSG00000143252	SDHC_chr1:161328396-161328497	SDHC_ex3	SDHC-202	ENST00000367975	ENSP00000356953.3	169	102	34	135	34	ENSG00000143252;ENST00000432287	ENST00000432287;ENSP00000390558;135.0	NA	83	NA	NA	Sdh_cyt
SGO1	ENSG00000129810	SGO1_chr3:20175005-20175055	SGO1_ex6	SGO1-205	ENST00000419233	ENSP00000394625.2	309	51	17	292	17	ENSG00000129810;ENST00000306698	ENST00000306698;ENSP00000306581;292.0	NA	NA	NA	NA	NA
TBCD	ENSG00000141556	TBCD_chr17:82900651-82900731	TBCD_ex19	TBCD-201	ENST00000355528	ENSP00000347719.4	1192	81	27	1165	27	ENSG00000141556;ENST00000684544	ENST00000684349;ENSP00000508067;1254.0	NA	124	NA	NA	NA
TPX2	ENSG00000088325	TPX2_chr20:31760057-31760179	TPX2_ex4	TPX2-201	ENST00000300403	ENSP00000300403.6	747	123	41	706	41	NA	NA	NA	NA	NA	NA	Aurora-A_bind
TUBGCP6	ENSG00000128159	TUBGCP6_chr22:50229404-50229577	TUBGCP6_ex4	TUBGCP6-201	ENST00000248846	ENSP00000248846.5	1819	174	58	1761	58	NA	ENST00000949025;ENSP00000619084;1587.0	NA	NA	NA	NA	GCP_N_terminal
UBR4	ENSG00000127481	UBR4_chr1:19099597-19099677	UBR4_ex90	UBR4-204	ENST00000375254	ENSP00000364403.3	5183	81	27	5156	27	NA	NA	9	NA	NA	NA	E3_UbLigase_R4
VPS29	ENSG00000111237	VPS29_chr12:110499535-110499546	VPS29_ex2	VPS29-201	ENST00000360579	ENSP00000353786.7	186	12	4	182	4	ENSG00000111237;ENST00000549578	ENST00000549578;ENSP00000447058;182.0	349	NA	NA	NA	Metallophos_2

## Sheet: DEG_ExonvsGene
DEG determined by pyDseq2 for exons vs corresponding genes
Gene	baseMean	log2FoldChange	lfcSE	stat	pvalue	padj	Exon	Exon_annotation
ABRAXAS2	75.2427	-0.63865	0.183896	-3.47288	0.000514905	0.0202848	AAMP_chr2:218266064-218266147	AAMP_ex6
AGAP1	368.793	0.559672	0.118308	4.73064	2.2381e-06	0.000537227	AAMP_chr2:218266064-218266147	AAMP_ex6
AK4	90.2475	0.823414	0.242704	3.39266	0.000692164	0.0239888	AAMP_chr2:218266064-218266147	AAMP_ex6
AKIRIN2	106.542	-0.541616	0.167851	-3.22676	0.00125201	0.0349603	AAMP_chr2:218266064-218266147	AAMP_ex6
ALG5	104.369	-0.554865	0.156495	-3.54557	0.000391766	0.0168148	AAMP_chr2:218266064-218266147	AAMP_ex6
B4GALT5	121.121	0.712696	0.176578	4.03615	5.43345e-05	0.00495974	AAMP_chr2:218266064-218266147	AAMP_ex6
BLTP2	76.0184	0.777142	0.221017	3.5162	0.000437768	0.0179568	AAMP_chr2:218266064-218266147	AAMP_ex6
C1orf35	109.063	-0.540162	0.162902	-3.31588	0.000913557	0.0299028	AAMP_chr2:218266064-218266147	AAMP_ex6
C6orf62	114.126	0.56804	0.183912	3.08865	0.00201066	0.0462095	AAMP_chr2:218266064-218266147	AAMP_ex6
COPS5	91.8345	-0.772778	0.157584	-4.90393	9.39398e-07	0.000289916	AAMP_chr2:218266064-218266147	AAMP_ex6
COX11	68.0042	-0.660775	0.208432	-3.17022	0.00152322	0.0382636	AAMP_chr2:218266064-218266147	AAMP_ex6
CPSF2	133.621	-0.630495	0.148907	-4.23414	2.29424e-05	0.00304498	AAMP_chr2:218266064-218266147	AAMP_ex6
CUTC	72.5162	-0.653834	0.193776	-3.37418	0.000740366	0.0252543	AAMP_chr2:218266064-218266147	AAMP_ex6
DCAF13	168.443	-0.525148	0.131054	-4.0071	6.14681e-05	0.00538344	AAMP_chr2:218266064-218266147	AAMP_ex6
DLG3	77.8366	0.815783	0.2275	3.58587	0.000335962	0.0149135	AAMP_chr2:218266064-218266147	AAMP_ex6
DR1	127.106	-0.530871	0.145283	-3.65404	0.000258146	0.0128267	AAMP_chr2:218266064-218266147	AAMP_ex6
DTNB	125.901	0.661062	0.182316	3.62592	0.000287935	0.0133293	AAMP_chr2:218266064-218266147	AAMP_ex6
ECH1	65.7844	-0.651525	0.200908	-3.24291	0.00118316	0.0345407	AAMP_chr2:218266064-218266147	AAMP_ex6
EIF2B5	56.3893	-0.813516	0.224262	-3.62753	0.000286146	0.0133293	AAMP_chr2:218266064-218266147	AAMP_ex6
ENSG00000228566	60.9073	2.07646	0.599544	3.46341	0.000533381	0.0206997	AAMP_chr2:218266064-218266147	AAMP_ex6
ENSG00000289901	145.108	0.570248	0.16766	3.40121	0.00067088	0.0233762	AAMP_chr2:218266064-218266147	AAMP_ex6
EVL	140.539	0.625307	0.17024	3.67308	0.000239642	0.0122293	AAMP_chr2:218266064-218266147	AAMP_ex6
EXOSC1	97.9236	-0.670085	0.16717	-4.00841	6.11295e-05	0.00538344	AAMP_chr2:218266064-218266147	AAMP_ex6
EXPH5	119.496	0.726935	0.207675	3.50035	0.000464648	0.0189395	AAMP_chr2:218266064-218266147	AAMP_ex6
FAM219A	47.45	0.94698	0.274647	3.44799	0.000564782	0.0209661	AAMP_chr2:218266064-218266147	AAMP_ex6
FIRRE	269.561	0.789246	0.15004	5.26024	1.43864e-07	9.0143e-05	AAMP_chr2:218266064-218266147	AAMP_ex6
FMC1	158.16	-0.553173	0.141526	-3.90863	9.28213e-05	0.00653886	AAMP_chr2:218266064-218266147	AAMP_ex6
GEMIN2	91.0854	-0.561287	0.174272	-3.22075	0.00127857	0.035112	AAMP_chr2:218266064-218266147	AAMP_ex6
GGNBP2	119.798	-0.523832	0.148573	-3.52576	0.000422274	0.0175433	AAMP_chr2:218266064-218266147	AAMP_ex6
GOLGA3	74.4591	0.645299	0.201613	3.20068	0.00137102	0.0364164	AAMP_chr2:218266064-218266147	AAMP_ex6
GPATCH4	221.819	-0.537096	0.112551	-4.77204	1.82369e-06	0.000492473	AAMP_chr2:218266064-218266147	AAMP_ex6
GPC4	265.597	0.504526	0.161721	3.11973	0.00181018	0.0432907	AAMP_chr2:218266064-218266147	AAMP_ex6
H2AC20	49.7289	-1.00549	0.267492	-3.75896	0.000170622	0.00996218	AAMP_chr2:218266064-218266147	AAMP_ex6
H4C3	1848.26	-0.637123	0.157036	-4.05718	4.96679e-05	0.00473379	AAMP_chr2:218266064-218266147	AAMP_ex6
HIPK2	151.065	0.593653	0.160156	3.70672	0.000209958	0.0113513	AAMP_chr2:218266064-218266147	AAMP_ex6
IDH1	128.959	0.919627	0.186665	4.9266	8.36714e-07	0.000271137	AAMP_chr2:218266064-218266147	AAMP_ex6
IFRD1	115.415	-0.563812	0.171118	-3.29486	0.000984693	0.0311017	AAMP_chr2:218266064-218266147	AAMP_ex6
IFT57	80.4569	-0.644807	0.197063	-3.27209	0.00106755	0.0323309	AAMP_chr2:218266064-218266147	AAMP_ex6
ITM2A	123.469	-0.832853	0.26124	-3.18807	0.00143225	0.037133	AAMP_chr2:218266064-218266147	AAMP_ex6
ITPR2	395.907	0.564331	0.171333	3.29376	0.000988573	0.0311017	AAMP_chr2:218266064-218266147	AAMP_ex6
KIN	69.2511	-0.677666	0.198532	-3.41339	0.000641592	0.0227222	AAMP_chr2:218266064-218266147	AAMP_ex6
KRR1	184.995	-0.536643	0.12386	-4.33266	1.47315e-05	0.00232866	AAMP_chr2:218266064-218266147	AAMP_ex6
LDLR	74.1697	0.885264	0.256911	3.4458	0.000569361	0.0209661	AAMP_chr2:218266064-218266147	AAMP_ex6
LMBRD1	54.8826	0.786705	0.252301	3.11812	0.00182006	0.043367	AAMP_chr2:218266064-218266147	AAMP_ex6
LRP8	61.3509	0.906116	0.252432	3.58954	0.000331259	0.0148061	AAMP_chr2:218266064-218266147	AAMP_ex6
LRRC41	82.924	0.622287	0.193588	3.2145	0.00130674	0.0352874	AAMP_chr2:218266064-218266147	AAMP_ex6
MRPL1	226.732	-0.542229	0.112366	-4.82558	1.39595e-06	0.000393353	AAMP_chr2:218266064-218266147	AAMP_ex6
MRPL22	202.31	-0.500205	0.118666	-4.21522	2.4954e-05	0.00310294	AAMP_chr2:218266064-218266147	AAMP_ex6
MRPL35	101.237	-0.763989	0.162449	-4.70295	2.56431e-06	0.000593546	AAMP_chr2:218266064-218266147	AAMP_ex6
MRPL38	106.331	-0.578125	0.155635	-3.71461	0.000203516	0.0111778	AAMP_chr2:218266064-218266147	AAMP_ex6
MRPL40	147.423	-0.543258	0.138766	-3.91493	9.043e-05	0.00653836	AAMP_chr2:218266064-218266147	AAMP_ex6
MRPL52	225.294	-0.647372	0.109194	-5.92861	3.05504e-09	4.94992e-06	AAMP_chr2:218266064-218266147	AAMP_ex6
MRPS14	98.731	-0.547923	0.163505	-3.35111	0.000804869	0.0271685	AAMP_chr2:218266064-218266147	AAMP_ex6
MRPS18A	51.9481	-0.819852	0.209612	-3.91129	9.18054e-05	0.00653836	AAMP_chr2:218266064-218266147	AAMP_ex6
MRPS18B	142.849	-0.619922	0.137304	-4.51496	6.33285e-06	0.00114009	AAMP_chr2:218266064-218266147	AAMP_ex6
MRPS18C	262.418	-0.601179	0.107123	-5.61206	1.99937e-08	1.80368e-05	AAMP_chr2:218266064-218266147	AAMP_ex6
MRPS22	118.204	-0.549746	0.145994	-3.76554	0.000166188	0.00979148	AAMP_chr2:218266064-218266147	AAMP_ex6
MRPS30	88.1189	-0.612572	0.162153	-3.77773	0.000158262	0.00951264	AAMP_chr2:218266064-218266147	AAMP_ex6
MSMO1	118.324	0.892576	0.226619	3.93866	8.19383e-05	0.00647804	AAMP_chr2:218266064-218266147	AAMP_ex6
MT-ND4L	144.321	0.686827	0.174585	3.93405	8.3527e-05	0.00647804	AAMP_chr2:218266064-218266147	AAMP_ex6
MT-ND6	973.732	0.561674	0.108875	5.15889	2.48424e-07	0.000115003	AAMP_chr2:218266064-218266147	AAMP_ex6
MVB12B	48.8426	0.788081	0.248889	3.16639	0.00154343	0.0386215	AAMP_chr2:218266064-218266147	AAMP_ex6
NDUFA3	99.2483	-0.524325	0.166677	-3.14575	0.0016566	0.0405736	AAMP_chr2:218266064-218266147	AAMP_ex6
NFIC	123.952	0.501928	0.156276	3.21181	0.001319	0.0353242	AAMP_chr2:218266064-218266147	AAMP_ex6
NFU1	77.1802	-0.704439	0.179986	-3.91385	9.08356e-05	0.00653836	AAMP_chr2:218266064-218266147	AAMP_ex6
NOP53	106.615	-0.633626	0.165446	-3.8298	0.000128247	0.00809608	AAMP_chr2:218266064-218266147	AAMP_ex6
NUFIP2	183.587	0.541672	0.133687	4.05178	5.08293e-05	0.00477427	AAMP_chr2:218266064-218266147	AAMP_ex6
NUP210	141.614	0.594735	0.163894	3.62878	0.000284765	0.0133293	AAMP_chr2:218266064-218266147	AAMP_ex6
PARP2	63.1443	-0.63585	0.202462	-3.14059	0.00168607	0.0409268	AAMP_chr2:218266064-218266147	AAMP_ex6
PEF1	87.24	-0.56386	0.168739	-3.34161	0.000832925	0.0278257	AAMP_chr2:218266064-218266147	AAMP_ex6
PFDN4	170.86	-0.657343	0.128846	-5.10176	3.365e-07	0.000145391	AAMP_chr2:218266064-218266147	AAMP_ex6
PPFIA1	149.131	0.511307	0.153515	3.33066	0.000866395	0.0285031	AAMP_chr2:218266064-218266147	AAMP_ex6
PPIL1	101.038	-0.727287	0.174332	-4.17184	3.02149e-05	0.00331903	AAMP_chr2:218266064-218266147	AAMP_ex6
PRKAR1B	134.611	0.539744	0.165616	3.25901	0.00111803	0.0333705	AAMP_chr2:218266064-218266147	AAMP_ex6
PROM1	84.5121	0.742595	0.214843	3.45646	0.000547315	0.0208656	AAMP_chr2:218266064-218266147	AAMP_ex6
PUF60	183.774	-0.564927	0.128152	-4.40826	1.04202e-05	0.00182523	AAMP_chr2:218266064-218266147	AAMP_ex6
RAI1	58.719	0.979392	0.249322	3.92822	8.55755e-05	0.00647804	AAMP_chr2:218266064-218266147	AAMP_ex6
RBM12	56.8743	1.02849	0.257049	4.00113	6.30409e-05	0.00544757	AAMP_chr2:218266064-218266147	AAMP_ex6
RIOK3	113.605	-0.610723	0.162658	-3.75465	0.000173584	0.00999661	AAMP_chr2:218266064-218266147	AAMP_ex6
RNF4	99.2236	0.669749	0.19488	3.43672	0.000588799	0.0215496	AAMP_chr2:218266064-218266147	AAMP_ex6
RP9	106.647	-0.575946	0.156461	-3.68108	0.000232248	0.011946	AAMP_chr2:218266064-218266147	AAMP_ex6
RPL22L1	411.38	0.696103	0.174854	3.98105	6.8611e-05	0.0058509	AAMP_chr2:218266064-218266147	AAMP_ex6
SAP30	119.671	-0.684309	0.169183	-4.04479	5.23693e-05	0.00484865	AAMP_chr2:218266064-218266147	AAMP_ex6
SDF2L1	128.799	0.573785	0.184536	3.10934	0.00187505	0.0441898	AAMP_chr2:218266064-218266147	AAMP_ex6
SELENOW	264.425	0.615395	0.130025	4.73291	2.21318e-06	0.000537227	AAMP_chr2:218266064-218266147	AAMP_ex6
SLC7A2	70.0993	0.687858	0.213764	3.21784	0.0012916	0.0351822	AAMP_chr2:218266064-218266147	AAMP_ex6
SMIM26	137.844	-0.559679	0.142001	-3.94137	8.10161e-05	0.00647804	AAMP_chr2:218266064-218266147	AAMP_ex6
SNHG1	259.504	-0.574642	0.146465	-3.92342	8.73014e-05	0.00647804	AAMP_chr2:218266064-218266147	AAMP_ex6
SNHG17	119.461	-0.638893	0.150039	-4.25818	2.06097e-05	0.00284195	AAMP_chr2:218266064-218266147	AAMP_ex6
SNRNP70	305.11	0.663013	0.118534	5.59342	2.22643e-08	1.80368e-05	AAMP_chr2:218266064-218266147	AAMP_ex6
SNW1	214.003	-0.62574	0.114053	-5.4864	4.10212e-08	2.95398e-05	AAMP_chr2:218266064-218266147	AAMP_ex6
SREBF2	251.52	0.611965	0.14531	4.21144	2.53751e-05	0.00310294	AAMP_chr2:218266064-218266147	AAMP_ex6
SURF2	77.9171	-0.583351	0.189398	-3.08003	0.00206981	0.0464016	AAMP_chr2:218266064-218266147	AAMP_ex6
TCHP	50.7891	-0.714967	0.222509	-3.2132	0.00131265	0.0353001	AAMP_chr2:218266064-218266147	AAMP_ex6
TIMM8A	104.376	0.603091	0.193168	3.12211	0.00179561	0.0431012	AAMP_chr2:218266064-218266147	AAMP_ex6
TMEM106C	163.042	-0.512481	0.132918	-3.85561	0.00011544	0.00763436	AAMP_chr2:218266064-218266147	AAMP_ex6
TMEM126A	86.51	-0.53311	0.162174	-3.28728	0.00101162	0.0315206	AAMP_chr2:218266064-218266147	AAMP_ex6
TPD52L1	61.4829	0.795553	0.248876	3.19659	0.00139062	0.0367861	AAMP_chr2:218266064-218266147	AAMP_ex6
TRAF3	151.946	0.604706	0.164238	3.6819	0.000231505	0.011946	AAMP_chr2:218266064-218266147	AAMP_ex6
TRAPPC9	125.243	0.831138	0.1892	4.39291	1.11842e-05	0.00187653	AAMP_chr2:218266064-218266147	AAMP_ex6
TRMT13	70.3781	-0.712806	0.197907	-3.60172	0.000316118	0.014327	AAMP_chr2:218266064-218266147	AAMP_ex6
UPF3B	139.53	-0.547931	0.141575	-3.87025	0.000108726	0.00734012	AAMP_chr2:218266064-218266147	AAMP_ex6
UTP18	145.822	-0.500722	0.137832	-3.63284	0.000280322	0.0132611	AAMP_chr2:218266064-218266147	AAMP_ex6
ZNF580	47.9843	-0.765607	0.248894	-3.07603	0.00209777	0.0464016	AAMP_chr2:218266064-218266147	AAMP_ex6
AAGAB	160.18	-0.746932	0.132618	-5.6322	1.77925e-08	1.30055e-06	AQR_chr15:34942012-34942080	AQR_ex7
AAR2	41.1142	-0.721888	0.231874	-3.11328	0.00185019	0.0198953	AQR_chr15:34942012-34942080	AQR_ex7
ABCC1	140.8	-0.544401	0.146521	-3.71551	0.000202795	0.0033754	AQR_chr15:34942012-34942080	AQR_ex7
ABCE1	275.221	0.523903	0.130939	4.00112	6.3043e-05	0.00131349	AQR_chr15:34942012-34942080	AQR_ex7
ABCF1	276.857	0.586798	0.130072	4.51133	6.44226e-06	0.000200729	AQR_chr15:34942012-34942080	AQR_ex7
ABI1	104.211	-0.685933	0.170268	-4.02854	5.61246e-05	0.00119707	AQR_chr15:34942012-34942080	AQR_ex7
ACAA2	149.305	1.17745	0.217241	5.42	5.95983e-08	3.69171e-06	AQR_chr15:34942012-34942080	AQR_ex7
ACD	27.5531	1.89631	0.565193	3.35516	0.000793198	0.0101865	AQR_chr15:34942012-34942080	AQR_ex7
ACLY	146.624	0.627191	0.184752	3.39478	0.000686839	0.00904592	AQR_chr15:34942012-34942080	AQR_ex7
ACO2	168.519	-0.50594	0.134028	-3.77487	0.00016009	0.00280686	AQR_chr15:34942012-34942080	AQR_ex7
ACTR3	346.324	0.691935	0.124367	5.56365	2.64193e-08	1.80989e-06	AQR_chr15:34942012-34942080	AQR_ex7
ACTR3B	56.968	0.999357	0.318975	3.13303	0.00173012	0.0188293	AQR_chr15:34942012-34942080	AQR_ex7
ADAM17	88.0486	-1.02516	0.168511	-6.08365	1.17474e-09	1.31374e-07	AQR_chr15:34942012-34942080	AQR_ex7
ADAM32	7.32051	-2.52221	0.601575	-4.19267	2.75688e-05	0.000664095	AQR_chr15:34942012-34942080	AQR_ex7
ADAMTS17	50.9174	-0.933152	0.275511	-3.38699	0.000706644	0.00924131	AQR_chr15:34942012-34942080	AQR_ex7
ADARB1	53.614	-0.845818	0.226929	-3.72723	0.000193597	0.00326433	AQR_chr15:34942012-34942080	AQR_ex7
ADGRA3	100.413	0.861881	0.248164	3.47303	0.000514621	0.00711222	AQR_chr15:34942012-34942080	AQR_ex7
ADGRL2	176.245	0.895679	0.219004	4.08978	4.31774e-05	0.000965728	AQR_chr15:34942012-34942080	AQR_ex7
ADIPOR2	129.422	-1.06369	0.136488	-7.79328	6.52897e-15	3.00173e-12	AQR_chr15:34942012-34942080	AQR_ex7
ADISSP	162.095	0.575401	0.174237	3.30241	0.000958587	0.0118543	AQR_chr15:34942012-34942080	AQR_ex7
ADPRS	55.749	-0.924856	0.209301	-4.41878	9.92602e-06	0.000286815	AQR_chr15:34942012-34942080	AQR_ex7
ADSL	151.541	0.741539	0.196869	3.76667	0.000165439	0.00287724	AQR_chr15:34942012-34942080	AQR_ex7
ADSS2	131.736	0.545355	0.193609	2.81678	0.00485071	0.0421311	AQR_chr15:34942012-34942080	AQR_ex7
AEBP2	272.284	-0.620795	0.123487	-5.0272	4.97703e-07	2.31914e-05	AQR_chr15:34942012-34942080	AQR_ex7
AFF1	165.543	0.772657	0.188414	4.10084	4.11647e-05	0.000926722	AQR_chr15:34942012-34942080	AQR_ex7
AFF4	153.326	-0.534366	0.134746	-3.96573	7.31702e-05	0.00149439	AQR_chr15:34942012-34942080	AQR_ex7
AFG1L	63.3829	0.889378	0.285962	3.11012	0.00187009	0.0200468	AQR_chr15:34942012-34942080	AQR_ex7
AFG3L2	153.195	0.850042	0.190225	4.46862	7.87254e-06	0.000236051	AQR_chr15:34942012-34942080	AQR_ex7
AFTPH	82.5779	-0.828908	0.167005	-4.96339	6.9275e-07	3.06246e-05	AQR_chr15:34942012-34942080	AQR_ex7
AGAP6	34.966	-0.928306	0.246539	-3.76534	0.00016632	0.00288916	AQR_chr15:34942012-34942080	AQR_ex7
AGL	157.37	1.29835	0.230546	5.63162	1.78528e-08	1.30055e-06	AQR_chr15:34942012-34942080	AQR_ex7
AGO3	184.689	-0.639315	0.134437	-4.75551	1.97949e-06	7.54772e-05	AQR_chr15:34942012-34942080	AQR_ex7
AHNAK	160.844	0.671124	0.185011	3.62748	0.000286204	0.00443358	AQR_chr15:34942012-34942080	AQR_ex7
AKAP17A	30.2859	-1.04374	0.256049	-4.07633	4.57513e-05	0.00101127	AQR_chr15:34942012-34942080	AQR_ex7
AKAP8L	113.771	-0.530821	0.151109	-3.51283	0.000443357	0.00636103	AQR_chr15:34942012-34942080	AQR_ex7
AKIRIN2	106.542	-0.772102	0.168564	-4.58047	4.63928e-06	0.000150915	AQR_chr15:34942012-34942080	AQR_ex7
AKT1	58.7169	1.01839	0.313094	3.25267	0.00114327	0.0136329	AQR_chr15:34942012-34942080	AQR_ex7
ALKBH5	123.481	-0.549108	0.162167	-3.38607	0.000709018	0.0092665	AQR_chr15:34942012-34942080	AQR_ex7
ALPL	102.101	0.848466	0.229009	3.70495	0.000211432	0.00347719	AQR_chr15:34942012-34942080	AQR_ex7
ALS2	49.4061	-0.938717	0.202802	-4.62875	3.67886e-06	0.000125597	AQR_chr15:34942012-34942080	AQR_ex7
AMMECR1L	36.0284	-0.796724	0.265287	-3.00325	0.00267114	0.0262159	AQR_chr15:34942012-34942080	AQR_ex7
ANAPC10	111.53	-0.981156	0.154415	-6.35402	2.09755e-10	3.01363e-08	AQR_chr15:34942012-34942080	AQR_ex7
ANAPC15	135.515	0.566055	0.183488	3.08496	0.00203576	0.0214091	AQR_chr15:34942012-34942080	AQR_ex7
ANAPC16	189.293	0.509231	0.156332	3.25736	0.00112454	0.0134717	AQR_chr15:34942012-34942080	AQR_ex7
ANGPT1	70.8518	1.63239	0.370142	4.41017	1.03291e-05	0.000296394	AQR_chr15:34942012-34942080	AQR_ex7
ANK2	555.482	0.67711	0.150677	4.49379	6.99656e-06	0.000214765	AQR_chr15:34942012-34942080	AQR_ex7
ANKFY1	116.539	-0.56536	0.149814	-3.77374	0.000160817	0.00281723	AQR_chr15:34942012-34942080	AQR_ex7
ANKHD1	210.251	-0.542942	0.123801	-4.38562	1.15656e-05	0.00032423	AQR_chr15:34942012-34942080	AQR_ex7
ANKRD13C	146.487	-0.520127	0.150192	-3.46309	0.000534018	0.00733132	AQR_chr15:34942012-34942080	AQR_ex7
ANKRD33B	9.84144	-1.72712	0.579918	-2.97823	0.00289923	0.0278695	AQR_chr15:34942012-34942080	AQR_ex7
ANKRD42	13.0646	-1.62237	0.432693	-3.74948	0.0001772	0.00302983	AQR_chr15:34942012-34942080	AQR_ex7
ANP32B	1049.05	0.507118	0.0784939	6.4606	1.04286e-10	1.63452e-08	AQR_chr15:34942012-34942080	AQR_ex7
ANTKMT	37.2	1.78705	0.48229	3.70535	0.000211097	0.00347719	AQR_chr15:34942012-34942080	AQR_ex7
ANTXR1	101.525	1.00279	0.261698	3.83184	0.000127188	0.00233279	AQR_chr15:34942012-34942080	AQR_ex7
ANXA1	235.526	0.624996	0.213134	2.93241	0.00336346	0.0313877	AQR_chr15:34942012-34942080	AQR_ex7
ANXA2	743.396	0.55233	0.113419	4.8698	1.1171e-06	4.62235e-05	AQR_chr15:34942012-34942080	AQR_ex7
ANXA5	295.795	0.525434	0.13709	3.83276	0.000126715	0.0023297	AQR_chr15:34942012-34942080	AQR_ex7
AP1G1	102.771	-0.501763	0.164775	-3.04515	0.00232568	0.0236094	AQR_chr15:34942012-34942080	AQR_ex7
AP2A2	94.142	-0.559282	0.184497	-3.03139	0.0024343	0.0243772	AQR_chr15:34942012-34942080	AQR_ex7
AP2M1	222.501	0.795039	0.159274	4.99166	5.98636e-07	2.70419e-05	AQR_chr15:34942012-34942080	AQR_ex7
APC	123.194	-0.632753	0.157705	-4.01227	6.01389e-05	0.00126316	AQR_chr15:34942012-34942080	AQR_ex7
APOC1	178.252	1.25512	0.220323	5.69673	1.22129e-08	9.35828e-07	AQR_chr15:34942012-34942080	AQR_ex7
APPL1	156.562	1.1909	0.19982	5.95987	2.52437e-09	2.52532e-07	AQR_chr15:34942012-34942080	AQR_ex7
APRT	343.328	1.20008	0.153389	7.82379	5.12579e-15	2.46622e-12	AQR_chr15:34942012-34942080	AQR_ex7
APTR	55.7916	-0.732021	0.229576	-3.18857	0.00142977	0.0162262	AQR_chr15:34942012-34942080	AQR_ex7
AR	101.826	0.892208	0.238297	3.74411	0.000181036	0.00307941	AQR_chr15:34942012-34942080	AQR_ex7
AREL1	50.7242	-0.613452	0.215738	-2.84351	0.00446199	0.0393664	AQR_chr15:34942012-34942080	AQR_ex7
ARF1	414.475	-0.684916	0.0869567	-7.87652	3.36635e-15	1.78581e-12	AQR_chr15:34942012-34942080	AQR_ex7
ARHGAP11B	37.839	-0.789152	0.250901	-3.14527	0.00165933	0.018285	AQR_chr15:34942012-34942080	AQR_ex7
ARHGAP18	90.5063	0.881917	0.273448	3.22518	0.00125894	0.0146739	AQR_chr15:34942012-34942080	AQR_ex7
ARHGAP26	40.0239	-0.876769	0.289538	-3.02816	0.00246046	0.0245471	AQR_chr15:34942012-34942080	AQR_ex7
ARHGAP39	63.9833	-0.806667	0.219889	-3.66852	0.000243956	0.00392359	AQR_chr15:34942012-34942080	AQR_ex7
ARHGDIA	153.247	0.530348	0.173895	3.04982	0.00228978	0.0233251	AQR_chr15:34942012-34942080	AQR_ex7
ARHGEF2	22.8653	-1.12281	0.35632	-3.15113	0.00162641	0.0180041	AQR_chr15:34942012-34942080	AQR_ex7
ARHGEF39	28.5414	2.06535	0.498598	4.14232	3.4381e-05	0.00079387	AQR_chr15:34942012-34942080	AQR_ex7
ARHGEF7	88.2022	-0.524184	0.184833	-2.83599	0.0045684	0.040134	AQR_chr15:34942012-34942080	AQR_ex7
ARID4A	43.6106	-0.781066	0.255603	-3.05577	0.00224481	0.0229984	AQR_chr15:34942012-34942080	AQR_ex7
ARID4B	231.663	-0.651598	0.122562	-5.31647	1.05797e-07	5.98043e-06	AQR_chr15:34942012-34942080	AQR_ex7
ARID5B	218.232	0.763665	0.198617	3.84491	0.000120595	0.00224167	AQR_chr15:34942012-34942080	AQR_ex7
ARIH1	462.277	-0.96558	0.0910981	-10.5993	3.00067e-26	1.24162e-22	AQR_chr15:34942012-34942080	AQR_ex7
ARL2BP	94.9476	0.748348	0.225578	3.31747	0.000908355	0.011369	AQR_chr15:34942012-34942080	AQR_ex7
ARL4C	91.6204	1.02198	0.281604	3.62912	0.000284385	0.00441667	AQR_chr15:34942012-34942080	AQR_ex7
ARL6IP1	350.701	-0.73781	0.123174	-5.98997	2.09879e-09	2.16029e-07	AQR_chr15:34942012-34942080	AQR_ex7
ARL6IP4	206.302	0.990781	0.188666	5.2515	1.50865e-07	8.12824e-06	AQR_chr15:34942012-34942080	AQR_ex7
ARL8B	143.818	-0.515651	0.136014	-3.79115	0.000149953	0.00265615	AQR_chr15:34942012-34942080	AQR_ex7
ARL9	2.66189	-3.0029	1.06572	-2.81772	0.00483665	0.0420537	AQR_chr15:34942012-34942080	AQR_ex7
ARMC1	161.365	0.592675	0.171678	3.45224	0.000555953	0.00759717	AQR_chr15:34942012-34942080	AQR_ex7
ARMH3	100.908	-0.727443	0.161545	-4.50302	6.69937e-06	0.000206871	AQR_chr15:34942012-34942080	AQR_ex7
ARMH4	49.3423	-1.01638	0.241115	-4.21533	2.4941e-05	0.000612104	AQR_chr15:34942012-34942080	AQR_ex7
ARMT1	202.998	0.719557	0.161884	4.4449	8.79318e-06	0.000259148	AQR_chr15:34942012-34942080	AQR_ex7
ARPC1B	111.688	0.639395	0.207955	3.07468	0.00210729	0.0218974	AQR_chr15:34942012-34942080	AQR_ex7
ARPC2	806.112	0.526598	0.090447	5.82218	5.80865e-09	4.90511e-07	AQR_chr15:34942012-34942080	AQR_ex7
ARRB2	51.3509	1.13444	0.329901	3.43872	0.000584481	0.00791902	AQR_chr15:34942012-34942080	AQR_ex7
ARRDC3-AS1	60.0465	1.43457	0.39059	3.67283	0.00023988	0.00386819	AQR_chr15:34942012-34942080	AQR_ex7
ARSG	44.5683	1.23061	0.401642	3.06396	0.00218431	0.022528	AQR_chr15:34942012-34942080	AQR_ex7
ARV1	55.4621	1.01237	0.330611	3.06212	0.00219774	0.0226327	AQR_chr15:34942012-34942080	AQR_ex7
ASB3	150.903	-0.59126	0.149457	-3.95605	7.61997e-05	0.00153955	AQR_chr15:34942012-34942080	AQR_ex7
ASH1L	484.425	-0.509885	0.094921	-5.37167	7.80095e-08	4.59812e-06	AQR_chr15:34942012-34942080	AQR_ex7
ASH2L	104.73	0.950027	0.224803	4.22605	2.37834e-05	0.000587177	AQR_chr15:34942012-34942080	AQR_ex7
ASTN2	351.245	0.592828	0.168188	3.52479	0.000423822	0.0061403	AQR_chr15:34942012-34942080	AQR_ex7
ASXL2	184.867	-0.719958	0.124767	-5.77041	7.90767e-09	6.39069e-07	AQR_chr15:34942012-34942080	AQR_ex7
ATAD2B	122.003	-0.641856	0.169482	-3.78716	0.000152378	0.0026968	AQR_chr15:34942012-34942080	AQR_ex7
ATAT1	27.2908	-1.21303	0.319617	-3.79525	0.000147496	0.00262837	AQR_chr15:34942012-34942080	AQR_ex7
ATE1	127.564	-0.5543	0.164775	-3.36397	0.000768287	0.00990965	AQR_chr15:34942012-34942080	AQR_ex7
ATF1	67.6448	-0.833469	0.182463	-4.56788	4.92691e-06	0.000158774	AQR_chr15:34942012-34942080	AQR_ex7
ATF2	104.97	-0.633305	0.158718	-3.99013	6.60367e-05	0.0013676	AQR_chr15:34942012-34942080	AQR_ex7
ATF4	292.625	-0.733696	0.116329	-6.30708	2.84351e-10	3.92196e-08	AQR_chr15:34942012-34942080	AQR_ex7
ATF6	79.9127	-0.717681	0.190768	-3.76206	0.000168521	0.0029176	AQR_chr15:34942012-34942080	AQR_ex7
ATF7IP	195.81	-0.797642	0.126606	-6.30017	2.97322e-10	4.04691e-08	AQR_chr15:34942012-34942080	AQR_ex7
ATF7IP2	107.961	-0.548333	0.175917	-3.11701	0.00182698	0.0197072	AQR_chr15:34942012-34942080	AQR_ex7
ATG101	73.8669	-0.849191	0.187491	-4.52924	5.91972e-06	0.000187268	AQR_chr15:34942012-34942080	AQR_ex7
ATG13	50.345	-0.804324	0.225449	-3.56765	0.000360191	0.00536887	AQR_chr15:34942012-34942080	AQR_ex7
ATG14	55.3863	-0.959731	0.212402	-4.51846	6.22923e-06	0.000194677	AQR_chr15:34942012-34942080	AQR_ex7
ATG16L1	28.0224	-1.40769	0.258478	-5.44605	5.15006e-08	3.2584e-06	AQR_chr15:34942012-34942080	AQR_ex7
ATG5	124.984	-0.733618	0.148104	-4.9534	7.29268e-07	3.18616e-05	AQR_chr15:34942012-34942080	AQR_ex7
ATG7	141.461	-0.640842	0.143559	-4.46395	8.04621e-06	0.000240909	AQR_chr15:34942012-34942080	AQR_ex7
ATL2	118.054	-0.648102	0.150638	-4.30237	1.68983e-05	0.000445362	AQR_chr15:34942012-34942080	AQR_ex7
ATP10D	191.489	0.554555	0.188248	2.94587	0.00322047	0.0302907	AQR_chr15:34942012-34942080	AQR_ex7
ATP2B1	272.71	0.525752	0.152986	3.4366	0.00058907	0.00797075	AQR_chr15:34942012-34942080	AQR_ex7
ATP2B4	87.244	0.853516	0.294488	2.8983	0.00375189	0.0342857	AQR_chr15:34942012-34942080	AQR_ex7
ATP5F1D	336.62	0.664946	0.129309	5.14229	2.71413e-07	1.36293e-05	AQR_chr15:34942012-34942080	AQR_ex7
ATP5MC1	451.947	0.85164	0.126987	6.70652	1.99319e-11	3.78322e-09	AQR_chr15:34942012-34942080	AQR_ex7
ATP6V0D1	63.9783	-0.668423	0.201954	-3.30978	0.000933696	0.0116229	AQR_chr15:34942012-34942080	AQR_ex7
ATP6V0E2	50.7516	0.874039	0.301561	2.89839	0.0037509	0.0342857	AQR_chr15:34942012-34942080	AQR_ex7
ATP6V1C1	63.6397	-0.647941	0.182908	-3.54245	0.000396427	0.00581679	AQR_chr15:34942012-34942080	AQR_ex7
ATP6V1D	127.014	-0.59288	0.150832	-3.93074	8.46856e-05	0.00167774	AQR_chr15:34942012-34942080	AQR_ex7
ATP6V1E2	24.2718	1.61215	0.542487	2.97177	0.00296088	0.0283076	AQR_chr15:34942012-34942080	AQR_ex7
ATP6V1H	107.343	-0.758	0.153111	-4.95065	7.39647e-07	3.21482e-05	AQR_chr15:34942012-34942080	AQR_ex7
ATP9A	102.702	0.738571	0.264159	2.79593	0.00517506	0.0442974	AQR_chr15:34942012-34942080	AQR_ex7
ATPAF1	96.4758	0.670778	0.223183	3.0055	0.00265143	0.0260968	AQR_chr15:34942012-34942080	AQR_ex7
ATRAID	110.428	1.00249	0.25019	4.00691	6.15181e-05	0.00128951	AQR_chr15:34942012-34942080	AQR_ex7
ATRN	70.6723	-0.821461	0.208234	-3.9449	7.98326e-05	0.00160044	AQR_chr15:34942012-34942080	AQR_ex7
ATXN1L	33.2529	-1.30984	0.262144	-4.99665	5.8336e-07	2.64674e-05	AQR_chr15:34942012-34942080	AQR_ex7
ATXN2L	113.694	-0.515395	0.153373	-3.3604	0.00077831	0.0100202	AQR_chr15:34942012-34942080	AQR_ex7
ATXN3	60.5928	-0.79651	0.21647	-3.67953	0.000233662	0.0037885	AQR_chr15:34942012-34942080	AQR_ex7
AUH	126.063	-0.564214	0.158834	-3.55223	0.000381978	0.00562873	AQR_chr15:34942012-34942080	AQR_ex7
AURKAIP1	385.459	0.547358	0.112346	4.87207	1.10438e-06	4.57885e-05	AQR_chr15:34942012-34942080	AQR_ex7
AVL9	79.9388	-0.543739	0.188324	-2.88725	0.00388624	0.0352334	AQR_chr15:34942012-34942080	AQR_ex7
AXIN1	60.4884	-0.669031	0.208144	-3.21426	0.00130779	0.015141	AQR_chr15:34942012-34942080	AQR_ex7
B3GAT3	54.9247	0.874332	0.311011	2.81126	0.00493483	0.0426647	AQR_chr15:34942012-34942080	AQR_ex7
B4GALT7	17.4785	1.98546	0.704045	2.82007	0.0048013	0.0417897	AQR_chr15:34942012-34942080	AQR_ex7
BAALC-AS1	6.00651	-1.82293	0.636166	-2.86549	0.00416361	0.0372582	AQR_chr15:34942012-34942080	AQR_ex7
BABAM2	92.2351	0.724725	0.255437	2.83719	0.00455119	0.0400168	AQR_chr15:34942012-34942080	AQR_ex7
BACH2	6.84201	-2.58484	0.595783	-4.33856	1.43417e-05	0.000387356	AQR_chr15:34942012-34942080	AQR_ex7
BAG1	175.511	-0.549299	0.128261	-4.28268	1.8466e-05	0.000478151	AQR_chr15:34942012-34942080	AQR_ex7
BAG2	161.305	0.68815	0.175864	3.91297	9.11669e-05	0.00178107	AQR_chr15:34942012-34942080	AQR_ex7
BANP	70.5833	-1.46343	0.172141	-8.50133	1.87437e-17	2.04099e-14	AQR_chr15:34942012-34942080	AQR_ex7
BAX	154.242	0.57207	0.172733	3.31187	0.000926734	0.01158	AQR_chr15:34942012-34942080	AQR_ex7
BAZ2B	194.791	-0.75106	0.140669	-5.33919	9.33605e-08	5.36538e-06	AQR_chr15:34942012-34942080	AQR_ex7
BBLN	64.1499	0.91897	0.301669	3.04628	0.00231689	0.0235433	AQR_chr15:34942012-34942080	AQR_ex7
BCAT1	284.473	0.536834	0.147694	3.63477	0.000278232	0.00434769	AQR_chr15:34942012-34942080	AQR_ex7
BCL2L11	22.2647	-1.24137	0.347051	-3.5769	0.000347688	0.00521254	AQR_chr15:34942012-34942080	AQR_ex7
BCL7B	59.5209	0.790173	0.266428	2.9658	0.00301893	0.0287431	AQR_chr15:34942012-34942080	AQR_ex7
BCORL1	91.2121	-0.536668	0.17718	-3.02894	0.00245412	0.024517	AQR_chr15:34942012-34942080	AQR_ex7
BIN3	35.907	-0.855257	0.266203	-3.2128	0.00131447	0.0152003	AQR_chr15:34942012-34942080	AQR_ex7
BIRC6	420.916	-0.576357	0.0940318	-6.12938	8.82225e-10	1.05505e-07	AQR_chr15:34942012-34942080	AQR_ex7
BIRC6-AS2	20.1266	-1.07546	0.378658	-2.84018	0.00450882	0.0397171	AQR_chr15:34942012-34942080	AQR_ex7
BLM	95.7378	0.735231	0.252498	2.91183	0.00359317	0.0331131	AQR_chr15:34942012-34942080	AQR_ex7
BLTP3B	94.4279	-0.523091	0.180754	-2.89394	0.00380438	0.034643	AQR_chr15:34942012-34942080	AQR_ex7
BMERB1	26.6341	-1.00314	0.350148	-2.86489	0.0041715	0.0372965	AQR_chr15:34942012-34942080	AQR_ex7
BMP2K	68.0766	0.94259	0.279281	3.37506	0.000737989	0.00957257	AQR_chr15:34942012-34942080	AQR_ex7
BNIP3L	72.147	-0.616005	0.210717	-2.92338	0.0034625	0.0321092	AQR_chr15:34942012-34942080	AQR_ex7
BOD1	158.275	0.643915	0.176931	3.63936	0.000273318	0.00429035	AQR_chr15:34942012-34942080	AQR_ex7
BOLA3	336.638	1.01414	0.137008	7.40207	1.34081e-13	4.4742e-11	AQR_chr15:34942012-34942080	AQR_ex7
BORCS8	40.944	1.26527	0.378943	3.33894	0.00084099	0.0106757	AQR_chr15:34942012-34942080	AQR_ex7
BRCA2	82.2687	1.5636	0.339248	4.60903	4.04559e-06	0.000135875	AQR_chr15:34942012-34942080	AQR_ex7
BRD1	92.0566	-0.603829	0.173217	-3.48596	0.000490366	0.00685022	AQR_chr15:34942012-34942080	AQR_ex7
BRD2	179.169	-0.823658	0.128853	-6.39224	1.6347e-10	2.38171e-08	AQR_chr15:34942012-34942080	AQR_ex7
BRF2	18.1948	-1.12618	0.328953	-3.42352	0.000618164	0.00826992	AQR_chr15:34942012-34942080	AQR_ex7
BSDC1	62.4808	-0.893695	0.209366	-4.26858	1.96718e-05	0.000500602	AQR_chr15:34942012-34942080	AQR_ex7
BTAF1	99.6891	-1.17582	0.152769	-7.69668	1.39647e-14	6.01908e-12	AQR_chr15:34942012-34942080	AQR_ex7
BTBD3	57.0604	-0.70157	0.227517	-3.0836	0.00204514	0.0214563	AQR_chr15:34942012-34942080	AQR_ex7
BTRC	96.4675	-0.67418	0.179856	-3.74844	0.00017794	0.00303067	AQR_chr15:34942012-34942080	AQR_ex7
BUB1	109.267	-0.607667	0.170761	-3.55857	0.000372873	0.00551815	AQR_chr15:34942012-34942080	AQR_ex7
BUD23	191.359	-0.542738	0.124364	-4.36411	1.27643e-05	0.000352107	AQR_chr15:34942012-34942080	AQR_ex7
BUD31	150.171	-0.600144	0.139231	-4.31041	1.62953e-05	0.000433333	AQR_chr15:34942012-34942080	AQR_ex7
C11orf24	56.2975	0.883585	0.315655	2.79921	0.00512284	0.0438867	AQR_chr15:34942012-34942080	AQR_ex7
C12orf57	144.774	-0.550305	0.164816	-3.3389	0.000841096	0.0106757	AQR_chr15:34942012-34942080	AQR_ex7
C12orf75	336.724	1.0427	0.148781	7.00831	2.4122e-12	5.8713e-10	AQR_chr15:34942012-34942080	AQR_ex7
C13orf42	177.777	0.915509	0.201787	4.53702	5.70556e-06	0.000181046	AQR_chr15:34942012-34942080	AQR_ex7
C15orf40	112.887	1.58753	0.292195	5.43313	5.53735e-08	3.44031e-06	AQR_chr15:34942012-34942080	AQR_ex7
C15orf61	150.583	0.597003	0.192884	3.09514	0.00196718	0.0208286	AQR_chr15:34942012-34942080	AQR_ex7
C17orf75	54.5524	1.59825	0.362123	4.41357	1.01681e-05	0.000292583	AQR_chr15:34942012-34942080	AQR_ex7
C18orf25	88.2899	-0.899348	0.171931	-5.23087	1.68716e-07	8.97316e-06	AQR_chr15:34942012-34942080	AQR_ex7
C1S	50.2992	-0.701592	0.246456	-2.84672	0.00441716	0.0390647	AQR_chr15:34942012-34942080	AQR_ex7
C1orf109	68.3773	-1.20945	0.191277	-6.32303	2.56487e-10	3.63456e-08	AQR_chr15:34942012-34942080	AQR_ex7
C2CD3	56.9737	-0.732045	0.210867	-3.4716	0.000517363	0.00714058	AQR_chr15:34942012-34942080	AQR_ex7
C2orf42	19.6514	-1.61127	0.376734	-4.27695	1.89475e-05	0.000486988	AQR_chr15:34942012-34942080	AQR_ex7
C2orf49	56.3049	-0.962587	0.213139	-4.51624	6.29464e-06	0.000196425	AQR_chr15:34942012-34942080	AQR_ex7
C2orf49-DT	33.0012	-1.59788	0.272479	-5.86425	4.51155e-09	4.02325e-07	AQR_chr15:34942012-34942080	AQR_ex7
C2orf88	18.4414	-1.33568	0.432945	-3.08511	0.00203479	0.0214091	AQR_chr15:34942012-34942080	AQR_ex7
C4orf48	160.988	0.622058	0.171827	3.62025	0.000294315	0.00452383	AQR_chr15:34942012-34942080	AQR_ex7
C5orf15	69.5557	-0.761254	0.208826	-3.64539	0.000266982	0.00421118	AQR_chr15:34942012-34942080	AQR_ex7
C6orf62	114.126	-0.520201	0.15763	-3.30015	0.000966342	0.0119146	AQR_chr15:34942012-34942080	AQR_ex7
C8orf33	163.25	-0.660676	0.128402	-5.14537	2.66993e-07	1.34727e-05	AQR_chr15:34942012-34942080	AQR_ex7
C8orf82	22.2653	1.94333	0.601014	3.23341	0.00122322	0.0143791	AQR_chr15:34942012-34942080	AQR_ex7
C9orf85	133.092	-0.54886	0.150093	-3.65681	0.000255377	0.00404555	AQR_chr15:34942012-34942080	AQR_ex7
CAB39	95.7124	-0.680412	0.164347	-4.1401	3.47152e-05	0.000800693	AQR_chr15:34942012-34942080	AQR_ex7
CACNB2	593.371	0.887123	0.139825	6.34451	2.23134e-10	3.18373e-08	AQR_chr15:34942012-34942080	AQR_ex7
CALB1	107.86	1.11368	0.313127	3.55666	0.000375606	0.0055467	AQR_chr15:34942012-34942080	AQR_ex7
CALD1	404.061	0.784208	0.178073	4.40386	1.0634e-05	0.00030304	AQR_chr15:34942012-34942080	AQR_ex7
CALM1	398.476	0.816347	0.125547	6.50231	7.90967e-11	1.26855e-08	AQR_chr15:34942012-34942080	AQR_ex7
CALML4	86.1042	1.08807	0.272372	3.99481	6.47472e-05	0.00134494	AQR_chr15:34942012-34942080	AQR_ex7
CALR	472.529	0.504262	0.109634	4.59952	4.23456e-06	0.000140624	AQR_chr15:34942012-34942080	AQR_ex7
CAMLG	138.347	-0.596439	0.137148	-4.34888	1.36835e-05	0.000371744	AQR_chr15:34942012-34942080	AQR_ex7
CAP2	99.4195	0.99241	0.238653	4.15837	3.20523e-05	0.000751849	AQR_chr15:34942012-34942080	AQR_ex7
CARHSP1	140.591	0.637089	0.189676	3.35883	0.000782745	0.010071	AQR_chr15:34942012-34942080	AQR_ex7
CARS1	101.266	-0.70351	0.163511	-4.30252	1.68863e-05	0.000445362	AQR_chr15:34942012-34942080	AQR_ex7
CASP2	41.464	-0.776035	0.243192	-3.19103	0.00141764	0.0161063	AQR_chr15:34942012-34942080	AQR_ex7
CASS4	3.57259	-2.94169	0.698084	-4.21395	2.50942e-05	0.000614052	AQR_chr15:34942012-34942080	AQR_ex7
CAST	200.895	1.30134	0.200019	6.50608	7.71361e-11	1.24677e-08	AQR_chr15:34942012-34942080	AQR_ex7
CAT	35.8981	1.19812	0.423256	2.83071	0.00464452	0.0407246	AQR_chr15:34942012-34942080	AQR_ex7
CBL	117.661	-0.654096	0.163114	-4.01006	6.07021e-05	0.0012737	AQR_chr15:34942012-34942080	AQR_ex7
CBLL1	53.0192	-1.06529	0.192906	-5.52231	3.34574e-08	2.20469e-06	AQR_chr15:34942012-34942080	AQR_ex7
CBR1	89.2539	1.25593	0.273328	4.59494	4.32878e-06	0.000143522	AQR_chr15:34942012-34942080	AQR_ex7
CBR4	108.417	1.15685	0.251842	4.59357	4.35734e-06	0.000144008	AQR_chr15:34942012-34942080	AQR_ex7
CBS	226.751	1.78059	0.210857	8.44454	3.05253e-17	3.00732e-14	AQR_chr15:34942012-34942080	AQR_ex7
CBX5	363.922	0.509145	0.121523	4.18971	2.7931e-05	0.000671934	AQR_chr15:34942012-34942080	AQR_ex7
CCDC14	121.225	0.572267	0.195166	2.93221	0.00336564	0.031394	AQR_chr15:34942012-34942080	AQR_ex7
CCDC150	66.3024	-0.689885	0.212606	-3.2449	0.00117491	0.0139179	AQR_chr15:34942012-34942080	AQR_ex7
CCDC167	57.8275	1.46501	0.336171	4.35792	1.31302e-05	0.00036028	AQR_chr15:34942012-34942080	AQR_ex7
CCDC169	42.2495	1.30562	0.390216	3.3459	0.00082016	0.0104743	AQR_chr15:34942012-34942080	AQR_ex7
CCDC18-AS1	45.4048	1.82576	0.464968	3.92665	8.61387e-05	0.0017005	AQR_chr15:34942012-34942080	AQR_ex7
CCDC50	230.436	0.83529	0.184705	4.5223	6.11722e-06	0.000192339	AQR_chr15:34942012-34942080	AQR_ex7
CCDC62	8.30047	-1.73714	0.44813	-3.87641	0.000106008	0.00202698	AQR_chr15:34942012-34942080	AQR_ex7
CCNF	74.3107	-0.72904	0.202838	-3.59419	0.000325403	0.00493929	AQR_chr15:34942012-34942080	AQR_ex7
CCNH	177.366	-0.672042	0.134839	-4.98403	6.22726e-07	2.79919e-05	AQR_chr15:34942012-34942080	AQR_ex7
CCNK	120.363	-0.752185	0.141655	-5.30996	1.09647e-07	6.18119e-06	AQR_chr15:34942012-34942080	AQR_ex7
CCNL1	62.271	-0.843403	0.193563	-4.35725	1.31709e-05	0.000360918	AQR_chr15:34942012-34942080	AQR_ex7
CCNT1	83.6482	-0.65776	0.163794	-4.01577	5.92532e-05	0.00124709	AQR_chr15:34942012-34942080	AQR_ex7
CCNT2	90.1829	-0.736712	0.173224	-4.25293	2.10988e-05	0.000531684	AQR_chr15:34942012-34942080	AQR_ex7
CCNYL1	44.1082	-1.01049	0.268278	-3.76659	0.000165494	0.00287724	AQR_chr15:34942012-34942080	AQR_ex7
CD24	161.82	0.717843	0.193524	3.70932	0.000207813	0.00343955	AQR_chr15:34942012-34942080	AQR_ex7
CD70	276.303	1.49502	0.179115	8.34675	7.01662e-17	6.04862e-14	AQR_chr15:34942012-34942080	AQR_ex7
CD99	192.834	0.501077	0.157999	3.17139	0.00151713	0.0170308	AQR_chr15:34942012-34942080	AQR_ex7
CDADC1	22.3173	-0.820803	0.296733	-2.76613	0.00567258	0.0476298	AQR_chr15:34942012-34942080	AQR_ex7
CDC25C	72.476	-0.875882	0.199423	-4.39208	1.12272e-05	0.000316231	AQR_chr15:34942012-34942080	AQR_ex7
CDCA2	106.861	-0.849522	0.167585	-5.06919	3.99509e-07	1.90888e-05	AQR_chr15:34942012-34942080	AQR_ex7
CDCA5	109.697	-1.28156	0.140448	-9.12481	7.18605e-20	1.1152e-16	AQR_chr15:34942012-34942080	AQR_ex7
CDCA7	208.417	1.18932	0.17983	6.6136	3.7509e-11	6.63267e-09	AQR_chr15:34942012-34942080	AQR_ex7
CDCA7L	61.4473	1.57798	0.340138	4.63925	3.49684e-06	0.000120376	AQR_chr15:34942012-34942080	AQR_ex7
CDCA8	114.125	-0.66141	0.162642	-4.06666	4.76908e-05	0.00104966	AQR_chr15:34942012-34942080	AQR_ex7
CDH10	132.055	1.31095	0.284837	4.60244	4.17569e-06	0.000139276	AQR_chr15:34942012-34942080	AQR_ex7
CDH2	451.566	0.536742	0.128685	4.17099	3.03282e-05	0.000717098	AQR_chr15:34942012-34942080	AQR_ex7
CDH6	317.362	1.46288	0.246796	5.92747	3.07637e-09	3.02137e-07	AQR_chr15:34942012-34942080	AQR_ex7
CDK11A	47.5709	-0.92807	0.234203	-3.96268	7.41142e-05	0.00151069	AQR_chr15:34942012-34942080	AQR_ex7
CDK11B	82.1361	-0.956164	0.16172	-5.91246	3.37045e-09	3.2283e-07	AQR_chr15:34942012-34942080	AQR_ex7
CDK19	70.1988	-1.05161	0.214424	-4.90436	9.37332e-07	3.93543e-05	AQR_chr15:34942012-34942080	AQR_ex7
CDK7	76.4554	-0.595013	0.184267	-3.22909	0.00124187	0.014524	AQR_chr15:34942012-34942080	AQR_ex7
CDKAL1	361.029	-0.601428	0.10649	-5.64775	1.62563e-08	1.21858e-06	AQR_chr15:34942012-34942080	AQR_ex7
CDKL3	53.2057	-1.15054	0.239627	-4.80139	1.57565e-06	6.23301e-05	AQR_chr15:34942012-34942080	AQR_ex7
CDKL5	50.7513	-0.776369	0.250081	-3.10448	0.00190615	0.0203176	AQR_chr15:34942012-34942080	AQR_ex7
CDKN2AIP	42.534	-1.50332	0.216884	-6.93146	4.16528e-12	9.79266e-10	AQR_chr15:34942012-34942080	AQR_ex7
CDKN3	172.984	0.710069	0.185139	3.83533	0.000125398	0.00231433	AQR_chr15:34942012-34942080	AQR_ex7
CENPF	470.321	-0.543566	0.115807	-4.69372	2.68281e-06	9.61952e-05	AQR_chr15:34942012-34942080	AQR_ex7
CENPI	72.1203	1.01435	0.277958	3.6493	0.000262953	0.00415603	AQR_chr15:34942012-34942080	AQR_ex7
CENPO	58.0038	-0.955787	0.213603	-4.47459	7.65585e-06	0.000230556	AQR_chr15:34942012-34942080	AQR_ex7
CENPX	142.856	0.52176	0.18477	2.82384	0.00474524	0.0414237	AQR_chr15:34942012-34942080	AQR_ex7
CEP290	63.445	0.876951	0.295954	2.96313	0.0030453	0.0289408	AQR_chr15:34942012-34942080	AQR_ex7
CEP72	22.6279	-1.03497	0.340502	-3.03955	0.00236934	0.0239002	AQR_chr15:34942012-34942080	AQR_ex7
CEP95	73.0938	-0.77785	0.191204	-4.06816	4.73866e-05	0.00104407	AQR_chr15:34942012-34942080	AQR_ex7
CETN3	92.0815	1.12762	0.251083	4.49101	7.08854e-06	0.000216625	AQR_chr15:34942012-34942080	AQR_ex7
CFAP97	64.4084	1.2612	0.353664	3.56609	0.000362345	0.00539709	AQR_chr15:34942012-34942080	AQR_ex7
CFD	36.3175	1.72749	0.500997	3.44811	0.000564525	0.00770921	AQR_chr15:34942012-34942080	AQR_ex7
CGAS	99.7898	-0.539077	0.175782	-3.06673	0.00216413	0.0223869	AQR_chr15:34942012-34942080	AQR_ex7
CHAF1B	38.6247	0.98981	0.357067	2.77206	0.0055703	0.0469425	AQR_chr15:34942012-34942080	AQR_ex7
CHASERR	163.042	-0.502492	0.164265	-3.05903	0.00222054	0.0228107	AQR_chr15:34942012-34942080	AQR_ex7
CHCHD10	442.506	1.08306	0.134401	8.05842	7.72888e-16	4.99696e-13	AQR_chr15:34942012-34942080	AQR_ex7
CHCHD5	60.0876	0.992933	0.337262	2.9441	0.00323893	0.0304315	AQR_chr15:34942012-34942080	AQR_ex7
CHCHD6	89.3535	-0.632119	0.168178	-3.75862	0.00017085	0.00294315	AQR_chr15:34942012-34942080	AQR_ex7
CHD2	194.053	-0.918968	0.138416	-6.63917	3.15448e-11	5.72482e-09	AQR_chr15:34942012-34942080	AQR_ex7
CHD3	137.79	0.602132	0.203282	2.96205	0.00305602	0.0290161	AQR_chr15:34942012-34942080	AQR_ex7
CHD6	141.167	-1.21471	0.133199	-9.11951	7.54641e-20	1.1152e-16	AQR_chr15:34942012-34942080	AQR_ex7
CHERP	72.6629	-0.662117	0.184635	-3.58609	0.000335668	0.00506537	AQR_chr15:34942012-34942080	AQR_ex7
CHIC1	50.3516	-0.61829	0.2172	-2.84664	0.00441836	0.0390647	AQR_chr15:34942012-34942080	AQR_ex7
CHKA	115.298	-0.632053	0.15788	-4.00336	6.24478e-05	0.00130503	AQR_chr15:34942012-34942080	AQR_ex7
CHMP1B	35.4784	-0.860604	0.250658	-3.43338	0.000596105	0.00804489	AQR_chr15:34942012-34942080	AQR_ex7
CHN2	149.948	0.907011	0.212742	4.26344	2.01302e-05	0.00050976	AQR_chr15:34942012-34942080	AQR_ex7
CHPT1	594.992	0.631992	0.115116	5.49006	4.01803e-08	2.58165e-06	AQR_chr15:34942012-34942080	AQR_ex7
CHROMR	39.2052	1.50458	0.462514	3.25306	0.00114171	0.0136222	AQR_chr15:34942012-34942080	AQR_ex7
CHUK	65.3864	-0.534064	0.192305	-2.77717	0.00548349	0.046381	AQR_chr15:34942012-34942080	AQR_ex7
CIR1	72.2357	-0.74239	0.203695	-3.64462	0.000267782	0.00421625	AQR_chr15:34942012-34942080	AQR_ex7
CISD1	174.304	0.755951	0.170792	4.42614	9.59335e-06	0.00027876	AQR_chr15:34942012-34942080	AQR_ex7
CKAP2L	33.8835	-1.42767	0.284532	-5.01762	5.23144e-07	2.42132e-05	AQR_chr15:34942012-34942080	AQR_ex7
CKAP4	159.76	0.759508	0.188618	4.02669	5.65672e-05	0.00120403	AQR_chr15:34942012-34942080	AQR_ex7
CKB	651.949	0.71275	0.110389	6.45674	1.06985e-10	1.66423e-08	AQR_chr15:34942012-34942080	AQR_ex7
CKMT2-AS1	91.6218	-0.59206	0.192203	-3.0804	0.00206726	0.0216226	AQR_chr15:34942012-34942080	AQR_ex7
CKS2	434.517	-0.839312	0.105943	-7.92233	2.33102e-15	1.26912e-12	AQR_chr15:34942012-34942080	AQR_ex7
CLCC1	37.5387	1.1971	0.400881	2.98619	0.00282481	0.0273607	AQR_chr15:34942012-34942080	AQR_ex7
CLCN6	43.0591	-0.734175	0.260929	-2.8137	0.00489754	0.0423955	AQR_chr15:34942012-34942080	AQR_ex7
CLEC16A	96.7364	-0.70527	0.175584	-4.01671	5.90172e-05	0.0012449	AQR_chr15:34942012-34942080	AQR_ex7
CLK1	42.0429	-0.977796	0.250873	-3.89757	9.71621e-05	0.00187693	AQR_chr15:34942012-34942080	AQR_ex7
CLK2	28.2281	-0.784523	0.283035	-2.77182	0.00557432	0.0469573	AQR_chr15:34942012-34942080	AQR_ex7
CLPTM1	56.4892	-0.96136	0.205254	-4.68376	2.81656e-06	0.000100123	AQR_chr15:34942012-34942080	AQR_ex7
CLSPN	236.497	0.562813	0.173702	3.2401	0.00119488	0.014102	AQR_chr15:34942012-34942080	AQR_ex7
CLTC	325.55	0.500505	0.125115	4.00037	6.32429e-05	0.00131633	AQR_chr15:34942012-34942080	AQR_ex7
CMBL	83.2707	0.695921	0.232483	2.99342	0.00275868	0.0268815	AQR_chr15:34942012-34942080	AQR_ex7
CMTM4	157.082	0.884228	0.185278	4.77243	1.82013e-06	7.05182e-05	AQR_chr15:34942012-34942080	AQR_ex7
CMTM6	115.649	-0.512894	0.157948	-3.24723	0.00116533	0.0138534	AQR_chr15:34942012-34942080	AQR_ex7
CMYA5	11.5106	-2.59008	0.392907	-6.59211	4.33632e-11	7.43728e-09	AQR_chr15:34942012-34942080	AQR_ex7
CNEP1R1	21.1525	-0.979906	0.333206	-2.94084	0.00327322	0.030698	AQR_chr15:34942012-34942080	AQR_ex7
CNN3	382.265	0.99077	0.134771	7.35149	1.96004e-13	6.33612e-11	AQR_chr15:34942012-34942080	AQR_ex7
CNNM2	76.5581	-0.698468	0.193555	-3.60864	0.000307809	0.0046929	AQR_chr15:34942012-34942080	AQR_ex7
CNOT1	210.765	-0.547034	0.125672	-4.35286	1.34372e-05	0.000366275	AQR_chr15:34942012-34942080	AQR_ex7
CNOT4	150.177	-0.519281	0.1342	-3.86946	0.000109077	0.00207227	AQR_chr15:34942012-34942080	AQR_ex7
CNOT6	126.306	-0.594879	0.151562	-3.92498	8.67371e-05	0.00171048	AQR_chr15:34942012-34942080	AQR_ex7
CNOT8	57.5596	-0.831182	0.220409	-3.77109	0.000162533	0.00284007	AQR_chr15:34942012-34942080	AQR_ex7
CNST	73.3019	-0.656025	0.190617	-3.44158	0.000578321	0.00785098	AQR_chr15:34942012-34942080	AQR_ex7
CNTNAP5	80.9039	2.13229	0.474063	4.49792	6.86223e-06	0.000211584	AQR_chr15:34942012-34942080	AQR_ex7
COA3	117.634	1.26496	0.246284	5.13617	2.80392e-07	1.39784e-05	AQR_chr15:34942012-34942080	AQR_ex7
COA4	279.65	0.822617	0.145775	5.64307	1.67046e-08	1.24766e-06	AQR_chr15:34942012-34942080	AQR_ex7
COCH	45.6437	0.968222	0.310863	3.11463	0.00184176	0.0198253	AQR_chr15:34942012-34942080	AQR_ex7
COG5	223.436	-0.570419	0.124222	-4.59193	4.39158e-06	0.000144908	AQR_chr15:34942012-34942080	AQR_ex7
COG7	27.8773	-1.16729	0.279921	-4.17007	3.04511e-05	0.000718361	AQR_chr15:34942012-34942080	AQR_ex7
COL19A1	80.4468	1.73299	0.35062	4.94265	7.70692e-07	3.33574e-05	AQR_chr15:34942012-34942080	AQR_ex7
COL27A1	83.858	1.03586	0.252351	4.10482	4.04628e-05	0.000911919	AQR_chr15:34942012-34942080	AQR_ex7
COL2A1	86.7606	0.891032	0.278208	3.20275	0.00136121	0.0156109	AQR_chr15:34942012-34942080	AQR_ex7
COL4A6	111.939	0.812474	0.232445	3.49534	0.000473461	0.0067092	AQR_chr15:34942012-34942080	AQR_ex7
COLEC11	3.26404	-2.11503	0.744691	-2.84014	0.00450942	0.0397171	AQR_chr15:34942012-34942080	AQR_ex7
COLGALT2	35.8838	2.61851	0.690422	3.79262	0.000149064	0.00264493	AQR_chr15:34942012-34942080	AQR_ex7
COMMD3	59.2155	0.868645	0.309772	2.80415	0.00504501	0.043336	AQR_chr15:34942012-34942080	AQR_ex7
COMMD4	173.062	0.788412	0.187503	4.20479	2.61325e-05	0.000633828	AQR_chr15:34942012-34942080	AQR_ex7
COMTD1	44.0576	1.23956	0.379227	3.26864	0.00108066	0.01309	AQR_chr15:34942012-34942080	AQR_ex7
COPA	149.588	-0.554951	0.150998	-3.67522	0.000237641	0.00383507	AQR_chr15:34942012-34942080	AQR_ex7
COQ5	35.5543	1.37679	0.450653	3.05511	0.00224981	0.0229987	AQR_chr15:34942012-34942080	AQR_ex7
COQ8A	20.1488	-1.08455	0.359063	-3.02051	0.00252349	0.0250521	AQR_chr15:34942012-34942080	AQR_ex7
COQ9	54.8732	1.41323	0.373379	3.78498	0.000153719	0.00271557	AQR_chr15:34942012-34942080	AQR_ex7
CORO2A	28.6126	1.51684	0.492031	3.08282	0.00205051	0.0215018	AQR_chr15:34942012-34942080	AQR_ex7
COX10	89.235	-0.601688	0.16761	-3.5898	0.000330932	0.0050012	AQR_chr15:34942012-34942080	AQR_ex7
COX19	77.8346	-0.64739	0.173017	-3.74177	0.000182732	0.00310389	AQR_chr15:34942012-34942080	AQR_ex7
COX20	108.9	0.627896	0.217493	2.88697	0.00388975	0.0352497	AQR_chr15:34942012-34942080	AQR_ex7
CPNE3	116.124	0.856733	0.223541	3.83255	0.000126822	0.0023297	AQR_chr15:34942012-34942080	AQR_ex7
CPNE7	103.466	0.61572	0.215144	2.86189	0.00421119	0.0376189	AQR_chr15:34942012-34942080	AQR_ex7
CPVL	92.2294	1.35191	0.266271	5.07718	3.83085e-07	1.84747e-05	AQR_chr15:34942012-34942080	AQR_ex7
CRACR2B	39.8967	1.69247	0.425689	3.97583	7.01336e-05	0.00143973	AQR_chr15:34942012-34942080	AQR_ex7
CRAMP1	54.2593	-0.755189	0.207601	-3.6377	0.000275082	0.00431149	AQR_chr15:34942012-34942080	AQR_ex7
CRBN	68.5701	-0.712931	0.194325	-3.66876	0.000243732	0.00392359	AQR_chr15:34942012-34942080	AQR_ex7
CREB3L2	83.805	0.899745	0.275255	3.26877	0.00108014	0.01309	AQR_chr15:34942012-34942080	AQR_ex7
CREBBP	253.506	-0.822078	0.105772	-7.77217	7.71498e-15	3.4699e-12	AQR_chr15:34942012-34942080	AQR_ex7
CREBRF	19.5897	-1.83456	0.301202	-6.09079	1.12358e-09	1.27699e-07	AQR_chr15:34942012-34942080	AQR_ex7
CREBZF	54.6725	-0.756654	0.236214	-3.20325	0.00135884	0.015601	AQR_chr15:34942012-34942080	AQR_ex7
CRELD2	81.1631	1.24034	0.270136	4.59154	4.3999e-06	0.000144952	AQR_chr15:34942012-34942080	AQR_ex7
CRK	181.339	-0.523534	0.129833	-4.03237	5.5217e-05	0.00118015	AQR_chr15:34942012-34942080	AQR_ex7
CRKL	74.0468	-0.925515	0.186444	-4.96404	6.90429e-07	3.05873e-05	AQR_chr15:34942012-34942080	AQR_ex7
CRNDE	118.39	0.753399	0.229399	3.28423	0.00102262	0.0124894	AQR_chr15:34942012-34942080	AQR_ex7
CROCCP2	34.8287	-0.945613	0.264508	-3.57498	0.000350252	0.00524718	AQR_chr15:34942012-34942080	AQR_ex7
CRPPA	91.1015	1.23419	0.309644	3.98584	6.72411e-05	0.00138976	AQR_chr15:34942012-34942080	AQR_ex7
CSKMT	97.9072	-0.7275	0.162163	-4.48621	7.24997e-06	0.000220905	AQR_chr15:34942012-34942080	AQR_ex7
CSNK1A1	397.751	-0.537715	0.0902249	-5.95972	2.52666e-09	2.52532e-07	AQR_chr15:34942012-34942080	AQR_ex7
CSNK1D	76.7825	-0.814058	0.193419	-4.20879	2.56744e-05	0.000627127	AQR_chr15:34942012-34942080	AQR_ex7
CSNK1G1	301.14	-0.692686	0.108056	-6.4104	1.45134e-10	2.1602e-08	AQR_chr15:34942012-34942080	AQR_ex7
CSNK1G2	82.1075	0.817777	0.246646	3.31558	0.000914518	0.0114392	AQR_chr15:34942012-34942080	AQR_ex7
CSNK2A1	280.633	-0.615348	0.110075	-5.59027	2.26723e-08	1.61192e-06	AQR_chr15:34942012-34942080	AQR_ex7
CSPP1	230.091	-0.808785	0.111272	-7.26851	3.63469e-13	1.07426e-10	AQR_chr15:34942012-34942080	AQR_ex7
CSTPP1	159.202	-0.728242	0.145171	-5.01644	5.26389e-07	2.43091e-05	AQR_chr15:34942012-34942080	AQR_ex7
CTNNAL1	163.158	0.591195	0.175547	3.36772	0.000757923	0.00981883	AQR_chr15:34942012-34942080	AQR_ex7
CTPS1	125.462	0.517859	0.179633	2.88287	0.0039407	0.0356645	AQR_chr15:34942012-34942080	AQR_ex7
CTSF	20.9133	1.53949	0.54498	2.82486	0.00473015	0.0413232	AQR_chr15:34942012-34942080	AQR_ex7
CTSV	68.5752	1.3058	0.318685	4.09747	4.17695e-05	0.000939314	AQR_chr15:34942012-34942080	AQR_ex7
CTXN1	52.1459	0.972776	0.318312	3.05605	0.00224273	0.022993	AQR_chr15:34942012-34942080	AQR_ex7
CUL3	243.344	-0.607095	0.111729	-5.43363	5.52198e-08	3.44031e-06	AQR_chr15:34942012-34942080	AQR_ex7
CWC25	50.7632	-0.980749	0.23308	-4.20778	2.57894e-05	0.000627713	AQR_chr15:34942012-34942080	AQR_ex7
CWC27	187.07	-0.670893	0.127228	-5.27315	1.341e-07	7.35913e-06	AQR_chr15:34942012-34942080	AQR_ex7
CWF19L1	65.1116	-0.606993	0.200608	-3.02577	0.00248002	0.0246916	AQR_chr15:34942012-34942080	AQR_ex7
CYC1	281.969	0.64973	0.14489	4.48431	7.31503e-06	0.00022256	AQR_chr15:34942012-34942080	AQR_ex7
CYP3A5	6.00437	-1.7091	0.561346	-3.04465	0.0023295	0.0236366	AQR_chr15:34942012-34942080	AQR_ex7
CYP51A1	165.576	0.703583	0.18981	3.70677	0.000209919	0.00346333	AQR_chr15:34942012-34942080	AQR_ex7
CZIB	32.5444	1.16807	0.417652	2.79676	0.00516181	0.0442023	AQR_chr15:34942012-34942080	AQR_ex7
DACH1	537.112	0.826785	0.160849	5.14013	2.74553e-07	1.37204e-05	AQR_chr15:34942012-34942080	AQR_ex7
DAPK1	109.755	0.670738	0.224571	2.98675	0.00281963	0.0273361	AQR_chr15:34942012-34942080	AQR_ex7
DAZAP2	59.9767	-0.804921	0.199228	-4.0402	5.34067e-05	0.00114738	AQR_chr15:34942012-34942080	AQR_ex7
DBF4B	78.8184	-0.668353	0.175816	-3.80142	0.000143868	0.00257928	AQR_chr15:34942012-34942080	AQR_ex7
DBN1	113.618	1.12165	0.239179	4.68958	2.73763e-06	9.76531e-05	AQR_chr15:34942012-34942080	AQR_ex7
DCAF10	114.385	-0.538015	0.162687	-3.30706	0.000942798	0.011701	AQR_chr15:34942012-34942080	AQR_ex7
DCAF4L1	3.40532	-2.76255	0.680157	-4.06163	4.8731e-05	0.00106914	AQR_chr15:34942012-34942080	AQR_ex7
DCAF5	78.6969	-0.850996	0.185402	-4.59001	4.43221e-06	0.000145784	AQR_chr15:34942012-34942080	AQR_ex7
DCAF7	155.264	-0.515329	0.138102	-3.73151	0.000190337	0.00321986	AQR_chr15:34942012-34942080	AQR_ex7
DCP1A	122.854	-0.590541	0.150814	-3.9157	9.01431e-05	0.0017644	AQR_chr15:34942012-34942080	AQR_ex7
DCPS	38.6093	1.13045	0.371381	3.04392	0.00233519	0.0236431	AQR_chr15:34942012-34942080	AQR_ex7
DCTN1	79.8043	1.02942	0.273291	3.76675	0.000165389	0.00287724	AQR_chr15:34942012-34942080	AQR_ex7
DCTN6	69.7112	-0.54532	0.198139	-2.75221	0.00591952	0.0491054	AQR_chr15:34942012-34942080	AQR_ex7
DCUN1D4	91.6116	-0.642913	0.186643	-3.44462	0.00057186	0.00778418	AQR_chr15:34942012-34942080	AQR_ex7
DDAH1	188.499	0.755976	0.20724	3.64782	0.000264474	0.00417687	AQR_chr15:34942012-34942080	AQR_ex7
DDAH2	42.1283	1.45653	0.434807	3.34984	0.000808596	0.0103457	AQR_chr15:34942012-34942080	AQR_ex7
DDI2	100.015	0.880719	0.21556	4.08572	4.39405e-05	0.000980674	AQR_chr15:34942012-34942080	AQR_ex7
DDIT3	35.6522	-1.3835	0.349218	-3.9617	7.44176e-05	0.00151389	AQR_chr15:34942012-34942080	AQR_ex7
DDX1	298.742	0.594386	0.136677	4.34884	1.36862e-05	0.000371744	AQR_chr15:34942012-34942080	AQR_ex7
DDX55	87.2996	-0.897582	0.162681	-5.51744	3.43975e-08	2.2592e-06	AQR_chr15:34942012-34942080	AQR_ex7
DECR1	62.3399	0.810247	0.281834	2.87491	0.00404146	0.0364171	AQR_chr15:34942012-34942080	AQR_ex7
DESI1	104.111	0.84199	0.235353	3.57755	0.000346825	0.00520337	AQR_chr15:34942012-34942080	AQR_ex7
DGKD	74.4834	-1.10579	0.189053	-5.84911	4.94224e-09	4.32465e-07	AQR_chr15:34942012-34942080	AQR_ex7
DHFR	213.451	0.75379	0.159809	4.71681	2.39568e-06	8.78797e-05	AQR_chr15:34942012-34942080	AQR_ex7
DHRS4L2	39.6887	1.20485	0.387514	3.10918	0.00187609	0.0200799	AQR_chr15:34942012-34942080	AQR_ex7
DHX8	93.2714	-0.70696	0.178925	-3.95116	7.77738e-05	0.00156609	AQR_chr15:34942012-34942080	AQR_ex7
DIAPH3	319.531	-0.507741	0.12587	-4.03385	5.48692e-05	0.00117393	AQR_chr15:34942012-34942080	AQR_ex7
DICER1	169.103	0.66489	0.165614	4.0147	5.95209e-05	0.00125145	AQR_chr15:34942012-34942080	AQR_ex7
DISC1	13.6188	-1.76509	0.442063	-3.99284	6.52857e-05	0.00135476	AQR_chr15:34942012-34942080	AQR_ex7
DLAT	115.245	1.0538	0.221603	4.75536	1.98096e-06	7.54772e-05	AQR_chr15:34942012-34942080	AQR_ex7
DLD	96.7526	0.68733	0.224598	3.06027	0.0022114	0.0227394	AQR_chr15:34942012-34942080	AQR_ex7
DLG1	330.55	-0.642682	0.10701	-6.0058	1.90388e-09	1.99946e-07	AQR_chr15:34942012-34942080	AQR_ex7
DLG2	404.34	1.63409	0.259034	6.30837	2.81986e-10	3.92196e-08	AQR_chr15:34942012-34942080	AQR_ex7
DLX1	8.01511	-2.17323	0.595321	-3.65052	0.00026171	0.00413953	AQR_chr15:34942012-34942080	AQR_ex7
DMKN	116.531	1.61051	0.290669	5.5407	3.01271e-08	2.0237e-06	AQR_chr15:34942012-34942080	AQR_ex7
DNA2	63.3803	-0.871259	0.21009	-4.14707	3.3675e-05	0.00077931	AQR_chr15:34942012-34942080	AQR_ex7
DNAJA2	319.16	0.505854	0.123044	4.11117	3.9366e-05	0.000889129	AQR_chr15:34942012-34942080	AQR_ex7
DNAJA3	114.052	0.533178	0.193404	2.75681	0.0058369	0.0485563	AQR_chr15:34942012-34942080	AQR_ex7
DNAJC19	187.717	0.729105	0.167138	4.3623	1.28704e-05	0.000354563	AQR_chr15:34942012-34942080	AQR_ex7
DNAJC21	147.834	0.88652	0.194765	4.55173	5.3206e-06	0.000169873	AQR_chr15:34942012-34942080	AQR_ex7
DNAJC25	61.4366	-0.913751	0.191904	-4.76151	1.92147e-06	7.36171e-05	AQR_chr15:34942012-34942080	AQR_ex7
DNM2	104.134	-0.634556	0.159055	-3.98954	6.62014e-05	0.00136964	AQR_chr15:34942012-34942080	AQR_ex7
DNMT1	284.405	1.2194	0.158361	7.70014	1.3592e-14	5.98308e-12	AQR_chr15:34942012-34942080	AQR_ex7
DNPH1	73.4684	1.25396	0.29798	4.20819	2.57423e-05	0.000627305	AQR_chr15:34942012-34942080	AQR_ex7
DOK3	15.4707	-1.32573	0.413203	-3.20843	0.00133463	0.0153743	AQR_chr15:34942012-34942080	AQR_ex7
DOLPP1	31.0546	-1.13681	0.262479	-4.33107	1.48389e-05	0.000399556	AQR_chr15:34942012-34942080	AQR_ex7
DPH3	115.507	-0.5352	0.152748	-3.50382	0.000458636	0.00653584	AQR_chr15:34942012-34942080	AQR_ex7
DPH5	85.1384	1.03575	0.253889	4.07955	4.51227e-05	0.00100166	AQR_chr15:34942012-34942080	AQR_ex7
DPH5-DT	50.6561	1.4778	0.399643	3.6978	0.000217479	0.00355124	AQR_chr15:34942012-34942080	AQR_ex7
DPP10	543.495	0.798898	0.121673	6.56595	5.17037e-11	8.62659e-09	AQR_chr15:34942012-34942080	AQR_ex7
DPP7	69.1261	1.53094	0.344859	4.43933	9.02397e-06	0.000264443	AQR_chr15:34942012-34942080	AQR_ex7
DPP8	187.102	-0.519571	0.133182	-3.90121	9.57113e-05	0.00185757	AQR_chr15:34942012-34942080	AQR_ex7
DPPA2	2.32935	-2.66907	0.929286	-2.87217	0.00407663	0.0366163	AQR_chr15:34942012-34942080	AQR_ex7
DPYSL2	289.247	0.989653	0.157427	6.28642	3.24873e-10	4.33632e-08	AQR_chr15:34942012-34942080	AQR_ex7
DPYSL5	142.102	0.73625	0.196418	3.74838	0.000177982	0.00303067	AQR_chr15:34942012-34942080	AQR_ex7
DRAIC	8.5487	-2.40169	0.725764	-3.30919	0.00093567	0.0116265	AQR_chr15:34942012-34942080	AQR_ex7
DRG1	135.133	-0.665944	0.138637	-4.8035	1.55916e-06	6.19144e-05	AQR_chr15:34942012-34942080	AQR_ex7
DSCC1	59.7643	0.961848	0.316014	3.04369	0.002337	0.0236431	AQR_chr15:34942012-34942080	AQR_ex7
DSG2	103.699	0.927921	0.253006	3.66759	0.000244847	0.00392445	AQR_chr15:34942012-34942080	AQR_ex7
DST	480.791	0.58657	0.115706	5.0695	3.98854e-07	1.90888e-05	AQR_chr15:34942012-34942080	AQR_ex7
DSTYK	41.7918	-1.10501	0.246794	-4.47745	7.55402e-06	0.000228508	AQR_chr15:34942012-34942080	AQR_ex7
DTD1	155.903	1.29253	0.237357	5.44551	5.16583e-08	3.25841e-06	AQR_chr15:34942012-34942080	AQR_ex7
DTD2	36.5701	1.28857	0.410969	3.13545	0.0017159	0.0187436	AQR_chr15:34942012-34942080	AQR_ex7
DTYMK	266.848	0.64744	0.143687	4.50591	6.60886e-06	0.000204687	AQR_chr15:34942012-34942080	AQR_ex7
DUS1L	76.9524	1.18986	0.305845	3.89041	0.000100074	0.00192599	AQR_chr15:34942012-34942080	AQR_ex7
DUSP11	38.9137	-0.850607	0.26079	-3.26166	0.00110762	0.0133153	AQR_chr15:34942012-34942080	AQR_ex7
DUT	562.834	0.73192	0.121013	6.04829	1.46392e-09	1.61962e-07	AQR_chr15:34942012-34942080	AQR_ex7
DYNC1H1	249.087	0.666204	0.149439	4.45804	8.27119e-06	0.00024622	AQR_chr15:34942012-34942080	AQR_ex7
DYNC1I1	63.9619	1.52	0.333681	4.55524	5.23265e-06	0.000167842	AQR_chr15:34942012-34942080	AQR_ex7
DYNLL1	1592.89	0.683479	0.0784693	8.71015	3.03473e-18	3.48808e-15	AQR_chr15:34942012-34942080	AQR_ex7
DYNLT1	235.517	0.978317	0.175046	5.58891	2.28496e-08	1.61543e-06	AQR_chr15:34942012-34942080	AQR_ex7
DYNLT2B	65.3947	0.759146	0.276459	2.74597	0.00603331	0.0498296	AQR_chr15:34942012-34942080	AQR_ex7
DYRK1A	214.404	-0.948868	0.117553	-8.07185	6.92404e-16	4.62101e-13	AQR_chr15:34942012-34942080	AQR_ex7
DZIP3	70.9836	0.861667	0.289873	2.97257	0.00295319	0.0282733	AQR_chr15:34942012-34942080	AQR_ex7
EAF1	30.8931	-1.10293	0.25954	-4.24957	2.14183e-05	0.000538423	AQR_chr15:34942012-34942080	AQR_ex7
EAPP	105.484	-0.517425	0.155858	-3.31986	0.000900634	0.0112929	AQR_chr15:34942012-34942080	AQR_ex7
EBNA1BP2	212.556	0.631878	0.15614	4.04687	5.19066e-05	0.00112215	AQR_chr15:34942012-34942080	AQR_ex7
ECD	65.1658	-0.749544	0.178512	-4.19885	2.68273e-05	0.000648399	AQR_chr15:34942012-34942080	AQR_ex7
ECHDC3	39.6574	2.17844	0.496883	4.38421	1.16406e-05	0.000325889	AQR_chr15:34942012-34942080	AQR_ex7
ECI2	117.755	0.734818	0.210551	3.48998	0.000483049	0.00678927	AQR_chr15:34942012-34942080	AQR_ex7
EDC3	85.9726	-0.511757	0.17366	-2.94689	0.00320989	0.0302273	AQR_chr15:34942012-34942080	AQR_ex7
EEA1	190.755	0.667916	0.15986	4.17812	2.93927e-05	0.000701391	AQR_chr15:34942012-34942080	AQR_ex7
EEF1A2	191.675	1.14606	0.189749	6.03988	1.54228e-09	1.69724e-07	AQR_chr15:34942012-34942080	AQR_ex7
EEF1AKMT3	7.51264	-1.46827	0.511221	-2.87209	0.00407772	0.0366163	AQR_chr15:34942012-34942080	AQR_ex7
EFR3B	52.628	1.58892	0.391623	4.05728	4.96476e-05	0.00108464	AQR_chr15:34942012-34942080	AQR_ex7
EHMT2	72.9686	1.2164	0.31431	3.87008	0.000108799	0.00207078	AQR_chr15:34942012-34942080	AQR_ex7
EIF1	1268.75	-0.630951	0.0753966	-8.36843	5.839e-17	5.25231e-14	AQR_chr15:34942012-34942080	AQR_ex7
EIF1AD	16.8166	-1.56319	0.352121	-4.43934	9.02332e-06	0.000264443	AQR_chr15:34942012-34942080	AQR_ex7
EIF2AK4	142.982	0.922309	0.22109	4.17165	3.02399e-05	0.000716941	AQR_chr15:34942012-34942080	AQR_ex7
EIF2S1	254.65	-0.590987	0.104591	-5.65045	1.60031e-08	1.20396e-06	AQR_chr15:34942012-34942080	AQR_ex7
EIF3H	394.239	-0.641045	0.0841536	-7.61755	2.58534e-14	1.04879e-11	AQR_chr15:34942012-34942080	AQR_ex7
EIF4A2	270.918	-0.798501	0.107442	-7.43192	1.07036e-13	3.69079e-11	AQR_chr15:34942012-34942080	AQR_ex7
EIF4G1	288.557	0.594642	0.13154	4.52063	6.16559e-06	0.00019298	AQR_chr15:34942012-34942080	AQR_ex7
EIF4G2	817.69	0.627066	0.0923423	6.79067	1.11617e-11	2.32425e-09	AQR_chr15:34942012-34942080	AQR_ex7
ELF1	24.4241	-1.01529	0.322199	-3.15112	0.00162647	0.0180041	AQR_chr15:34942012-34942080	AQR_ex7
ELMOD2	38.5144	1.88717	0.49737	3.7943	0.000148059	0.0026316	AQR_chr15:34942012-34942080	AQR_ex7
ELOA	117.895	-0.733112	0.138115	-5.30799	1.1084e-07	6.23145e-06	AQR_chr15:34942012-34942080	AQR_ex7
ELOA-AS1	49.9488	-1.21952	0.20687	-5.89508	3.74501e-09	3.49012e-07	AQR_chr15:34942012-34942080	AQR_ex7
ELOVL5	130.7	-0.608589	0.145527	-4.18195	2.89016e-05	0.000693671	AQR_chr15:34942012-34942080	AQR_ex7
ELP2	93.8623	-0.648366	0.181381	-3.57462	0.000350743	0.00525074	AQR_chr15:34942012-34942080	AQR_ex7
ELP3	56.7511	-0.651363	0.218716	-2.97812	0.00290024	0.0278695	AQR_chr15:34942012-34942080	AQR_ex7
ELP4	106.955	-0.579014	0.184187	-3.14362	0.00166873	0.0183542	AQR_chr15:34942012-34942080	AQR_ex7
ELP5	206.534	-0.906537	0.113565	-7.98253	1.43369e-15	8.47475e-13	AQR_chr15:34942012-34942080	AQR_ex7
ELP6	92.0208	0.738003	0.247383	2.98324	0.00285216	0.0275354	AQR_chr15:34942012-34942080	AQR_ex7
EMC3	116.591	-0.557349	0.162446	-3.43098	0.0006014	0.00810578	AQR_chr15:34942012-34942080	AQR_ex7
EMSY	96.9781	-0.734303	0.173855	-4.22364	2.40383e-05	0.000591958	AQR_chr15:34942012-34942080	AQR_ex7
ENDOG	78.7497	1.77194	0.367715	4.81878	1.4444e-06	5.80254e-05	AQR_chr15:34942012-34942080	AQR_ex7
ENO2	76.4241	0.78664	0.266851	2.94786	0.00319982	0.0301737	AQR_chr15:34942012-34942080	AQR_ex7
ENOSF1	161.534	0.832508	0.192928	4.31512	1.59513e-05	0.00042528	AQR_chr15:34942012-34942080	AQR_ex7
ENPEP	23.6823	2.97835	1.07075	2.78155	0.00540994	0.045909	AQR_chr15:34942012-34942080	AQR_ex7
ENSG00000203325	6.4151	-1.71248	0.620267	-2.76088	0.00576454	0.0481286	AQR_chr15:34942012-34942080	AQR_ex7
ENSG00000222017	65.9489	-0.718863	0.240445	-2.98971	0.0027924	0.0271229	AQR_chr15:34942012-34942080	AQR_ex7
ENSG00000226824	100.264	-0.53038	0.172479	-3.07504	0.00210477	0.0218974	AQR_chr15:34942012-34942080	AQR_ex7
ENSG00000226849	11.3007	-0.989677	0.358216	-2.76279	0.00573092	0.0479252	AQR_chr15:34942012-34942080	AQR_ex7
ENSG00000227486	84.86	0.981017	0.324617	3.02207	0.00251048	0.0249469	AQR_chr15:34942012-34942080	AQR_ex7
ENSG00000227598	156.768	0.64064	0.198626	3.22535	0.0012582	0.0146739	AQR_chr15:34942012-34942080	AQR_ex7
ENSG00000229337	8.14626	-2.01296	0.688236	-2.92481	0.00344672	0.032018	AQR_chr15:34942012-34942080	AQR_ex7
ENSG00000231724	22.9228	1.84319	0.612874	3.00745	0.00263447	0.0259917	AQR_chr15:34942012-34942080	AQR_ex7
ENSG00000233290	137.69	2.15134	0.391738	5.49178	3.97897e-08	2.56451e-06	AQR_chr15:34942012-34942080	AQR_ex7
ENSG00000236212	53.4074	1.11548	0.361562	3.08516	0.00203442	0.0214091	AQR_chr15:34942012-34942080	AQR_ex7
ENSG00000236255	7.19429	-2.15771	0.466702	-4.62331	3.77668e-06	0.000128302	AQR_chr15:34942012-34942080	AQR_ex7
ENSG00000237356	40.3992	1.11262	0.399628	2.78415	0.00536681	0.0456554	AQR_chr15:34942012-34942080	AQR_ex7
ENSG00000239407	8.7945	-1.87825	0.547727	-3.42918	0.000605405	0.00813855	AQR_chr15:34942012-34942080	AQR_ex7
ENSG00000240553	23.7237	-0.94359	0.318145	-2.96591	0.00301786	0.0287431	AQR_chr15:34942012-34942080	AQR_ex7
ENSG00000246250	24.3694	-0.93792	0.336819	-2.78464	0.00535873	0.0456242	AQR_chr15:34942012-34942080	AQR_ex7
ENSG00000249456	30.9815	-0.95969	0.266499	-3.60111	0.000316867	0.0048168	AQR_chr15:34942012-34942080	AQR_ex7
ENSG00000250390	42.0095	2.0185	0.506893	3.9821	6.83091e-05	0.00140866	AQR_chr15:34942012-34942080	AQR_ex7
ENSG00000250920	159.478	1.29398	0.256943	5.03606	4.75222e-07	2.2244e-05	AQR_chr15:34942012-34942080	AQR_ex7
ENSG00000253553	71.2995	1.21036	0.37307	3.24431	0.00117736	0.013935	AQR_chr15:34942012-34942080	AQR_ex7
ENSG00000254604	40.1066	-0.773911	0.245183	-3.15646	0.00159695	0.0177727	AQR_chr15:34942012-34942080	AQR_ex7
ENSG00000255520	2.83521	-3.47998	1.1934	-2.91603	0.00354518	0.0327819	AQR_chr15:34942012-34942080	AQR_ex7
ENSG00000255910	1.92185	-4.26999	1.38695	-3.07869	0.00207912	0.0217028	AQR_chr15:34942012-34942080	AQR_ex7
ENSG00000257759	6.68642	-2.85947	0.526133	-5.43489	5.48309e-08	3.42718e-06	AQR_chr15:34942012-34942080	AQR_ex7
ENSG00000258077	6.14395	-2.6696	0.965433	-2.76519	0.00568905	0.0476687	AQR_chr15:34942012-34942080	AQR_ex7
ENSG00000258561	31.6391	1.96782	0.540986	3.63748	0.000275322	0.00431198	AQR_chr15:34942012-34942080	AQR_ex7
ENSG00000258891	21.2426	-1.4438	0.323897	-4.4576	8.28805e-06	0.000246367	AQR_chr15:34942012-34942080	AQR_ex7
ENSG00000259118	15.881	-1.2819	0.337641	-3.79662	0.000146682	0.00261613	AQR_chr15:34942012-34942080	AQR_ex7
ENSG00000259336	37.0555	2.54683	0.894667	2.84668	0.00441773	0.0390647	AQR_chr15:34942012-34942080	AQR_ex7
ENSG00000259363	10.1396	-2.20659	0.502419	-4.39194	1.12344e-05	0.000316231	AQR_chr15:34942012-34942080	AQR_ex7
ENSG00000262049	12.4435	-1.28183	0.442587	-2.89623	0.00377675	0.0344824	AQR_chr15:34942012-34942080	AQR_ex7
ENSG00000262202	13.9103	-1.41224	0.419946	-3.3629	0.000771272	0.00994151	AQR_chr15:34942012-34942080	AQR_ex7
ENSG00000265334	20.3775	-0.984862	0.328177	-3.00101	0.00269083	0.0263405	AQR_chr15:34942012-34942080	AQR_ex7
ENSG00000265542	3.73781	-2.1462	0.606634	-3.53788	0.000403353	0.00588919	AQR_chr15:34942012-34942080	AQR_ex7
ENSG00000265845	5.58178	-2.05354	0.625002	-3.28565	0.00101746	0.0124484	AQR_chr15:34942012-34942080	AQR_ex7
ENSG00000268945	7.09095	-1.66392	0.511058	-3.25583	0.00113062	0.0135132	AQR_chr15:34942012-34942080	AQR_ex7
ENSG00000269246	6.11452	-1.67356	0.526703	-3.17744	0.00148584	0.0167068	AQR_chr15:34942012-34942080	AQR_ex7
ENSG00000269967	4.38033	-2.46809	0.658334	-3.74899	0.000177549	0.00303067	AQR_chr15:34942012-34942080	AQR_ex7
ENSG00000272800	40.3789	-1.24629	0.229996	-5.41877	6.00101e-08	3.70612e-06	AQR_chr15:34942012-34942080	AQR_ex7
ENSG00000273437	4.03232	-2.5815	0.823813	-3.1336	0.00172674	0.0188122	AQR_chr15:34942012-34942080	AQR_ex7
ENSG00000274422	11.0286	-1.70801	0.57224	-2.98478	0.00283785	0.0274485	AQR_chr15:34942012-34942080	AQR_ex7
ENSG00000276256	48.1381	-0.820668	0.260373	-3.15189	0.00162219	0.0180041	AQR_chr15:34942012-34942080	AQR_ex7
ENSG00000281016	19.0641	-1.19914	0.373289	-3.21238	0.00131642	0.0152003	AQR_chr15:34942012-34942080	AQR_ex7
ENSG00000283633	301.833	0.506136	0.147341	3.43514	0.000592246	0.00800325	AQR_chr15:34942012-34942080	AQR_ex7
ENSG00000285842	98.3844	2.13694	0.383708	5.56919	2.55925e-08	1.77085e-06	AQR_chr15:34942012-34942080	AQR_ex7
ENSG00000286138	7.57758	-1.60537	0.539297	-2.97677	0.00291299	0.027979	AQR_chr15:34942012-34942080	AQR_ex7
ENSG00000286533	12.0394	-1.92607	0.466909	-4.12516	3.70481e-05	0.000846949	AQR_chr15:34942012-34942080	AQR_ex7
ENSG00000286781	2.38296	-2.64832	0.847623	-3.12441	0.00178161	0.0192681	AQR_chr15:34942012-34942080	AQR_ex7
ENSG00000287042	62.2284	1.08494	0.355336	3.05329	0.00226344	0.0231137	AQR_chr15:34942012-34942080	AQR_ex7
ENSG00000287117	114.149	0.86858	0.233102	3.72618	0.000194402	0.0032711	AQR_chr15:34942012-34942080	AQR_ex7
ENSG00000287263	37.2851	1.90452	0.500288	3.80685	0.000140749	0.00253108	AQR_chr15:34942012-34942080	AQR_ex7
ENSG00000287351	23.2211	-1.0447	0.271266	-3.85118	0.00011755	0.00219493	AQR_chr15:34942012-34942080	AQR_ex7
ENSG00000287621	13.6171	-2.72398	0.470564	-5.78875	7.09101e-09	5.84486e-07	AQR_chr15:34942012-34942080	AQR_ex7
ENSG00000287923	85.2268	1.31133	0.303177	4.32529	1.52334e-05	0.000407715	AQR_chr15:34942012-34942080	AQR_ex7
ENSG00000288752	15.8534	-1.37288	0.416337	-3.29753	0.000975395	0.0119976	AQR_chr15:34942012-34942080	AQR_ex7
ENSG00000288881	3.05314	-3.16131	0.989848	-3.19374	0.00140445	0.0159827	AQR_chr15:34942012-34942080	AQR_ex7
ENSG00000289199	5.35014	-2.78528	0.912396	-3.05271	0.00226785	0.0231312	AQR_chr15:34942012-34942080	AQR_ex7
ENSG00000289850	303.459	0.95573	0.196345	4.86761	1.12958e-06	4.65536e-05	AQR_chr15:34942012-34942080	AQR_ex7
ENSG00000289894	134.891	0.675732	0.222307	3.03964	0.00236863	0.0239002	AQR_chr15:34942012-34942080	AQR_ex7
ENSG00000290032	48.3698	-1.69202	0.360183	-4.69767	2.63147e-06	9.45512e-05	AQR_chr15:34942012-34942080	AQR_ex7
ENSG00000290886	125.937	-0.731407	0.168569	-4.33892	1.43181e-05	0.000387226	AQR_chr15:34942012-34942080	AQR_ex7
ENSG00000290924	9.29578	-1.83891	0.598485	-3.07261	0.00212197	0.0220167	AQR_chr15:34942012-34942080	AQR_ex7
ENSG00000290993	62.2809	-0.628136	0.196751	-3.19255	0.00141023	0.0160309	AQR_chr15:34942012-34942080	AQR_ex7
ENSG00000291066	25.6646	-1.33026	0.316344	-4.20512	2.6094e-05	0.000633636	AQR_chr15:34942012-34942080	AQR_ex7
ENSG00000291073	43.0986	-0.864949	0.247007	-3.50172	0.000462265	0.00658178	AQR_chr15:34942012-34942080	AQR_ex7
ENSG00000291136	123.424	-0.715305	0.153181	-4.66968	3.01669e-06	0.000106506	AQR_chr15:34942012-34942080	AQR_ex7
ENSG00000291207	53.7821	-0.59464	0.208744	-2.84866	0.00439044	0.0389177	AQR_chr15:34942012-34942080	AQR_ex7
ENTPD6	28.1867	1.14135	0.397177	2.87366	0.00405741	0.0365094	AQR_chr15:34942012-34942080	AQR_ex7
EP300	180.204	-0.504087	0.132375	-3.80803	0.000140076	0.00252305	AQR_chr15:34942012-34942080	AQR_ex7
EPB41L4A-AS1	87.4954	-0.980537	0.167018	-5.87085	4.33577e-09	3.91715e-07	AQR_chr15:34942012-34942080	AQR_ex7
EPB41L4B	32.7627	-0.961454	0.291364	-3.29984	0.000967413	0.0119204	AQR_chr15:34942012-34942080	AQR_ex7
EPC1	164.799	-0.588662	0.131971	-4.46055	8.17512e-06	0.000244062	AQR_chr15:34942012-34942080	AQR_ex7
EPC2	114.796	-0.624245	0.168078	-3.71401	0.000204	0.00338185	AQR_chr15:34942012-34942080	AQR_ex7
EPG5	42.1584	-1.37953	0.218702	-6.30781	2.83012e-10	3.92196e-08	AQR_chr15:34942012-34942080	AQR_ex7
EPHA3	177.996	0.92141	0.205804	4.47713	7.56541e-06	0.000228508	AQR_chr15:34942012-34942080	AQR_ex7
EPM2AIP1	41.075	-1.1088	0.257513	-4.30579	1.6639e-05	0.00044021	AQR_chr15:34942012-34942080	AQR_ex7
EPPK1	26.5325	1.38215	0.492789	2.80475	0.00503562	0.0433009	AQR_chr15:34942012-34942080	AQR_ex7
EPRS1	224.322	0.94136	0.176843	5.32313	1.01995e-07	5.79717e-06	AQR_chr15:34942012-34942080	AQR_ex7
EPS15L1	89.8871	-0.687197	0.178328	-3.85356	0.000116412	0.00217643	AQR_chr15:34942012-34942080	AQR_ex7
ERC2	190.308	0.850999	0.199556	4.26446	2.00386e-05	0.000508061	AQR_chr15:34942012-34942080	AQR_ex7
ERCC6L2	136.507	-0.782612	0.14342	-5.45678	4.84853e-08	3.0865e-06	AQR_chr15:34942012-34942080	AQR_ex7
ERF	29.3491	-0.803051	0.28817	-2.78673	0.00532428	0.0454056	AQR_chr15:34942012-34942080	AQR_ex7
ERH	845.427	-0.557119	0.067991	-8.19401	2.52664e-16	1.86691e-13	AQR_chr15:34942012-34942080	AQR_ex7
ESD	232.073	0.547489	0.142016	3.85513	0.000115667	0.00216957	AQR_chr15:34942012-34942080	AQR_ex7
ESRG	77.7218	2.57199	0.491985	5.22777	1.71565e-07	9.10128e-06	AQR_chr15:34942012-34942080	AQR_ex7
ETFB	166.511	0.935229	0.189952	4.9235	8.50081e-07	3.62625e-05	AQR_chr15:34942012-34942080	AQR_ex7
ETFRF1	30.3029	1.31886	0.423255	3.11599	0.0018333	0.0197557	AQR_chr15:34942012-34942080	AQR_ex7
ETV3	21.8981	-1.0855	0.298978	-3.63071	0.000282643	0.00439839	AQR_chr15:34942012-34942080	AQR_ex7
EVI5	153.23	-0.530785	0.134341	-3.95102	7.7818e-05	0.00156609	AQR_chr15:34942012-34942080	AQR_ex7
EXO5-DT	33.7421	1.15173	0.379596	3.0341	0.00241257	0.0242417	AQR_chr15:34942012-34942080	AQR_ex7
EXOC8	12.9932	-1.3607	0.453507	-3.00039	0.00269631	0.0263505	AQR_chr15:34942012-34942080	AQR_ex7
EYA3	117.918	-0.765987	0.154644	-4.95322	7.29972e-07	3.18616e-05	AQR_chr15:34942012-34942080	AQR_ex7
EZR	445.582	0.656079	0.125949	5.2091	1.89761e-07	9.83952e-06	AQR_chr15:34942012-34942080	AQR_ex7
F3	115.853	1.28606	0.279297	4.60465	4.13162e-06	0.000138092	AQR_chr15:34942012-34942080	AQR_ex7
FAAP20	96.4953	0.873166	0.256918	3.39862	0.000677266	0.00894761	AQR_chr15:34942012-34942080	AQR_ex7
FADS1	183.219	1.68285	0.236399	7.11869	1.08959e-12	2.85348e-10	AQR_chr15:34942012-34942080	AQR_ex7
FAIM	89.5928	0.799064	0.255999	3.12136	0.0018002	0.0194488	AQR_chr15:34942012-34942080	AQR_ex7
FAM118B	61.2461	-0.774082	0.199214	-3.88568	0.000102046	0.0019621	AQR_chr15:34942012-34942080	AQR_ex7
FAM135A	109.019	-0.560155	0.160357	-3.49318	0.000477302	0.00674055	AQR_chr15:34942012-34942080	AQR_ex7
FAM13A	158.421	-0.568446	0.152567	-3.72588	0.000194631	0.0032711	AQR_chr15:34942012-34942080	AQR_ex7
FAM193B	62.3715	-0.659921	0.203705	-3.23959	0.00119703	0.0141194	AQR_chr15:34942012-34942080	AQR_ex7
FAM20A	63.2497	1.07741	0.359051	3.00073	0.00269331	0.0263405	AQR_chr15:34942012-34942080	AQR_ex7
FAM222A	6.6446	-1.84864	0.628558	-2.94108	0.00327065	0.0306877	AQR_chr15:34942012-34942080	AQR_ex7
FAM27C	18.038	2.05421	0.646966	3.17514	0.00149764	0.0168304	AQR_chr15:34942012-34942080	AQR_ex7
FAM50A	103.559	0.827565	0.23734	3.48683	0.000488789	0.00683285	AQR_chr15:34942012-34942080	AQR_ex7
FAM83D	78.3548	-0.801451	0.18406	-4.35428	1.33503e-05	0.000364867	AQR_chr15:34942012-34942080	AQR_ex7
FAM83E	4.58875	-3.25101	0.817582	-3.97638	6.99735e-05	0.00143905	AQR_chr15:34942012-34942080	AQR_ex7
FAM86DP	22.7942	2.16958	0.694235	3.12514	0.00177723	0.0192408	AQR_chr15:34942012-34942080	AQR_ex7
FAM91A1	63.9715	-0.669483	0.211198	-3.16994	0.00152472	0.0171068	AQR_chr15:34942012-34942080	AQR_ex7
FAN1	47.3897	1.06218	0.355978	2.98384	0.00284659	0.0275201	AQR_chr15:34942012-34942080	AQR_ex7
FANCB	97.5869	-0.52506	0.170565	-3.07835	0.00208147	0.0217075	AQR_chr15:34942012-34942080	AQR_ex7
FANCC	149.878	0.706577	0.20099	3.51548	0.000438952	0.00631097	AQR_chr15:34942012-34942080	AQR_ex7
FAR1	162.203	-0.517831	0.139757	-3.70523	0.000211196	0.00347719	AQR_chr15:34942012-34942080	AQR_ex7
FAR2	66.4154	1.01867	0.330172	3.08526	0.00203371	0.0214091	AQR_chr15:34942012-34942080	AQR_ex7
FARP2	92.4384	-0.516047	0.169919	-3.03701	0.00238935	0.0240785	AQR_chr15:34942012-34942080	AQR_ex7
FARSB	148.822	1.23597	0.211908	5.83256	5.45836e-09	4.68581e-07	AQR_chr15:34942012-34942080	AQR_ex7
FASN	118.456	0.734255	0.225557	3.2553	0.00113274	0.0135307	AQR_chr15:34942012-34942080	AQR_ex7
FBLN1	73.8558	1.19063	0.303195	3.92694	8.60342e-05	0.00170006	AQR_chr15:34942012-34942080	AQR_ex7
FBXL17	124.613	-0.589279	0.206599	-2.85228	0.00434069	0.0385759	AQR_chr15:34942012-34942080	AQR_ex7
FBXL18	42.4886	-0.866368	0.249076	-3.47833	0.000504549	0.0070152	AQR_chr15:34942012-34942080	AQR_ex7
FBXL7	249.19	1.06705	0.212062	5.03179	4.85914e-07	2.26932e-05	AQR_chr15:34942012-34942080	AQR_ex7
FBXO28	113.294	-0.908383	0.149284	-6.08492	1.16551e-09	1.3105e-07	AQR_chr15:34942012-34942080	AQR_ex7
FBXO31	28.4919	-1.13939	0.289447	-3.93646	8.26933e-05	0.00164504	AQR_chr15:34942012-34942080	AQR_ex7
FBXO34	90.1492	-0.846355	0.165207	-5.123	3.00706e-07	1.48126e-05	AQR_chr15:34942012-34942080	AQR_ex7
FBXO5	111.001	-1.06244	0.15744	-6.74826	1.49626e-11	2.90814e-09	AQR_chr15:34942012-34942080	AQR_ex7
FBXW2	75.302	-0.836488	0.18629	-4.49024	7.1143e-06	0.000217091	AQR_chr15:34942012-34942080	AQR_ex7
FBXW7	304.822	-0.577536	0.117647	-4.90904	9.15227e-07	3.87222e-05	AQR_chr15:34942012-34942080	AQR_ex7
FCF1	83.8801	-0.747905	0.187944	-3.97941	6.90861e-05	0.00142221	AQR_chr15:34942012-34942080	AQR_ex7
FCHO2	66.4189	-0.815499	0.213688	-3.81631	0.000135465	0.00245629	AQR_chr15:34942012-34942080	AQR_ex7
FDPS	212.514	0.525057	0.149755	3.5061	0.000454725	0.00649214	AQR_chr15:34942012-34942080	AQR_ex7
FDX1	102.605	0.787057	0.225818	3.48537	0.000491463	0.00685629	AQR_chr15:34942012-34942080	AQR_ex7
FERMT1	77.8017	1.59189	0.336293	4.73363	2.20542e-06	8.26593e-05	AQR_chr15:34942012-34942080	AQR_ex7
FERMT2	238.751	0.854657	0.166722	5.12624	2.95581e-07	1.46641e-05	AQR_chr15:34942012-34942080	AQR_ex7
FEZ2	202.558	0.746781	0.16881	4.42379	9.69862e-06	0.000280636	AQR_chr15:34942012-34942080	AQR_ex7
FGD4	173.254	0.534303	0.183485	2.91197	0.00359154	0.0331129	AQR_chr15:34942012-34942080	AQR_ex7
FGF18	2.42277	-3.31853	1.08063	-3.07091	0.00213407	0.0221202	AQR_chr15:34942012-34942080	AQR_ex7
FGFRL1	28.009	1.55426	0.563884	2.75634	0.00584525	0.0485996	AQR_chr15:34942012-34942080	AQR_ex7
FH	70.7611	1.09858	0.307876	3.56824	0.000359393	0.00536083	AQR_chr15:34942012-34942080	AQR_ex7
FHIT	461.912	0.62981	0.154694	4.07132	4.67476e-05	0.00103219	AQR_chr15:34942012-34942080	AQR_ex7
FIRRE	269.561	0.895021	0.170747	5.24181	1.59013e-07	8.50084e-06	AQR_chr15:34942012-34942080	AQR_ex7
FKBP3	339.048	0.926234	0.143977	6.4332	1.24949e-10	1.87324e-08	AQR_chr15:34942012-34942080	AQR_ex7
FKBP4	322.971	0.898829	0.133015	6.75734	1.4055e-11	2.796e-09	AQR_chr15:34942012-34942080	AQR_ex7
FKBP5	109.206	0.828309	0.240592	3.4428	0.000575727	0.00782603	AQR_chr15:34942012-34942080	AQR_ex7
FKTN	65.1064	0.770981	0.261253	2.95109	0.00316651	0.0299141	AQR_chr15:34942012-34942080	AQR_ex7
FLCN	21.2967	-1.31687	0.28913	-4.55459	5.24886e-06	0.000168102	AQR_chr15:34942012-34942080	AQR_ex7
FLII	49.1465	0.972351	0.350623	2.77321	0.00555059	0.0468013	AQR_chr15:34942012-34942080	AQR_ex7
FLNA	151.676	1.07249	0.214146	5.00823	5.49332e-07	2.51998e-05	AQR_chr15:34942012-34942080	AQR_ex7
FLOT2	63.2627	0.812534	0.279954	2.90238	0.00370338	0.0339323	AQR_chr15:34942012-34942080	AQR_ex7
FLRT2	282.305	0.810958	0.17213	4.71132	2.46123e-06	8.98068e-05	AQR_chr15:34942012-34942080	AQR_ex7
FLVCR2	46.8736	1.03492	0.355125	2.91425	0.00356543	0.0329315	AQR_chr15:34942012-34942080	AQR_ex7
FLYWCH2	63.343	0.927224	0.293711	3.15693	0.00159439	0.0177632	AQR_chr15:34942012-34942080	AQR_ex7
FMC1	158.16	0.615951	0.189598	3.24873	0.00115922	0.0137993	AQR_chr15:34942012-34942080	AQR_ex7
FNBP1	142.041	-0.554929	0.146895	-3.77772	0.000158271	0.00278205	AQR_chr15:34942012-34942080	AQR_ex7
FNIP1	134.522	-0.954902	0.137882	-6.92549	4.34468e-12	1.00997e-09	AQR_chr15:34942012-34942080	AQR_ex7
FOXJ3	176.116	-0.720585	0.124009	-5.81076	6.219e-09	5.2091e-07	AQR_chr15:34942012-34942080	AQR_ex7
FOXK1	134.305	-0.566073	0.148295	-3.8172	0.000134974	0.00244953	AQR_chr15:34942012-34942080	AQR_ex7
FOXRED2	48.7799	0.995322	0.326661	3.04696	0.00231169	0.0235079	AQR_chr15:34942012-34942080	AQR_ex7
FREM2	119.945	1.05206	0.255451	4.11843	3.8146e-05	0.000867255	AQR_chr15:34942012-34942080	AQR_ex7
FRG1-DT	95.5984	1.50899	0.310182	4.86485	1.14544e-06	4.70198e-05	AQR_chr15:34942012-34942080	AQR_ex7
FRMD4B	66.8794	1.17846	0.382859	3.07806	0.00208354	0.0217161	AQR_chr15:34942012-34942080	AQR_ex7
FRS2	117.397	-0.719443	0.152016	-4.73267	2.21581e-06	8.2749e-05	AQR_chr15:34942012-34942080	AQR_ex7
FSD1L	67.2978	-0.765709	0.211141	-3.62653	0.000287254	0.00444145	AQR_chr15:34942012-34942080	AQR_ex7
FSTL4	41.7722	2.11535	0.617904	3.42342	0.000618375	0.00826992	AQR_chr15:34942012-34942080	AQR_ex7
FUBP3	136.759	-0.600901	0.146068	-4.11384	3.89134e-05	0.000880043	AQR_chr15:34942012-34942080	AQR_ex7
FYN	91.8715	-1.20384	0.222824	-5.40264	6.56659e-08	3.98405e-06	AQR_chr15:34942012-34942080	AQR_ex7
G2E3	156.59	-0.662648	0.148934	-4.44926	8.61672e-06	0.000255403	AQR_chr15:34942012-34942080	AQR_ex7
G6PC3	27.8374	1.13175	0.410631	2.75612	0.00584915	0.0485996	AQR_chr15:34942012-34942080	AQR_ex7
GABPA	52.6988	-1.0014	0.21091	-4.74797	2.05469e-06	7.78561e-05	AQR_chr15:34942012-34942080	AQR_ex7
GABPB1-AS1	297.08	0.617961	0.187749	3.29142	0.000996836	0.0122322	AQR_chr15:34942012-34942080	AQR_ex7
GABRB3	307.022	0.57881	0.149628	3.86833	0.000109585	0.0020762	AQR_chr15:34942012-34942080	AQR_ex7
GADD45B	11.3797	-1.46714	0.463038	-3.16852	0.00153217	0.0171643	AQR_chr15:34942012-34942080	AQR_ex7
GADD45G	14.4275	-1.46075	0.515594	-2.83314	0.00460932	0.0404763	AQR_chr15:34942012-34942080	AQR_ex7
GALM	46.627	-0.864311	0.248666	-3.47579	0.000509354	0.00705828	AQR_chr15:34942012-34942080	AQR_ex7
GALNT11	56.3446	0.844105	0.291538	2.89535	0.00378735	0.0345606	AQR_chr15:34942012-34942080	AQR_ex7
GALNT18	111.986	1.23295	0.261905	4.70762	2.50629e-06	9.09696e-05	AQR_chr15:34942012-34942080	AQR_ex7
GAMT	52.084	1.36652	0.388011	3.52187	0.000428511	0.00618665	AQR_chr15:34942012-34942080	AQR_ex7
GAN	81.3859	-0.815097	0.16952	-4.80825	1.52255e-06	6.06938e-05	AQR_chr15:34942012-34942080	AQR_ex7
GANAB	189.129	0.743376	0.161269	4.60953	4.03581e-06	0.000135767	AQR_chr15:34942012-34942080	AQR_ex7
GAS5	753.328	-1.0973	0.132351	-8.29085	1.12439e-16	8.94712e-14	AQR_chr15:34942012-34942080	AQR_ex7
GATC	79.1235	-0.50517	0.182697	-2.76507	0.00569103	0.0476687	AQR_chr15:34942012-34942080	AQR_ex7
GBF1	192.771	-0.699911	0.12123	-5.77343	7.7673e-09	6.32668e-07	AQR_chr15:34942012-34942080	AQR_ex7
GBX2-AS1	40.4139	1.53035	0.482995	3.16846	0.00153248	0.0171643	AQR_chr15:34942012-34942080	AQR_ex7
GCLM	73.5233	0.958551	0.286121	3.35016	0.000807649	0.01034	AQR_chr15:34942012-34942080	AQR_ex7
GCNA	25.5204	-1.16463	0.320206	-3.63714	0.000275682	0.00431436	AQR_chr15:34942012-34942080	AQR_ex7
GCNT7	5.11588	-2.22577	0.759786	-2.92947	0.00339539	0.0316144	AQR_chr15:34942012-34942080	AQR_ex7
GCSH	331.617	0.641685	0.125908	5.09646	3.46067e-07	1.68465e-05	AQR_chr15:34942012-34942080	AQR_ex7
GDAP2	41.211	-0.829056	0.262639	-3.15664	0.00159601	0.0177717	AQR_chr15:34942012-34942080	AQR_ex7
GEMIN5	113.191	0.659976	0.204352	3.2296	0.00123965	0.0145107	AQR_chr15:34942012-34942080	AQR_ex7
GID8	97.1744	-0.501405	0.175392	-2.85877	0.00425289	0.0379096	AQR_chr15:34942012-34942080	AQR_ex7
GIGYF1	44.0348	-0.878346	0.22178	-3.96043	7.48136e-05	0.00151896	AQR_chr15:34942012-34942080	AQR_ex7
GIHCG	23.8919	1.59572	0.537719	2.96756	0.00300173	0.0286452	AQR_chr15:34942012-34942080	AQR_ex7
GIPC2	6.88442	-1.99947	0.675872	-2.95835	0.00309287	0.0292987	AQR_chr15:34942012-34942080	AQR_ex7
GLG1	222.228	-0.766837	0.116062	-6.60714	3.91806e-11	6.86956e-09	AQR_chr15:34942012-34942080	AQR_ex7
GLI3	180.537	1.00965	0.193739	5.21142	1.87403e-07	9.74164e-06	AQR_chr15:34942012-34942080	AQR_ex7
GLS	155.26	-0.50106	0.158485	-3.16156	0.00156924	0.0175114	AQR_chr15:34942012-34942080	AQR_ex7
GLUD1	154.866	0.721514	0.178683	4.03794	5.39217e-05	0.00115605	AQR_chr15:34942012-34942080	AQR_ex7
GLYR1	216.569	-0.515983	0.118848	-4.34155	1.41484e-05	0.000383137	AQR_chr15:34942012-34942080	AQR_ex7
GMDS-DT	33.5429	2.26841	0.646654	3.50792	0.000451626	0.00646175	AQR_chr15:34942012-34942080	AQR_ex7
GNB4	73.5901	0.723619	0.252944	2.86079	0.00422592	0.0377342	AQR_chr15:34942012-34942080	AQR_ex7
GNG4	88.25	1.39995	0.331473	4.22341	2.40629e-05	0.000591958	AQR_chr15:34942012-34942080	AQR_ex7
GNPDA1	166.776	0.714833	0.167098	4.27791	1.88653e-05	0.000486621	AQR_chr15:34942012-34942080	AQR_ex7
GNPTAB	90.6119	0.87125	0.220546	3.95041	7.80164e-05	0.00156707	AQR_chr15:34942012-34942080	AQR_ex7
GNPTG	37.7665	-1.07198	0.232772	-4.60528	4.11918e-06	0.000138092	AQR_chr15:34942012-34942080	AQR_ex7
GNS	41.5522	-0.797577	0.23532	-3.38933	0.000700635	0.00918596	AQR_chr15:34942012-34942080	AQR_ex7
GOLGB1	100.761	-0.855721	0.172278	-4.9671	6.79612e-07	3.01727e-05	AQR_chr15:34942012-34942080	AQR_ex7
GOLIM4	151.42	0.580805	0.194242	2.99011	0.0027888	0.0271008	AQR_chr15:34942012-34942080	AQR_ex7
GOLPH3L	45.5346	-0.887578	0.237069	-3.74396	0.000181142	0.00307941	AQR_chr15:34942012-34942080	AQR_ex7
GON4L	120.126	-0.579976	0.156621	-3.70305	0.000213021	0.00349776	AQR_chr15:34942012-34942080	AQR_ex7
GORASP2	116.518	-0.551628	0.152838	-3.60923	0.000307108	0.00468566	AQR_chr15:34942012-34942080	AQR_ex7
GOSR1	160.472	-0.583344	0.12759	-4.57203	4.83027e-06	0.000156146	AQR_chr15:34942012-34942080	AQR_ex7
GPAT3	59.587	1.78998	0.373003	4.79883	1.59594e-06	6.30122e-05	AQR_chr15:34942012-34942080	AQR_ex7
GPATCH2L	108.78	-0.816035	0.163041	-5.00508	5.58375e-07	2.55016e-05	AQR_chr15:34942012-34942080	AQR_ex7
GPATCH3	15.2957	-1.12678	0.316245	-3.56301	0.000366623	0.00544121	AQR_chr15:34942012-34942080	AQR_ex7
GPBP1L1	122.127	-0.551385	0.149852	-3.67954	0.000233656	0.0037885	AQR_chr15:34942012-34942080	AQR_ex7
GPC3	961.58	0.921063	0.135749	6.78504	1.16057e-11	2.37732e-09	AQR_chr15:34942012-34942080	AQR_ex7
GPC4	265.597	1.38654	0.189806	7.30502	2.77233e-13	8.31257e-11	AQR_chr15:34942012-34942080	AQR_ex7
GPM6A	149.044	1.27622	0.305681	4.17501	2.97972e-05	0.000709408	AQR_chr15:34942012-34942080	AQR_ex7
GPR173	73.9515	1.14839	0.325856	3.52424	0.000424707	0.0061403	AQR_chr15:34942012-34942080	AQR_ex7
GPR89A	28.6518	-1.09695	0.272521	-4.02519	5.69282e-05	0.00120799	AQR_chr15:34942012-34942080	AQR_ex7
GPS1	47.5767	1.7271	0.439641	3.92844	8.54998e-05	0.00169111	AQR_chr15:34942012-34942080	AQR_ex7
GPS2	95.1834	0.731929	0.229982	3.18255	0.00145985	0.0164772	AQR_chr15:34942012-34942080	AQR_ex7
GPX7	32.8241	1.35421	0.437041	3.09859	0.00194443	0.02067	AQR_chr15:34942012-34942080	AQR_ex7
GRB10	180.754	-0.624965	0.132458	-4.71823	2.37906e-06	8.74251e-05	AQR_chr15:34942012-34942080	AQR_ex7
GRB2	196.57	-0.75943	0.117177	-6.48105	9.10838e-11	1.44956e-08	AQR_chr15:34942012-34942080	AQR_ex7
GREB1	62.0868	1.60907	0.369588	4.35367	1.33877e-05	0.000365406	AQR_chr15:34942012-34942080	AQR_ex7
GREM2	55.1709	1.10666	0.399857	2.76763	0.00564648	0.0474685	AQR_chr15:34942012-34942080	AQR_ex7
GRIK1	3.93357	-2.24074	0.724748	-3.09175	0.00198983	0.021036	AQR_chr15:34942012-34942080	AQR_ex7
GRIK2	308.857	1.49681	0.305881	4.89344	9.90873e-07	4.1331e-05	AQR_chr15:34942012-34942080	AQR_ex7
GRK7	4.3154	-2.14651	0.637973	-3.36458	0.00076661	0.00990037	AQR_chr15:34942012-34942080	AQR_ex7
GRPEL2	31.1963	-1.17073	0.264368	-4.42842	9.49272e-06	0.000276612	AQR_chr15:34942012-34942080	AQR_ex7
GSTK1	23.0852	1.90215	0.643268	2.95702	0.00310632	0.0294127	AQR_chr15:34942012-34942080	AQR_ex7
GTF2B	61.1162	-0.681581	0.215557	-3.16195	0.00156715	0.0175069	AQR_chr15:34942012-34942080	AQR_ex7
GTF2F2	236.963	-0.633391	0.111183	-5.69684	1.22049e-08	9.35828e-07	AQR_chr15:34942012-34942080	AQR_ex7
GTF2H1	92.7848	-0.59503	0.163307	-3.64363	0.000268819	0.00422935	AQR_chr15:34942012-34942080	AQR_ex7
GTF2I	324.693	0.619097	0.130957	4.7275	2.27305e-06	8.44292e-05	AQR_chr15:34942012-34942080	AQR_ex7
GTF3C4	102.637	-0.708432	0.149183	-4.74874	2.04692e-06	7.77041e-05	AQR_chr15:34942012-34942080	AQR_ex7
GTPBP1	37.3297	-0.770294	0.253078	-3.04371	0.00233683	0.0236431	AQR_chr15:34942012-34942080	AQR_ex7
GUCA1B	5.12141	-1.71791	0.545144	-3.15131	0.00162542	0.0180041	AQR_chr15:34942012-34942080	AQR_ex7
GUK1	195.115	0.629148	0.159676	3.94015	8.14315e-05	0.00162619	AQR_chr15:34942012-34942080	AQR_ex7
GYPC	183.249	1.00729	0.196561	5.12455	2.9825e-07	1.47267e-05	AQR_chr15:34942012-34942080	AQR_ex7
H1-2	164.668	0.894136	0.232787	3.84101	0.000122529	0.0022715	AQR_chr15:34942012-34942080	AQR_ex7
H1-3	196.702	1.99365	0.311359	6.40306	1.52292e-10	2.25056e-08	AQR_chr15:34942012-34942080	AQR_ex7
H1-4	122.026	0.949254	0.276986	3.42708	0.00061011	0.00819115	AQR_chr15:34942012-34942080	AQR_ex7
H2AZ1	2885.96	0.506466	0.0712679	7.1065	1.19022e-12	3.07805e-10	AQR_chr15:34942012-34942080	AQR_ex7
H3C4	30.4122	1.31506	0.46961	2.80032	0.00510524	0.0437722	AQR_chr15:34942012-34942080	AQR_ex7
HACD1	83.54	1.1026	0.271684	4.0584	4.9409e-05	0.00108057	AQR_chr15:34942012-34942080	AQR_ex7
HACL1	39.8457	-0.979088	0.258034	-3.79442	0.000147991	0.0026316	AQR_chr15:34942012-34942080	AQR_ex7
HADHA	242.548	0.628786	0.157113	4.00213	6.27752e-05	0.00130975	AQR_chr15:34942012-34942080	AQR_ex7
HAGHL	20.4253	2.17395	0.77467	2.80629	0.00501154	0.0431656	AQR_chr15:34942012-34942080	AQR_ex7
HAT1	153.533	-0.624949	0.134277	-4.65417	3.2529e-06	0.000112918	AQR_chr15:34942012-34942080	AQR_ex7
HAUS1	146.93	0.526999	0.173972	3.02921	0.00245194	0.024517	AQR_chr15:34942012-34942080	AQR_ex7
HAUS2	83.7269	-1.2396	0.171523	-7.22702	4.93715e-13	1.38033e-10	AQR_chr15:34942012-34942080	AQR_ex7
HAUS4	44.9121	1.36165	0.408582	3.33262	0.000860311	0.0108796	AQR_chr15:34942012-34942080	AQR_ex7
HBP1	17.7618	-1.01042	0.331926	-3.04412	0.00233363	0.0236431	AQR_chr15:34942012-34942080	AQR_ex7
HBS1L	128.528	-0.661642	0.141276	-4.68332	2.82263e-06	0.000100167	AQR_chr15:34942012-34942080	AQR_ex7
HCN2	3.44275	-3.14087	0.889317	-3.53178	0.000412772	0.00601396	AQR_chr15:34942012-34942080	AQR_ex7
HDAC2-AS2	287.415	0.65479	0.162637	4.02607	5.67158e-05	0.00120595	AQR_chr15:34942012-34942080	AQR_ex7
HDAC9	1100.89	0.850114	0.145351	5.84871	4.95404e-09	4.32465e-07	AQR_chr15:34942012-34942080	AQR_ex7
HDDC2	177.041	0.60835	0.167758	3.62635	0.000287452	0.00444145	AQR_chr15:34942012-34942080	AQR_ex7
HDGFL2	122.91	0.654814	0.191144	3.42577	0.000613057	0.00821472	AQR_chr15:34942012-34942080	AQR_ex7
HEATR5A	145.707	0.599584	0.199818	3.00065	0.00269401	0.0263405	AQR_chr15:34942012-34942080	AQR_ex7
HEATR6	31.3146	1.68552	0.480762	3.50594	0.000455005	0.00649214	AQR_chr15:34942012-34942080	AQR_ex7
HECA	12.6378	-1.1754	0.405383	-2.89947	0.0037379	0.0342032	AQR_chr15:34942012-34942080	AQR_ex7
HELLPAR	53.1523	-1.00402	0.249505	-4.02403	5.72098e-05	0.00121272	AQR_chr15:34942012-34942080	AQR_ex7
HELLS	294.155	0.863759	0.147942	5.83848	5.26791e-09	4.56016e-07	AQR_chr15:34942012-34942080	AQR_ex7
HELZ	189.822	-0.570509	0.117085	-4.87259	1.10143e-06	4.57582e-05	AQR_chr15:34942012-34942080	AQR_ex7
HERC1	264.399	-0.560038	0.118329	-4.7329	2.2133e-06	8.2749e-05	AQR_chr15:34942012-34942080	AQR_ex7
HEXA	118.706	-0.632026	0.151518	-4.1713	3.0287e-05	0.000716941	AQR_chr15:34942012-34942080	AQR_ex7
HEXIM1	33.696	-1.12024	0.318646	-3.51563	0.000438707	0.00631097	AQR_chr15:34942012-34942080	AQR_ex7
HIF1AN	41.7268	-0.697819	0.247849	-2.8155	0.00487012	0.0422465	AQR_chr15:34942012-34942080	AQR_ex7
HILPDA	40.77	0.931414	0.325903	2.85795	0.00426386	0.037942	AQR_chr15:34942012-34942080	AQR_ex7
HINFP	29.2893	-0.831512	0.287994	-2.88725	0.00388625	0.0352334	AQR_chr15:34942012-34942080	AQR_ex7
HIVEP1	53.7525	-1.11103	0.232999	-4.76839	1.85701e-06	7.15449e-05	AQR_chr15:34942012-34942080	AQR_ex7
HJURP	74.3168	-0.694819	0.194191	-3.57802	0.000346202	0.0051978	AQR_chr15:34942012-34942080	AQR_ex7
HLA-B	126.906	0.848468	0.215533	3.9366	8.26432e-05	0.00164504	AQR_chr15:34942012-34942080	AQR_ex7
HMGA2	304.043	0.829122	0.150749	5.50003	3.79737e-08	2.46282e-06	AQR_chr15:34942012-34942080	AQR_ex7
HMGB2	711.34	-0.539937	0.0958085	-5.63558	1.74468e-08	1.29375e-06	AQR_chr15:34942012-34942080	AQR_ex7
HMGCR	118.633	0.726943	0.212847	3.41533	0.00063705	0.00848129	AQR_chr15:34942012-34942080	AQR_ex7
HMGN2	1101.95	0.638746	0.0874249	7.30623	2.74746e-13	8.31257e-11	AQR_chr15:34942012-34942080	AQR_ex7
HMGN3	683.627	0.522516	0.0956649	5.46194	4.70954e-08	3.01658e-06	AQR_chr15:34942012-34942080	AQR_ex7
HMMR	170.979	1.01297	0.194097	5.21886	1.80031e-07	9.4328e-06	AQR_chr15:34942012-34942080	AQR_ex7
HNRNPH2	92.4928	-0.857126	0.164208	-5.21976	1.79158e-07	9.4328e-06	AQR_chr15:34942012-34942080	AQR_ex7
HNRNPL	272.403	-0.724044	0.0987601	-7.33134	2.27859e-13	7.14269e-11	AQR_chr15:34942012-34942080	AQR_ex7
HNRNPU	981.877	0.694425	0.0852937	8.14158	3.9016e-16	2.78346e-13	AQR_chr15:34942012-34942080	AQR_ex7
HOXC6	13.9601	-1.36617	0.468516	-2.91595	0.00354613	0.0327819	AQR_chr15:34942012-34942080	AQR_ex7
HOXD3	31.529	-0.798492	0.273018	-2.92469	0.00344802	0.032018	AQR_chr15:34942012-34942080	AQR_ex7
HPF1	97.3254	1.11638	0.250756	4.45205	8.50525e-06	0.000252461	AQR_chr15:34942012-34942080	AQR_ex7
HPGD	100.032	1.42572	0.319526	4.46198	8.12054e-06	0.000242783	AQR_chr15:34942012-34942080	AQR_ex7
HPS3	32.7879	1.19902	0.424099	2.82723	0.0046953	0.0410571	AQR_chr15:34942012-34942080	AQR_ex7
HPS5	55.5906	-0.610074	0.220532	-2.76637	0.00566839	0.047614	AQR_chr15:34942012-34942080	AQR_ex7
HSBP1L1	127.091	0.962032	0.219249	4.38785	1.14478e-05	0.000321361	AQR_chr15:34942012-34942080	AQR_ex7
HSD17B4	90.0611	0.68632	0.245575	2.79475	0.005194	0.0444411	AQR_chr15:34942012-34942080	AQR_ex7
HSF2	47.4737	-0.866831	0.243308	-3.56269	0.000367074	0.00544401	AQR_chr15:34942012-34942080	AQR_ex7
HSP90AA1	2746.47	0.734699	0.0769734	9.54484	1.36321e-21	3.52544e-18	AQR_chr15:34942012-34942080	AQR_ex7
HSP90AB1	4063.56	0.653876	0.0583491	11.2063	3.79804e-29	2.61925e-25	AQR_chr15:34942012-34942080	AQR_ex7
HSPA13	43.7338	-0.903145	0.246956	-3.65712	0.00025507	0.00404537	AQR_chr15:34942012-34942080	AQR_ex7
HSPA4L	92.5886	0.817629	0.25266	3.23608	0.00121183	0.0142614	AQR_chr15:34942012-34942080	AQR_ex7
HSPA8	994.993	0.677311	0.102073	6.63553	3.23347e-11	5.81715e-09	AQR_chr15:34942012-34942080	AQR_ex7
HSPE1	1898.07	0.558301	0.0750438	7.43966	1.00945e-13	3.60077e-11	AQR_chr15:34942012-34942080	AQR_ex7
HTR7	30.2041	1.42977	0.480728	2.97417	0.00293783	0.0281443	AQR_chr15:34942012-34942080	AQR_ex7
HYAL2	43.4034	1.09789	0.33408	3.28632	0.00101506	0.0124264	AQR_chr15:34942012-34942080	AQR_ex7
HYCC2	93.5508	-0.886734	0.163073	-5.43766	5.39858e-08	3.39302e-06	AQR_chr15:34942012-34942080	AQR_ex7
IARS2	125.683	1.35166	0.250441	5.39713	6.77171e-08	4.05479e-06	AQR_chr15:34942012-34942080	AQR_ex7
IBTK	97.2117	0.878689	0.236427	3.71653	0.000201977	0.0033645	AQR_chr15:34942012-34942080	AQR_ex7
ICE1	138.936	-0.557106	0.133871	-4.16152	3.16141e-05	0.0007441	AQR_chr15:34942012-34942080	AQR_ex7
IDH1	128.959	0.627148	0.203949	3.07502	0.00210491	0.0218974	AQR_chr15:34942012-34942080	AQR_ex7
IDH2	26.2579	2.1882	0.775089	2.82316	0.00475533	0.0414768	AQR_chr15:34942012-34942080	AQR_ex7
IDI2-AS1	14.3352	-1.44257	0.423331	-3.40766	0.00065522	0.00869522	AQR_chr15:34942012-34942080	AQR_ex7
IER2	87.7801	-0.757812	0.193701	-3.91228	9.14278e-05	0.00178448	AQR_chr15:34942012-34942080	AQR_ex7
IGBP1	131.148	-0.547891	0.148092	-3.69965	0.000215895	0.00353095	AQR_chr15:34942012-34942080	AQR_ex7
IGFBP2	348.926	0.548373	0.127239	4.3098	1.63401e-05	0.00043352	AQR_chr15:34942012-34942080	AQR_ex7
IK	257.743	0.657785	0.145892	4.5087	6.52248e-06	0.000202618	AQR_chr15:34942012-34942080	AQR_ex7
IL12RB2	30.0029	-1.20219	0.301196	-3.99138	6.56891e-05	0.00136177	AQR_chr15:34942012-34942080	AQR_ex7
IL17RA	23.9661	-0.963894	0.288351	-3.34279	0.000829421	0.0105795	AQR_chr15:34942012-34942080	AQR_ex7
IL17RB	30.829	1.532	0.453803	3.37591	0.000735715	0.00955506	AQR_chr15:34942012-34942080	AQR_ex7
IL1RAPL2	118.766	2.32674	0.485556	4.7919	1.65212e-06	6.49822e-05	AQR_chr15:34942012-34942080	AQR_ex7
IMMP2L	448.88	0.750869	0.155071	4.84211	1.2847e-06	5.21161e-05	AQR_chr15:34942012-34942080	AQR_ex7
IMMT	207.54	0.524452	0.153369	3.41954	0.000627278	0.00836735	AQR_chr15:34942012-34942080	AQR_ex7
IMPA2	46.7307	1.60515	0.438275	3.66243	0.000249832	0.00398083	AQR_chr15:34942012-34942080	AQR_ex7
IMPDH2	257.99	0.680878	0.147867	4.60468	4.13103e-06	0.000138092	AQR_chr15:34942012-34942080	AQR_ex7
ING4	24.6803	-0.865968	0.308071	-2.81094	0.00493974	0.0426893	AQR_chr15:34942012-34942080	AQR_ex7
INIP	62.1385	-0.591037	0.209838	-2.81664	0.00485293	0.0421327	AQR_chr15:34942012-34942080	AQR_ex7
IP6K1	133.297	-0.961018	0.14333	-6.70495	2.01474e-11	3.78935e-09	AQR_chr15:34942012-34942080	AQR_ex7
IPO11	151.021	-0.924036	0.126423	-7.30906	2.69024e-13	8.30722e-11	AQR_chr15:34942012-34942080	AQR_ex7
IPO8	54.132	0.939955	0.328789	2.85884	0.00425188	0.0379096	AQR_chr15:34942012-34942080	AQR_ex7
IRAK3	35.0572	1.87288	0.526891	3.55459	0.000378569	0.00558247	AQR_chr15:34942012-34942080	AQR_ex7
ISCA2	70.1164	0.779364	0.267093	2.91795	0.00352338	0.0326299	AQR_chr15:34942012-34942080	AQR_ex7
ISL2	18.9389	-1.73612	0.366909	-4.73175	2.22591e-06	8.29764e-05	AQR_chr15:34942012-34942080	AQR_ex7
ISOC2	114.476	0.643865	0.200741	3.20744	0.00133924	0.0154188	AQR_chr15:34942012-34942080	AQR_ex7
ISY1	105.302	-0.567011	0.154571	-3.6683	0.00024417	0.00392359	AQR_chr15:34942012-34942080	AQR_ex7
ITGAV	88.8333	-0.572566	0.204516	-2.79962	0.00511635	0.0438493	AQR_chr15:34942012-34942080	AQR_ex7
ITPA	185.955	0.633488	0.16585	3.81964	0.000133647	0.00242972	AQR_chr15:34942012-34942080	AQR_ex7
ITPR2	395.907	1.08223	0.177423	6.09971	1.0626e-09	1.22135e-07	AQR_chr15:34942012-34942080	AQR_ex7
JADE3	49.5726	-0.722307	0.223868	-3.22648	0.00125322	0.014632	AQR_chr15:34942012-34942080	AQR_ex7
JAZF1	171.067	0.74473	0.189178	3.93666	8.2625e-05	0.00164504	AQR_chr15:34942012-34942080	AQR_ex7
JPH1	51.286	1.54408	0.37784	4.08661	4.37722e-05	0.000977974	AQR_chr15:34942012-34942080	AQR_ex7
KANSL2	72.7982	-1.05532	0.182554	-5.78084	7.43276e-09	6.07811e-07	AQR_chr15:34942012-34942080	AQR_ex7
KANTR	60.5624	-0.616285	0.224518	-2.74493	0.00605237	0.0499272	AQR_chr15:34942012-34942080	AQR_ex7
KAT6A	165.616	-0.687555	0.135022	-5.09219	3.53959e-07	1.715e-05	AQR_chr15:34942012-34942080	AQR_ex7
KATNAL2	26.1262	1.8353	0.615326	2.98264	0.00285772	0.0275762	AQR_chr15:34942012-34942080	AQR_ex7
KATNB1	37.2368	1.28217	0.454499	2.82107	0.00478636	0.0416948	AQR_chr15:34942012-34942080	AQR_ex7
KATNIP	45.0738	-0.797004	0.245573	-3.24548	0.00117252	0.0139016	AQR_chr15:34942012-34942080	AQR_ex7
KAZN	230.468	0.99428	0.213009	4.66778	3.04465e-06	0.000106983	AQR_chr15:34942012-34942080	AQR_ex7
KCNB1	2.18106	-2.59027	0.80902	-3.20174	0.00136601	0.0156486	AQR_chr15:34942012-34942080	AQR_ex7
KCNJ14	20.0231	-1.00695	0.36305	-2.77359	0.00554421	0.0467799	AQR_chr15:34942012-34942080	AQR_ex7
KCTD6	20.272	-0.987872	0.325477	-3.03515	0.00240417	0.0241808	AQR_chr15:34942012-34942080	AQR_ex7
KDM2A	226.599	-0.596474	0.115599	-5.15986	2.47134e-07	1.25318e-05	AQR_chr15:34942012-34942080	AQR_ex7
KDM3A	37.5176	-0.814167	0.241046	-3.37764	0.000731112	0.00950718	AQR_chr15:34942012-34942080	AQR_ex7
KDM6A	158.964	-0.819644	0.139656	-5.86902	4.38374e-09	3.9281e-07	AQR_chr15:34942012-34942080	AQR_ex7
KHDC4	119.297	-0.538174	0.149022	-3.61138	0.00030457	0.00466414	AQR_chr15:34942012-34942080	AQR_ex7
KIAA1143	99.664	-0.914057	0.14985	-6.09981	1.06196e-09	1.22135e-07	AQR_chr15:34942012-34942080	AQR_ex7
KIAA1191	55.9484	-0.750547	0.216381	-3.46864	0.000523109	0.00720066	AQR_chr15:34942012-34942080	AQR_ex7
KIAA1217	129.332	1.41657	0.26984	5.24969	1.52355e-07	8.18723e-06	AQR_chr15:34942012-34942080	AQR_ex7
KIDINS220	117.923	-0.64099	0.161928	-3.95848	7.54279e-05	0.00152843	AQR_chr15:34942012-34942080	AQR_ex7
KIF15	98.9774	-0.658545	0.173541	-3.79475	0.000147794	0.00263142	AQR_chr15:34942012-34942080	AQR_ex7
KIF18A	80.1647	-0.775115	0.186496	-4.1562	3.23586e-05	0.000756459	AQR_chr15:34942012-34942080	AQR_ex7
KIF1A	164.396	0.657079	0.189781	3.46229	0.000535591	0.00734804	AQR_chr15:34942012-34942080	AQR_ex7
KIF1C	67.7779	1.09635	0.292166	3.7525	0.000175079	0.00300349	AQR_chr15:34942012-34942080	AQR_ex7
KIF22	132.455	-0.542281	0.142001	-3.81886	0.000134068	0.00243523	AQR_chr15:34942012-34942080	AQR_ex7
KIF23	200.374	-0.831956	0.141146	-5.8943	3.76272e-09	3.49089e-07	AQR_chr15:34942012-34942080	AQR_ex7
KIF2C	96.3049	-0.998212	0.166632	-5.99054	2.09149e-09	2.16029e-07	AQR_chr15:34942012-34942080	AQR_ex7
KIFC1	76.9917	-0.85043	0.191619	-4.43813	9.07429e-06	0.000265542	AQR_chr15:34942012-34942080	AQR_ex7
KLB	2.33556	-3.14007	1.05967	-2.96325	0.00304412	0.0289408	AQR_chr15:34942012-34942080	AQR_ex7
KLC4	22.0661	-1.12786	0.306556	-3.67914	0.000234023	0.0037885	AQR_chr15:34942012-34942080	AQR_ex7
KLF5	78.223	0.787932	0.257036	3.06545	0.00217341	0.0224492	AQR_chr15:34942012-34942080	AQR_ex7
KLF7	117.33	1.04812	0.274032	3.82481	0.000130873	0.00238768	AQR_chr15:34942012-34942080	AQR_ex7
KLHDC2	61.3224	0.907315	0.317444	2.85819	0.00426063	0.0379319	AQR_chr15:34942012-34942080	AQR_ex7
KLHL11	12.8376	-1.24574	0.388948	-3.20284	0.00136079	0.0156109	AQR_chr15:34942012-34942080	AQR_ex7
KLHL15	16.4545	-1.04285	0.347369	-3.00215	0.00268079	0.0262858	AQR_chr15:34942012-34942080	AQR_ex7
KLHL20	78.345	-0.709837	0.198379	-3.57818	0.00034599	0.0051978	AQR_chr15:34942012-34942080	AQR_ex7
KLHL24	25.3761	-1.33327	0.280211	-4.75809	1.95432e-06	7.47375e-05	AQR_chr15:34942012-34942080	AQR_ex7
KLHL25	32.9767	-0.91116	0.262113	-3.47621	0.000508563	0.00705828	AQR_chr15:34942012-34942080	AQR_ex7
KLHL28	48.7591	-0.682316	0.223317	-3.05538	0.00224778	0.0229987	AQR_chr15:34942012-34942080	AQR_ex7
KLHL7	55.6314	-0.668765	0.209753	-3.18834	0.0014309	0.0162303	AQR_chr15:34942012-34942080	AQR_ex7
KLRD1	1.91373	-3.36822	1.01511	-3.31807	0.000906408	0.0113584	AQR_chr15:34942012-34942080	AQR_ex7
KLRG2	99.5448	0.804619	0.2563	3.13936	0.00169317	0.0185737	AQR_chr15:34942012-34942080	AQR_ex7
KMT2E	207.714	-0.622298	0.133458	-4.66288	3.11814e-06	0.000109151	AQR_chr15:34942012-34942080	AQR_ex7
KMT5B	106.821	-0.55642	0.164857	-3.37517	0.000737702	0.00957257	AQR_chr15:34942012-34942080	AQR_ex7
KNOP1	174.318	0.757291	0.17892	4.23256	2.31048e-05	0.000573161	AQR_chr15:34942012-34942080	AQR_ex7
KPNA1	135.025	-0.508098	0.140329	-3.62077	0.000293731	0.00451822	AQR_chr15:34942012-34942080	AQR_ex7
KPNA2	371.315	-0.508746	0.131155	-3.87897	0.000104901	0.00200768	AQR_chr15:34942012-34942080	AQR_ex7
KPNA6	163.326	-0.682941	0.126532	-5.39738	6.76225e-08	4.05479e-06	AQR_chr15:34942012-34942080	AQR_ex7
KPNB1	971.238	0.52975	0.0811178	6.53063	6.54945e-11	1.07541e-08	AQR_chr15:34942012-34942080	AQR_ex7
KTN1	761.201	0.74347	0.100122	7.42567	1.12208e-13	3.80569e-11	AQR_chr15:34942012-34942080	AQR_ex7
L3MBTL3	31.4565	-0.986835	0.279784	-3.52713	0.000420092	0.00611202	AQR_chr15:34942012-34942080	AQR_ex7
LAMC1	196.624	0.731893	0.175357	4.17373	2.99659e-05	0.000712604	AQR_chr15:34942012-34942080	AQR_ex7
LAMC3	67.0003	0.812343	0.28758	2.82475	0.00473172	0.0413232	AQR_chr15:34942012-34942080	AQR_ex7
LAMTOR5-AS1	65.2371	-0.661589	0.213638	-3.09678	0.00195638	0.0207457	AQR_chr15:34942012-34942080	AQR_ex7
LANCL2	41.2731	-0.735372	0.261254	-2.81478	0.00488113	0.0422889	AQR_chr15:34942012-34942080	AQR_ex7
LAP3	200.817	0.54899	0.154266	3.55872	0.00037266	0.00551815	AQR_chr15:34942012-34942080	AQR_ex7
LAPTM4A	150.126	-0.506096	0.148557	-3.40673	0.000657452	0.00871366	AQR_chr15:34942012-34942080	AQR_ex7
LARP4B	257.833	-0.610131	0.110485	-5.52229	3.34609e-08	2.20469e-06	AQR_chr15:34942012-34942080	AQR_ex7
LARS1	361.437	0.893576	0.137256	6.51028	7.50086e-11	1.22193e-08	AQR_chr15:34942012-34942080	AQR_ex7
LAT	4.91914	-2.09747	0.622407	-3.36993	0.000751865	0.00974645	AQR_chr15:34942012-34942080	AQR_ex7
LAT2	11.4913	-1.51756	0.48889	-3.10409	0.00190863	0.0203334	AQR_chr15:34942012-34942080	AQR_ex7
LATS2	70.023	-0.758632	0.184164	-4.11932	3.7999e-05	0.000864864	AQR_chr15:34942012-34942080	AQR_ex7
LCORL	166.266	-0.782088	0.133402	-5.86264	4.55559e-09	4.04509e-07	AQR_chr15:34942012-34942080	AQR_ex7
LDAF1	36.3745	-0.929608	0.25245	-3.68234	0.000231101	0.0037618	AQR_chr15:34942012-34942080	AQR_ex7
LDB2	273.768	0.957335	0.196808	4.86431	1.14858e-06	4.70552e-05	AQR_chr15:34942012-34942080	AQR_ex7
LEMD3	68.6633	-0.828611	0.188561	-4.39438	1.11089e-05	0.000313979	AQR_chr15:34942012-34942080	AQR_ex7
LETM1	67.4019	0.705963	0.243998	2.89332	0.00381196	0.0346968	AQR_chr15:34942012-34942080	AQR_ex7
LIFR	23.7775	-1.15358	0.328919	-3.50717	0.000452895	0.00647096	AQR_chr15:34942012-34942080	AQR_ex7
LIG3	49.9815	1.31806	0.377196	3.49435	0.000475211	0.00672939	AQR_chr15:34942012-34942080	AQR_ex7
LIMCH1	151.356	1.25332	0.306132	4.09405	4.23905e-05	0.000951211	AQR_chr15:34942012-34942080	AQR_ex7
LIMD2	45.2361	1.75683	0.413208	4.25169	2.12161e-05	0.00053399	AQR_chr15:34942012-34942080	AQR_ex7
LIN52	155.105	-0.560549	0.143183	-3.91492	9.04329e-05	0.0017684	AQR_chr15:34942012-34942080	AQR_ex7
LINC00159	2.51591	-2.88566	1.01991	-2.82933	0.00466451	0.0408224	AQR_chr15:34942012-34942080	AQR_ex7
LINC00536	1.72953	-3.29824	1.11915	-2.94709	0.00320776	0.030221	AQR_chr15:34942012-34942080	AQR_ex7
LINC00640	6.3339	-2.31692	0.664384	-3.48732	0.000487896	0.00683285	AQR_chr15:34942012-34942080	AQR_ex7
LINC00641	16.7873	-1.25184	0.357511	-3.50155	0.00046256	0.00658178	AQR_chr15:34942012-34942080	AQR_ex7
LINC00862	14.4086	-1.75671	0.537769	-3.26667	0.00108819	0.0131581	AQR_chr15:34942012-34942080	AQR_ex7
LINC00938	11.7537	-1.36747	0.497192	-2.75039	0.00595243	0.0492796	AQR_chr15:34942012-34942080	AQR_ex7
LINC01170	7.4094	-2.45746	0.724892	-3.3901	0.000698664	0.00917173	AQR_chr15:34942012-34942080	AQR_ex7
LINC01224	55.8838	1.19631	0.345178	3.46577	0.000528711	0.00726811	AQR_chr15:34942012-34942080	AQR_ex7
LINC01355	9.12671	-1.78373	0.557685	-3.19846	0.00138164	0.015784	AQR_chr15:34942012-34942080	AQR_ex7
LINC01414	125.122	1.38636	0.309283	4.4825	7.37737e-06	0.000224127	AQR_chr15:34942012-34942080	AQR_ex7
LINC01473	124.602	0.885073	0.241698	3.66189	0.000250363	0.00398137	AQR_chr15:34942012-34942080	AQR_ex7
LINC01515	107.203	1.27591	0.288335	4.4251	9.63969e-06	0.000279322	AQR_chr15:34942012-34942080	AQR_ex7
LINC01588	12.4118	-1.7805	0.507087	-3.51124	0.000446029	0.00639051	AQR_chr15:34942012-34942080	AQR_ex7
LINC01608	16.894	5.07015	1.74572	2.90433	0.00368045	0.0337671	AQR_chr15:34942012-34942080	AQR_ex7
LINC01788	81.5434	1.37803	0.419759	3.2829	0.00102745	0.0125409	AQR_chr15:34942012-34942080	AQR_ex7
LINC01876	86.4374	1.20052	0.313256	3.83239	0.000126907	0.0023297	AQR_chr15:34942012-34942080	AQR_ex7
LINC02259	2.24191	-2.68824	0.852707	-3.15259	0.00161828	0.0179797	AQR_chr15:34942012-34942080	AQR_ex7
LINC02474	37.965	2.31079	0.644222	3.58695	0.000334563	0.00505239	AQR_chr15:34942012-34942080	AQR_ex7
LINC02582	446.275	0.970384	0.142919	6.78973	1.12342e-11	2.32425e-09	AQR_chr15:34942012-34942080	AQR_ex7
LINC02762	3.40156	-2.48798	0.713498	-3.48701	0.000488451	0.00683285	AQR_chr15:34942012-34942080	AQR_ex7
LINC02901	35.3744	1.32495	0.481682	2.75067	0.00594739	0.0492576	AQR_chr15:34942012-34942080	AQR_ex7
LINC02936	2.03153	-2.94602	0.9642	-3.0554	0.0022476	0.0229987	AQR_chr15:34942012-34942080	AQR_ex7
LINGO1	19.3799	2.14511	0.77413	2.771	0.00558843	0.0470379	AQR_chr15:34942012-34942080	AQR_ex7
LINGO3	6.23196	-2.82295	0.521836	-5.40964	6.31524e-08	3.86556e-06	AQR_chr15:34942012-34942080	AQR_ex7
LMAN1	259.617	0.73613	0.153635	4.79143	1.65595e-06	6.50093e-05	AQR_chr15:34942012-34942080	AQR_ex7
LMTK2	78.0653	-0.834714	0.169303	-4.93031	8.20993e-07	3.53129e-05	AQR_chr15:34942012-34942080	AQR_ex7
LPIN2	48.0626	-0.827233	0.253533	-3.26282	0.00110308	0.0132684	AQR_chr15:34942012-34942080	AQR_ex7
LPP	134.778	0.686657	0.247499	2.77438	0.00553077	0.0466855	AQR_chr15:34942012-34942080	AQR_ex7
LRBA	328.564	0.5444	0.142939	3.80861	0.000139752	0.00252266	AQR_chr15:34942012-34942080	AQR_ex7
LRP8	61.3509	1.06951	0.296859	3.60274	0.000314885	0.00479035	AQR_chr15:34942012-34942080	AQR_ex7
LRPPRC	445.07	-0.645602	0.0868452	-7.43394	1.05407e-13	3.69079e-11	AQR_chr15:34942012-34942080	AQR_ex7
LRRC37B	26.8139	-1.05756	0.344284	-3.07177	0.00212796	0.0220679	AQR_chr15:34942012-34942080	AQR_ex7
LRRC69	28.588	-1.14749	0.352134	-3.25868	0.00111931	0.0134246	AQR_chr15:34942012-34942080	AQR_ex7
LRRC75A	69.9082	-0.632664	0.188418	-3.35777	0.000785744	0.0101033	AQR_chr15:34942012-34942080	AQR_ex7
LRRC8A	33.2896	-0.745763	0.260889	-2.85855	0.00425587	0.0379197	AQR_chr15:34942012-34942080	AQR_ex7
LRRCC1	49.8295	1.96051	0.437603	4.48012	7.46014e-06	0.000226309	AQR_chr15:34942012-34942080	AQR_ex7
LRRTM3	39.8914	1.7637	0.459757	3.83615	0.000124979	0.00231071	AQR_chr15:34942012-34942080	AQR_ex7
LRRTM4	80.5206	1.09628	0.364335	3.00899	0.00262121	0.0259226	AQR_chr15:34942012-34942080	AQR_ex7
LSM10	87.0594	0.766348	0.24162	3.1717	0.00151549	0.0170217	AQR_chr15:34942012-34942080	AQR_ex7
LSM8	183.632	0.675566	0.155496	4.3446	1.39529e-05	0.000378339	AQR_chr15:34942012-34942080	AQR_ex7
LUZP1	115.296	-0.500781	0.155208	-3.22652	0.00125304	0.014632	AQR_chr15:34942012-34942080	AQR_ex7
LYRM7	62.1942	1.12526	0.324407	3.46866	0.000523064	0.00720066	AQR_chr15:34942012-34942080	AQR_ex7
LZTFL1	14.8797	-1.65415	0.366874	-4.50877	6.52041e-06	0.000202618	AQR_chr15:34942012-34942080	AQR_ex7
MACROD1	80.4692	1.1588	0.288548	4.01599	5.91973e-05	0.00124709	AQR_chr15:34942012-34942080	AQR_ex7
MAFG	54.0344	-1.41679	0.19513	-7.26076	3.84921e-13	1.12164e-10	AQR_chr15:34942012-34942080	AQR_ex7
MAGOH	322.025	-0.512741	0.0950252	-5.39585	6.82009e-08	4.05479e-06	AQR_chr15:34942012-34942080	AQR_ex7
MAGT1	125.065	-0.517526	0.160707	-3.22031	0.00128052	0.0148836	AQR_chr15:34942012-34942080	AQR_ex7
MANF	169.748	0.833026	0.185463	4.4916	7.06911e-06	0.000216625	AQR_chr15:34942012-34942080	AQR_ex7
MAP1B	791.407	0.809933	0.101565	7.97455	1.52935e-15	8.7891e-13	AQR_chr15:34942012-34942080	AQR_ex7
MAP1S	25.9609	-1.05738	0.292956	-3.60934	0.000306982	0.00468566	AQR_chr15:34942012-34942080	AQR_ex7
MAP2K1	216.22	-0.597663	0.124913	-4.78465	1.71282e-06	6.66101e-05	AQR_chr15:34942012-34942080	AQR_ex7
MAP2K4	116.274	-0.784417	0.147292	-5.32558	1.00634e-07	5.73558e-06	AQR_chr15:34942012-34942080	AQR_ex7
MAP3K12	23.8205	-1.19395	0.330712	-3.61023	0.000305922	0.00467791	AQR_chr15:34942012-34942080	AQR_ex7
MAP3K3	41.5003	-1.1494	0.244123	-4.70827	2.49825e-06	9.09357e-05	AQR_chr15:34942012-34942080	AQR_ex7
MAP3K5	174.506	0.602903	0.177538	3.39591	0.000684014	0.009031	AQR_chr15:34942012-34942080	AQR_ex7
MAP3K7	87.167	-0.923929	0.175279	-5.2712	1.35536e-07	7.37922e-06	AQR_chr15:34942012-34942080	AQR_ex7
MAP4K3-DT	56.7359	1.13102	0.357722	3.16174	0.00156829	0.0175102	AQR_chr15:34942012-34942080	AQR_ex7
MAPK14	127.093	-0.559204	0.151979	-3.67948	0.000233709	0.0037885	AQR_chr15:34942012-34942080	AQR_ex7
MAPK8	100.186	-0.597832	0.174168	-3.4325	0.000598043	0.00806578	AQR_chr15:34942012-34942080	AQR_ex7
MAPKAPK3	48.2706	1.01937	0.340549	2.9933	0.00275974	0.0268815	AQR_chr15:34942012-34942080	AQR_ex7
MAPKAPK5-AS1	39.6962	-0.932039	0.236857	-3.93502	8.31882e-05	0.0016533	AQR_chr15:34942012-34942080	AQR_ex7
MARCHF7	173.008	-0.596157	0.127861	-4.66254	3.12327e-06	0.000109151	AQR_chr15:34942012-34942080	AQR_ex7
MARCHF8	40.664	-0.736894	0.249474	-2.9538	0.00313891	0.0296804	AQR_chr15:34942012-34942080	AQR_ex7
MARK3	221.736	-0.598428	0.114606	-5.22161	1.77373e-07	9.38536e-06	AQR_chr15:34942012-34942080	AQR_ex7
MARS1	108.338	-0.626294	0.164293	-3.81205	0.000137817	0.00249457	AQR_chr15:34942012-34942080	AQR_ex7
MARVELD3	4.7114	-2.10167	0.596298	-3.52452	0.000424247	0.0061403	AQR_chr15:34942012-34942080	AQR_ex7
MAX	153.883	-0.520014	0.1344	-3.86916	0.000109209	0.00207288	AQR_chr15:34942012-34942080	AQR_ex7
MBD1	50.7596	-1.02445	0.230296	-4.44842	8.65046e-06	0.000256036	AQR_chr15:34942012-34942080	AQR_ex7
MBD5	258.767	-0.659526	0.125419	-5.25856	1.45186e-07	7.84267e-06	AQR_chr15:34942012-34942080	AQR_ex7
MBNL3	41.8106	1.43719	0.400197	3.5912	0.000329161	0.00498004	AQR_chr15:34942012-34942080	AQR_ex7
MBTD1	124.168	-1.00745	0.156272	-6.44673	1.14291e-10	1.75153e-08	AQR_chr15:34942012-34942080	AQR_ex7
MCL1	106.578	-0.523084	0.169281	-3.09002	0.00200141	0.0211476	AQR_chr15:34942012-34942080	AQR_ex7
MCM3	261.291	0.808677	0.149871	5.39584	6.82038e-08	4.05479e-06	AQR_chr15:34942012-34942080	AQR_ex7
MCM6	121.512	1.13032	0.232431	4.86304	1.15594e-06	4.71285e-05	AQR_chr15:34942012-34942080	AQR_ex7
MCM7	178.302	0.805951	0.169908	4.74345	2.10106e-06	7.92179e-05	AQR_chr15:34942012-34942080	AQR_ex7
MCMDC2	2.02738	-3.2926	0.93367	-3.52652	0.000421063	0.00611754	AQR_chr15:34942012-34942080	AQR_ex7
MCRIP2	89.4259	0.967302	0.252315	3.83371	0.000126223	0.00232641	AQR_chr15:34942012-34942080	AQR_ex7
MCRS1	133.591	0.650486	0.187162	3.47552	0.000509865	0.00706065	AQR_chr15:34942012-34942080	AQR_ex7
MDN1	217.374	-0.677413	0.121402	-5.57993	2.40612e-08	1.68177e-06	AQR_chr15:34942012-34942080	AQR_ex7
ME2	111.358	0.936439	0.226596	4.13263	3.58635e-05	0.000822593	AQR_chr15:34942012-34942080	AQR_ex7
MECOM	517.572	0.511319	0.147267	3.47205	0.000516498	0.0071334	AQR_chr15:34942012-34942080	AQR_ex7
MED1	143.025	-0.64428	0.124796	-5.16268	2.43445e-07	1.24055e-05	AQR_chr15:34942012-34942080	AQR_ex7
MED10	120.493	-0.653537	0.150842	-4.33259	1.47368e-05	0.000397509	AQR_chr15:34942012-34942080	AQR_ex7
MED13	238.944	-0.666866	0.11044	-6.03825	1.55798e-09	1.70545e-07	AQR_chr15:34942012-34942080	AQR_ex7
MED13L	473.75	-0.538113	0.0928006	-5.79859	6.68735e-09	5.53418e-07	AQR_chr15:34942012-34942080	AQR_ex7
MED21	99.2009	-0.576292	0.161634	-3.56541	0.000363289	0.00540726	AQR_chr15:34942012-34942080	AQR_ex7
MED26	28.9526	-1.29484	0.259096	-4.99754	5.80669e-07	2.64614e-05	AQR_chr15:34942012-34942080	AQR_ex7
MED27	170.564	-0.757416	0.121142	-6.25228	4.04512e-10	5.36058e-08	AQR_chr15:34942012-34942080	AQR_ex7
MED28	179.154	-0.501901	0.12072	-4.15755	3.21677e-05	0.000753699	AQR_chr15:34942012-34942080	AQR_ex7
MED6	115.672	-1.0773	0.143187	-7.52376	5.32236e-14	2.03916e-11	AQR_chr15:34942012-34942080	AQR_ex7
MEF2D	12.4402	-1.79917	0.405277	-4.43936	9.02286e-06	0.000264443	AQR_chr15:34942012-34942080	AQR_ex7
MEIS2	362.204	0.550016	0.166688	3.29968	0.000967963	0.0119204	AQR_chr15:34942012-34942080	AQR_ex7
MESD	259.036	0.790522	0.1482	5.33415	9.59916e-08	5.48611e-06	AQR_chr15:34942012-34942080	AQR_ex7
METTL16	180.516	-1.04753	0.118503	-8.83971	9.59689e-19	1.24094e-15	AQR_chr15:34942012-34942080	AQR_ex7
METTL22	27.8001	-1.24481	0.310808	-4.00507	6.19986e-05	0.00129827	AQR_chr15:34942012-34942080	AQR_ex7
METTL26	158.199	1.17539	0.208701	5.6319	1.78237e-08	1.30055e-06	AQR_chr15:34942012-34942080	AQR_ex7
MFN2	69.1381	-0.637988	0.208634	-3.05793	0.00222873	0.0228835	AQR_chr15:34942012-34942080	AQR_ex7
MFSD10	80.4854	1.01884	0.28974	3.5164	0.000437443	0.0063024	AQR_chr15:34942012-34942080	AQR_ex7
MFSD14A	85.2521	-0.654597	0.170766	-3.8333	0.000126437	0.00232727	AQR_chr15:34942012-34942080	AQR_ex7
MFSD14B	116.912	-0.557982	0.151087	-3.69311	0.000221524	0.00361159	AQR_chr15:34942012-34942080	AQR_ex7
MFSD3	15.9112	3.10587	1.06221	2.92396	0.00345612	0.0320644	AQR_chr15:34942012-34942080	AQR_ex7
MGAT4C	40.0691	2.6165	0.805791	3.24712	0.00116578	0.0138534	AQR_chr15:34942012-34942080	AQR_ex7
MGC4859	2.04222	-3.71383	1.16004	-3.20148	0.00136724	0.015654	AQR_chr15:34942012-34942080	AQR_ex7
MICOS13	55.0523	1.08897	0.355228	3.06557	0.00217257	0.0224492	AQR_chr15:34942012-34942080	AQR_ex7
MIER3	41.1267	-0.853045	0.255158	-3.34321	0.000828167	0.01057	AQR_chr15:34942012-34942080	AQR_ex7
MIGA2	22.2931	-1.35215	0.307189	-4.40168	1.07417e-05	0.000305689	AQR_chr15:34942012-34942080	AQR_ex7
MIR181A1HG	112.955	0.864667	0.257131	3.36274	0.000771717	0.00994151	AQR_chr15:34942012-34942080	AQR_ex7
MIR22HG	8.0843	-1.97557	0.598041	-3.30341	0.000955174	0.0118333	AQR_chr15:34942012-34942080	AQR_ex7
MIR302CHG	95.2238	0.927966	0.315759	2.93885	0.00329435	0.0308821	AQR_chr15:34942012-34942080	AQR_ex7
MIR924HG	630.754	0.709112	0.123396	5.74665	9.10288e-09	7.27141e-07	AQR_chr15:34942012-34942080	AQR_ex7
MIR99AHG	240.778	1.6036	0.227005	7.06417	1.61582e-12	4.07678e-10	AQR_chr15:34942012-34942080	AQR_ex7
MIRLET7A1HG	45.4358	-0.797516	0.242742	-3.28545	0.00101821	0.0124502	AQR_chr15:34942012-34942080	AQR_ex7
MIS18A	131.141	0.586489	0.182403	3.21535	0.00130287	0.0150924	AQR_chr15:34942012-34942080	AQR_ex7
MIS18BP1	102.554	-0.718634	0.160006	-4.49129	7.07934e-06	0.000216625	AQR_chr15:34942012-34942080	AQR_ex7
MKS1	19.5321	2.09418	0.695971	3.009	0.00262112	0.0259226	AQR_chr15:34942012-34942080	AQR_ex7
MLLT11	67.1263	1.78877	0.388814	4.60057	4.21341e-06	0.000140147	AQR_chr15:34942012-34942080	AQR_ex7
MLST8	40.3226	1.4002	0.424253	3.30039	0.000965496	0.0119129	AQR_chr15:34942012-34942080	AQR_ex7
MLX	88.055	0.709823	0.234223	3.03054	0.00244116	0.0244341	AQR_chr15:34942012-34942080	AQR_ex7
MN1	23.6201	-1.07248	0.336537	-3.18681	0.00143852	0.0162898	AQR_chr15:34942012-34942080	AQR_ex7
MNAT1	268.06	-0.601767	0.107914	-5.57636	2.45608e-08	1.70516e-06	AQR_chr15:34942012-34942080	AQR_ex7
MOB2	18.6067	-1.42594	0.394588	-3.61373	0.000301827	0.00462555	AQR_chr15:34942012-34942080	AQR_ex7
MOB4	139.962	-1.0542	0.131941	-7.98994	1.35008e-15	8.21523e-13	AQR_chr15:34942012-34942080	AQR_ex7
MOCS2	68.5233	0.914901	0.292799	3.12467	0.00178003	0.019261	AQR_chr15:34942012-34942080	AQR_ex7
MOK	21.1408	-1.28881	0.299588	-4.30195	1.69302e-05	0.000445635	AQR_chr15:34942012-34942080	AQR_ex7
MPG	93.9005	1.55955	0.295804	5.27225	1.34764e-07	7.37601e-06	AQR_chr15:34942012-34942080	AQR_ex7
MPPED2	241.196	0.662885	0.188726	3.51242	0.000444041	0.00636644	AQR_chr15:34942012-34942080	AQR_ex7
MPST	133.864	1.18215	0.21907	5.39621	6.80615e-08	4.05479e-06	AQR_chr15:34942012-34942080	AQR_ex7
MRM3	55.4499	-0.576585	0.209672	-2.74995	0.00596052	0.0493269	AQR_chr15:34942012-34942080	AQR_ex7
MRPL15	160.118	0.763235	0.178168	4.2838	1.83729e-05	0.000476338	AQR_chr15:34942012-34942080	AQR_ex7
MRPL17	85.1178	0.758259	0.228973	3.31157	0.00092775	0.0115837	AQR_chr15:34942012-34942080	AQR_ex7
MRPL24	60.4495	0.837249	0.282343	2.96537	0.00302323	0.0287708	AQR_chr15:34942012-34942080	AQR_ex7
MRPL27	183.775	0.555936	0.159691	3.48133	0.000498937	0.00694651	AQR_chr15:34942012-34942080	AQR_ex7
MRPL41	237.491	0.811344	0.151863	5.34262	9.16145e-08	5.2797e-06	AQR_chr15:34942012-34942080	AQR_ex7
MRPL44	119.449	-0.72251	0.145718	-4.95828	7.1119e-07	3.12395e-05	AQR_chr15:34942012-34942080	AQR_ex7
MRPL48	106.141	-0.617988	0.155198	-3.98192	6.83599e-05	0.00140866	AQR_chr15:34942012-34942080	AQR_ex7
MRPL49	60.8055	-0.739767	0.188916	-3.91585	9.0088e-05	0.0017644	AQR_chr15:34942012-34942080	AQR_ex7
MRPL55	71.6541	0.766502	0.239718	3.19751	0.00138619	0.0158185	AQR_chr15:34942012-34942080	AQR_ex7
MRPS12	209.651	0.860162	0.152711	5.63263	1.77486e-08	1.30055e-06	AQR_chr15:34942012-34942080	AQR_ex7
MRPS16	181.426	0.784399	0.166369	4.71481	2.41935e-06	8.8591e-05	AQR_chr15:34942012-34942080	AQR_ex7
MRPS17	150.72	0.521941	0.165653	3.15081	0.00162819	0.0180041	AQR_chr15:34942012-34942080	AQR_ex7
MRPS5	267.363	0.503747	0.133819	3.76439	0.000166957	0.00289779	AQR_chr15:34942012-34942080	AQR_ex7
MSH5	52.986	1.83225	0.441046	4.15432	3.26255e-05	0.000760821	AQR_chr15:34942012-34942080	AQR_ex7
MSH6	127.833	0.678904	0.199755	3.39868	0.000677117	0.00894761	AQR_chr15:34942012-34942080	AQR_ex7
MT-ATP6	6087.47	0.659453	0.086392	7.63326	2.28888e-14	9.47091e-12	AQR_chr15:34942012-34942080	AQR_ex7
MT-ATP8	460.449	0.519723	0.117011	4.44167	8.92652e-06	0.000262704	AQR_chr15:34942012-34942080	AQR_ex7
MT-CO1	4323.58	0.865075	0.0767088	11.2774	1.69711e-29	2.61925e-25	AQR_chr15:34942012-34942080	AQR_ex7
MT-CO2	4414.37	0.537589	0.0881491	6.09864	1.06976e-09	1.22278e-07	AQR_chr15:34942012-34942080	AQR_ex7
MT-CO3	8497.94	0.740563	0.0730259	10.1411	3.62979e-24	1.07281e-20	AQR_chr15:34942012-34942080	AQR_ex7
MT-CYB	2264.63	0.774011	0.0931392	8.31025	9.54983e-17	7.90306e-14	AQR_chr15:34942012-34942080	AQR_ex7
MT-ND1	1099.51	0.802204	0.0949081	8.45243	2.85299e-17	2.95128e-14	AQR_chr15:34942012-34942080	AQR_ex7
MT-ND2	1518.21	0.541943	0.0840192	6.45023	1.11683e-10	1.72434e-08	AQR_chr15:34942012-34942080	AQR_ex7
MT-ND4	3206.77	0.708138	0.0775129	9.13574	6.49584e-20	1.1152e-16	AQR_chr15:34942012-34942080	AQR_ex7
MTA1	71.4668	1.0724	0.295978	3.62325	0.000290927	0.00448405	AQR_chr15:34942012-34942080	AQR_ex7
MTARC1	50.6777	1.36946	0.359278	3.81171	0.000138007	0.00249583	AQR_chr15:34942012-34942080	AQR_ex7
MTERF1	38.1445	-0.854191	0.281394	-3.03557	0.00240085	0.0241592	AQR_chr15:34942012-34942080	AQR_ex7
MTF1	45.3595	-0.96711	0.208813	-4.63147	3.63086e-06	0.000124163	AQR_chr15:34942012-34942080	AQR_ex7
MTF2	188.265	-0.568683	0.119204	-4.77066	1.83622e-06	7.10084e-05	AQR_chr15:34942012-34942080	AQR_ex7
MTFR2	30.3606	-0.761306	0.276145	-2.7569	0.00583514	0.0485563	AQR_chr15:34942012-34942080	AQR_ex7
MTG1	91.6804	0.916229	0.239602	3.82397	0.000131321	0.00239374	AQR_chr15:34942012-34942080	AQR_ex7
MTHFD1	132.225	1.00962	0.216508	4.66319	3.11343e-06	0.000109151	AQR_chr15:34942012-34942080	AQR_ex7
MTIF2	99.2794	0.675848	0.225355	2.99903	0.00270839	0.0264435	AQR_chr15:34942012-34942080	AQR_ex7
MTMR14	41.5973	-0.803663	0.247592	-3.24592	0.00117071	0.0138961	AQR_chr15:34942012-34942080	AQR_ex7
MTMR3	75.3652	-0.872999	0.200393	-4.35644	1.32197e-05	0.000361776	AQR_chr15:34942012-34942080	AQR_ex7
MTPAP	61.5576	-0.714217	0.209729	-3.40543	0.000660592	0.00873849	AQR_chr15:34942012-34942080	AQR_ex7
MTR	133.031	0.66251	0.203211	3.2602	0.00111333	0.0133684	AQR_chr15:34942012-34942080	AQR_ex7
MUL1	32.3854	-1.17032	0.264456	-4.4254	9.62646e-06	0.000279322	AQR_chr15:34942012-34942080	AQR_ex7
MYBBP1A	90.0487	0.819907	0.230623	3.55518	0.000377722	0.00557396	AQR_chr15:34942012-34942080	AQR_ex7
MYBPC1	26.3391	3.37796	1.06886	3.16035	0.00157579	0.0175749	AQR_chr15:34942012-34942080	AQR_ex7
MYCBP2-AS1	17.3449	-1.27239	0.429403	-2.96316	0.00304496	0.0289408	AQR_chr15:34942012-34942080	AQR_ex7
MYNN	38.5064	-0.808247	0.268652	-3.00853	0.00262515	0.0259244	AQR_chr15:34942012-34942080	AQR_ex7
MYO10	426.969	0.861001	0.133031	6.47219	9.65922e-11	1.52549e-08	AQR_chr15:34942012-34942080	AQR_ex7
MYO9A	305.895	0.597762	0.141845	4.2142	2.50664e-05	0.000614052	AQR_chr15:34942012-34942080	AQR_ex7
MYOM1	217.671	1.47606	0.276572	5.33698	9.45054e-08	5.41613e-06	AQR_chr15:34942012-34942080	AQR_ex7
N4BP1	113.171	-0.625438	0.160742	-3.89094	9.98575e-05	0.0019236	AQR_chr15:34942012-34942080	AQR_ex7
N4BP2L2	308.337	-0.549338	0.108363	-5.06941	3.99046e-07	1.90888e-05	AQR_chr15:34942012-34942080	AQR_ex7
NAA10	149.785	1.03616	0.219387	4.72298	2.32419e-06	8.57499e-05	AQR_chr15:34942012-34942080	AQR_ex7
NAA38	240.533	0.607713	0.150053	4.05	5.12172e-05	0.00110956	AQR_chr15:34942012-34942080	AQR_ex7
NAE1	182.504	1.10764	0.187403	5.91049	3.4109e-09	3.25199e-07	AQR_chr15:34942012-34942080	AQR_ex7
NAF1	119.223	-0.649826	0.14424	-4.50517	6.63194e-06	0.000205094	AQR_chr15:34942012-34942080	AQR_ex7
NAPA	71.4971	-0.905409	0.175438	-5.16084	2.45849e-07	1.24972e-05	AQR_chr15:34942012-34942080	AQR_ex7
NAPG	70.1059	-0.684121	0.199235	-3.43375	0.000595303	0.00803932	AQR_chr15:34942012-34942080	AQR_ex7
NAT8L	33.9293	1.32953	0.456438	2.91283	0.00358174	0.0330373	AQR_chr15:34942012-34942080	AQR_ex7
NAV3	27.6678	2.33529	0.784628	2.9763	0.00291746	0.028009	AQR_chr15:34942012-34942080	AQR_ex7
NBAS	118.126	-0.743692	0.158102	-4.70389	2.55256e-06	9.24869e-05	AQR_chr15:34942012-34942080	AQR_ex7
NBN	76.3751	0.725339	0.261123	2.77777	0.00547334	0.0463141	AQR_chr15:34942012-34942080	AQR_ex7
NCBP2	213.177	-0.697371	0.105726	-6.596	4.22405e-11	7.34382e-09	AQR_chr15:34942012-34942080	AQR_ex7
NDST1	40.3997	-0.995882	0.25964	-3.83562	0.000125247	0.0023136	AQR_chr15:34942012-34942080	AQR_ex7
NDUFA9	143.114	0.544046	0.176196	3.08773	0.0020169	0.0212754	AQR_chr15:34942012-34942080	AQR_ex7
NDUFAF1	37.1985	-1.29541	0.264466	-4.8982	9.67187e-07	4.05063e-05	AQR_chr15:34942012-34942080	AQR_ex7
NDUFAF4	153.85	-0.669052	0.140458	-4.76336	1.90398e-06	7.32183e-05	AQR_chr15:34942012-34942080	AQR_ex7
NDUFAF6	96.1062	-0.563331	0.182646	-3.08428	0.00204048	0.0214292	AQR_chr15:34942012-34942080	AQR_ex7
NDUFAF8	351.223	0.518016	0.122073	4.24349	2.20072e-05	0.000549887	AQR_chr15:34942012-34942080	AQR_ex7
NDUFB10	316.112	0.707943	0.131013	5.40362	6.53083e-08	3.97519e-06	AQR_chr15:34942012-34942080	AQR_ex7
NDUFB6	233.728	-0.6254	0.112851	-5.54181	2.99368e-08	2.01746e-06	AQR_chr15:34942012-34942080	AQR_ex7
NDUFS2	122.463	0.571324	0.207118	2.75845	0.00580765	0.0483926	AQR_chr15:34942012-34942080	AQR_ex7
NDUFS4	90.4863	-0.675503	0.17963	-3.76052	0.000169559	0.00292577	AQR_chr15:34942012-34942080	AQR_ex7
NDUFS7	128.703	1.1466	0.228452	5.019	5.19417e-07	2.41488e-05	AQR_chr15:34942012-34942080	AQR_ex7
NDUFS8	222.216	0.509897	0.143574	3.55146	0.000383101	0.00564127	AQR_chr15:34942012-34942080	AQR_ex7
NDUFV2	301.493	0.509385	0.120506	4.22703	2.36792e-05	0.000586004	AQR_chr15:34942012-34942080	AQR_ex7
NDUFV3	168.276	1.2078	0.207107	5.83176	5.48452e-09	4.68881e-07	AQR_chr15:34942012-34942080	AQR_ex7
NEK10	14.5177	-1.62587	0.508924	-3.19471	0.0013997	0.0159374	AQR_chr15:34942012-34942080	AQR_ex7
NEK2	42.4898	-0.771752	0.248507	-3.10555	0.00189924	0.0202543	AQR_chr15:34942012-34942080	AQR_ex7
NEK4	53.7756	-1.14816	0.212751	-5.39676	6.78555e-08	4.05479e-06	AQR_chr15:34942012-34942080	AQR_ex7
NEMP1	54.7071	-0.722142	0.212837	-3.39294	0.000691477	0.00909471	AQR_chr15:34942012-34942080	AQR_ex7
NES	78.4284	0.988061	0.292254	3.38084	0.000722656	0.009415	AQR_chr15:34942012-34942080	AQR_ex7
NFAT5	373.182	-0.547867	0.109695	-4.99446	5.90018e-07	2.67109e-05	AQR_chr15:34942012-34942080	AQR_ex7
NFKBIA	141.109	0.553573	0.18542	2.9855	0.00283114	0.0273964	AQR_chr15:34942012-34942080	AQR_ex7
NFYB	166.515	0.668926	0.188464	3.54936	0.000386168	0.00568238	AQR_chr15:34942012-34942080	AQR_ex7
NGDN	100.891	-0.651959	0.154359	-4.22365	2.40381e-05	0.000591958	AQR_chr15:34942012-34942080	AQR_ex7
NIHCOLE	41.8051	2.61946	0.704087	3.72036	0.000198939	0.00332455	AQR_chr15:34942012-34942080	AQR_ex7
NIM1K	3.37363	-2.23996	0.77956	-2.87337	0.00406121	0.0365156	AQR_chr15:34942012-34942080	AQR_ex7
NIPBL	242.77	-0.524032	0.113586	-4.61354	3.95872e-06	0.000133608	AQR_chr15:34942012-34942080	AQR_ex7
NISCH	34.6474	-0.81759	0.255309	-3.20236	0.00136306	0.0156235	AQR_chr15:34942012-34942080	AQR_ex7
NIT2	49.7636	1.28185	0.339163	3.77945	0.000157177	0.00276517	AQR_chr15:34942012-34942080	AQR_ex7
NKAIN3	252.035	0.659927	0.199527	3.30745	0.000941487	0.0116917	AQR_chr15:34942012-34942080	AQR_ex7
NKAPD1	51.3629	-0.710638	0.228183	-3.11433	0.00184362	0.0198349	AQR_chr15:34942012-34942080	AQR_ex7
NLGN1	891.507	0.964097	0.169435	5.69008	1.26982e-08	9.65859e-07	AQR_chr15:34942012-34942080	AQR_ex7
NLK	142.805	-1.06725	0.144793	-7.37084	1.69558e-13	5.56822e-11	AQR_chr15:34942012-34942080	AQR_ex7
NLN	137.107	0.696282	0.192359	3.61969	0.000294952	0.0045269	AQR_chr15:34942012-34942080	AQR_ex7
NME3	86.8437	1.16214	0.271252	4.28436	1.83268e-05	0.000475737	AQR_chr15:34942012-34942080	AQR_ex7
NME4	221.499	0.606683	0.157348	3.85567	0.000115411	0.00216673	AQR_chr15:34942012-34942080	AQR_ex7
NNT-AS1	66.1847	1.38108	0.351274	3.93162	8.43762e-05	0.00167369	AQR_chr15:34942012-34942080	AQR_ex7
NOL10	210.529	-0.6317	0.117186	-5.39056	7.02396e-08	4.16386e-06	AQR_chr15:34942012-34942080	AQR_ex7
NOL9	102.354	-0.756689	0.164419	-4.6022	4.1805e-06	0.000139276	AQR_chr15:34942012-34942080	AQR_ex7
NOM1	76.8013	-0.529789	0.171881	-3.08229	0.00205412	0.0215287	AQR_chr15:34942012-34942080	AQR_ex7
NOMO1	32.0741	-0.894918	0.296116	-3.02219	0.0025095	0.0249469	AQR_chr15:34942012-34942080	AQR_ex7
NOP2	81.4866	-0.505079	0.176601	-2.85999	0.0042365	0.0378123	AQR_chr15:34942012-34942080	AQR_ex7
NOP53-AS1	2.7063	-2.99973	1.03269	-2.90478	0.00367506	0.0337476	AQR_chr15:34942012-34942080	AQR_ex7
NORAD	96.3794	-0.842386	0.187378	-4.49566	6.93554e-06	0.000213526	AQR_chr15:34942012-34942080	AQR_ex7
NOTCH1	23.5529	1.41513	0.515158	2.74699	0.00601451	0.0497339	AQR_chr15:34942012-34942080	AQR_ex7
NPDC1	17.9304	1.96021	0.706847	2.77317	0.00555128	0.0468013	AQR_chr15:34942012-34942080	AQR_ex7
NPLOC4	100.061	-0.72977	0.159153	-4.58534	4.53255e-06	0.000148848	AQR_chr15:34942012-34942080	AQR_ex7
NPSR1-AS1	97.3177	0.928872	0.29068	3.19552	0.00139579	0.0159105	AQR_chr15:34942012-34942080	AQR_ex7
NPTN	141.551	-0.702882	0.142692	-4.92587	8.39853e-07	3.59003e-05	AQR_chr15:34942012-34942080	AQR_ex7
NR1D2	48.6448	-1.12226	0.241507	-4.64691	3.3694e-06	0.000116377	AQR_chr15:34942012-34942080	AQR_ex7
NR2C1	75.8542	-0.936173	0.17728	-5.28076	1.28651e-07	7.09778e-06	AQR_chr15:34942012-34942080	AQR_ex7
NR2F6	106.639	1.01956	0.229967	4.4335	9.27175e-06	0.000270555	AQR_chr15:34942012-34942080	AQR_ex7
NR5A2	73.7276	1.19725	0.330108	3.62685	0.000286896	0.00443948	AQR_chr15:34942012-34942080	AQR_ex7
NR6A1	194.574	-0.732591	0.15253	-4.80293	1.56363e-06	6.19731e-05	AQR_chr15:34942012-34942080	AQR_ex7
NRBF2	51.5814	-0.852473	0.208368	-4.09119	4.2917e-05	0.000960942	AQR_chr15:34942012-34942080	AQR_ex7
NRDC	330.076	0.544255	0.12377	4.39731	1.09602e-05	0.000310199	AQR_chr15:34942012-34942080	AQR_ex7
NREP	71.8572	1.88983	0.383639	4.92608	8.38977e-07	3.59003e-05	AQR_chr15:34942012-34942080	AQR_ex7
NRF1	144.975	-0.560133	0.135462	-4.13499	3.54967e-05	0.000815085	AQR_chr15:34942012-34942080	AQR_ex7
NRN1	60.1518	1.44373	0.364876	3.95678	7.59678e-05	0.00153688	AQR_chr15:34942012-34942080	AQR_ex7
NSMCE2	336.981	-0.538271	0.103358	-5.20785	1.9104e-07	9.88107e-06	AQR_chr15:34942012-34942080	AQR_ex7
NT5C3B	106.146	0.70505	0.212202	3.32255	0.000891991	0.0112144	AQR_chr15:34942012-34942080	AQR_ex7
NT5DC2	144.59	0.606799	0.191841	3.16304	0.00156133	0.0174513	AQR_chr15:34942012-34942080	AQR_ex7
NTN4	40.918	1.53187	0.515066	2.97411	0.00293836	0.0281443	AQR_chr15:34942012-34942080	AQR_ex7
NUB1	73.973	0.947342	0.2688	3.52434	0.000424547	0.0061403	AQR_chr15:34942012-34942080	AQR_ex7
NUDCD1	99.8021	-0.566812	0.169321	-3.34757	0.000815235	0.0104242	AQR_chr15:34942012-34942080	AQR_ex7
NUDT16	31.844	1.88591	0.509724	3.69985	0.000215723	0.00353094	AQR_chr15:34942012-34942080	AQR_ex7
NUDT3	307.702	-0.504308	0.1054	-4.78468	1.71257e-06	6.66101e-05	AQR_chr15:34942012-34942080	AQR_ex7
NUFIP1	69.9652	-0.622711	0.198857	-3.13146	0.00173941	0.0189005	AQR_chr15:34942012-34942080	AQR_ex7
NUFIP2	183.587	-0.680671	0.1162	-5.85776	4.69142e-09	4.1479e-07	AQR_chr15:34942012-34942080	AQR_ex7
NUP133	81.887	-0.602325	0.187154	-3.21833	0.00128938	0.0149613	AQR_chr15:34942012-34942080	AQR_ex7
NUP153	201.564	-0.560211	0.130093	-4.30624	1.66051e-05	0.000439876	AQR_chr15:34942012-34942080	AQR_ex7
NUP160	201.515	-0.75976	0.112414	-6.75861	1.3932e-11	2.796e-09	AQR_chr15:34942012-34942080	AQR_ex7
NUP210	141.614	0.805686	0.196924	4.09135	4.28867e-05	0.000960942	AQR_chr15:34942012-34942080	AQR_ex7
NUP210L	33.1455	-1.17761	0.347152	-3.39221	0.000693323	0.00911319	AQR_chr15:34942012-34942080	AQR_ex7
NUP214	131.03	-0.644871	0.134054	-4.81053	1.50532e-06	6.01229e-05	AQR_chr15:34942012-34942080	AQR_ex7
NUP35	74.8002	-1.00548	0.180607	-5.56721	2.58856e-08	1.78516e-06	AQR_chr15:34942012-34942080	AQR_ex7
NUP37	119.411	1.00304	0.211871	4.7342	2.19919e-06	8.25753e-05	AQR_chr15:34942012-34942080	AQR_ex7
NUP50	144.327	-0.53972	0.139013	-3.88252	0.000103381	0.00198409	AQR_chr15:34942012-34942080	AQR_ex7
NUP54	174.683	-0.600487	0.122607	-4.89764	9.6993e-07	4.05392e-05	AQR_chr15:34942012-34942080	AQR_ex7
NUP88	127.141	-0.518725	0.155392	-3.33816	0.000843347	0.0106912	AQR_chr15:34942012-34942080	AQR_ex7
NUP98	191.441	-0.688221	0.114704	-5.99997	1.97348e-09	2.05173e-07	AQR_chr15:34942012-34942080	AQR_ex7
NUTM2B-AS1	147.785	-0.503541	0.138507	-3.63548	0.000277465	0.00433898	AQR_chr15:34942012-34942080	AQR_ex7
NXPE3	53.8171	1.28078	0.341061	3.75528	0.000173151	0.00297535	AQR_chr15:34942012-34942080	AQR_ex7
OBI1	73.6992	-0.736017	0.191578	-3.84187	0.000122102	0.00226562	AQR_chr15:34942012-34942080	AQR_ex7
OCA2	16.2665	3.05592	1.07358	2.84647	0.00442073	0.039069	AQR_chr15:34942012-34942080	AQR_ex7
ODR4	59.7243	-0.852169	0.189054	-4.50755	6.55813e-06	0.00020342	AQR_chr15:34942012-34942080	AQR_ex7
OGA	160.613	-0.529136	0.135354	-3.90927	9.25745e-05	0.00180516	AQR_chr15:34942012-34942080	AQR_ex7
OLFML3	30.4043	2.41313	0.657856	3.66817	0.000244292	0.00392359	AQR_chr15:34942012-34942080	AQR_ex7
ONECUT2	56.7111	-0.751831	0.242945	-3.09465	0.00197044	0.0208524	AQR_chr15:34942012-34942080	AQR_ex7
ORAI1	35.556	1.87735	0.481164	3.90169	9.55238e-05	0.00185742	AQR_chr15:34942012-34942080	AQR_ex7
ORC4	133.099	-0.542412	0.145426	-3.72982	0.000191619	0.00323889	AQR_chr15:34942012-34942080	AQR_ex7
ORC6	204.71	-0.730432	0.115791	-6.30821	2.82282e-10	3.92196e-08	AQR_chr15:34942012-34942080	AQR_ex7
OSBP2	46.3027	-0.9217	0.250446	-3.68023	0.000233023	0.00378713	AQR_chr15:34942012-34942080	AQR_ex7
OSBPL3	108.751	0.592962	0.204855	2.89455	0.00379703	0.0345913	AQR_chr15:34942012-34942080	AQR_ex7
OSER1	33.3627	-1.71992	0.248595	-6.91856	4.56249e-12	1.04881e-09	AQR_chr15:34942012-34942080	AQR_ex7
OSGEP	68.2188	1.18695	0.326587	3.63441	0.000278618	0.00435044	AQR_chr15:34942012-34942080	AQR_ex7
OTUD3	34.4534	-1.40659	0.234375	-6.00146	1.95549e-09	2.04328e-07	AQR_chr15:34942012-34942080	AQR_ex7
OTUD5	59.9731	-0.632735	0.211121	-2.99702	0.00272629	0.0265932	AQR_chr15:34942012-34942080	AQR_ex7
OTUD7B	67.0058	-0.733735	0.202276	-3.62739	0.0002863	0.00443358	AQR_chr15:34942012-34942080	AQR_ex7
OTX2	178.07	1.01917	0.19846	5.13539	2.81555e-07	1.40026e-05	AQR_chr15:34942012-34942080	AQR_ex7
OTX2-AS1	134.548	0.909388	0.256964	3.53897	0.00040169	0.00587319	AQR_chr15:34942012-34942080	AQR_ex7
OXSR1	125.053	-0.570431	0.15498	-3.68067	0.000232622	0.00378359	AQR_chr15:34942012-34942080	AQR_ex7
P2RY11	9.1893	-1.66888	0.457838	-3.64513	0.000267257	0.00421118	AQR_chr15:34942012-34942080	AQR_ex7
PAAF1	46.9627	1.08541	0.365887	2.96653	0.00301178	0.0287146	AQR_chr15:34942012-34942080	AQR_ex7
PABPC4	332.477	0.759298	0.13495	5.62653	1.83875e-08	1.33014e-06	AQR_chr15:34942012-34942080	AQR_ex7
PACRGL	40.9685	-0.909942	0.235408	-3.86537	0.000110919	0.00209763	AQR_chr15:34942012-34942080	AQR_ex7
PAFAH1B3	58.5524	1.29594	0.329505	3.93299	8.38945e-05	0.00166573	AQR_chr15:34942012-34942080	AQR_ex7
PAGR1	99.5791	1.35873	0.253982	5.3497	8.81003e-08	5.14889e-06	AQR_chr15:34942012-34942080	AQR_ex7
PAIP2	218.364	-0.654847	0.12372	-5.29299	1.20333e-07	6.71044e-06	AQR_chr15:34942012-34942080	AQR_ex7
PAK6	12.2001	-1.40325	0.509962	-2.75168	0.005929	0.0491447	AQR_chr15:34942012-34942080	AQR_ex7
PALLD	263.309	0.778847	0.182116	4.27666	1.8972e-05	0.000486988	AQR_chr15:34942012-34942080	AQR_ex7
PAN3	213.658	-0.790966	0.117203	-6.74868	1.492e-11	2.90814e-09	AQR_chr15:34942012-34942080	AQR_ex7
PAPOLA	128.099	-0.823143	0.139885	-5.88443	3.99422e-09	3.67273e-07	AQR_chr15:34942012-34942080	AQR_ex7
PAQR4	17.312	4.11929	1.46262	2.81638	0.00485686	0.0421492	AQR_chr15:34942012-34942080	AQR_ex7
PARD6G	23.6565	-0.992315	0.340246	-2.91646	0.00354029	0.0327653	AQR_chr15:34942012-34942080	AQR_ex7
PARN	137.076	0.896273	0.197309	4.54249	5.55935e-06	0.00017695	AQR_chr15:34942012-34942080	AQR_ex7
PARP1	671.205	0.877516	0.0997578	8.79646	1.412e-18	1.71841e-15	AQR_chr15:34942012-34942080	AQR_ex7
PARP14	39.4757	1.27901	0.399002	3.20553	0.00134814	0.0155127	AQR_chr15:34942012-34942080	AQR_ex7
PARVB	118.276	1.2248	0.25594	4.78552	1.70547e-06	6.65745e-05	AQR_chr15:34942012-34942080	AQR_ex7
PATJ	59.5661	1.18653	0.339118	3.49886	0.000467251	0.00663483	AQR_chr15:34942012-34942080	AQR_ex7
PAXBP1	143.175	-0.542344	0.147471	-3.67763	0.00023541	0.00380797	AQR_chr15:34942012-34942080	AQR_ex7
PAXIP1	74.5698	-0.56621	0.197235	-2.87073	0.00409524	0.0367417	AQR_chr15:34942012-34942080	AQR_ex7
PBK	142.404	0.938546	0.199785	4.69778	2.63011e-06	9.45512e-05	AQR_chr15:34942012-34942080	AQR_ex7
PBX1	273.213	1.29482	0.189297	6.84014	7.91161e-12	1.76584e-09	AQR_chr15:34942012-34942080	AQR_ex7
PBX3	367.268	0.587867	0.149071	3.94354	8.02864e-05	0.00160798	AQR_chr15:34942012-34942080	AQR_ex7
PCBD1	116.568	0.570085	0.204907	2.78216	0.00539987	0.0458653	AQR_chr15:34942012-34942080	AQR_ex7
PCBP1-AS1	88.4027	-0.596893	0.207816	-2.87221	0.00407608	0.0366163	AQR_chr15:34942012-34942080	AQR_ex7
PCCB	45.9665	1.02356	0.36165	2.83025	0.00465115	0.0407399	AQR_chr15:34942012-34942080	AQR_ex7
PCDH18	36.2598	1.5269	0.461278	3.31015	0.000932445	0.0116143	AQR_chr15:34942012-34942080	AQR_ex7
PCF11	66.4864	-1.32445	0.19717	-6.71731	1.85104e-11	3.54595e-09	AQR_chr15:34942012-34942080	AQR_ex7
PCGF1	14.1836	-1.36845	0.436665	-3.13388	0.00172511	0.0188044	AQR_chr15:34942012-34942080	AQR_ex7
PCLO	153.446	1.25066	0.263666	4.74335	2.10211e-06	7.92179e-05	AQR_chr15:34942012-34942080	AQR_ex7
PCOLCE2	93.8084	0.795489	0.254216	3.12919	0.00175291	0.0190282	AQR_chr15:34942012-34942080	AQR_ex7
PCSK6	116.906	0.801145	0.226482	3.53735	0.000404162	0.00589683	AQR_chr15:34942012-34942080	AQR_ex7
PDCD11	207.113	0.573908	0.151946	3.77707	0.000158687	0.00278699	AQR_chr15:34942012-34942080	AQR_ex7
PDCD5	532.958	0.716709	0.10711	6.69135	2.21116e-11	4.08452e-09	AQR_chr15:34942012-34942080	AQR_ex7
PDE3B	217.419	0.570501	0.167356	3.4089	0.00065225	0.00866136	AQR_chr15:34942012-34942080	AQR_ex7
PDHB	110.39	1.02645	0.221811	4.62757	3.69981e-06	0.000126105	AQR_chr15:34942012-34942080	AQR_ex7
PDIA4	148.298	0.969735	0.197123	4.91945	8.67893e-07	3.67947e-05	AQR_chr15:34942012-34942080	AQR_ex7
PDIA6	510.509	0.652936	0.110629	5.90205	3.59005e-09	3.38615e-07	AQR_chr15:34942012-34942080	AQR_ex7
PDLIM5	201.415	0.574461	0.1735	3.31101	0.000929598	0.0115928	AQR_chr15:34942012-34942080	AQR_ex7
PDPN	219.936	0.592525	0.15107	3.92218	8.77518e-05	0.0017274	AQR_chr15:34942012-34942080	AQR_ex7
PDRG1	63.0089	-1.28397	0.164749	-7.79345	6.52061e-15	3.00173e-12	AQR_chr15:34942012-34942080	AQR_ex7
PEF1	87.24	-0.524417	0.184462	-2.84295	0.00446981	0.0394186	AQR_chr15:34942012-34942080	AQR_ex7
PEG10	2536.5	0.790586	0.087132	9.07342	1.15335e-19	1.59078e-16	AQR_chr15:34942012-34942080	AQR_ex7
PELI2	130.581	-0.656785	0.184538	-3.55907	0.000372169	0.00551562	AQR_chr15:34942012-34942080	AQR_ex7
PER1	12.5364	-1.73036	0.401499	-4.30975	1.63442e-05	0.00043352	AQR_chr15:34942012-34942080	AQR_ex7
PER2	14.366	-1.34821	0.363559	-3.70835	0.00020861	0.00344999	AQR_chr15:34942012-34942080	AQR_ex7
PERP	68.1033	0.754633	0.272355	2.77077	0.00559237	0.0470518	AQR_chr15:34942012-34942080	AQR_ex7
PES1	91.2872	-0.52393	0.175681	-2.98229	0.00286102	0.0275929	AQR_chr15:34942012-34942080	AQR_ex7
PFDN1	136.769	-0.714965	0.141872	-5.03951	4.66718e-07	2.19953e-05	AQR_chr15:34942012-34942080	AQR_ex7
PFKM	50.8154	1.51422	0.392917	3.85381	0.000116295	0.00217643	AQR_chr15:34942012-34942080	AQR_ex7
PFN2	148.501	1.2937	0.216119	5.98607	2.14977e-09	2.20181e-07	AQR_chr15:34942012-34942080	AQR_ex7
PGK1	591.579	0.553249	0.108404	5.10359	3.33271e-07	1.62999e-05	AQR_chr15:34942012-34942080	AQR_ex7
PGP	174.856	0.534776	0.166476	3.21234	0.00131659	0.0152003	AQR_chr15:34942012-34942080	AQR_ex7
PHF10	70.8271	0.78888	0.256992	3.06966	0.00214301	0.0222016	AQR_chr15:34942012-34942080	AQR_ex7
PHF12	60.4334	-0.95913	0.21214	-4.52122	6.14838e-06	0.000192733	AQR_chr15:34942012-34942080	AQR_ex7
PHF3	135.097	-0.558121	0.152409	-3.66199	0.00025026	0.00398137	AQR_chr15:34942012-34942080	AQR_ex7
PHF8	79.0854	-0.635993	0.210397	-3.02283	0.00250421	0.0249084	AQR_chr15:34942012-34942080	AQR_ex7
PHKB	159.448	1.04287	0.205021	5.08668	3.6439e-07	1.76142e-05	AQR_chr15:34942012-34942080	AQR_ex7
PI4K2B	67.2399	1.81154	0.349298	5.18625	2.14573e-07	1.10156e-05	AQR_chr15:34942012-34942080	AQR_ex7
PIAS1	361.633	-0.585761	0.101896	-5.74859	8.9991e-09	7.24445e-07	AQR_chr15:34942012-34942080	AQR_ex7
PICALM	174.446	-0.547503	0.135449	-4.04214	5.29651e-05	0.00114027	AQR_chr15:34942012-34942080	AQR_ex7
PIGF	69.5435	0.830038	0.291239	2.85002	0.00437165	0.0387844	AQR_chr15:34942012-34942080	AQR_ex7
PIGG	37.9352	-0.934551	0.254511	-3.67195	0.000240708	0.0038785	AQR_chr15:34942012-34942080	AQR_ex7
PIGP	46.4749	1.06558	0.352021	3.02705	0.00246956	0.0245993	AQR_chr15:34942012-34942080	AQR_ex7
PIGW	42.1689	-0.721071	0.237779	-3.03253	0.00242511	0.0243204	AQR_chr15:34942012-34942080	AQR_ex7
PIK3C2A	192.981	-0.666232	0.119925	-5.55539	2.76997e-08	1.88513e-06	AQR_chr15:34942012-34942080	AQR_ex7
PIK3C3	75.8174	-1.0891	0.170798	-6.37651	1.81168e-10	2.62111e-08	AQR_chr15:34942012-34942080	AQR_ex7
PIK3CA	52.5717	-0.72647	0.228349	-3.1814	0.00146565	0.0165337	AQR_chr15:34942012-34942080	AQR_ex7
PIK3R4	54.9688	-0.913653	0.208673	-4.3784	1.19555e-05	0.000332986	AQR_chr15:34942012-34942080	AQR_ex7
PIKFYVE	54.5743	-1.0315	0.208032	-4.95836	7.10899e-07	3.12395e-05	AQR_chr15:34942012-34942080	AQR_ex7
PIN1	168.462	0.931645	0.175911	5.29612	1.18292e-07	6.63237e-06	AQR_chr15:34942012-34942080	AQR_ex7
PINX1	125.962	-0.604943	0.137536	-4.39842	1.0904e-05	0.000309456	AQR_chr15:34942012-34942080	AQR_ex7
PIP4P1	21.6067	-1.08924	0.321361	-3.38946	0.0007003	0.00918596	AQR_chr15:34942012-34942080	AQR_ex7
PIP4P2	22.5709	1.55715	0.538762	2.89023	0.00384963	0.0350088	AQR_chr15:34942012-34942080	AQR_ex7
PIP5K1A	183.159	-0.790633	0.132382	-5.97236	2.33853e-09	2.37165e-07	AQR_chr15:34942012-34942080	AQR_ex7
PIR	73.813	0.919706	0.272306	3.37747	0.000731569	0.00950718	AQR_chr15:34942012-34942080	AQR_ex7
PISD	68.5357	-0.670943	0.197641	-3.39476	0.000686893	0.00904592	AQR_chr15:34942012-34942080	AQR_ex7
PITPNA	120.044	-0.787465	0.147381	-5.34306	9.13899e-08	5.2797e-06	AQR_chr15:34942012-34942080	AQR_ex7
PITPNA-AS1	44.8606	1.29318	0.388733	3.32665	0.000878952	0.0110679	AQR_chr15:34942012-34942080	AQR_ex7
PKMYT1	38.0664	1.42961	0.432495	3.3055	0.000948079	0.0117524	AQR_chr15:34942012-34942080	AQR_ex7
PKN1	73.2021	1.0178	0.277515	3.66755	0.000244887	0.00392445	AQR_chr15:34942012-34942080	AQR_ex7
PLAAT3	445.983	0.57778	0.117042	4.9365	7.95384e-07	3.43543e-05	AQR_chr15:34942012-34942080	AQR_ex7
PLAAT5	30.092	1.67278	0.535145	3.12584	0.00177298	0.0192071	AQR_chr15:34942012-34942080	AQR_ex7
PLAG1	16.2722	-1.51998	0.375973	-4.04278	5.28213e-05	0.00113835	AQR_chr15:34942012-34942080	AQR_ex7
PLAGL2	48.9529	-0.742002	0.25955	-2.8588	0.00425246	0.0379096	AQR_chr15:34942012-34942080	AQR_ex7
PLCH1	118.679	1.23275	0.257432	4.78863	1.67921e-06	6.56827e-05	AQR_chr15:34942012-34942080	AQR_ex7
PLCL2	364.754	0.591122	0.154966	3.81454	0.000136439	0.00247178	AQR_chr15:34942012-34942080	AQR_ex7
PLEKHG1	238.895	1.18065	0.207953	5.67752	1.36662e-08	1.03568e-06	AQR_chr15:34942012-34942080	AQR_ex7
PLGRKT	54.2708	1.6532	0.439219	3.76395	0.00016725	0.00289812	AQR_chr15:34942012-34942080	AQR_ex7
PLOD1	28.6606	1.47665	0.469523	3.145	0.00166087	0.0182872	AQR_chr15:34942012-34942080	AQR_ex7
PLOD2	88.3478	0.83186	0.256469	3.24351	0.00118065	0.0139659	AQR_chr15:34942012-34942080	AQR_ex7
PLPP1	217.82	0.736785	0.201472	3.65701	0.00025517	0.00404537	AQR_chr15:34942012-34942080	AQR_ex7
PLPP3	14.3358	-1.38273	0.428989	-3.22323	0.00126753	0.0147646	AQR_chr15:34942012-34942080	AQR_ex7
PMVK	75.5263	0.878224	0.26104	3.36433	0.00076731	0.00990323	AQR_chr15:34942012-34942080	AQR_ex7
POGZ	180.84	-0.613323	0.131623	-4.65969	3.16683e-06	0.000110486	AQR_chr15:34942012-34942080	AQR_ex7
POLD2	130.305	0.535811	0.191082	2.80408	0.00504598	0.043336	AQR_chr15:34942012-34942080	AQR_ex7
POLK	69.7888	-0.62847	0.206798	-3.03905	0.00237325	0.023928	AQR_chr15:34942012-34942080	AQR_ex7
POLN	28.7842	-0.888367	0.306678	-2.89674	0.00377058	0.0344413	AQR_chr15:34942012-34942080	AQR_ex7
POLR1C	82.7508	-0.648484	0.170743	-3.79802	0.000145859	0.00260594	AQR_chr15:34942012-34942080	AQR_ex7
POLR1F	89.3119	-0.637356	0.167795	-3.79843	0.000145617	0.00260387	AQR_chr15:34942012-34942080	AQR_ex7
POLR2A	242.568	-0.585259	0.123444	-4.74109	2.12567e-06	7.99599e-05	AQR_chr15:34942012-34942080	AQR_ex7
POLR2C	92.0337	-0.740712	0.161222	-4.59436	4.34088e-06	0.000143694	AQR_chr15:34942012-34942080	AQR_ex7
POLR2K	258.876	-0.548928	0.10751	-5.10584	3.2932e-07	1.61453e-05	AQR_chr15:34942012-34942080	AQR_ex7
POLR3G	81.1942	0.953937	0.265546	3.59236	0.000327691	0.00496674	AQR_chr15:34942012-34942080	AQR_ex7
POMK	92.6138	-0.500599	0.167309	-2.99207	0.00277097	0.0269654	AQR_chr15:34942012-34942080	AQR_ex7
POP5	92.8684	0.987833	0.243325	4.05972	4.91317e-05	0.00107565	AQR_chr15:34942012-34942080	AQR_ex7
POU2F2	6.88956	-2.20653	0.54472	-4.05076	5.1052e-05	0.00110714	AQR_chr15:34942012-34942080	AQR_ex7
POU6F2	162.977	0.60416	0.205745	2.93645	0.00331994	0.0310798	AQR_chr15:34942012-34942080	AQR_ex7
PPARD	32.0852	-1.06426	0.275349	-3.86514	0.000111025	0.00209771	AQR_chr15:34942012-34942080	AQR_ex7
PPDPF	144.821	1.24289	0.218038	5.70035	1.19559e-08	9.22971e-07	AQR_chr15:34942012-34942080	AQR_ex7
PPFIA1	149.131	-0.629882	0.144251	-4.36657	1.2621e-05	0.000348621	AQR_chr15:34942012-34942080	AQR_ex7
PPFIA2	274.445	0.827622	0.234251	3.53306	0.000410776	0.00598911	AQR_chr15:34942012-34942080	AQR_ex7
PPHLN1	237.408	-0.651893	0.108537	-6.00617	1.89958e-09	1.99946e-07	AQR_chr15:34942012-34942080	AQR_ex7
PPIG	308.049	-0.556148	0.0970634	-5.72974	1.00584e-08	7.85275e-07	AQR_chr15:34942012-34942080	AQR_ex7
PPIL3	36.4338	-0.780454	0.28356	-2.75234	0.00591718	0.0491054	AQR_chr15:34942012-34942080	AQR_ex7
PPM1B	115.72	-0.535586	0.166379	-3.21907	0.00128607	0.0149397	AQR_chr15:34942012-34942080	AQR_ex7
PPM1G	711.796	0.672505	0.0899706	7.47472	7.73657e-14	2.85825e-11	AQR_chr15:34942012-34942080	AQR_ex7
PPP1R14A	140.827	0.999701	0.213477	4.68295	2.82775e-06	0.000100177	AQR_chr15:34942012-34942080	AQR_ex7
PPP1R15A	21.9489	-1.39946	0.318618	-4.39228	1.1217e-05	0.000316231	AQR_chr15:34942012-34942080	AQR_ex7
PPP1R15B	42.5983	-0.775518	0.25322	-3.06263	0.00219404	0.0226058	AQR_chr15:34942012-34942080	AQR_ex7
PPP1R15B-AS1	3.83289	-2.29085	0.804711	-2.84679	0.0044162	0.0390647	AQR_chr15:34942012-34942080	AQR_ex7
PPP1R7	99.0712	0.75781	0.223697	3.38766	0.000704914	0.00922452	AQR_chr15:34942012-34942080	AQR_ex7
PPP1R9A	267.748	0.694848	0.157534	4.41078	1.02997e-05	0.000295958	AQR_chr15:34942012-34942080	AQR_ex7
PPP1R9A-AS1	28.8818	2.63167	0.765448	3.43808	0.000585847	0.00793232	AQR_chr15:34942012-34942080	AQR_ex7
PPP2CB	138.502	-0.723294	0.132793	-5.44679	5.1286e-08	3.25477e-06	AQR_chr15:34942012-34942080	AQR_ex7
PPP2R2A	203.084	-0.504269	0.115355	-4.37145	1.23422e-05	0.00034229	AQR_chr15:34942012-34942080	AQR_ex7
PPP2R2B	9.74158	-4.22815	1.03504	-4.08502	4.40725e-05	0.000982162	AQR_chr15:34942012-34942080	AQR_ex7
PPP2R2D	105.626	-0.909296	0.146199	-6.21958	4.98502e-10	6.48649e-08	AQR_chr15:34942012-34942080	AQR_ex7
PPP2R3A	62.5342	-1.02527	0.20889	-4.90816	9.19362e-07	3.88177e-05	AQR_chr15:34942012-34942080	AQR_ex7
PPP2R5C	130.908	-0.841577	0.144204	-5.83602	5.3462e-09	4.60864e-07	AQR_chr15:34942012-34942080	AQR_ex7
PPP3R1	176.711	-0.565044	0.137269	-4.11633	3.84952e-05	0.000873275	AQR_chr15:34942012-34942080	AQR_ex7
PPP4R2	226.494	-0.540631	0.116617	-4.63594	3.55318e-06	0.00012191	AQR_chr15:34942012-34942080	AQR_ex7
PPP4R3B	128.478	-0.873293	0.145054	-6.02048	1.73901e-09	1.87387e-07	AQR_chr15:34942012-34942080	AQR_ex7
PPP4R4	44.4842	1.18302	0.363031	3.25872	0.00111914	0.0134246	AQR_chr15:34942012-34942080	AQR_ex7
PPP6R1	27.0039	-0.871572	0.2767	-3.14988	0.00163337	0.0180324	AQR_chr15:34942012-34942080	AQR_ex7
PPP6R2	179.645	-0.739123	0.135419	-5.45804	4.81427e-08	3.07415e-06	AQR_chr15:34942012-34942080	AQR_ex7
PPP6R3	328.097	-0.917387	0.0969902	-9.45855	3.1223e-21	6.45974e-18	AQR_chr15:34942012-34942080	AQR_ex7
PRDM6	40.8959	-1.03349	0.318506	-3.24482	0.00117524	0.0139179	AQR_chr15:34942012-34942080	AQR_ex7
PRIM1	66.0009	2.39664	0.432751	5.53816	3.05667e-08	2.04659e-06	AQR_chr15:34942012-34942080	AQR_ex7
PRKAB1	15.8048	-1.19305	0.364487	-3.27324	0.00106323	0.0129318	AQR_chr15:34942012-34942080	AQR_ex7
PRMT1	436.15	0.622204	0.116364	5.34703	8.94095e-08	5.19605e-06	AQR_chr15:34942012-34942080	AQR_ex7
PRMT2	139.806	0.557585	0.200479	2.78127	0.0054147	0.0459306	AQR_chr15:34942012-34942080	AQR_ex7
PRMT3	99.23	0.643359	0.225832	2.84885	0.00438782	0.0389111	AQR_chr15:34942012-34942080	AQR_ex7
PRNP	40.3847	-0.811636	0.257665	-3.14996	0.00163292	0.0180324	AQR_chr15:34942012-34942080	AQR_ex7
PROX1	19.3669	-1.25617	0.363064	-3.45992	0.000540337	0.00740333	AQR_chr15:34942012-34942080	AQR_ex7
PRPF18	73.0632	-0.782822	0.182486	-4.28977	1.7886e-05	0.000467817	AQR_chr15:34942012-34942080	AQR_ex7
PRPF3	100.564	-0.828036	0.153239	-5.40357	6.53277e-08	3.97519e-06	AQR_chr15:34942012-34942080	AQR_ex7
PRPF39	70.5381	-0.877605	0.176094	-4.98372	6.23726e-07	2.79919e-05	AQR_chr15:34942012-34942080	AQR_ex7
PRR13	165.427	0.544042	0.16983	3.20346	0.00135788	0.0155986	AQR_chr15:34942012-34942080	AQR_ex7
PRRC2B	315.435	-0.615652	0.102047	-6.03299	1.60949e-09	1.74339e-07	AQR_chr15:34942012-34942080	AQR_ex7
PRSS12	296.252	1.27748	0.209031	6.11142	9.87472e-10	1.15219e-07	AQR_chr15:34942012-34942080	AQR_ex7
PRTFDC1	97.9608	0.673484	0.226805	2.96944	0.00298346	0.0284971	AQR_chr15:34942012-34942080	AQR_ex7
PRTG	58.3576	1.5335	0.438939	3.49364	0.000476479	0.00673352	AQR_chr15:34942012-34942080	AQR_ex7
PSD3	168.532	0.680331	0.188	3.61878	0.000295997	0.00453956	AQR_chr15:34942012-34942080	AQR_ex7
PSEN1	65.8552	-1.35075	0.181082	-7.45932	8.69726e-14	3.1568e-11	AQR_chr15:34942012-34942080	AQR_ex7
PSIP1	313.367	0.543574	0.126799	4.2869	1.81187e-05	0.000472112	AQR_chr15:34942012-34942080	AQR_ex7
PSMB10	55.4939	0.946533	0.327394	2.89111	0.00383884	0.034926	AQR_chr15:34942012-34942080	AQR_ex7
PSMC1	294.585	0.566787	0.131905	4.29694	1.73173e-05	0.000454091	AQR_chr15:34942012-34942080	AQR_ex7
PSMC3	180.453	0.514916	0.160664	3.20492	0.00135099	0.0155367	AQR_chr15:34942012-34942080	AQR_ex7
PSMC3IP	62.7746	-0.843119	0.184478	-4.57031	4.87009e-06	0.000157188	AQR_chr15:34942012-34942080	AQR_ex7
PSMC5	169.313	0.559847	0.187868	2.98	0.00288244	0.0277371	AQR_chr15:34942012-34942080	AQR_ex7
PSME3	118.499	0.590761	0.186458	3.16833	0.00153316	0.0171643	AQR_chr15:34942012-34942080	AQR_ex7
PSME3IP1	119.461	0.588166	0.204401	2.87751	0.00400829	0.0361655	AQR_chr15:34942012-34942080	AQR_ex7
PSMG1	138.017	0.629313	0.20032	3.14154	0.00168059	0.0184651	AQR_chr15:34942012-34942080	AQR_ex7
PSMG4	83.9612	1.02021	0.284749	3.58285	0.000339868	0.00512502	AQR_chr15:34942012-34942080	AQR_ex7
PTCD3	207.632	-0.537033	0.125916	-4.26501	1.99893e-05	0.000507435	AQR_chr15:34942012-34942080	AQR_ex7
PTGER3	65.8105	1.13318	0.370692	3.05694	0.00223611	0.0229365	AQR_chr15:34942012-34942080	AQR_ex7
PTGES2	104.618	1.54768	0.276555	5.59626	2.1902e-08	1.56252e-06	AQR_chr15:34942012-34942080	AQR_ex7
PTK2	393.388	-0.702422	0.0957014	-7.33973	2.1403e-13	6.81242e-11	AQR_chr15:34942012-34942080	AQR_ex7
PTP4A2	299.431	0.522111	0.124913	4.17981	2.91754e-05	0.000698624	AQR_chr15:34942012-34942080	AQR_ex7
PTRH2	122.271	-0.555893	0.147802	-3.76107	0.000169186	0.00292577	AQR_chr15:34942012-34942080	AQR_ex7
PTTG1IP	79.4906	-0.737208	0.19799	-3.72345	0.000196518	0.00329477	AQR_chr15:34942012-34942080	AQR_ex7
PUDP	85.831	0.854006	0.277744	3.0748	0.00210647	0.0218974	AQR_chr15:34942012-34942080	AQR_ex7
PUM1	362.097	-0.688639	0.0948928	-7.25701	3.95728e-13	1.13711e-10	AQR_chr15:34942012-34942080	AQR_ex7
PUM2	232.594	-0.878414	0.110705	-7.93474	2.10932e-15	1.17945e-12	AQR_chr15:34942012-34942080	AQR_ex7
PURB	63.7285	-0.617757	0.199958	-3.08943	0.00200544	0.0211794	AQR_chr15:34942012-34942080	AQR_ex7
PURPL	71.4073	1.72529	0.413685	4.17055	3.0387e-05	0.000717667	AQR_chr15:34942012-34942080	AQR_ex7
PUS7L	104.707	1.14282	0.249668	4.57737	4.70861e-06	0.00015269	AQR_chr15:34942012-34942080	AQR_ex7
PWWP2A	69.3336	-0.648596	0.198631	-3.26533	0.00109336	0.0131899	AQR_chr15:34942012-34942080	AQR_ex7
PWWP3A	110.892	1.24071	0.236392	5.24853	1.53317e-07	8.21757e-06	AQR_chr15:34942012-34942080	AQR_ex7
PXMP2	90.6829	0.742646	0.241152	3.07957	0.00207297	0.0216511	AQR_chr15:34942012-34942080	AQR_ex7
PXN-AS1	39.3227	1.90539	0.496689	3.83618	0.000124963	0.00231071	AQR_chr15:34942012-34942080	AQR_ex7
PYGL	175.103	0.836981	0.187727	4.4585	8.25351e-06	0.000246047	AQR_chr15:34942012-34942080	AQR_ex7
PYGM	1.06739	-4.46575	1.51993	-2.93813	0.003302	0.0309398	AQR_chr15:34942012-34942080	AQR_ex7
QARS1	64.2147	0.875825	0.294789	2.97102	0.00296815	0.028364	AQR_chr15:34942012-34942080	AQR_ex7
QPRT	50.8241	1.32221	0.408772	3.23459	0.00121818	0.014328	AQR_chr15:34942012-34942080	AQR_ex7
QRICH1	123.065	-0.628288	0.142761	-4.40099	1.07758e-05	0.000306237	AQR_chr15:34942012-34942080	AQR_ex7
QTRT2	103.987	-0.890479	0.16115	-5.52578	3.28027e-08	2.18217e-06	AQR_chr15:34942012-34942080	AQR_ex7
RAB12	62.5807	-1.25936	0.184127	-6.83967	7.93771e-12	1.76584e-09	AQR_chr15:34942012-34942080	AQR_ex7
RAB22A	49.9674	-0.736558	0.219703	-3.35251	0.000800822	0.0102653	AQR_chr15:34942012-34942080	AQR_ex7
RAB26	18.4643	-1.61249	0.36261	-4.44691	8.71155e-06	0.000257476	AQR_chr15:34942012-34942080	AQR_ex7
RAB35	46.0134	-0.849204	0.249312	-3.40619	0.000658763	0.00871987	AQR_chr15:34942012-34942080	AQR_ex7
RAB3GAP1	148.882	-0.78739	0.128094	-6.14699	7.89676e-10	9.54546e-08	AQR_chr15:34942012-34942080	AQR_ex7
RAB5A	89.1036	-0.581739	0.185442	-3.13704	0.00170662	0.0186816	AQR_chr15:34942012-34942080	AQR_ex7
RAB7A	332.716	-0.613063	0.0951284	-6.44458	1.15922e-10	1.76346e-08	AQR_chr15:34942012-34942080	AQR_ex7
RAB8B	78.6474	-0.735199	0.2025	-3.63061	0.000282752	0.00439839	AQR_chr15:34942012-34942080	AQR_ex7
RAB9A	65.7464	-0.648395	0.186353	-3.47939	0.000502558	0.00699221	AQR_chr15:34942012-34942080	AQR_ex7
RABEP1	281.473	-0.503455	0.102156	-4.9283	8.29475e-07	3.56038e-05	AQR_chr15:34942012-34942080	AQR_ex7
RABGEF1	137.689	-0.847187	0.148819	-5.69272	1.2503e-08	9.54522e-07	AQR_chr15:34942012-34942080	AQR_ex7
RABL6	258.755	0.645264	0.139721	4.61823	3.87032e-06	0.000131053	AQR_chr15:34942012-34942080	AQR_ex7
RAC3	102.51	0.878073	0.232013	3.78459	0.000153964	0.00271557	AQR_chr15:34942012-34942080	AQR_ex7
RACGAP1	92.443	-0.60573	0.173667	-3.48789	0.000486855	0.00682885	AQR_chr15:34942012-34942080	AQR_ex7
RAD23A	210.309	0.606137	0.163787	3.70077	0.000214948	0.00352103	AQR_chr15:34942012-34942080	AQR_ex7
RAD50	160.768	1.18386	0.204667	5.78434	7.27993e-09	5.97676e-07	AQR_chr15:34942012-34942080	AQR_ex7
RAD51B	384.304	1.26441	0.161342	7.83686	4.61964e-15	2.3439e-12	AQR_chr15:34942012-34942080	AQR_ex7
RANBP10	44.316	-0.784751	0.234951	-3.34007	0.000837585	0.0106523	AQR_chr15:34942012-34942080	AQR_ex7
RAPGEF5	56.3789	1.25413	0.341203	3.67561	0.000237285	0.0038323	AQR_chr15:34942012-34942080	AQR_ex7
RAPGEF6	224.06	-0.728344	0.117243	-6.21225	5.22318e-10	6.71195e-08	AQR_chr15:34942012-34942080	AQR_ex7
RASSF1	33.0134	-0.952311	0.240999	-3.95152	7.76553e-05	0.0015659	AQR_chr15:34942012-34942080	AQR_ex7
RBAK	25.1606	-0.829812	0.282776	-2.93452	0.00334066	0.0312172	AQR_chr15:34942012-34942080	AQR_ex7
RBBP5	62.0327	-0.646205	0.185587	-3.48196	0.000497754	0.00693471	AQR_chr15:34942012-34942080	AQR_ex7
RBM18	51.8852	-0.88297	0.217409	-4.06134	4.87917e-05	0.00106933	AQR_chr15:34942012-34942080	AQR_ex7
RBM22	100.912	-0.524252	0.167273	-3.13411	0.00172376	0.0187996	AQR_chr15:34942012-34942080	AQR_ex7
RBM33	140.651	-0.506023	0.145579	-3.47593	0.000509085	0.00705828	AQR_chr15:34942012-34942080	AQR_ex7
RBM42	70.5051	-0.689355	0.171624	-4.01666	5.90289e-05	0.0012449	AQR_chr15:34942012-34942080	AQR_ex7
RBM45	18.2185	1.78287	0.649364	2.74555	0.00604088	0.0498722	AQR_chr15:34942012-34942080	AQR_ex7
RBM48	27.3664	-0.961323	0.286328	-3.35742	0.000786732	0.0101097	AQR_chr15:34942012-34942080	AQR_ex7
RBMS3	128.28	1.47746	0.411395	3.59133	0.000328989	0.00498004	AQR_chr15:34942012-34942080	AQR_ex7
RCC1L	76.9652	0.677028	0.225685	2.99988	0.0027009	0.0263828	AQR_chr15:34942012-34942080	AQR_ex7
RCL1	135.883	-0.590812	0.157105	-3.76062	0.000169492	0.00292577	AQR_chr15:34942012-34942080	AQR_ex7
RCOR1	171.844	-0.746085	0.141248	-5.2821	1.27712e-07	7.06479e-06	AQR_chr15:34942012-34942080	AQR_ex7
RETREG3	31.3472	-0.819882	0.29085	-2.81892	0.00481858	0.0419225	AQR_chr15:34942012-34942080	AQR_ex7
RFFL	52.4883	1.42724	0.343966	4.14936	3.33405e-05	0.000775035	AQR_chr15:34942012-34942080	AQR_ex7
RFLNB	117.47	0.78046	0.198065	3.94042	8.13382e-05	0.0016259	AQR_chr15:34942012-34942080	AQR_ex7
RFT1	57.3627	0.985217	0.328037	3.00338	0.00267002	0.0262159	AQR_chr15:34942012-34942080	AQR_ex7
RFTN2	17.7296	-1.20785	0.381587	-3.16534	0.001549	0.0173322	AQR_chr15:34942012-34942080	AQR_ex7
RFX2	42.5291	-0.729968	0.23912	-3.05273	0.00226766	0.0231312	AQR_chr15:34942012-34942080	AQR_ex7
RFX3	155.215	-0.533545	0.162431	-3.28476	0.00102071	0.0124734	AQR_chr15:34942012-34942080	AQR_ex7
RHEB	301.314	-0.589614	0.105524	-5.58746	2.30415e-08	1.62116e-06	AQR_chr15:34942012-34942080	AQR_ex7
RHEBL1	3.84472	-1.92808	0.614588	-3.13719	0.00170575	0.0186816	AQR_chr15:34942012-34942080	AQR_ex7
RHOBTB3	105.378	0.750313	0.245407	3.05742	0.0022325	0.0229108	AQR_chr15:34942012-34942080	AQR_ex7
RHOXF1	33.2114	-1.35842	0.320199	-4.24243	2.2111e-05	0.000551151	AQR_chr15:34942012-34942080	AQR_ex7
RIGI	26.5476	-1.29698	0.274508	-4.72476	2.30384e-06	8.54196e-05	AQR_chr15:34942012-34942080	AQR_ex7
RIMKLB	46.515	-0.765022	0.242517	-3.1545	0.00160771	0.0178828	AQR_chr15:34942012-34942080	AQR_ex7
RIMS2	20.8988	-2.11121	0.54142	-3.8994	9.64331e-05	0.00186633	AQR_chr15:34942012-34942080	AQR_ex7
RIN2	38.9116	1.52623	0.494749	3.08486	0.0020365	0.0214091	AQR_chr15:34942012-34942080	AQR_ex7
RING1	30.3566	1.39774	0.472027	2.96115	0.00306496	0.0290789	AQR_chr15:34942012-34942080	AQR_ex7
RINT1	48.087	-0.645157	0.231051	-2.79227	0.00523397	0.0447646	AQR_chr15:34942012-34942080	AQR_ex7
RIOK3	113.605	-0.574238	0.168003	-3.41801	0.000630804	0.00840896	AQR_chr15:34942012-34942080	AQR_ex7
RIOX2	46.8428	0.900392	0.312362	2.88252	0.00394502	0.035688	AQR_chr15:34942012-34942080	AQR_ex7
RIT1	28.0745	-1.12186	0.273303	-4.10482	4.04631e-05	0.000911919	AQR_chr15:34942012-34942080	AQR_ex7
RLF	118.352	-1.04539	0.130716	-7.9974	1.27076e-15	7.96687e-13	AQR_chr15:34942012-34942080	AQR_ex7
RMDN1	75.9713	1.29154	0.298269	4.33012	1.49026e-05	0.000400343	AQR_chr15:34942012-34942080	AQR_ex7
RMI2	34.8275	1.84223	0.502244	3.668	0.000244454	0.00392359	AQR_chr15:34942012-34942080	AQR_ex7
RMND5A	97.0366	-0.518657	0.173674	-2.98638	0.00282299	0.0273559	AQR_chr15:34942012-34942080	AQR_ex7
RNASEH2B	145.606	0.678648	0.187311	3.62312	0.000291076	0.00448405	AQR_chr15:34942012-34942080	AQR_ex7
RND2	38.9927	1.22009	0.398597	3.06097	0.00220618	0.0227083	AQR_chr15:34942012-34942080	AQR_ex7
RNF115	137.815	-0.543639	0.158644	-3.42678	0.000610783	0.00819487	AQR_chr15:34942012-34942080	AQR_ex7
RNF121	71.2007	-0.580932	0.194359	-2.98897	0.00279922	0.0271764	AQR_chr15:34942012-34942080	AQR_ex7
RNF130	308.726	0.627132	0.14008	4.47695	7.57156e-06	0.000228508	AQR_chr15:34942012-34942080	AQR_ex7
RNF138	88.2598	-0.887052	0.171277	-5.17905	2.23018e-07	1.14209e-05	AQR_chr15:34942012-34942080	AQR_ex7
RNF139-DT	5.92757	-3.38161	0.963834	-3.5085	0.000450648	0.00645222	AQR_chr15:34942012-34942080	AQR_ex7
RNF144A	36.8205	1.92496	0.534803	3.59938	0.000318974	0.00484527	AQR_chr15:34942012-34942080	AQR_ex7
RNF149	109.766	-0.514827	0.155506	-3.31066	0.00093076	0.0116003	AQR_chr15:34942012-34942080	AQR_ex7
RNF185	40.3226	-1.37073	0.239743	-5.71747	1.08123e-08	8.40961e-07	AQR_chr15:34942012-34942080	AQR_ex7
RNF19A	55.138	-0.685265	0.23568	-2.9076	0.00364212	0.0334897	AQR_chr15:34942012-34942080	AQR_ex7
RNF213	58.7867	1.08236	0.344713	3.1399	0.00169006	0.0185494	AQR_chr15:34942012-34942080	AQR_ex7
RNF31	17.0232	-1.0149	0.364079	-2.78758	0.00531034	0.0453332	AQR_chr15:34942012-34942080	AQR_ex7
RNF38	161.87	-0.572711	0.146674	-3.90464	9.43666e-05	0.00183664	AQR_chr15:34942012-34942080	AQR_ex7
RNF4	99.2236	-0.6983	0.158485	-4.40609	1.05253e-05	0.000300771	AQR_chr15:34942012-34942080	AQR_ex7
RNGTT	211.541	-0.609104	0.122248	-4.98254	6.2756e-07	2.80423e-05	AQR_chr15:34942012-34942080	AQR_ex7
RNMT	129.875	-0.798172	0.143456	-5.5639	2.63809e-08	1.80989e-06	AQR_chr15:34942012-34942080	AQR_ex7
ROBO1	481.435	0.535942	0.142795	3.75324	0.000174567	0.00299719	AQR_chr15:34942012-34942080	AQR_ex7
ROBO2	227.569	0.898477	0.26077	3.44547	0.000570062	0.00777456	AQR_chr15:34942012-34942080	AQR_ex7
RPL22L1	411.38	0.860123	0.159366	5.39716	6.77023e-08	4.05479e-06	AQR_chr15:34942012-34942080	AQR_ex7
RPL39L	299.217	1.31347	0.159114	8.2549	1.52024e-16	1.1649e-13	AQR_chr15:34942012-34942080	AQR_ex7
RPP14	12.9745	-1.24019	0.434378	-2.8551	0.00430227	0.0382508	AQR_chr15:34942012-34942080	AQR_ex7
RPRD1B	71.4843	-0.756579	0.189247	-3.99784	6.39237e-05	0.00132916	AQR_chr15:34942012-34942080	AQR_ex7
RPS6KA3	88.3178	-0.749684	0.174429	-4.29794	1.72391e-05	0.000452613	AQR_chr15:34942012-34942080	AQR_ex7
RPS6KA5	37.5927	-1.57915	0.267581	-5.90156	3.60072e-09	3.38615e-07	AQR_chr15:34942012-34942080	AQR_ex7
RPTOR	241.755	-0.505744	0.121745	-4.15412	3.26548e-05	0.000760821	AQR_chr15:34942012-34942080	AQR_ex7
RPUSD2	39.3567	-0.993058	0.266802	-3.72209	0.000197584	0.00330997	AQR_chr15:34942012-34942080	AQR_ex7
RRAGB	27.8642	-0.879443	0.305622	-2.87755	0.00400779	0.0361655	AQR_chr15:34942012-34942080	AQR_ex7
RRAGC-DT	37.464	-1.26477	0.3009	-4.2033	2.63052e-05	0.000637268	AQR_chr15:34942012-34942080	AQR_ex7
RRH	8.59621	-1.65049	0.532815	-3.09768	0.0019504	0.0207145	AQR_chr15:34942012-34942080	AQR_ex7
RRN3	48.5157	-0.919872	0.219842	-4.18424	2.86122e-05	0.000687524	AQR_chr15:34942012-34942080	AQR_ex7
RSBN1	51.3641	-0.825177	0.220552	-3.74142	0.000182982	0.0031056	AQR_chr15:34942012-34942080	AQR_ex7
RSBN1L	131.074	-0.691378	0.143706	-4.81105	1.50136e-06	6.00807e-05	AQR_chr15:34942012-34942080	AQR_ex7
RSL1D1-DT	64.5931	-0.630029	0.213566	-2.95004	0.00317728	0.0299748	AQR_chr15:34942012-34942080	AQR_ex7
RSPRY1	95.7624	-0.615454	0.188156	-3.27097	0.00107179	0.0130131	AQR_chr15:34942012-34942080	AQR_ex7
RSRC2	316.006	-0.592205	0.0985544	-6.00891	1.86772e-09	1.9816e-07	AQR_chr15:34942012-34942080	AQR_ex7
RSRP1	82.0882	-0.969322	0.181229	-5.34859	8.86406e-08	5.16587e-06	AQR_chr15:34942012-34942080	AQR_ex7
RTP1	29.8837	2.28558	0.640063	3.57087	0.000355801	0.00531876	AQR_chr15:34942012-34942080	AQR_ex7
RTTN	94.646	-0.527401	0.175298	-3.0086	0.00262455	0.0259244	AQR_chr15:34942012-34942080	AQR_ex7
RUFY2	43.3405	-0.847705	0.240504	-3.5247	0.00042396	0.0061403	AQR_chr15:34942012-34942080	AQR_ex7
RWDD4	92.5116	0.721442	0.237942	3.03201	0.00242932	0.0243508	AQR_chr15:34942012-34942080	AQR_ex7
RXYLT1	86.0869	1.09129	0.255114	4.27766	1.88872e-05	0.000486621	AQR_chr15:34942012-34942080	AQR_ex7
RYBP	119.612	-0.569066	0.160684	-3.54152	0.000397831	0.00582913	AQR_chr15:34942012-34942080	AQR_ex7
RYR2	86.1113	1.14762	0.367577	3.12211	0.00179561	0.0194093	AQR_chr15:34942012-34942080	AQR_ex7
S100A13	380.446	0.807609	0.205772	3.92478	8.68097e-05	0.00171048	AQR_chr15:34942012-34942080	AQR_ex7
S100A4	214.242	1.25768	0.22825	5.5101	3.58633e-08	2.34062e-06	AQR_chr15:34942012-34942080	AQR_ex7
S100A6	641.927	0.708491	0.205682	3.4446	0.000571896	0.00778418	AQR_chr15:34942012-34942080	AQR_ex7
SACS	131.45	0.573532	0.201876	2.84101	0.00449703	0.0396417	AQR_chr15:34942012-34942080	AQR_ex7
SALL3	47.1248	-0.869856	0.249169	-3.49103	0.00048117	0.00677667	AQR_chr15:34942012-34942080	AQR_ex7
SAMD8	44.2766	-1.23863	0.228604	-5.41823	6.01926e-08	3.70632e-06	AQR_chr15:34942012-34942080	AQR_ex7
SAMHD1	69.9578	0.79523	0.266528	2.98367	0.00284817	0.0275226	AQR_chr15:34942012-34942080	AQR_ex7
SAMM50	68.6978	0.70394	0.253184	2.78035	0.00543008	0.0460422	AQR_chr15:34942012-34942080	AQR_ex7
SAP18	373.795	-0.738299	0.0942168	-7.83617	4.64498e-15	2.3439e-12	AQR_chr15:34942012-34942080	AQR_ex7
SAP30BP	82.7681	-0.555085	0.172221	-3.22309	0.00126814	0.0147646	AQR_chr15:34942012-34942080	AQR_ex7
SAPCD2	57.6413	1.45084	0.367227	3.9508	7.7892e-05	0.00156609	AQR_chr15:34942012-34942080	AQR_ex7
SAR1A	94.0919	-0.704546	0.169336	-4.16064	3.17362e-05	0.000745641	AQR_chr15:34942012-34942080	AQR_ex7
SAR1B	114.819	-0.564789	0.157801	-3.57912	0.000344751	0.00518353	AQR_chr15:34942012-34942080	AQR_ex7
SATB2	88.8532	-0.825598	0.214536	-3.8483	0.000118943	0.00221494	AQR_chr15:34942012-34942080	AQR_ex7
SBDSP1	57.767	-0.912077	0.211333	-4.31584	1.59e-05	0.000424457	AQR_chr15:34942012-34942080	AQR_ex7
SBNO1	192.845	-0.584996	0.122477	-4.77639	1.7847e-06	6.92752e-05	AQR_chr15:34942012-34942080	AQR_ex7
SCAF8	200.459	-0.610762	0.133529	-4.574	4.78503e-06	0.000154926	AQR_chr15:34942012-34942080	AQR_ex7
SCAMP1	102.998	0.707497	0.23358	3.02893	0.00245419	0.024517	AQR_chr15:34942012-34942080	AQR_ex7
SCAMP4	51.4842	-0.652624	0.209699	-3.11219	0.00185706	0.0199588	AQR_chr15:34942012-34942080	AQR_ex7
SCAPER	253.245	0.659851	0.162985	4.04855	5.15367e-05	0.00111532	AQR_chr15:34942012-34942080	AQR_ex7
SCCPDH	59.4096	1.03169	0.340177	3.03279	0.00242304	0.0243204	AQR_chr15:34942012-34942080	AQR_ex7
SCFD1	198.595	-1.23245	0.114978	-10.719	8.28976e-27	4.28767e-23	AQR_chr15:34942012-34942080	AQR_ex7
SCG5	13.5495	-1.7715	0.414809	-4.27065	1.94907e-05	0.000497218	AQR_chr15:34942012-34942080	AQR_ex7
SCMH1	251.726	1.04201	0.168713	6.17619	6.56679e-10	8.13535e-08	AQR_chr15:34942012-34942080	AQR_ex7
SCOC	61.4374	1.17582	0.304566	3.86064	0.00011309	0.00212895	AQR_chr15:34942012-34942080	AQR_ex7
SDE2	43.8412	-1.00206	0.227488	-4.4049	1.05834e-05	0.000302014	AQR_chr15:34942012-34942080	AQR_ex7
SDF2	67.618	-0.716896	0.190669	-3.7599	0.00016998	0.00293059	AQR_chr15:34942012-34942080	AQR_ex7
SDHAF1	27.172	-0.949842	0.298123	-3.18607	0.0014422	0.0163137	AQR_chr15:34942012-34942080	AQR_ex7
SEC16A	52.4305	-0.901762	0.214693	-4.20025	2.66623e-05	0.000645166	AQR_chr15:34942012-34942080	AQR_ex7
SEC23IP	108.297	-0.838209	0.157571	-5.31956	1.04019e-07	5.89601e-06	AQR_chr15:34942012-34942080	AQR_ex7
SEC24C	40.7152	-0.751352	0.254674	-2.95025	0.0031752	0.0299688	AQR_chr15:34942012-34942080	AQR_ex7
SECISBP2	110.018	-1.10902	0.157218	-7.05401	1.73837e-12	4.33316e-10	AQR_chr15:34942012-34942080	AQR_ex7
SEMA3E	164.941	1.12124	0.225674	4.96839	6.75104e-07	3.01018e-05	AQR_chr15:34942012-34942080	AQR_ex7
SEMA6A	548.293	0.990217	0.145473	6.8069	9.97259e-12	2.12704e-09	AQR_chr15:34942012-34942080	AQR_ex7
SEMA6A-AS1	67.946	0.785678	0.282139	2.78472	0.00535743	0.0456242	AQR_chr15:34942012-34942080	AQR_ex7
SENP3	36.9939	-0.80054	0.250272	-3.19867	0.00138061	0.0157809	AQR_chr15:34942012-34942080	AQR_ex7
SENP5	185.026	-0.793108	0.124044	-6.39374	1.61877e-10	2.37522e-08	AQR_chr15:34942012-34942080	AQR_ex7
SEPHS2	301.043	0.582318	0.136007	4.28152	1.85624e-05	0.000480047	AQR_chr15:34942012-34942080	AQR_ex7
SEPTIN10	99.5839	0.919252	0.24396	3.76804	0.000164533	0.00286775	AQR_chr15:34942012-34942080	AQR_ex7
SEPTIN9	146.87	0.57699	0.182302	3.16503	0.00155068	0.0173417	AQR_chr15:34942012-34942080	AQR_ex7
SERGEF	181.529	0.608613	0.168134	3.61982	0.000294814	0.0045269	AQR_chr15:34942012-34942080	AQR_ex7
SERINC1	78.68	-0.854331	0.181302	-4.7122	2.4506e-06	8.95769e-05	AQR_chr15:34942012-34942080	AQR_ex7
SERPINB6	97.0195	0.986867	0.241591	4.08487	4.41021e-05	0.000982162	AQR_chr15:34942012-34942080	AQR_ex7
SERTAD1	11.2482	-1.26183	0.387362	-3.25749	0.00112402	0.0134717	AQR_chr15:34942012-34942080	AQR_ex7
SETBP1	156.965	0.733997	0.210149	3.49274	0.000478099	0.0067472	AQR_chr15:34942012-34942080	AQR_ex7
SETD1B	46.4298	-0.85274	0.232539	-3.66708	0.000245334	0.00392857	AQR_chr15:34942012-34942080	AQR_ex7
SETD5	322.993	-0.646863	0.102802	-6.29232	3.12764e-10	4.2018e-08	AQR_chr15:34942012-34942080	AQR_ex7
SF3A2	60.2289	-0.646336	0.19575	-3.30185	0.000960482	0.0118635	AQR_chr15:34942012-34942080	AQR_ex7
SF3B2	353.292	0.510112	0.119388	4.27272	1.93104e-05	0.000494227	AQR_chr15:34942012-34942080	AQR_ex7
SF3B4	92.1682	-0.660023	0.155455	-4.24574	2.17874e-05	0.000546375	AQR_chr15:34942012-34942080	AQR_ex7
SF3B5	330.367	-0.548724	0.098729	-5.55788	2.7307e-08	1.86454e-06	AQR_chr15:34942012-34942080	AQR_ex7
SFXN4	114.01	0.954304	0.223654	4.26687	1.98231e-05	0.000503834	AQR_chr15:34942012-34942080	AQR_ex7
SGCD	91.1714	0.950873	0.292196	3.25423	0.00113701	0.013574	AQR_chr15:34942012-34942080	AQR_ex7
SGK1	15.8702	-1.47151	0.431984	-3.40641	0.000658225	0.00871832	AQR_chr15:34942012-34942080	AQR_ex7
SGMS1	91.2296	0.842867	0.269598	3.12638	0.00176972	0.0191895	AQR_chr15:34942012-34942080	AQR_ex7
SGTA	67.0976	-0.799405	0.187103	-4.27254	1.93257e-05	0.000494227	AQR_chr15:34942012-34942080	AQR_ex7
SH3GLB1	90.7661	0.983603	0.233775	4.20748	2.5823e-05	0.000627794	AQR_chr15:34942012-34942080	AQR_ex7
SH3PXD2B	89.8912	1.51933	0.291263	5.21635	1.82481e-07	9.5337e-06	AQR_chr15:34942012-34942080	AQR_ex7
SHCBP1	72.0499	-0.661748	0.195008	-3.39345	0.000690181	0.00908344	AQR_chr15:34942012-34942080	AQR_ex7
SHISA3	60.9861	2.03878	0.42193	4.83203	1.3515e-06	5.45053e-05	AQR_chr15:34942012-34942080	AQR_ex7
SHLD2	193.651	0.608436	0.167476	3.63297	0.00028018	0.00436823	AQR_chr15:34942012-34942080	AQR_ex7
SHPRH	109.25	-0.611132	0.168634	-3.62402	0.000290058	0.00447503	AQR_chr15:34942012-34942080	AQR_ex7
SHROOM3	405.962	1.35416	0.187064	7.239	4.52002e-13	1.28102e-10	AQR_chr15:34942012-34942080	AQR_ex7
SIAH2	46.8154	1.41863	0.385795	3.67716	0.000235845	0.00381202	AQR_chr15:34942012-34942080	AQR_ex7
SIDT2	8.40279	-2.65757	0.616479	-4.31089	1.62598e-05	0.000432946	AQR_chr15:34942012-34942080	AQR_ex7
SIK1	13.0964	-1.21916	0.416432	-2.92763	0.00341552	0.0317732	AQR_chr15:34942012-34942080	AQR_ex7
SIK3	305.644	-0.599137	0.111578	-5.36969	7.88724e-08	4.63577e-06	AQR_chr15:34942012-34942080	AQR_ex7
SIKE1	90.0671	-0.53612	0.190691	-2.81146	0.00493166	0.0426552	AQR_chr15:34942012-34942080	AQR_ex7
SIN3B	52.088	-0.743774	0.223724	-3.32452	0.000885699	0.0111461	AQR_chr15:34942012-34942080	AQR_ex7
SIPA1L2	123.633	0.630678	0.226288	2.78706	0.00531893	0.0453787	AQR_chr15:34942012-34942080	AQR_ex7
SIRT1	77.3375	-0.779894	0.189098	-4.12429	3.71874e-05	0.000849194	AQR_chr15:34942012-34942080	AQR_ex7
SKAP2	135.165	1.05559	0.220138	4.79512	1.62579e-06	6.40684e-05	AQR_chr15:34942012-34942080	AQR_ex7
SKIL	63.1997	-0.761685	0.220493	-3.45446	0.000551399	0.00754491	AQR_chr15:34942012-34942080	AQR_ex7
SLC12A3	194.666	0.687043	0.238907	2.87578	0.00403036	0.0363329	AQR_chr15:34942012-34942080	AQR_ex7
SLC16A4-AS1	8.52896	-1.74579	0.553663	-3.15316	0.00161515	0.0179559	AQR_chr15:34942012-34942080	AQR_ex7
SLC16A9	33.0846	1.47368	0.516804	2.85154	0.00435086	0.0386496	AQR_chr15:34942012-34942080	AQR_ex7
SLC25A11	85.8076	0.754999	0.226139	3.33865	0.000841863	0.0106789	AQR_chr15:34942012-34942080	AQR_ex7
SLC25A13	232.025	0.799809	0.15128	5.28696	1.24368e-07	6.91682e-06	AQR_chr15:34942012-34942080	AQR_ex7
SLC25A15	37.8071	2.02626	0.497072	4.07639	4.57408e-05	0.00101127	AQR_chr15:34942012-34942080	AQR_ex7
SLC25A24	47.7165	1.28047	0.393791	3.25164	0.00114743	0.0136747	AQR_chr15:34942012-34942080	AQR_ex7
SLC25A26	81.6391	-0.675502	0.189921	-3.55675	0.000375478	0.0055467	AQR_chr15:34942012-34942080	AQR_ex7
SLC25A36	155.874	-0.574638	0.139224	-4.12742	3.66851e-05	0.000839578	AQR_chr15:34942012-34942080	AQR_ex7
SLC25A39	144.658	0.698708	0.179089	3.90146	9.56149e-05	0.00185744	AQR_chr15:34942012-34942080	AQR_ex7
SLC25A4	173.161	0.672358	0.179955	3.73625	0.000186784	0.00316233	AQR_chr15:34942012-34942080	AQR_ex7
SLC25A43	118.895	1.21097	0.246112	4.92041	8.63619e-07	3.66887e-05	AQR_chr15:34942012-34942080	AQR_ex7
SLC29A2	22.0987	2.16072	0.644638	3.35184	0.000802777	0.010284	AQR_chr15:34942012-34942080	AQR_ex7
SLC2A4RG	46.9276	1.32954	0.425343	3.12581	0.00177319	0.0192071	AQR_chr15:34942012-34942080	AQR_ex7
SLC30A5	98.4225	-0.57665	0.165306	-3.48837	0.00048597	0.00682569	AQR_chr15:34942012-34942080	AQR_ex7
SLC30A6	99.6653	-0.510922	0.162153	-3.15086	0.00162789	0.0180041	AQR_chr15:34942012-34942080	AQR_ex7
SLC35E2B	35.5678	1.08603	0.389606	2.78751	0.00531141	0.0453332	AQR_chr15:34942012-34942080	AQR_ex7
SLC38A2	118.854	-0.64347	0.161903	-3.97441	7.0555e-05	0.00144669	AQR_chr15:34942012-34942080	AQR_ex7
SLC38A4-AS1	40.2991	1.79165	0.552472	3.24298	0.00118288	0.013982	AQR_chr15:34942012-34942080	AQR_ex7
SLC39A11	77.4727	0.692241	0.238825	2.89852	0.00374924	0.0342857	AQR_chr15:34942012-34942080	AQR_ex7
SLC39A14	105.059	-0.556013	0.171317	-3.24552	0.00117236	0.0139016	AQR_chr15:34942012-34942080	AQR_ex7
SLC39A9	82.3752	-0.943931	0.170308	-5.54249	2.98206e-08	2.01621e-06	AQR_chr15:34942012-34942080	AQR_ex7
SLC3A2	261.036	-0.670753	0.11318	-5.92643	3.09599e-09	3.02137e-07	AQR_chr15:34942012-34942080	AQR_ex7
SLC43A3	47.5232	1.12654	0.372045	3.02798	0.00246195	0.0245471	AQR_chr15:34942012-34942080	AQR_ex7
SLC4A1AP	95.6266	-0.666634	0.174519	-3.81984	0.00013354	0.00242972	AQR_chr15:34942012-34942080	AQR_ex7
SLC51A	6.33864	-1.69294	0.612852	-2.7624	0.00573788	0.0479486	AQR_chr15:34942012-34942080	AQR_ex7
SLC7A2	70.0993	0.866635	0.269385	3.21708	0.001295	0.0150097	AQR_chr15:34942012-34942080	AQR_ex7
SLC7A6OS	55.9894	-0.821805	0.215882	-3.80674	0.000140812	0.00253108	AQR_chr15:34942012-34942080	AQR_ex7
SLC9A1	25.764	-0.984576	0.28739	-3.42592	0.00061271	0.00821472	AQR_chr15:34942012-34942080	AQR_ex7
SLIT3	81.0964	1.3877	0.377166	3.67929	0.000233883	0.0037885	AQR_chr15:34942012-34942080	AQR_ex7
SLMAP	219.444	-0.564506	0.114722	-4.92065	8.62586e-07	3.66887e-05	AQR_chr15:34942012-34942080	AQR_ex7
SMAD4	103.919	-0.775812	0.159797	-4.855	1.20389e-06	4.89339e-05	AQR_chr15:34942012-34942080	AQR_ex7
SMARCA1	139.783	1.08789	0.223715	4.86283	1.1572e-06	4.71285e-05	AQR_chr15:34942012-34942080	AQR_ex7
SMARCA5	350.907	0.79832	0.134763	5.92386	3.14463e-09	3.05442e-07	AQR_chr15:34942012-34942080	AQR_ex7
SMC2	189.177	0.531429	0.15354	3.46117	0.000537826	0.00737381	AQR_chr15:34942012-34942080	AQR_ex7
SMC6	199.167	0.832349	0.162384	5.1258	2.96272e-07	1.46641e-05	AQR_chr15:34942012-34942080	AQR_ex7
SMCR8	25.6858	-0.954068	0.315466	-3.02431	0.00249198	0.0247988	AQR_chr15:34942012-34942080	AQR_ex7
SMDT1	104.101	0.767337	0.229743	3.33998	0.000837842	0.0106523	AQR_chr15:34942012-34942080	AQR_ex7
SMG8	26.2115	-1.15507	0.272125	-4.24462	2.1896e-05	0.00054777	AQR_chr15:34942012-34942080	AQR_ex7
SMIM11	72.4064	0.808456	0.262424	3.08072	0.00206501	0.02161	AQR_chr15:34942012-34942080	AQR_ex7
SMIM20	79.5577	1.02501	0.262843	3.89969	9.63141e-05	0.00186577	AQR_chr15:34942012-34942080	AQR_ex7
SMIM30	88.1334	0.659422	0.228269	2.88879	0.00386722	0.0351379	AQR_chr15:34942012-34942080	AQR_ex7
SMIM8	57.611	0.945095	0.297084	3.18124	0.00146647	0.016534	AQR_chr15:34942012-34942080	AQR_ex7
SMU1	139.869	-0.599835	0.138617	-4.32729	1.50952e-05	0.00040454	AQR_chr15:34942012-34942080	AQR_ex7
SNAPC4	37.0676	-0.774416	0.258865	-2.99158	0.00277535	0.0269953	AQR_chr15:34942012-34942080	AQR_ex7
SNHG1	259.504	-1.23975	0.130579	-9.49429	2.21717e-21	5.09678e-18	AQR_chr15:34942012-34942080	AQR_ex7
SNHG10	42.5583	-1.10527	0.249104	-4.437	9.12211e-06	0.000266564	AQR_chr15:34942012-34942080	AQR_ex7
SNHG15	76.1024	-1.19717	0.159653	-7.49859	6.45069e-14	2.42652e-11	AQR_chr15:34942012-34942080	AQR_ex7
SNHG16	671.155	-0.509173	0.0819121	-6.2161	5.0967e-10	6.59035e-08	AQR_chr15:34942012-34942080	AQR_ex7
SNHG17	119.461	-0.961517	0.143506	-6.7002	2.08129e-11	3.87926e-09	AQR_chr15:34942012-34942080	AQR_ex7
SNHG19	185.063	-0.803248	0.176452	-4.55222	5.30822e-06	0.00016974	AQR_chr15:34942012-34942080	AQR_ex7
SNHG20	24.9792	-0.859746	0.310954	-2.76487	0.00569462	0.0476784	AQR_chr15:34942012-34942080	AQR_ex7
SNHG21	72.2925	-1.15289	0.200651	-5.74574	9.15219e-09	7.28268e-07	AQR_chr15:34942012-34942080	AQR_ex7
SNHG25	392.637	-0.634571	0.126453	-5.01825	5.21438e-07	2.41884e-05	AQR_chr15:34942012-34942080	AQR_ex7
SNHG26	63.3028	-0.614537	0.221163	-2.77866	0.00545835	0.046225	AQR_chr15:34942012-34942080	AQR_ex7
SNHG3	381.504	-0.649873	0.142647	-4.55581	5.21832e-06	0.000167642	AQR_chr15:34942012-34942080	AQR_ex7
SNHG30	92.6794	-0.821222	0.164352	-4.99672	5.83124e-07	2.64674e-05	AQR_chr15:34942012-34942080	AQR_ex7
SNHG5	217.023	-1.34585	0.119824	-11.2319	2.84341e-29	2.61925e-25	AQR_chr15:34942012-34942080	AQR_ex7
SNHG7	345.235	-0.843346	0.119377	-7.06457	1.6111e-12	4.07678e-10	AQR_chr15:34942012-34942080	AQR_ex7
SNHG9	124.996	-0.580232	0.156228	-3.71401	0.000203997	0.00338185	AQR_chr15:34942012-34942080	AQR_ex7
SNIP1	37.8113	-1.36851	0.218912	-6.2514	4.06791e-10	5.36058e-08	AQR_chr15:34942012-34942080	AQR_ex7
SNRK	42.5299	-0.870489	0.261665	-3.32673	0.00087873	0.0110679	AQR_chr15:34942012-34942080	AQR_ex7
SNRNP48	52.4883	-0.894432	0.216214	-4.13679	3.52204e-05	0.000809639	AQR_chr15:34942012-34942080	AQR_ex7
SNTB2	110.599	-0.514654	0.167938	-3.06456	0.00217994	0.0224941	AQR_chr15:34942012-34942080	AQR_ex7
SNX14	64.9324	-1.16857	0.203405	-5.74503	9.19024e-09	7.28494e-07	AQR_chr15:34942012-34942080	AQR_ex7
SOCS2	130.46	0.761895	0.198863	3.83126	0.00012749	0.00233625	AQR_chr15:34942012-34942080	AQR_ex7
SOCS6	44.6092	-1.00162	0.264645	-3.78476	0.000153857	0.00271557	AQR_chr15:34942012-34942080	AQR_ex7
SOD2	133.283	-0.704553	0.150201	-4.69073	2.72233e-06	9.72853e-05	AQR_chr15:34942012-34942080	AQR_ex7
SOX2-OT	192.069	0.890136	0.23241	3.83003	0.000128129	0.00234181	AQR_chr15:34942012-34942080	AQR_ex7
SPART	203.181	0.562228	0.149904	3.75058	0.000176427	0.00302239	AQR_chr15:34942012-34942080	AQR_ex7
SPCS3	175.142	0.680941	0.170149	4.00203	6.28003e-05	0.00130975	AQR_chr15:34942012-34942080	AQR_ex7
SPDYA	18.2128	-1.57782	0.382752	-4.12229	3.75123e-05	0.000854727	AQR_chr15:34942012-34942080	AQR_ex7
SPG11	75.9109	-0.674683	0.234376	-2.87863	0.00399405	0.0360684	AQR_chr15:34942012-34942080	AQR_ex7
SPON2	3.84244	-2.23999	0.71322	-3.14066	0.00168566	0.0185109	AQR_chr15:34942012-34942080	AQR_ex7
SPOPL-DT	50.2696	1.5716	0.440305	3.56934	0.000357876	0.00534206	AQR_chr15:34942012-34942080	AQR_ex7
SPPL3	167.375	-0.551502	0.131541	-4.19264	2.7573e-05	0.000664095	AQR_chr15:34942012-34942080	AQR_ex7
SPRED2	129.243	-0.533176	0.154772	-3.44491	0.000571247	0.00778418	AQR_chr15:34942012-34942080	AQR_ex7
SPSB1	11.2505	-1.2677	0.449913	-2.81764	0.00483774	0.0420537	AQR_chr15:34942012-34942080	AQR_ex7
SPTLC1	108.9	-0.593279	0.164675	-3.60273	0.000314896	0.00479035	AQR_chr15:34942012-34942080	AQR_ex7
SPTSSA	127.081	0.800689	0.206361	3.88003	0.000104443	0.00200077	AQR_chr15:34942012-34942080	AQR_ex7
SPTY2D1	85.0463	-0.688781	0.176304	-3.90678	9.35336e-05	0.00182214	AQR_chr15:34942012-34942080	AQR_ex7
SQLE	174.348	0.727344	0.183637	3.96078	7.47051e-05	0.00151825	AQR_chr15:34942012-34942080	AQR_ex7
SRFBP1	105.736	-0.641364	0.161317	-3.97579	7.01457e-05	0.00143973	AQR_chr15:34942012-34942080	AQR_ex7
SRGAP1	144.985	0.728058	0.239892	3.03494	0.00240586	0.0241861	AQR_chr15:34942012-34942080	AQR_ex7
SRI	371.103	0.765389	0.128962	5.93498	2.93887e-09	2.9092e-07	AQR_chr15:34942012-34942080	AQR_ex7
SRPRB	84.6842	-0.524176	0.177308	-2.9563	0.00311355	0.0294677	AQR_chr15:34942012-34942080	AQR_ex7
SS18	84.3795	-0.503481	0.182067	-2.76536	0.00568592	0.0476687	AQR_chr15:34942012-34942080	AQR_ex7
SSRP1	476.741	0.84828	0.11274	7.52418	5.30513e-14	2.03916e-11	AQR_chr15:34942012-34942080	AQR_ex7
ST6GAL1	807.881	0.744101	0.121067	6.14621	7.93571e-10	9.54546e-08	AQR_chr15:34942012-34942080	AQR_ex7
ST7L	81.9462	1.039	0.279503	3.71729	0.000201369	0.00335932	AQR_chr15:34942012-34942080	AQR_ex7
STAG1	498.169	-0.660475	0.0920868	-7.17231	7.37413e-13	2.03418e-10	AQR_chr15:34942012-34942080	AQR_ex7
STC2	51.6609	-0.875664	0.233601	-3.74855	0.000177859	0.00303067	AQR_chr15:34942012-34942080	AQR_ex7
STK25	122.465	1.04002	0.223933	4.64434	3.4117e-06	0.000117641	AQR_chr15:34942012-34942080	AQR_ex7
STK33	80.4098	1.15084	0.309273	3.72112	0.000198345	0.00331735	AQR_chr15:34942012-34942080	AQR_ex7
STK35	33.9373	-0.988533	0.242428	-4.07763	4.54972e-05	0.00100781	AQR_chr15:34942012-34942080	AQR_ex7
STK39	86.1201	1.22513	0.3033	4.03932	5.36056e-05	0.00115046	AQR_chr15:34942012-34942080	AQR_ex7
STPG4	11.9144	-1.76157	0.484175	-3.63829	0.000274459	0.00430498	AQR_chr15:34942012-34942080	AQR_ex7
STRBP	210.812	-0.71052	0.12313	-5.77049	7.90421e-09	6.39069e-07	AQR_chr15:34942012-34942080	AQR_ex7
STUB1	119.824	1.11144	0.23542	4.72108	2.346e-06	8.63637e-05	AQR_chr15:34942012-34942080	AQR_ex7
STX12	59.3467	-0.738186	0.213794	-3.4528	0.000554809	0.00758655	AQR_chr15:34942012-34942080	AQR_ex7
STX18-AS1	125.732	0.7321	0.213489	3.42921	0.000605341	0.00813855	AQR_chr15:34942012-34942080	AQR_ex7
SUCLG2	147.698	0.918051	0.215035	4.26932	1.96073e-05	0.000499575	AQR_chr15:34942012-34942080	AQR_ex7
SUGT1	154.357	0.956939	0.19116	5.00595	5.5587e-07	2.54434e-05	AQR_chr15:34942012-34942080	AQR_ex7
SUPT16H	532.794	0.58664	0.10026	5.85118	4.88103e-09	4.29718e-07	AQR_chr15:34942012-34942080	AQR_ex7
SUPT7L	31.6948	-0.850985	0.263503	-3.22951	0.00124002	0.0145107	AQR_chr15:34942012-34942080	AQR_ex7
SUPV3L1	69.1367	-1.14201	0.173593	-6.57868	4.74643e-11	7.98366e-09	AQR_chr15:34942012-34942080	AQR_ex7
SVIP	131.503	0.998598	0.220842	4.52178	6.13217e-06	0.000192517	AQR_chr15:34942012-34942080	AQR_ex7
SWAP70	112.762	-0.553741	0.159877	-3.46354	0.000533127	0.00732395	AQR_chr15:34942012-34942080	AQR_ex7
SWT1	15.3784	-1.60327	0.394595	-4.06309	4.84282e-05	0.00106475	AQR_chr15:34942012-34942080	AQR_ex7
SYCP2L	60.6995	-0.778224	0.221532	-3.51292	0.000443216	0.00636103	AQR_chr15:34942012-34942080	AQR_ex7
SYF2	146.414	-0.673652	0.145841	-4.61909	3.85431e-06	0.000130724	AQR_chr15:34942012-34942080	AQR_ex7
SYNE2	205.34	0.500957	0.167621	2.98864	0.00280224	0.0271931	AQR_chr15:34942012-34942080	AQR_ex7
SYNJ2	37.5752	1.1483	0.384903	2.98334	0.00285123	0.0275354	AQR_chr15:34942012-34942080	AQR_ex7
SYNRG	94.774	-0.500042	0.17071	-2.92919	0.00339844	0.0316286	AQR_chr15:34942012-34942080	AQR_ex7
SYT6	75.297	0.813937	0.28916	2.81483	0.00488029	0.0422889	AQR_chr15:34942012-34942080	AQR_ex7
TAB2	115.024	-0.620146	0.15679	-3.95527	7.64498e-05	0.00154309	AQR_chr15:34942012-34942080	AQR_ex7
TACC3	191.295	-0.604418	0.124211	-4.86606	1.13844e-06	4.68255e-05	AQR_chr15:34942012-34942080	AQR_ex7
TAF1	113.436	-0.935863	0.158686	-5.89757	3.68883e-09	3.45331e-07	AQR_chr15:34942012-34942080	AQR_ex7
TAF13	86.5667	-0.595746	0.170845	-3.48707	0.000488349	0.00683285	AQR_chr15:34942012-34942080	AQR_ex7
TAF1D	271.149	-1.07693	0.102192	-10.5383	5.75135e-26	1.98316e-22	AQR_chr15:34942012-34942080	AQR_ex7
TAF2	152.032	-0.522718	0.136351	-3.83361	0.000126277	0.00232641	AQR_chr15:34942012-34942080	AQR_ex7
TAF3	161.131	-0.753496	0.129898	-5.80069	6.60424e-09	5.48736e-07	AQR_chr15:34942012-34942080	AQR_ex7
TAF4B	93.8013	-1.24725	0.18317	-6.80926	9.81036e-12	2.11423e-09	AQR_chr15:34942012-34942080	AQR_ex7
TAF7	172.295	-0.839963	0.128337	-6.54498	5.95022e-11	9.84833e-09	AQR_chr15:34942012-34942080	AQR_ex7
TAF8	45.5085	-0.752731	0.221716	-3.39502	0.000686239	0.00904592	AQR_chr15:34942012-34942080	AQR_ex7
TANC1	96.638	-0.739994	0.182642	-4.05161	5.08661e-05	0.00110427	AQR_chr15:34942012-34942080	AQR_ex7
TARBP1	46.9823	1.50423	0.450315	3.3404	0.000836574	0.010651	AQR_chr15:34942012-34942080	AQR_ex7
TASP1	137.497	-0.54754	0.162097	-3.37785	0.000730542	0.00950578	AQR_chr15:34942012-34942080	AQR_ex7
TBC1D1	75.1046	0.930237	0.274951	3.38329	0.000716241	0.0093491	AQR_chr15:34942012-34942080	AQR_ex7
TBC1D10A	8.23302	-1.52118	0.501387	-3.03395	0.00241375	0.0242418	AQR_chr15:34942012-34942080	AQR_ex7
TBC1D12	59.0871	-0.693027	0.222893	-3.10924	0.0018757	0.0200799	AQR_chr15:34942012-34942080	AQR_ex7
TBC1D20	56.155	-1.21924	0.206445	-5.90588	3.5077e-09	3.32893e-07	AQR_chr15:34942012-34942080	AQR_ex7
TBC1D22A	163.265	-0.570485	0.141392	-4.03478	5.46529e-05	0.00117051	AQR_chr15:34942012-34942080	AQR_ex7
TBC1D22A-DT	26.2713	-1.7505	0.305223	-5.73516	9.74226e-09	7.66379e-07	AQR_chr15:34942012-34942080	AQR_ex7
TBC1D22B	30.6925	-1.10854	0.253082	-4.38017	1.18587e-05	0.0003311	AQR_chr15:34942012-34942080	AQR_ex7
TBC1D5	245.5	0.857811	0.179136	4.7886	1.67945e-06	6.56827e-05	AQR_chr15:34942012-34942080	AQR_ex7
TBX19	5.72904	-1.99557	0.560018	-3.56339	0.000366089	0.0054372	AQR_chr15:34942012-34942080	AQR_ex7
TCF12-DT	25.0459	1.6959	0.60957	2.78213	0.00540036	0.0458653	AQR_chr15:34942012-34942080	AQR_ex7
TCF20	103.507	-0.889588	0.148641	-5.98479	2.16668e-09	2.2082e-07	AQR_chr15:34942012-34942080	AQR_ex7
TCOF1	215.491	0.544456	0.156688	3.47477	0.000511291	0.00707565	AQR_chr15:34942012-34942080	AQR_ex7
TCP10L	36.6573	1.55567	0.494774	3.14421	0.00166537	0.018327	AQR_chr15:34942012-34942080	AQR_ex7
TDG	225.089	0.574115	0.148166	3.87481	0.000106709	0.00203851	AQR_chr15:34942012-34942080	AQR_ex7
TEDC2	22.6394	1.70402	0.600105	2.83953	0.00451805	0.0397762	AQR_chr15:34942012-34942080	AQR_ex7
TENM4	95.0397	0.9075	0.296541	3.06028	0.00221127	0.0227394	AQR_chr15:34942012-34942080	AQR_ex7
TENT2	198.163	-0.755369	0.124036	-6.08994	1.12953e-09	1.27699e-07	AQR_chr15:34942012-34942080	AQR_ex7
TENT4A	71.0173	-0.622789	0.191244	-3.25651	0.00112791	0.0134965	AQR_chr15:34942012-34942080	AQR_ex7
TERF2IP	103.42	-0.815829	0.177959	-4.58436	4.5539e-06	0.000149311	AQR_chr15:34942012-34942080	AQR_ex7
TESK2	40.3341	-1.29768	0.25879	-5.01443	5.31918e-07	2.45097e-05	AQR_chr15:34942012-34942080	AQR_ex7
TET3	139.686	-0.570853	0.148085	-3.85491	0.000115774	0.00216961	AQR_chr15:34942012-34942080	AQR_ex7
TFB2M	66.5727	-1.22677	0.198073	-6.19356	5.88213e-10	7.42045e-08	AQR_chr15:34942012-34942080	AQR_ex7
TFDP2	84.759	-0.623073	0.192793	-3.23183	0.00123001	0.0144276	AQR_chr15:34942012-34942080	AQR_ex7
THAP11	99.0586	0.635927	0.226159	2.81186	0.00492565	0.042621	AQR_chr15:34942012-34942080	AQR_ex7
THAP3	20.4296	-1.00026	0.348007	-2.87424	0.00405003	0.0364626	AQR_chr15:34942012-34942080	AQR_ex7
THAP9-AS1	30.7068	-1.2209	0.292541	-4.17343	3.00053e-05	0.00071272	AQR_chr15:34942012-34942080	AQR_ex7
THOC1	145.785	-0.771484	0.138044	-5.5887	2.28779e-08	1.61543e-06	AQR_chr15:34942012-34942080	AQR_ex7
THOC6	79.8088	1.45884	0.320883	4.54632	5.45928e-06	0.000174032	AQR_chr15:34942012-34942080	AQR_ex7
THOC7	210.946	0.583871	0.154667	3.77502	0.000159995	0.00280686	AQR_chr15:34942012-34942080	AQR_ex7
THOP1	57.5595	0.782993	0.262589	2.98182	0.00286539	0.0276116	AQR_chr15:34942012-34942080	AQR_ex7
THRAP3	373.787	-0.506652	0.0906856	-5.5869	2.31157e-08	1.62116e-06	AQR_chr15:34942012-34942080	AQR_ex7
THSD4	153.67	1.29806	0.286198	4.53552	5.7461e-06	0.000182054	AQR_chr15:34942012-34942080	AQR_ex7
THSD7A	60.1607	1.47559	0.451932	3.26506	0.0010944	0.0131947	AQR_chr15:34942012-34942080	AQR_ex7
THUMPD3-AS1	121.316	-0.585907	0.161254	-3.63344	0.000279669	0.00436355	AQR_chr15:34942012-34942080	AQR_ex7
TIMELESS	76.298	1.09028	0.281479	3.87341	0.000107322	0.00204644	AQR_chr15:34942012-34942080	AQR_ex7
TIMM23B	86.0436	-0.59853	0.163404	-3.66289	0.000249381	0.00397798	AQR_chr15:34942012-34942080	AQR_ex7
TIMMDC1	231.589	0.88119	0.156437	5.63286	1.77243e-08	1.30055e-06	AQR_chr15:34942012-34942080	AQR_ex7
TLE1	12.1803	-1.17588	0.425561	-2.76312	0.00572518	0.0478966	AQR_chr15:34942012-34942080	AQR_ex7
TLE4	57.6976	-0.734203	0.250908	-2.92618	0.00343155	0.0318937	AQR_chr15:34942012-34942080	AQR_ex7
TLE5	134.562	0.698266	0.190447	3.66645	0.000245942	0.00393526	AQR_chr15:34942012-34942080	AQR_ex7
TLN1	124.919	0.97755	0.235475	4.15139	3.30466e-05	0.000769069	AQR_chr15:34942012-34942080	AQR_ex7
TLN2	190.656	0.799506	0.210106	3.80524	0.000141666	0.0025442	AQR_chr15:34942012-34942080	AQR_ex7
TM9SF4	97.6438	-0.506983	0.178198	-2.84505	0.00444048	0.0392101	AQR_chr15:34942012-34942080	AQR_ex7
TMC1	52.1775	1.87579	0.506709	3.70191	0.000213979	0.00350882	AQR_chr15:34942012-34942080	AQR_ex7
TMCC2	6.42024	-1.86176	0.644655	-2.88799	0.00387712	0.0351842	AQR_chr15:34942012-34942080	AQR_ex7
TMEM117	146.555	0.729733	0.234012	3.11835	0.00181864	0.0196274	AQR_chr15:34942012-34942080	AQR_ex7
TMEM147	176.674	0.524863	0.170294	3.0821	0.00205544	0.0215317	AQR_chr15:34942012-34942080	AQR_ex7
TMEM14A	113.889	0.712135	0.207668	3.4292	0.000605366	0.00813855	AQR_chr15:34942012-34942080	AQR_ex7
TMEM160	121.418	1.25573	0.241676	5.1959	2.03727e-07	1.04849e-05	AQR_chr15:34942012-34942080	AQR_ex7
TMEM177	26.3944	1.74744	0.481263	3.63095	0.000282384	0.00439839	AQR_chr15:34942012-34942080	AQR_ex7
TMEM208	83.2223	-0.686533	0.176877	-3.88142	0.000103849	0.00199122	AQR_chr15:34942012-34942080	AQR_ex7
TMEM218	30.7299	1.89706	0.559932	3.38802	0.00070398	0.00921813	AQR_chr15:34942012-34942080	AQR_ex7
TMEM222	32.3988	-1.1183	0.276704	-4.04148	5.3114e-05	0.00114228	AQR_chr15:34942012-34942080	AQR_ex7
TMEM230	245.573	0.608952	0.146886	4.14574	3.38711e-05	0.000782972	AQR_chr15:34942012-34942080	AQR_ex7
TMEM242	53.4281	-0.830256	0.199717	-4.15717	3.22221e-05	0.00075412	AQR_chr15:34942012-34942080	AQR_ex7
TMEM39A	55.205	-0.648994	0.216082	-3.00346	0.00266931	0.0262159	AQR_chr15:34942012-34942080	AQR_ex7
TMEM70	92.9054	-0.515004	0.171302	-3.00642	0.00264344	0.0260306	AQR_chr15:34942012-34942080	AQR_ex7
TMEM98	79.2702	0.963334	0.259344	3.71451	0.000203599	0.00338063	AQR_chr15:34942012-34942080	AQR_ex7
TMPRSS9	11.9935	-1.97885	0.466135	-4.24524	2.18362e-05	0.000546935	AQR_chr15:34942012-34942080	AQR_ex7
TMTC4	26.8594	1.95357	0.702248	2.78188	0.00540456	0.0458822	AQR_chr15:34942012-34942080	AQR_ex7
TNFRSF10B	54.5101	-0.808201	0.216911	-3.72596	0.000194574	0.0032711	AQR_chr15:34942012-34942080	AQR_ex7
TNFRSF10D	23.5841	-1.41652	0.33505	-4.2278	2.3599e-05	0.000584718	AQR_chr15:34942012-34942080	AQR_ex7
TNKS	169.371	-0.839647	0.144144	-5.82505	5.70944e-09	4.84109e-07	AQR_chr15:34942012-34942080	AQR_ex7
TNPO2	134.804	-0.774726	0.133252	-5.81399	6.10001e-09	5.13021e-07	AQR_chr15:34942012-34942080	AQR_ex7
TNRC6B	353.735	-0.549149	0.11133	-4.9326	8.11428e-07	3.49743e-05	AQR_chr15:34942012-34942080	AQR_ex7
TNRC6C	125.766	-0.744147	0.156846	-4.74445	2.09073e-06	7.90771e-05	AQR_chr15:34942012-34942080	AQR_ex7
TNS3	195.533	0.759029	0.177113	4.28557	1.82268e-05	0.000474331	AQR_chr15:34942012-34942080	AQR_ex7
TOB1	22.7811	-1.22815	0.300721	-4.08403	4.4262e-05	0.000984664	AQR_chr15:34942012-34942080	AQR_ex7
TOB2	67.769	-0.684044	0.196714	-3.47735	0.000506404	0.00703626	AQR_chr15:34942012-34942080	AQR_ex7
TOGARAM1	86.241	-0.917038	0.180932	-5.06842	4.01129e-07	1.9122e-05	AQR_chr15:34942012-34942080	AQR_ex7
TOGARAM2	2.80061	-2.50066	0.860941	-2.90457	0.00367757	0.0337556	AQR_chr15:34942012-34942080	AQR_ex7
TOMM20	557.249	-0.585325	0.0821547	-7.12468	1.04326e-12	2.76717e-10	AQR_chr15:34942012-34942080	AQR_ex7
TOP2B	166.863	0.627277	0.17973	3.49011	0.000482818	0.00678927	AQR_chr15:34942012-34942080	AQR_ex7
TOPORS	53.9678	-0.785012	0.229732	-3.41707	0.000632984	0.00843259	AQR_chr15:34942012-34942080	AQR_ex7
TOR1B	20.6622	-1.17721	0.31604	-3.72489	0.000195404	0.00328053	AQR_chr15:34942012-34942080	AQR_ex7
TOX4	66.896	-0.927884	0.201146	-4.61299	3.96919e-06	0.000133744	AQR_chr15:34942012-34942080	AQR_ex7
TP53	120.987	-0.726364	0.153548	-4.73053	2.2394e-06	8.33289e-05	AQR_chr15:34942012-34942080	AQR_ex7
TP53I13	25.4882	1.61576	0.538409	3.00099	0.00269105	0.0263405	AQR_chr15:34942012-34942080	AQR_ex7
TPM1	1010.02	0.725521	0.129466	5.60393	2.09546e-08	1.51056e-06	AQR_chr15:34942012-34942080	AQR_ex7
TPM3	841.83	0.519331	0.0839638	6.18517	6.20338e-10	7.73143e-08	AQR_chr15:34942012-34942080	AQR_ex7
TPRG1L	14.6713	-1.03948	0.369353	-2.81433	0.00488792	0.04233	AQR_chr15:34942012-34942080	AQR_ex7
TPRKB	117.293	-0.587623	0.153426	-3.83002	0.000128132	0.00234181	AQR_chr15:34942012-34942080	AQR_ex7
TPST1	148.203	-0.610252	0.14217	-4.2924	1.7675e-05	0.000462882	AQR_chr15:34942012-34942080	AQR_ex7
TPTEP1	195.94	0.98375	0.195123	5.0417	4.6141e-07	2.17948e-05	AQR_chr15:34942012-34942080	AQR_ex7
TRA2A	228.457	-0.664713	0.113073	-5.87863	4.13664e-09	3.77017e-07	AQR_chr15:34942012-34942080	AQR_ex7
TRABD	55.4376	0.972287	0.338566	2.87178	0.00408163	0.0366355	AQR_chr15:34942012-34942080	AQR_ex7
TRAF3IP1	74.552	-0.553206	0.182613	-3.0294	0.00245041	0.0245148	AQR_chr15:34942012-34942080	AQR_ex7
TRAPPC10	117.513	-0.578559	0.150697	-3.83923	0.000123422	0.00228602	AQR_chr15:34942012-34942080	AQR_ex7
TRAPPC8	105.946	-0.619378	0.171548	-3.61052	0.000305579	0.00467612	AQR_chr15:34942012-34942080	AQR_ex7
TRERF1	160.913	0.56666	0.177308	3.19591	0.00139392	0.0158979	AQR_chr15:34942012-34942080	AQR_ex7
TRIAP1	102.244	-0.749119	0.172261	-4.34875	1.36918e-05	0.000371744	AQR_chr15:34942012-34942080	AQR_ex7
TRIM2	126.9	1.2075	0.261684	4.61435	3.94321e-06	0.000133302	AQR_chr15:34942012-34942080	AQR_ex7
TRIM24	340.849	0.885371	0.144787	6.115	9.65583e-10	1.14154e-07	AQR_chr15:34942012-34942080	AQR_ex7
TRIM9	134.434	1.20827	0.246221	4.90725	9.23625e-07	3.89183e-05	AQR_chr15:34942012-34942080	AQR_ex7
TRIP10	49.7792	0.923474	0.309277	2.98591	0.00282735	0.0273725	AQR_chr15:34942012-34942080	AQR_ex7
TRIP4	118.359	-0.586744	0.170754	-3.43619	0.000589966	0.00797765	AQR_chr15:34942012-34942080	AQR_ex7
TRIP6	66.8313	0.789024	0.265953	2.96678	0.0030094	0.0287052	AQR_chr15:34942012-34942080	AQR_ex7
TRIT1	83.6741	-0.688515	0.183589	-3.75031	0.000176619	0.00302239	AQR_chr15:34942012-34942080	AQR_ex7
TRMT1	46.3151	-0.975875	0.220974	-4.41624	1.00434e-05	0.000289802	AQR_chr15:34942012-34942080	AQR_ex7
TRMT44	26.4642	-0.86274	0.286901	-3.00711	0.00263748	0.0260089	AQR_chr15:34942012-34942080	AQR_ex7
TRMT6	96.3782	0.639334	0.226943	2.81716	0.00484508	0.0420999	AQR_chr15:34942012-34942080	AQR_ex7
TROAP	63.4894	-0.819308	0.187977	-4.35856	1.30922e-05	0.000359715	AQR_chr15:34942012-34942080	AQR_ex7
TRPM3	168.648	1.62331	0.286904	5.65802	1.53129e-08	1.15624e-06	AQR_chr15:34942012-34942080	AQR_ex7
TSC1	39.7481	-1.07566	0.251293	-4.28052	1.8646e-05	0.000481607	AQR_chr15:34942012-34942080	AQR_ex7
TSEN2	80.2106	0.813438	0.263564	3.0863	0.00202664	0.0213597	AQR_chr15:34942012-34942080	AQR_ex7
TSPAN18	37.8638	1.29568	0.416796	3.10867	0.00187933	0.0200971	AQR_chr15:34942012-34942080	AQR_ex7
TSPAN4	24.3857	2.61978	0.765382	3.42284	0.000619708	0.00827725	AQR_chr15:34942012-34942080	AQR_ex7
TSPO	170.604	0.834433	0.18639	4.47681	7.57681e-06	0.000228508	AQR_chr15:34942012-34942080	AQR_ex7
TSPOAP1-AS1	5.52706	-1.68101	0.566703	-2.96629	0.00301414	0.0287239	AQR_chr15:34942012-34942080	AQR_ex7
TSPYL2	18.4495	-1.666	0.298674	-5.57799	2.43312e-08	1.69491e-06	AQR_chr15:34942012-34942080	AQR_ex7
TSR2	104.533	-0.78554	0.146586	-5.35891	8.37265e-08	4.90713e-06	AQR_chr15:34942012-34942080	AQR_ex7
TSR3	84.7076	0.854792	0.245073	3.4879	0.000486829	0.00682885	AQR_chr15:34942012-34942080	AQR_ex7
TTC26	34.8614	-0.780526	0.270952	-2.88068	0.00396814	0.0358501	AQR_chr15:34942012-34942080	AQR_ex7
TTC27	90.7748	-0.770193	0.181321	-4.24767	2.16002e-05	0.000542339	AQR_chr15:34942012-34942080	AQR_ex7
TTC33	27.9985	-1.03628	0.296101	-3.49976	0.000465685	0.00662053	AQR_chr15:34942012-34942080	AQR_ex7
TTF2	147.087	0.974735	0.212762	4.58135	4.61979e-06	0.000150755	AQR_chr15:34942012-34942080	AQR_ex7
TTI2	51.6978	-0.830609	0.226634	-3.66497	0.000247364	0.00395496	AQR_chr15:34942012-34942080	AQR_ex7
TTK	90.5696	-0.759068	0.186085	-4.07915	4.52009e-05	0.00100232	AQR_chr15:34942012-34942080	AQR_ex7
TTLL5	128.492	-0.617426	0.153471	-4.02309	5.744e-05	0.00121635	AQR_chr15:34942012-34942080	AQR_ex7
TTYH1	46.7902	1.21894	0.369103	3.30245	0.000958448	0.0118543	AQR_chr15:34942012-34942080	AQR_ex7
TUBB2B	292.756	1.00264	0.147461	6.7994	1.05059e-11	2.21793e-09	AQR_chr15:34942012-34942080	AQR_ex7
TUBB3	374.687	1.41222	0.167368	8.43786	3.23195e-17	3.03936e-14	AQR_chr15:34942012-34942080	AQR_ex7
TUBB4A	111.026	1.13599	0.243839	4.65875	3.18135e-06	0.00011075	AQR_chr15:34942012-34942080	AQR_ex7
TUBG1	53.721	1.16027	0.347257	3.34124	0.000834048	0.0106254	AQR_chr15:34942012-34942080	AQR_ex7
TUBGCP2	92.8464	0.914623	0.246726	3.70705	0.000209691	0.00346333	AQR_chr15:34942012-34942080	AQR_ex7
TUBGCP3	91.6574	1.02615	0.265841	3.86002	0.000113378	0.00213243	AQR_chr15:34942012-34942080	AQR_ex7
TUG1	117.672	-0.673244	0.157422	-4.27668	1.89705e-05	0.000486988	AQR_chr15:34942012-34942080	AQR_ex7
TULP3	56.4075	-0.834922	0.206511	-4.043	5.27722e-05	0.00113835	AQR_chr15:34942012-34942080	AQR_ex7
TULP4	157.697	-0.626188	0.139312	-4.49485	6.96197e-06	0.000214021	AQR_chr15:34942012-34942080	AQR_ex7
TUSC2	87.2441	-0.72355	0.163932	-4.41373	1.01603e-05	0.000292583	AQR_chr15:34942012-34942080	AQR_ex7
TWNK	44.8078	-0.9796	0.220383	-4.44498	8.78982e-06	0.000259148	AQR_chr15:34942012-34942080	AQR_ex7
TXLNA	100.53	-0.514096	0.161517	-3.18292	0.00145798	0.0164652	AQR_chr15:34942012-34942080	AQR_ex7
TXNL4B	25.9644	-1.50738	0.272592	-5.52979	3.20612e-08	2.13972e-06	AQR_chr15:34942012-34942080	AQR_ex7
TXNRD2	51.4181	1.16281	0.413035	2.81528	0.00487348	0.0422579	AQR_chr15:34942012-34942080	AQR_ex7
TXNRD3	28.2652	2.02082	0.592695	3.40954	0.000650724	0.00864665	AQR_chr15:34942012-34942080	AQR_ex7
TYMS	279.569	0.872447	0.147397	5.91904	3.23822e-09	3.11607e-07	AQR_chr15:34942012-34942080	AQR_ex7
TYW1B	89.4398	-0.890821	0.169364	-5.25979	1.44219e-07	7.81086e-06	AQR_chr15:34942012-34942080	AQR_ex7
TYW5	45.6117	-0.732571	0.25634	-2.85781	0.00426579	0.0379428	AQR_chr15:34942012-34942080	AQR_ex7
U2SURP	447.069	0.552195	0.119359	4.62634	3.72187e-06	0.000126648	AQR_chr15:34942012-34942080	AQR_ex7
UACA	318.702	1.08707	0.21017	5.17235	2.31174e-07	1.18093e-05	AQR_chr15:34942012-34942080	AQR_ex7
UBAC1	126.897	1.11137	0.22476	4.9447	7.62595e-07	3.30762e-05	AQR_chr15:34942012-34942080	AQR_ex7
UBAP1	95.0276	-0.634098	0.165011	-3.84276	0.00012166	0.00225945	AQR_chr15:34942012-34942080	AQR_ex7
UBAP1L	42.2818	-0.825236	0.278525	-2.96288	0.00304776	0.0289509	AQR_chr15:34942012-34942080	AQR_ex7
UBAP2	273.466	-0.517059	0.106312	-4.8636	1.15268e-06	4.71285e-05	AQR_chr15:34942012-34942080	AQR_ex7
UBE2A	99.5803	-0.507188	0.169385	-2.9943	0.00275075	0.0268192	AQR_chr15:34942012-34942080	AQR_ex7
UBE2O	120.023	-0.538672	0.157257	-3.42543	0.000613833	0.0082198	AQR_chr15:34942012-34942080	AQR_ex7
UBE2W	125.795	-0.847799	0.144339	-5.87367	4.26264e-09	3.86797e-07	AQR_chr15:34942012-34942080	AQR_ex7
UBE3C	279.107	-0.526539	0.110773	-4.75332	2.00107e-06	7.61032e-05	AQR_chr15:34942012-34942080	AQR_ex7
UBE3D	138.101	-0.641926	0.148555	-4.32114	1.55226e-05	0.000414919	AQR_chr15:34942012-34942080	AQR_ex7
UBN2	78.6497	-1.2599	0.176827	-7.12502	1.04062e-12	2.76717e-10	AQR_chr15:34942012-34942080	AQR_ex7
UBXN7	123.14	-0.884715	0.151749	-5.83011	5.53916e-09	4.71603e-07	AQR_chr15:34942012-34942080	AQR_ex7
UCHL1	660.222	0.565341	0.100204	5.64188	1.682e-08	1.25176e-06	AQR_chr15:34942012-34942080	AQR_ex7
UCHL3	109.313	0.595606	0.196473	3.03148	0.00243354	0.0243772	AQR_chr15:34942012-34942080	AQR_ex7
UCHL5	142.659	0.570228	0.181989	3.13332	0.00172843	0.0188207	AQR_chr15:34942012-34942080	AQR_ex7
UFD1	102.277	-0.659886	0.164191	-4.01901	5.84431e-05	0.00123633	AQR_chr15:34942012-34942080	AQR_ex7
UFM1	153.428	-0.520385	0.140703	-3.69847	0.000216902	0.00354461	AQR_chr15:34942012-34942080	AQR_ex7
UHMK1	88.0902	-1.01511	0.164031	-6.18853	6.07279e-10	7.61454e-08	AQR_chr15:34942012-34942080	AQR_ex7
ULBP2	5.30356	-2.00278	0.722602	-2.77162	0.00557774	0.046967	AQR_chr15:34942012-34942080	AQR_ex7
ULK4	74.0011	-0.943225	0.200756	-4.69836	2.62264e-06	9.45512e-05	AQR_chr15:34942012-34942080	AQR_ex7
UQCC1	116.982	-0.675762	0.154662	-4.36927	1.2466e-05	0.000344798	AQR_chr15:34942012-34942080	AQR_ex7
UQCC2	182.431	0.998331	0.180717	5.52428	3.30845e-08	2.19386e-06	AQR_chr15:34942012-34942080	AQR_ex7
UQCC4	63.7658	-0.904003	0.194952	-4.63706	3.53395e-06	0.000121452	AQR_chr15:34942012-34942080	AQR_ex7
URB1	98.0931	-0.573863	0.169342	-3.38877	0.000702068	0.00919891	AQR_chr15:34942012-34942080	AQR_ex7
URM1	93.5366	-0.562097	0.167063	-3.36458	0.00076659	0.00990037	AQR_chr15:34942012-34942080	AQR_ex7
UROS	48.1112	1.49533	0.377397	3.96222	7.42564e-05	0.0015121	AQR_chr15:34942012-34942080	AQR_ex7
USO1	130.137	0.859371	0.205666	4.17847	2.93476e-05	0.000701122	AQR_chr15:34942012-34942080	AQR_ex7
USP36	75.5804	-0.922925	0.171514	-5.38106	7.40498e-08	4.37719e-06	AQR_chr15:34942012-34942080	AQR_ex7
USP37	82.9533	-0.864481	0.181273	-4.76893	1.85202e-06	7.14861e-05	AQR_chr15:34942012-34942080	AQR_ex7
USP47	169.99	-0.531988	0.136516	-3.89688	9.74389e-05	0.00188052	AQR_chr15:34942012-34942080	AQR_ex7
USP49	96.0291	-1.01892	0.161618	-6.30452	2.89097e-10	3.96101e-08	AQR_chr15:34942012-34942080	AQR_ex7
USP54	58.5983	-0.867164	0.207522	-4.17866	2.93229e-05	0.000701122	AQR_chr15:34942012-34942080	AQR_ex7
USP6NL	87.3574	-0.675759	0.184736	-3.65797	0.000254221	0.00403962	AQR_chr15:34942012-34942080	AQR_ex7
USPL1	68.0835	-0.801434	0.191702	-4.18063	2.90696e-05	0.000696896	AQR_chr15:34942012-34942080	AQR_ex7
UTP23	78.3634	-0.930459	0.17829	-5.21879	1.80094e-07	9.4328e-06	AQR_chr15:34942012-34942080	AQR_ex7
UTRN	392.781	1.36713	0.174699	7.82561	5.0521e-15	2.46622e-12	AQR_chr15:34942012-34942080	AQR_ex7
VAMP7	42.793	-0.73898	0.268411	-2.75317	0.00590221	0.0490011	AQR_chr15:34942012-34942080	AQR_ex7
VAPB	116.643	-0.510542	0.153042	-3.33595	0.000850072	0.0107632	AQR_chr15:34942012-34942080	AQR_ex7
VCL	281.909	0.673338	0.156481	4.30301	1.68493e-05	0.000445205	AQR_chr15:34942012-34942080	AQR_ex7
VCP	263.648	0.525434	0.132586	3.96297	7.40234e-05	0.00151033	AQR_chr15:34942012-34942080	AQR_ex7
VCPIP1	36.0143	-1.49062	0.248016	-6.01015	1.85348e-09	1.97663e-07	AQR_chr15:34942012-34942080	AQR_ex7
VCPKMT	27.016	-1.60102	0.260074	-6.156	7.46047e-10	9.13311e-08	AQR_chr15:34942012-34942080	AQR_ex7
VEZT	160.958	0.641707	0.171563	3.74035	0.000183762	0.00311627	AQR_chr15:34942012-34942080	AQR_ex7
VIM	927.036	0.511174	0.112872	4.52881	5.9317e-06	0.000187303	AQR_chr15:34942012-34942080	AQR_ex7
VIRMA	109.798	-0.595905	0.15649	-3.80795	0.000140122	0.00252305	AQR_chr15:34942012-34942080	AQR_ex7
VKORC1	134.269	0.601804	0.183849	3.27336	0.00106278	0.0129318	AQR_chr15:34942012-34942080	AQR_ex7
VMAC	3.25574	-2.9168	1.0397	-2.80542	0.00502511	0.0432444	AQR_chr15:34942012-34942080	AQR_ex7
VMP1	268.871	-0.696149	0.113882	-6.1129	9.78379e-10	1.1501e-07	AQR_chr15:34942012-34942080	AQR_ex7
VPS11	16.0524	-1.17603	0.383531	-3.06632	0.00216708	0.0224062	AQR_chr15:34942012-34942080	AQR_ex7
VPS29	261.59	0.500979	0.143477	3.49171	0.000479938	0.00676392	AQR_chr15:34942012-34942080	AQR_ex7
VPS37A	51.6325	-0.650235	0.228488	-2.84581	0.00442985	0.0391328	AQR_chr15:34942012-34942080	AQR_ex7
VPS37C	20.8111	-1.03147	0.347055	-2.97207	0.002958	0.0283062	AQR_chr15:34942012-34942080	AQR_ex7
VPS50	63.481	-0.71403	0.199889	-3.57214	0.000354081	0.00529688	AQR_chr15:34942012-34942080	AQR_ex7
VPS8	96.0143	-0.665952	0.169429	-3.93058	8.47427e-05	0.00167774	AQR_chr15:34942012-34942080	AQR_ex7
VRK2	121.614	0.702238	0.214934	3.26722	0.00108608	0.0131403	AQR_chr15:34942012-34942080	AQR_ex7
VSIG10	174.101	0.869468	0.186962	4.6505	3.31138e-06	0.000114564	AQR_chr15:34942012-34942080	AQR_ex7
VTI1A	264.076	-0.586279	0.111219	-5.2714	1.35389e-07	7.37922e-06	AQR_chr15:34942012-34942080	AQR_ex7
WARS1	146.357	0.564268	0.182397	3.09362	0.00197731	0.0209144	AQR_chr15:34942012-34942080	AQR_ex7
WASHC5	57.9973	-0.713585	0.202426	-3.52517	0.000423212	0.00614013	AQR_chr15:34942012-34942080	AQR_ex7
WBP2	22.3658	-0.943255	0.321394	-2.93489	0.00333667	0.031194	AQR_chr15:34942012-34942080	AQR_ex7
WDFY1	65.0782	-0.778714	0.202504	-3.84543	0.000120344	0.00223902	AQR_chr15:34942012-34942080	AQR_ex7
WDR1	119.669	0.659541	0.219376	3.00645	0.00264322	0.0260306	AQR_chr15:34942012-34942080	AQR_ex7
WDR19	37.0623	-0.847183	0.259414	-3.26576	0.00109172	0.0131788	AQR_chr15:34942012-34942080	AQR_ex7
WDR20	123.901	-0.680079	0.15564	-4.36957	1.24494e-05	0.000344798	AQR_chr15:34942012-34942080	AQR_ex7
WDR26	93.9921	-0.633899	0.170396	-3.72016	0.000199097	0.00332455	AQR_chr15:34942012-34942080	AQR_ex7
WDR33	232.629	-0.669456	0.109553	-6.1108	9.91302e-10	1.15219e-07	AQR_chr15:34942012-34942080	AQR_ex7
WDR35	93.8081	-0.618098	0.182961	-3.37831	0.000729317	0.00949581	AQR_chr15:34942012-34942080	AQR_ex7
WDR37	68.9481	-1.06749	0.193549	-5.51535	3.48094e-08	2.27902e-06	AQR_chr15:34942012-34942080	AQR_ex7
WDR45B	166.093	-0.734127	0.125709	-5.83989	5.22368e-09	4.54087e-07	AQR_chr15:34942012-34942080	AQR_ex7
WDR77	57.3021	0.92664	0.307331	3.01512	0.00256876	0.0254405	AQR_chr15:34942012-34942080	AQR_ex7
WDTC1	23.4354	-0.989678	0.316275	-3.12917	0.00175299	0.0190282	AQR_chr15:34942012-34942080	AQR_ex7
WEE1	79.5944	-0.623955	0.190966	-3.26736	0.00108557	0.0131403	AQR_chr15:34942012-34942080	AQR_ex7
WHRN	4.90402	-1.85585	0.676172	-2.74463	0.00605786	0.0499526	AQR_chr15:34942012-34942080	AQR_ex7
WIPF2	77.0019	-0.734367	0.179936	-4.08126	4.4792e-05	0.000995383	AQR_chr15:34942012-34942080	AQR_ex7
WTAP	244.367	-0.804246	0.105177	-7.64659	2.06386e-14	8.71411e-12	AQR_chr15:34942012-34942080	AQR_ex7
WWP2	65.5232	-0.835647	0.195652	-4.27109	1.94516e-05	0.000496832	AQR_chr15:34942012-34942080	AQR_ex7
XACT	899.969	1.34738	0.178958	7.52901	5.11284e-14	2.03422e-11	AQR_chr15:34942012-34942080	AQR_ex7
XPOT	157.058	0.527021	0.176442	2.98694	0.00281782	0.0273314	AQR_chr15:34942012-34942080	AQR_ex7
XRN1	96.2534	-1.00789	0.162372	-6.2073	5.39016e-10	6.84153e-08	AQR_chr15:34942012-34942080	AQR_ex7
YLPM1	144.877	-0.740275	0.142009	-5.21287	1.8594e-07	9.68998e-06	AQR_chr15:34942012-34942080	AQR_ex7
YPEL5	16.5288	-1.85745	0.432137	-4.29828	1.72125e-05	0.00045249	AQR_chr15:34942012-34942080	AQR_ex7
YRDC	91.4513	-0.563626	0.178965	-3.14937	0.00163623	0.0180544	AQR_chr15:34942012-34942080	AQR_ex7
YTHDF2	225.07	-0.502341	0.109744	-4.57737	4.70855e-06	0.00015269	AQR_chr15:34942012-34942080	AQR_ex7
YTHDF3	139.853	-0.59819	0.146047	-4.09589	4.20553e-05	0.000944714	AQR_chr15:34942012-34942080	AQR_ex7
ZBTB11	60.6641	-0.72568	0.2036	-3.56425	0.000364894	0.00542725	AQR_chr15:34942012-34942080	AQR_ex7
ZBTB20	162.633	0.732795	0.220674	3.32071	0.000897903	0.0112723	AQR_chr15:34942012-34942080	AQR_ex7
ZBTB26	17.1935	-1.20716	0.411576	-2.93303	0.00335675	0.0313393	AQR_chr15:34942012-34942080	AQR_ex7
ZBTB40	43.4209	-0.803644	0.21305	-3.7721	0.00016188	0.00283105	AQR_chr15:34942012-34942080	AQR_ex7
ZBTB43	48.5781	-0.842326	0.221825	-3.79726	0.000146304	0.00261164	AQR_chr15:34942012-34942080	AQR_ex7
ZBTB44	97.2991	-0.624393	0.17741	-3.51949	0.000432375	0.00623808	AQR_chr15:34942012-34942080	AQR_ex7
ZBTB47-AS1	33.8625	-0.949942	0.288756	-3.28978	0.00100267	0.0122965	AQR_chr15:34942012-34942080	AQR_ex7
ZBTB5	27.9358	-1.06527	0.309138	-3.44594	0.000569082	0.00776631	AQR_chr15:34942012-34942080	AQR_ex7
ZC3H12B	152.359	0.661842	0.212835	3.10965	0.00187312	0.0200688	AQR_chr15:34942012-34942080	AQR_ex7
ZC3H4	66.8513	1.11004	0.289776	3.83068	0.000127791	0.00233971	AQR_chr15:34942012-34942080	AQR_ex7
ZC3HAV1	108.201	0.599879	0.216975	2.76474	0.00569679	0.0476784	AQR_chr15:34942012-34942080	AQR_ex7
[truncated: 44,015 more rows]
