# Supplementary material for: Single-cell exon deletion profiling reveals splicing events that shape gene expression and cell state dynamics
Source: Nat Commun. 2026 Feb 3;17:1218. doi: 10.1038/s41467-026-68774-w (PMC12868714; doi:10.1038/s41467-026-68774-w)
Supplement: Supplementary file 10 — Supplementary Data 8 [file 41467_2026_68774_MOESM10_ESM.xlsx]

## Sheet: Oligos
CRISPR gRNA library oligos
Library oligo structure
scCHyMErA-Seq Exon Deletion Library 1 (BveI site; Cas9: 20xN; Esp3I site; degerate stuffer sequences; Cas12a: 23xN)	agagaACCTGCagagaccgNNNNNNNNNNNNNNNNNNNNgtttNGAGACGNNNNNNNNNNNNNNNNNCGTCTCNaggtNNNNNNNNNNNNNNNNNNNNNNNgctcagagGCAGGTggaag
Library oligo amplification
scCH_Olig_F	TGTCAGTTGTCATTCGCGAAAAAGagagaACCTGCagagacc
scCH_Olig_R	GTCACTGACGCGGTTTTGTAGATCTCTcttccACCTGCctctgag
Primer & DNA fragment information
Amplification of hgRNA cassette from gDNA for optimization and exon deletion screens
Read_2_DRv10	GTGACTGGAGTTCAGACGTGTGCTCTTCCGATCTGAATTCCTACTCTCGTAGGT
Read_1N	TCGTCGGCAGCGTCAGATGTGTATAAGAGACAG
Cloning pLCHKOv4
Q4 dsDNA fragment (CS2-tevopreQ1)	CAGAGAATTCAAAAAATTCTAGTTGGTTTAACGCGTAACTAGATAGAACCGCGCCTTAGCCGCTAATAGGTGAGCGTAGGCAGGTGCTTACTAAAAGCCAGATAACAGTATGCGTATTTGCGCGCTGATTTTTGCGGTATAAGAATATATACTGATATGTATACCCGAAGTATGTCAAAAAGAGGTATGCTATGAAGCAGCGTATTACAGTGACAGTTGACAGCGACAGCTATCAGTTGCTCAAGGCATATATGATGTCAATATCTCCGGTCTGGTAAGCACAACCATGCAGAATGAAGCCCGTCGTCTGCGTGCCGAACGCTGGAAAGCGGAAAATCAGGAAGGGATGGCTGAGGTCGCCCGGTTTATTGAAATGAACGGCTCTTTTGCTGACGAGAA…
Cloning pLCHKOv20_Inducible_PolII_Psp
FLAG-HA-PspCas13b.DR-BveI-Cas12a.DRv1-bGHpolyA fragment	TACAAGGATGACGATGACAAGGATATCAGCTACCCATACGATGTGCCAGATTACGCCTGATAAGTTGTGGAAGGTCCAGTTTTGAGGGGCTATTACAACCTCTGCAGGTTTATAGTAAGCACCTGCCTACTAATTTCTACTGTCGTAGATCTGTGCCTTCTAGTTGCCAGCCATCTGTTGTTTGCCCCTCCCCCGTGCCTTCCTTGACCCTGGAAGGTGCCACTCCCACTGTCCTTTCCTAATAAAATGAGGAAATTGCATCGCATTGTCTGAGTAGGTGTCATTCTATTCTGGGGGGTGGGGTGGGGCAGGACAGCAAGGGGGAGGATTGGGTAGACAATAGCAGGCATGCTGGGGATGCGGTGGGCTCTATGGAATTCTCTGGGTCCCCTCGGATTT…
Cloning Topo_SpCas9.tracr-CS1_AsCas12a.DRv10
TOPO_Esp3I_tracrRNA-CS1-AsDRv10_Esp3I	ACACTATAGAATACTCAAGCTATGCATCAAGCTTGGTACCGAGCTCGGATCCACTAGTAACGGCCGCCAGTGTGCTGGAATTCGCCCTTAACGTCTCTACCTACGAGAGTAGGAATTCGCACCGACTCGGTGCCACTTGGCCTTGCTAGGACCGGCCTTAAAGCGGCCAAGTTGATAACGGACTAGCCTTATTTCAACTTGCTATGCTGTTTCCAGCATAGCTCTGAAACAGAGACGAAGGGCGAATTCTGCAGATATCCATCACACTGGCGGCCGCTCGAGCATGCATCTAGAGGGCCCAATTCGCCCTATAGTGAGTCGTATTA
Gateway Cloning NRF1 isoforms
A5-NRF1-GC-attB1-FP	GGGGACAAGTTTGTACAAAAAAGCAGGCTTCGAGGAACACGGAGTGACC
A6-NRF1-GC-attB2-RP	GGGGACCACTTTGTACAAGAAAGCTGGGTTATCACTGTTCCAATGTCACCACC
A37-NRF1-dexon7-FP	GTTGGTACGGGGGCAACA
A38-NRF1-dexon7-RP	CCTCTGCTTTTGCTCTTCTGTG
A437-NRF1-siRNA8 rescue-SDM-F	gtgcattagcCCCTCCAAACCTAACCCTG
A438-NRF1-siRNA8 rescue-SDM-R	agcacgatggcTTGCTGTCCCACACGAGT
Cloning of NRF1-Exon7 minigene
A799-pET01-NRF1-E7-FP	TAGGCCCCAGGATAGGTACCGGGCCggttggaatagggtgtaaact
A800-pET01-NRF1-E7-RP	AGGTACCGAGCTCCACCGCGGTGGCGGCCTGTCCAGGAAGCTACTCATAG
siRNA site mutation in SRSF3 plasmid
A803-SRSF3-siRNA-B-rescue-FP	cgagctggagcgggcttttggctacta
A804-SRSF3-siRNA-B-rescue-RP	gttttatttccattgtttccaagattgcctaca
Cloning of All in One Base Editor Plasmids
A177-ABE8e-nSp or nSa Cas9-FP	CGATGACGATAAGATGGCCtctgaggtggagttttccc
A180-ABE8e-nSp or nSa Cas9-RP	CCTCTCCACTGCCGAATTCatccaatttgacgcgctttg
A175-evoCDA1-nSpCas9-FP	CGATGACGATAAGATGGCCaccgacgccgagtacgtg
A179-evoCDA1-nSpCas9-RP	CCTCTCCACTGCCGAATTCatccaatttgacgcgctttgcag
PCR amplification CD46 exon 3 deletion
Ptbp1_fwd	TGGGTGGGCAATCCTATGACTG
Ptbp1_rev	CAGAGCACAGCAATACCCACAT
Parp6_Ex20_fwd	GTTGGCATTGTGGATGTAGA
Parp6_Ex20_rev	TTCCAGCTCTTTTTCTGAGC
Probes for northern blotting
CD46_Cas12a_p1	5’ biotin-GCTTCTCTTCTTAAGCATTCCTG 3’
CD46_Cas12a_p3	5’ biotin-CGGTGATGATGATTTTCTTCTTG 3’
RT-qPCR validation
A767-PUDP-GE-FP	CTGGTGGAAGAAAGCCAAAC
A768-PUDP-GE-RP	CAAAGGGGATGCCATGTTTC
A769-ANKRD26-GE-FP	CTCAAATCCACGGGCTTCA
A770-ANKRD26-GE-RP	TCAGCAGCAGCTTCTTTGA
A771-YEATS4-GE-FP	TCAAGACCCAACAGCAATGA
A772-YEATS4-GE-RP	TCTGGTTTTCACTTCAAGCTC
A363-H2AC6-GE-FP	TAAGAAGACCGAGAGTCACC
A364-H2AC6-GE-RP	AGAGCCTTTGGGTTTGATAG
A365-H3C10-GE-FP	GGGTGACTATCATGCCCAA
A366-H3C10-GE-RP	ATGTAATCAGTGAGTCCTTGAG
GAPDH-GE-FP	GGTGGTCTCCTCTGACTTCAACA
GAPDH-GE-RP	GTTGCTGTAGCCAAATTCGTTGT
CHIP-qPCR validation
A737-PUDP_prom-qPCR-FP	CTTTCGCCGCAGCTGTA
A738-PUDP_prom-qPCR-RP	GTGTGAAGTGAGGAGGAATTGA
A739-ANKRD26_prom-qPCR-FP	TGTCTCTCTCGGCTCTTAAC
A740-ANKRD26_prom-qPCR-RP	CGGAGGGAGAGATTGGAAA
A741-YEATS4_prom-qPCR-FP	CCTTGACGTGGATGCTTTAAT
A742-YEATS4_prom-qPCR-RP	GTTGTCCAGATGTTAAGGAGATG
RT-PCR splice site mutation/exon dleteion assay
NRF1-E7-AS-FP	cccagagatgctcaagtactctacag
NRF1-E7-AS-RP	cagccacggcagaataattcact
A815-LSM11-E3-AS-FP	GCGTCTGTACAGGCTTCCTTG
A816-LSM11-E3-AS-RP	TCTGCTCTTCCCCACACTGAA
A204-TAF5-E8-AS-E8-FP	AGAATCATGGATGAGAAAACAGCA
A205-TAF5-E8-AS-E8-RP	CAGTTACCATTCAGGACGTCCC
A878-RANGAP1-E8-AS-FP	CATCGGGACCCTGGAGGAG
A879-RANGAP1-E8-AS-RP	CATTCAGGTCCAGCTTCTCCA
A880-EXOSC7-E2-AS-FP	CAGATGACGTGCGGCTCG
A881-EXOSC7-E2-AS-RP	AGTCAACAAAGAACTCCAAGTAGCC
A884-E6-SKP2-AS-FP	CCTCCACGGCATACTGTCTC
A885-SKP2-E6-AS-RP	GTCTCTGACACATGCGCAAC
A886-EIF3A-E8-AS-FP	TTGAAAAACAGCGTCGCCTT
A887-EIF3A-E8-AS-RP	GGCGGAGGATGGTGTTGTTT
A888-NPLOC4-E9-AS-FP	CGGTACACGGAGCACAAAGA
A889-NPLOC4-E9-AS-RP	ATTTCGACTGTAGCGGACGG
A890-NUP54-E10-AS-FP	CCAATGGTGGGTTTTAAGGAACT
A891-NUP54-E10-AS-RP	TGAGTAGGTGCATTTAGTTCACCC
A894-TRRAP-E4-AS-FP	CAAAGTTGAAAATGATGCAAGAAGT
A895-TRRAP-E4-AS-RP	AGCGAAACATCACAGACAAAACA
A914-DGCR8-E8-AS-FP	GGAAATCCGAGGTCTGCATCC
A915-DGCR8-E8-AS-RP	AGTTCTTCACTGTCTTTGGGCT
guide RNA information
hgRNA elements
SpCas9 tracrRNAv1 (Dang et al., 2015)	GTTTCAGAGCTATGCTGGAAACAGCATAGCAAGTTGAAATAAGGCTAGTCCGTTATCAACTTGAAAAAGTGGCACCGAGTCGGTGC
SpCas9 tracrRNAv1_CS1	GTTTCAGAGCTATGCTGGAAACAGCATAGCAAGTTGAAATAAGGCTAGTCCGTTATCAACTTggccGCTTTAAGGCCGGTCCTAGCAAggccAAGTGGCACCGAGTCGGTGC
AsCas12a DR	TAATTTCTACTCTTGTAGAT
AsCas12a DRv1	TAATTTCTACTGTCGTAGAT
AsCas12a DRv10	GAATTCCTACTCTCGTAGGT
CS2	GCTCACCTATTAGCGGCTAAGG
preQ1	CGCGGTTCTATCTAGTTACGCGTTAAACCAACTAGAA
hgRNA sequences used for assessing editing efficiency of hgRNA variants
hgRNA ID	Cas9 spacer	Cas12a spacer
Intergenic	TGACTCTTCCATAGCGATTG	AGAATTGAGTTAGTCAATCCTCT
CD46_1	GAAAATCATCATCACCGTAG	CAGGAATGCTTAAGAAGAGAAGC
CD46_2	CTTAAGATTCATATTCACCC	TGGAGATAGGCAAGATATATAGT
CD46_3	CCTACTTCAACTCTAAGAGT	CAAGAAGAAAATCATCATCACCG
Ptbp_1	ACTGCACCTCACCTCACGGC	GTCTGGTTCCCTTCAAGCAC
Ptbp_3	TCCATAGACCGGGATGCCAC	GTAAGATGCTGTACTGAGAC
Parp6_1	ACTGCACCTCACCTCACGGC	GTCTGGTTCCCTTCAAGCAC
Parp6_3	TCCATAGACCGGGATGCCAC	GTAAGATGCTGTACTGAGAC
HPRT_ 2.1	GACTAAGACATATAGTTACA	TTAAAAATAAAAGAGGAGGGCCT
HPRT1_3.1	CTTATGAAACATGAGGGCAA	TAACATATTCACTAGTACTTTAC
MDM4_1	AATACATGTCCACTGAATAA	ACACTAAAATAGCTACAAAGAAA
MDM4_4	GTAGCTTGTTGCTATAATCA	AGGGAAAGAATATGTCAGAACTA
Exon deletion hgRNA variants	dsDNA cloning fragments (full hgRNA flanked by BveI sites)
hgRNA_318_Intergenic_DRwt	AcggctatggtgtcagtttattgaggttgaagagcatgcatgatatgtcattcgcgaaagacACCTGCagagaccgTGACTCTTCCATAGCGATTGGTTTCAGAGCTATGCTGGAAACAGCATAGCAAGTTGAAATAAGGCTAGTCCGTTATCAACTTGAAAAAGTGGCACCGAGTCGGTGCTAATTTCTACTCTTGTAGATAGAATTGAGTTAGTCAATCCTCTttttgtagGCAGGTgatctacaaaaccgcgtcgccatgcatttgaagatgaaacatttaagtgacggctatgact
hgRNA_760_CD46_1_DRwt	AcggctatggtgtcagtttattgaggttgaagagcatgcatgatatgtcattcgcgaaagacACCTGCagagaccgGAAAATCATCATCACCGTAGGTTTCAGAGCTATGCTGGAAACAGCATAGCAAGTTGAAATAAGGCTAGTCCGTTATCAACTTGAAAAAGTGGCACCGAGTCGGTGCTAATTTCTACTAAGTGTAGATCAGGAATGCTTAAGAAGAGAAGCttttgtagGCAGGTgatctacaaaaccgcgtcgccatgcatttgaagatgaaacatttaagtgacggctatgact
hgRNA_761_CD46_2_DRwt	AcggctatggtgtcagtttattgaggttgaagagcatgcatgatatgtcattcgcgaaagacACCTGCagagaccgCTTAAGATTCATATTCACCCGTTTCAGAGCTATGCTGGAAACAGCATAGCAAGTTGAAATAAGGCTAGTCCGTTATCAACTTGAAAAAGTGGCACCGAGTCGGTGCTAATTTCTACTAAGTGTAGATTGGAGATAGGCAAGATATATAGTttttgtagGCAGGTgatctacaaaaccgcgtcgccatgcatttgaagatgaaacatttaagtgacggctatgact
hgRNA_762_CD46_3_DRwt	AcggctatggtgtcagtttattgaggttgaagagcatgcatgatatgtcattcgcgaaagacACCTGCagagaccgCCTACTTCAACTCTAAGAGTGTTTCAGAGCTATGCTGGAAACAGCATAGCAAGTTGAAATAAGGCTAGTCCGTTATCAACTTGAAAAAGTGGCACCGAGTCGGTGCTAATTTCTACTAAGTGTAGATCAAGAAGAAAATCATCATCACCGttttgtagGCAGGTgatctacaaaaccgcgtcgccatgcatttgaagatgaaacatttaagtgacggctatgact
hgRNA_872_CD46_1_DRv10	AcggctatggtgtcagtttattgaggttgaagagcatgcatgatatgtcattcgcgaaagacACCTGCagagaccgGAAAATCATCATCACCGTAGGTTTCAGAGCTATGCTGGAAACAGCATAGCAAGTTGAAATAAGGCTAGTCCGTTATCAACTTGAAAAAGTGGCACCGAGTCGGTGCGAATTCCTACTCTCGTAGGTCAGGAATGCTTAAGAAGAGAAGCttttgtagGCAGGTgatctacaaaaccgcgtcgccatgcatttgaagatgaaacatttaagtgacggctatgact
hgRNA_873_CD46_2_DRv10	AcggctatggtgtcagtttattgaggttgaagagcatgcatgatatgtcattcgcgaaagacACCTGCagagaccgCTTAAGATTCATATTCACCCGTTTCAGAGCTATGCTGGAAACAGCATAGCAAGTTGAAATAAGGCTAGTCCGTTATCAACTTGAAAAAGTGGCACCGAGTCGGTGCGAATTCCTACTCTCGTAGGTTGGAGATAGGCAAGATATATAGTttttgtagGCAGGTgatctacaaaaccgcgtcgccatgcatttgaagatgaaacatttaagtgacggctatgact
hgRNA_874_CD46_3_DRv10	AcggctatggtgtcagtttattgaggttgaagagcatgcatgatatgtcattcgcgaaagacACCTGCagagaccgCCTACTTCAACTCTAAGAGTGTTTCAGAGCTATGCTGGAAACAGCATAGCAAGTTGAAATAAGGCTAGTCCGTTATCAACTTGAAAAAGTGGCACCGAGTCGGTGCGAATTCCTACTCTCGTAGGTCAAGAAGAAAATCATCATCACCGttttgtagGCAGGTgatctacaaaaccgcgtcgccatgcatttgaagatgaaacatttaagtgacggctatgact
hgRNA_763_CD46_1_CS_DRwt	AgttgaagagcatgcatgatatgtcattcgcgaaagacACCTGCagagaccgGAAAATCATCATCACCGTAGGTTTCAGAGCTATGCTGGAAACAGCATAGCAAGTTGAAATAAGGCTAGTCCGTTATCAACTTggccGCTTTAAGGCCGGTCCTAGCAAggccAAGTGGCACCGAGTCGGTGCTAATTTCTACTAAGTGTAGATCAGGAATGCTTAAGAAGAGAAGCGCTCACCTATTAGCGGCTAAGGttttgtagGCAGGTgatctacaaaaccgcgtcgccatgcatttgaagatga
hgRNA_764_CD46_2_CS_DRwt	AgttgaagagcatgcatgatatgtcattcgcgaaagacACCTGCagagaccgCTTAAGATTCATATTCACCCGTTTCAGAGCTATGCTGGAAACAGCATAGCAAGTTGAAATAAGGCTAGTCCGTTATCAACTTggccGCTTTAAGGCCGGTCCTAGCAAggccAAGTGGCACCGAGTCGGTGCTAATTTCTACTAAGTGTAGATTGGAGATAGGCAAGATATATAGTGCTCACCTATTAGCGGCTAAGGttttgtagGCAGGTgatctacaaaaccgcgtcgccatgcatttgaagatga
hgRNA_765_CD46_3_CS_DRwt	AgttgaagagcatgcatgatatgtcattcgcgaaagacACCTGCagagaccgCCTACTTCAACTCTAAGAGTGTTTCAGAGCTATGCTGGAAACAGCATAGCAAGTTGAAATAAGGCTAGTCCGTTATCAACTTggccGCTTTAAGGCCGGTCCTAGCAAggccAAGTGGCACCGAGTCGGTGCTAATTTCTACTAAGTGTAGATCAAGAAGAAAATCATCATCACCGGCTCACCTATTAGCGGCTAAGGttttgtagGCAGGTgatctacaaaaccgcgtcgccatgcatttgaagatga
hgRNA_802_CD46_1_CS_DRv10	AgttgaagagcatgcatgatatgtcattcgcgaaagacACCTGCagagaccgGAAAATCATCATCACCGTAGGTTTCAGAGCTATGCTGGAAACAGCATAGCAAGTTGAAATAAGGCTAGTCCGTTATCAACTTggccGCTTTAAGGCCGGTCCTAGCAAggccAAGTGGCACCGAGTCGGTGCGAATTCCTACTCTCGTAGGTCAGGAATGCTTAAGAAGAGAAGCGCTCACCTATTAGCGGCTAAGGttttgtagGCAGGTgatctacaaaaccgcgtcgccatgcatttgaagatga
hgRNA_803_CD46_2_CS_DRv10	AgttgaagagcatgcatgatatgtcattcgcgaaagacACCTGCagagaccgCTTAAGATTCATATTCACCCGTTTCAGAGCTATGCTGGAAACAGCATAGCAAGTTGAAATAAGGCTAGTCCGTTATCAACTTggccGCTTTAAGGCCGGTCCTAGCAAggccAAGTGGCACCGAGTCGGTGCGAATTCCTACTCTCGTAGGTTGGAGATAGGCAAGATATATAGTGCTCACCTATTAGCGGCTAAGGttttgtagGCAGGTgatctacaaaaccgcgtcgccatgcatttgaagatga
hgRNA_804_CD46_3_CS_DRv10	AgttgaagagcatgcatgatatgtcattcgcgaaagacACCTGCagagaccgCCTACTTCAACTCTAAGAGTGTTTCAGAGCTATGCTGGAAACAGCATAGCAAGTTGAAATAAGGCTAGTCCGTTATCAACTTggccGCTTTAAGGCCGGTCCTAGCAAggccAAGTGGCACCGAGTCGGTGCGAATTCCTACTCTCGTAGGTCAAGAAGAAAATCATCATCACCGGCTCACCTATTAGCGGCTAAGGttttgtagGCAGGTgatctacaaaaccgcgtcgccatgcatttgaagatga
hgRNA_766_CD46_1_CS_DRwt_tevopreQ1	tatgtcattcgcgaaagacACCTGCagagaccgGAAAATCATCATCACCGTAGGTTTCAGAGCTATGCTGGAAACAGCATAGCAAGTTGAAATAAGGCTAGTCCGTTATCAACTTggccGCTTTAAGGCCGGTCCTAGCAAggccAAGTGGCACCGAGTCGGTGCTAATTTCTACTAAGTGTAGATCAGGAATGCTTAAGAAGAGAAGCGCTCACCTATTAGCGGCTAAGGCGCGGTTCTATCTAGTTACGCGTTAAACCAACTAGAAttttgtagGCAGGTgatctacaaaaccgcgtcg
hgRNA_767_CD46_2_CS_DRwt_tevopreQ1	tatgtcattcgcgaaagacACCTGCagagaccgCTTAAGATTCATATTCACCCGTTTCAGAGCTATGCTGGAAACAGCATAGCAAGTTGAAATAAGGCTAGTCCGTTATCAACTTggccGCTTTAAGGCCGGTCCTAGCAAggccAAGTGGCACCGAGTCGGTGCTAATTTCTACTAAGTGTAGATTGGAGATAGGCAAGATATATAGTGCTCACCTATTAGCGGCTAAGGCGCGGTTCTATCTAGTTACGCGTTAAACCAACTAGAAttttgtagGCAGGTgatctacaaaaccgcgtcg
hgRNA_768_CD46_3_CS_DRwt_tevopreQ1	tatgtcattcgcgaaagacACCTGCagagaccgCCTACTTCAACTCTAAGAGTGTTTCAGAGCTATGCTGGAAACAGCATAGCAAGTTGAAATAAGGCTAGTCCGTTATCAACTTggccGCTTTAAGGCCGGTCCTAGCAAggccAAGTGGCACCGAGTCGGTGCTAATTTCTACTAAGTGTAGATCAAGAAGAAAATCATCATCACCGGCTCACCTATTAGCGGCTAAGGCGCGGTTCTATCTAGTTACGCGTTAAACCAACTAGAAttttgtagGCAGGTgatctacaaaaccgcgtcg
hgRNA_772_CD46_1_CS_DRv10_tevopreQ1	tatgtcattcgcgaaagacACCTGCagagaccgGAAAATCATCATCACCGTAGGTTTCAGAGCTATGCTGGAAACAGCATAGCAAGTTGAAATAAGGCTAGTCCGTTATCAACTTggccGCTTTAAGGCCGGTCCTAGCAAggccAAGTGGCACCGAGTCGGTGCGAATTCCTACTCTCGTAGGTCAGGAATGCTTAAGAAGAGAAGCGCTCACCTATTAGCGGCTAAGGCGCGGTTCTATCTAGTTACGCGTTAAACCAACTAGAAttttgtagGCAGGTgatctacaaaaccgcgtcg
hgRNA_773_CD46_2_CS_DRv10_tevopreQ1	tatgtcattcgcgaaagacACCTGCagagaccgCTTAAGATTCATATTCACCCGTTTCAGAGCTATGCTGGAAACAGCATAGCAAGTTGAAATAAGGCTAGTCCGTTATCAACTTggccGCTTTAAGGCCGGTCCTAGCAAggccAAGTGGCACCGAGTCGGTGCGAATTCCTACTCTCGTAGGTTGGAGATAGGCAAGATATATAGTGCTCACCTATTAGCGGCTAAGGCGCGGTTCTATCTAGTTACGCGTTAAACCAACTAGAAttttgtagGCAGGTgatctacaaaaccgcgtcg
hgRNA_774_CD46_3_CS_DRv10_tevopreQ1	tatgtcattcgcgaaagacACCTGCagagaccgCCTACTTCAACTCTAAGAGTGTTTCAGAGCTATGCTGGAAACAGCATAGCAAGTTGAAATAAGGCTAGTCCGTTATCAACTTggccGCTTTAAGGCCGGTCCTAGCAAggccAAGTGGCACCGAGTCGGTGCGAATTCCTACTCTCGTAGGTCAAGAAGAAAATCATCATCACCGGCTCACCTATTAGCGGCTAAGGCGCGGTTCTATCTAGTTACGCGTTAAACCAACTAGAAttttgtagGCAGGTgatctacaaaaccgcgtcg
hgRNA_814_CD46_1_CS_DRwt_PolII	AgttgaagagcatgcatgatatgtcattcgcgaaagacACCTGCagagcaacGAAAATCATCATCACCGTAGGTTTCAGAGCTATGCTGGAAACAGCATAGCAAGTTGAAATAAGGCTAGTCCGTTATCAACTTggccGCTTTAAGGCCGGTCCTAGCAAggccAAGTGGCACCGAGTCGGTGCTAATTTCTACTCTTGTAGATCAGGAATGCTTAAGAAGAGAAGCGCTCACCTATTAGCGGCTAAGGtaatgtagGCAGGTgatctacaaaaccgcgtcgccatgcatttgaagatga
hgRNA_815_CD46_2_CS_DRwt_PolII	AgttgaagagcatgcatgatatgtcattcgcgaaagacACCTGCagagcaacCTTAAGATTCATATTCACCCGTTTCAGAGCTATGCTGGAAACAGCATAGCAAGTTGAAATAAGGCTAGTCCGTTATCAACTTggccGCTTTAAGGCCGGTCCTAGCAAggccAAGTGGCACCGAGTCGGTGCTAATTTCTACTCTTGTAGATTGGAGATAGGCAAGATATATAGTGCTCACCTATTAGCGGCTAAGGtaatgtagGCAGGTgatctacaaaaccgcgtcgccatgcatttgaagatga
hgRNA_816_CD46_3_CS_DRwt_PolII	AgttgaagagcatgcatgatatgtcattcgcgaaagacACCTGCagagcaacCCTACTTCAACTCTAAGAGTGTTTCAGAGCTATGCTGGAAACAGCATAGCAAGTTGAAATAAGGCTAGTCCGTTATCAACTTggccGCTTTAAGGCCGGTCCTAGCAAggccAAGTGGCACCGAGTCGGTGCTAATTTCTACTCTTGTAGATCAAGAAGAAAATCATCATCACCGGCTCACCTATTAGCGGCTAAGGtaatgtagGCAGGTgatctacaaaaccgcgtcgccatgcatttgaagatga
hgRNA_817_CD46_1_CS_DRv10_PolII	AgttgaagagcatgcatgatatgtcattcgcgaaagacACCTGCagagcaacGAAAATCATCATCACCGTAGGTTTCAGAGCTATGCTGGAAACAGCATAGCAAGTTGAAATAAGGCTAGTCCGTTATCAACTTggccGCTTTAAGGCCGGTCCTAGCAAggccAAGTGGCACCGAGTCGGTGCGAATTCCTACTCTCGTAGGTCAGGAATGCTTAAGAAGAGAAGCGCTCACCTATTAGCGGCTAAGGtaatgtagGCAGGTgatctacaaaaccgcgtcgccatgcatttgaagatga
hgRNA_818_CD46_2_CS_DRv10_PolII	AgttgaagagcatgcatgatatgtcattcgcgaaagacACCTGCagagcaacCTTAAGATTCATATTCACCCGTTTCAGAGCTATGCTGGAAACAGCATAGCAAGTTGAAATAAGGCTAGTCCGTTATCAACTTggccGCTTTAAGGCCGGTCCTAGCAAggccAAGTGGCACCGAGTCGGTGCGAATTCCTACTCTCGTAGGTTGGAGATAGGCAAGATATATAGTGCTCACCTATTAGCGGCTAAGGtaatgtagGCAGGTgatctacaaaaccgcgtcgccatgcatttgaagatga
hgRNA_819_CD46_3_CS_DRv10_PolII	AgttgaagagcatgcatgatatgtcattcgcgaaagacACCTGCagagcaacCCTACTTCAACTCTAAGAGTGTTTCAGAGCTATGCTGGAAACAGCATAGCAAGTTGAAATAAGGCTAGTCCGTTATCAACTTggccGCTTTAAGGCCGGTCCTAGCAAggccAAGTGGCACCGAGTCGGTGCGAATTCCTACTCTCGTAGGTCAAGAAGAAAATCATCATCACCGGCTCACCTATTAGCGGCTAAGGtaatgtagGCAGGTgatctacaaaaccgcgtcgccatgcatttgaagatga
hgRNA_820_CD46_1_DRwt_tevopreQ1_PolII	tatgtcattcgcgaaagacACCTGCagagcaacGAAAATCATCATCACCGTAGGTTTCAGAGCTATGCTGGAAACAGCATAGCAAGTTGAAATAAGGCTAGTCCGTTATCAACTTggccGCTTTAAGGCCGGTCCTAGCAAggccAAGTGGCACCGAGTCGGTGCTAATTTCTACTCTTGTAGATCAGGAATGCTTAAGAAGAGAAGCGCTCACCTATTAGCGGCTAAGGCGCGGTTCTATCTAGTTACGCGTTAAACCAACTAGAAtaatgtagGCAGGTgatctacaaaaccgcgtcg
hgRNA_821_CD46_2_DRwt_tevopreQ1_PolII	tatgtcattcgcgaaagacACCTGCagagcaacCTTAAGATTCATATTCACCCGTTTCAGAGCTATGCTGGAAACAGCATAGCAAGTTGAAATAAGGCTAGTCCGTTATCAACTTggccGCTTTAAGGCCGGTCCTAGCAAggccAAGTGGCACCGAGTCGGTGCTAATTTCTACTCTTGTAGATTGGAGATAGGCAAGATATATAGTGCTCACCTATTAGCGGCTAAGGCGCGGTTCTATCTAGTTACGCGTTAAACCAACTAGAAtaatgtagGCAGGTgatctacaaaaccgcgtcg
hgRNA_822_CD46_3_DRwt_tevopreQ1_PolII	tatgtcattcgcgaaagacACCTGCagagcaacCCTACTTCAACTCTAAGAGTGTTTCAGAGCTATGCTGGAAACAGCATAGCAAGTTGAAATAAGGCTAGTCCGTTATCAACTTggccGCTTTAAGGCCGGTCCTAGCAAggccAAGTGGCACCGAGTCGGTGCTAATTTCTACTCTTGTAGATCAAGAAGAAAATCATCATCACCGGCTCACCTATTAGCGGCTAAGGCGCGGTTCTATCTAGTTACGCGTTAAACCAACTAGAAtaatgtagGCAGGTgatctacaaaaccgcgtcg
hgRNA_823_CD46_1_DRv10_tevopreQ1_PolII	tatgtcattcgcgaaagacACCTGCagagcaacGAAAATCATCATCACCGTAGGTTTCAGAGCTATGCTGGAAACAGCATAGCAAGTTGAAATAAGGCTAGTCCGTTATCAACTTggccGCTTTAAGGCCGGTCCTAGCAAggccAAGTGGCACCGAGTCGGTGCGAATTCCTACTCTCGTAGGTCAGGAATGCTTAAGAAGAGAAGCGCTCACCTATTAGCGGCTAAGGCGCGGTTCTATCTAGTTACGCGTTAAACCAACTAGAAtaatgtagGCAGGTgatctacaaaaccgcgtcg
hgRNA_824_CD46_2_DRv10_tevopreQ1_PolII	tatgtcattcgcgaaagacACCTGCagagcaacCTTAAGATTCATATTCACCCGTTTCAGAGCTATGCTGGAAACAGCATAGCAAGTTGAAATAAGGCTAGTCCGTTATCAACTTggccGCTTTAAGGCCGGTCCTAGCAAggccAAGTGGCACCGAGTCGGTGCGAATTCCTACTCTCGTAGGTTGGAGATAGGCAAGATATATAGTGCTCACCTATTAGCGGCTAAGGCGCGGTTCTATCTAGTTACGCGTTAAACCAACTAGAAtaatgtagGCAGGTgatctacaaaaccgcgtcg
hgRNA_825_CD46_3_DRv10_tevopreQ1_PolII	tatgtcattcgcgaaagacACCTGCagagcaacCCTACTTCAACTCTAAGAGTGTTTCAGAGCTATGCTGGAAACAGCATAGCAAGTTGAAATAAGGCTAGTCCGTTATCAACTTggccGCTTTAAGGCCGGTCCTAGCAAggccAAGTGGCACCGAGTCGGTGCGAATTCCTACTCTCGTAGGTCAAGAAGAAAATCATCATCACCGGCTCACCTATTAGCGGCTAAGGCGCGGTTCTATCTAGTTACGCGTTAAACCAACTAGAAtaatgtagGCAGGTgatctacaaaaccgcgtcg
hgRNA_379_Ptbp1_1_trv1_CS1_DR_CS2	gaggttgaagagcatgcatgatatgtcattcgcgaaagacACCTGCagagaccgACTGCACCTCACCTCACGGCGTTTCAGAGCTATGCTGGAAACAGCATAGCAAGTTGAAATAAGGCTAGTCCGTTATCAACTTggccGCTTTAAGGCCGGTCCTAGCAAggccAAGTGGCACCGAGTCGGTGCTAATTTCTACTCTTGTAGATGTCTGGTTCCCTTCAAGCACGCTCACCTATTAGCGGCTAAGGttttgtagGCAGGTgatctacaaaaccgcgtcgccatgcatttgaagatgaa
hgRNA_380_Ptbp1_1_trv1_CS1_DR_CS2_DRv1	agcatgcatgatatgtcattcgcgaaagacACCTGCagagaccgACTGCACCTCACCTCACGGCGTTTCAGAGCTATGCTGGAAACAGCATAGCAAGTTGAAATAAGGCTAGTCCGTTATCAACTTggccGCTTTAAGGCCGGTCCTAGCAAggccAAGTGGCACCGAGTCGGTGCTAATTTCTACTCTTGTAGATGTCTGGTTCCCTTCAAGCACGCTCACCTATTAGCGGCTAAGGTAATTTCTACTGTCGTAGATttttgtagGCAGGTgatctacaaaaccgcgtcgccatgcatt
hgRNA_381_Ptbp1_1_trv1_CS1_DR_CS2_DRv3	agcatgcatgatatgtcattcgcgaaagacACCTGCagagaccgACTGCACCTCACCTCACGGCGTTTCAGAGCTATGCTGGAAACAGCATAGCAAGTTGAAATAAGGCTAGTCCGTTATCAACTTggccGCTTTAAGGCCGGTCCTAGCAAggccAAGTGGCACCGAGTCGGTGCTAATTTCTACTCTTGTAGATGTCTGGTTCCCTTCAAGCACGCTCACCTATTAGCGGCTAAGGAAATTTCTACTCTAGTAGATttttgtagGCAGGTgatctacaaaaccgcgtcgccatgcatt
hgRNA_382_Ptbp1_1_trv1_CS1_DRv1_CS2	gaggttgaagagcatgcatgatatgtcattcgcgaaagacACCTGCagagaccgACTGCACCTCACCTCACGGCGTTTCAGAGCTATGCTGGAAACAGCATAGCAAGTTGAAATAAGGCTAGTCCGTTATCAACTTggccGCTTTAAGGCCGGTCCTAGCAAggccAAGTGGCACCGAGTCGGTGCTAATTTCTACTGTCGTAGATGTCTGGTTCCCTTCAAGCACGCTCACCTATTAGCGGCTAAGGttttgtagGCAGGTgatctacaaaaccgcgtcgccatgcatttgaagatgaa
hgRNA_383_Ptbp1_1_trv1_CS1_DRv1_CS2_DR	agcatgcatgatatgtcattcgcgaaagacACCTGCagagaccgACTGCACCTCACCTCACGGCGTTTCAGAGCTATGCTGGAAACAGCATAGCAAGTTGAAATAAGGCTAGTCCGTTATCAACTTggccGCTTTAAGGCCGGTCCTAGCAAggccAAGTGGCACCGAGTCGGTGCTAATTTCTACTGTCGTAGATGTCTGGTTCCCTTCAAGCACGCTCACCTATTAGCGGCTAAGGTAATTTCTACTCTTGTAGATttttgtagGCAGGTgatctacaaaaccgcgtcgccatgcatt
hgRNA_384_Ptbp1_1_trv1_CS1_DRv1_CS2_DRv3	agcatgcatgatatgtcattcgcgaaagacACCTGCagagaccgACTGCACCTCACCTCACGGCGTTTCAGAGCTATGCTGGAAACAGCATAGCAAGTTGAAATAAGGCTAGTCCGTTATCAACTTggccGCTTTAAGGCCGGTCCTAGCAAggccAAGTGGCACCGAGTCGGTGCTAATTTCTACTGTCGTAGATGTCTGGTTCCCTTCAAGCACGCTCACCTATTAGCGGCTAAGGAAATTTCTACTCTAGTAGATttttgtagGCAGGTgatctacaaaaccgcgtcgccatgcatt
hgRNA_385_Ptbp1_1_trv1_CS1_DRv3_CS2	gaggttgaagagcatgcatgatatgtcattcgcgaaagacACCTGCagagaccgACTGCACCTCACCTCACGGCGTTTCAGAGCTATGCTGGAAACAGCATAGCAAGTTGAAATAAGGCTAGTCCGTTATCAACTTggccGCTTTAAGGCCGGTCCTAGCAAggccAAGTGGCACCGAGTCGGTGCAAATTTCTACTCTAGTAGATGTCTGGTTCCCTTCAAGCACGCTCACCTATTAGCGGCTAAGGttttgtagGCAGGTgatctacaaaaccgcgtcgccatgcatttgaagatgaa
hgRNA_386_Ptbp1_1_trv1_CS1_DRv3_CS2_DR	agcatgcatgatatgtcattcgcgaaagacACCTGCagagaccgACTGCACCTCACCTCACGGCGTTTCAGAGCTATGCTGGAAACAGCATAGCAAGTTGAAATAAGGCTAGTCCGTTATCAACTTggccGCTTTAAGGCCGGTCCTAGCAAggccAAGTGGCACCGAGTCGGTGCAAATTTCTACTCTAGTAGATGTCTGGTTCCCTTCAAGCACGCTCACCTATTAGCGGCTAAGGTAATTTCTACTCTTGTAGATttttgtagGCAGGTgatctacaaaaccgcgtcgccatgcatt
hgRNA_387_Ptbp1_1_trv1_CS1_DRv3_CS2_DRv1	agcatgcatgatatgtcattcgcgaaagacACCTGCagagaccgACTGCACCTCACCTCACGGCGTTTCAGAGCTATGCTGGAAACAGCATAGCAAGTTGAAATAAGGCTAGTCCGTTATCAACTTggccGCTTTAAGGCCGGTCCTAGCAAggccAAGTGGCACCGAGTCGGTGCAAATTTCTACTCTAGTAGATGTCTGGTTCCCTTCAAGCACGCTCACCTATTAGCGGCTAAGGTAATTTCTACTGTCGTAGATttttgtagGCAGGTgatctacaaaaccgcgtcgccatgcatt
hgRNA_388_Ptbp1_3_trv1_CS1_DR_CS2	gaggttgaagagcatgcatgatatgtcattcgcgaaagacACCTGCagagaccgTCCATAGACCGGGATGCCACGTTTCAGAGCTATGCTGGAAACAGCATAGCAAGTTGAAATAAGGCTAGTCCGTTATCAACTTggccGCTTTAAGGCCGGTCCTAGCAAggccAAGTGGCACCGAGTCGGTGCTAATTTCTACTCTTGTAGATGTAAGATGCTGTACTGAGACGCTCACCTATTAGCGGCTAAGGttttgtagGCAGGTgatctacaaaaccgcgtcgccatgcatttgaagatgaa
hgRNA_389_Ptbp1_3_trv1_CS1_DR_CS2_DRv1	agcatgcatgatatgtcattcgcgaaagacACCTGCagagaccgTCCATAGACCGGGATGCCACGTTTCAGAGCTATGCTGGAAACAGCATAGCAAGTTGAAATAAGGCTAGTCCGTTATCAACTTggccGCTTTAAGGCCGGTCCTAGCAAggccAAGTGGCACCGAGTCGGTGCTAATTTCTACTCTTGTAGATGTAAGATGCTGTACTGAGACGCTCACCTATTAGCGGCTAAGGTAATTTCTACTGTCGTAGATttttgtagGCAGGTgatctacaaaaccgcgtcgccatgcatt
hgRNA_390_Ptbp1_3_trv1_CS1_DR_CS2_DRv3	agcatgcatgatatgtcattcgcgaaagacACCTGCagagaccgTCCATAGACCGGGATGCCACGTTTCAGAGCTATGCTGGAAACAGCATAGCAAGTTGAAATAAGGCTAGTCCGTTATCAACTTggccGCTTTAAGGCCGGTCCTAGCAAggccAAGTGGCACCGAGTCGGTGCTAATTTCTACTCTTGTAGATGTAAGATGCTGTACTGAGACGCTCACCTATTAGCGGCTAAGGAAATTTCTACTCTAGTAGATttttgtagGCAGGTgatctacaaaaccgcgtcgccatgcatt
hgRNA_391_Ptbp1_3_trv1_CS1_DRv1_CS2	gaggttgaagagcatgcatgatatgtcattcgcgaaagacACCTGCagagaccgTCCATAGACCGGGATGCCACGTTTCAGAGCTATGCTGGAAACAGCATAGCAAGTTGAAATAAGGCTAGTCCGTTATCAACTTggccGCTTTAAGGCCGGTCCTAGCAAggccAAGTGGCACCGAGTCGGTGCTAATTTCTACTGTCGTAGATGTAAGATGCTGTACTGAGACGCTCACCTATTAGCGGCTAAGGttttgtagGCAGGTgatctacaaaaccgcgtcgccatgcatttgaagatgaa
hgRNA_392_Ptbp1_3_trv1_CS1_DRv1_CS2_DR	agcatgcatgatatgtcattcgcgaaagacACCTGCagagaccgTCCATAGACCGGGATGCCACGTTTCAGAGCTATGCTGGAAACAGCATAGCAAGTTGAAATAAGGCTAGTCCGTTATCAACTTggccGCTTTAAGGCCGGTCCTAGCAAggccAAGTGGCACCGAGTCGGTGCTAATTTCTACTGTCGTAGATGTAAGATGCTGTACTGAGACGCTCACCTATTAGCGGCTAAGGTAATTTCTACTCTTGTAGATttttgtagGCAGGTgatctacaaaaccgcgtcgccatgcatt
hgRNA_393_Ptbp1_3_trv1_CS1_DRv1_CS2_DRv3	agcatgcatgatatgtcattcgcgaaagacACCTGCagagaccgTCCATAGACCGGGATGCCACGTTTCAGAGCTATGCTGGAAACAGCATAGCAAGTTGAAATAAGGCTAGTCCGTTATCAACTTggccGCTTTAAGGCCGGTCCTAGCAAggccAAGTGGCACCGAGTCGGTGCTAATTTCTACTGTCGTAGATGTAAGATGCTGTACTGAGACGCTCACCTATTAGCGGCTAAGGAAATTTCTACTCTAGTAGATttttgtagGCAGGTgatctacaaaaccgcgtcgccatgcatt
hgRNA_394_Ptbp1_3_trv1_CS1_DRv3_CS2	gaggttgaagagcatgcatgatatgtcattcgcgaaagacACCTGCagagaccgTCCATAGACCGGGATGCCACGTTTCAGAGCTATGCTGGAAACAGCATAGCAAGTTGAAATAAGGCTAGTCCGTTATCAACTTggccGCTTTAAGGCCGGTCCTAGCAAggccAAGTGGCACCGAGTCGGTGCAAATTTCTACTCTAGTAGATGTAAGATGCTGTACTGAGACGCTCACCTATTAGCGGCTAAGGttttgtagGCAGGTgatctacaaaaccgcgtcgccatgcatttgaagatgaa
hgRNA_395_Ptbp1_3_trv1_CS1_DRv3_CS2_DR	agcatgcatgatatgtcattcgcgaaagacACCTGCagagaccgTCCATAGACCGGGATGCCACGTTTCAGAGCTATGCTGGAAACAGCATAGCAAGTTGAAATAAGGCTAGTCCGTTATCAACTTggccGCTTTAAGGCCGGTCCTAGCAAggccAAGTGGCACCGAGTCGGTGCAAATTTCTACTCTAGTAGATGTAAGATGCTGTACTGAGACGCTCACCTATTAGCGGCTAAGGTAATTTCTACTCTTGTAGATttttgtagGCAGGTgatctacaaaaccgcgtcgccatgcatt
hgRNA_396_Ptbp1_3_trv1_CS1_DRv3_CS2_DRv1	agcatgcatgatatgtcattcgcgaaagacACCTGCagagaccgTCCATAGACCGGGATGCCACGTTTCAGAGCTATGCTGGAAACAGCATAGCAAGTTGAAATAAGGCTAGTCCGTTATCAACTTggccGCTTTAAGGCCGGTCCTAGCAAggccAAGTGGCACCGAGTCGGTGCAAATTTCTACTCTAGTAGATGTAAGATGCTGTACTGAGACGCTCACCTATTAGCGGCTAAGGTAATTTCTACTGTCGTAGATttttgtagGCAGGTgatctacaaaaccgcgtcgccatgcatt
hgRNA_397_Parp6_1_trv1_CS1_DR_CS2	gttgaagagcatgcatgatatgtcattcgcgaaagacACCTGCagagaccgTGCACGAGAAGGTAGGCAAAGTTTCAGAGCTATGCTGGAAACAGCATAGCAAGTTGAAATAAGGCTAGTCCGTTATCAACTTggccGCTTTAAGGCCGGTCCTAGCAAggccAAGTGGCACCGAGTCGGTGCTAATTTCTACTCTTGTAGATACAATAACTACTCCTGCCTAACAGCTCACCTATTAGCGGCTAAGGttttgtagGCAGGTgatctacaaaaccgcgtcgccatgcatttgaagatgaa
hgRNA_398_Parp6_1_trv1_CS1_DR_CS2_DRv1	atgcatgatatgtcattcgcgaaagacACCTGCagagaccgTGCACGAGAAGGTAGGCAAAGTTTCAGAGCTATGCTGGAAACAGCATAGCAAGTTGAAATAAGGCTAGTCCGTTATCAACTTggccGCTTTAAGGCCGGTCCTAGCAAggccAAGTGGCACCGAGTCGGTGCTAATTTCTACTCTTGTAGATACAATAACTACTCCTGCCTAACAGCTCACCTATTAGCGGCTAAGGTAATTTCTACTGTCGTAGATttttgtagGCAGGTgatctacaaaaccgcgtcgccatgcatt
hgRNA_399_Parp6_1_trv1_CS1_DR_CS2_DRv3	atgcatgatatgtcattcgcgaaagacACCTGCagagaccgTGCACGAGAAGGTAGGCAAAGTTTCAGAGCTATGCTGGAAACAGCATAGCAAGTTGAAATAAGGCTAGTCCGTTATCAACTTggccGCTTTAAGGCCGGTCCTAGCAAggccAAGTGGCACCGAGTCGGTGCTAATTTCTACTCTTGTAGATACAATAACTACTCCTGCCTAACAGCTCACCTATTAGCGGCTAAGGAAATTTCTACTCTAGTAGATttttgtagGCAGGTgatctacaaaaccgcgtcgccatgcatt
hgRNA_400_Parp6_1_trv1_CS1_DRv1_CS2	gttgaagagcatgcatgatatgtcattcgcgaaagacACCTGCagagaccgTGCACGAGAAGGTAGGCAAAGTTTCAGAGCTATGCTGGAAACAGCATAGCAAGTTGAAATAAGGCTAGTCCGTTATCAACTTggccGCTTTAAGGCCGGTCCTAGCAAggccAAGTGGCACCGAGTCGGTGCTAATTTCTACTGTCGTAGATACAATAACTACTCCTGCCTAACAGCTCACCTATTAGCGGCTAAGGttttgtagGCAGGTgatctacaaaaccgcgtcgccatgcatttgaagatgaa
hgRNA_401_Parp6_1_trv1_CS1_DRv1_CS2_DR	atgcatgatatgtcattcgcgaaagacACCTGCagagaccgTGCACGAGAAGGTAGGCAAAGTTTCAGAGCTATGCTGGAAACAGCATAGCAAGTTGAAATAAGGCTAGTCCGTTATCAACTTggccGCTTTAAGGCCGGTCCTAGCAAggccAAGTGGCACCGAGTCGGTGCTAATTTCTACTGTCGTAGATACAATAACTACTCCTGCCTAACAGCTCACCTATTAGCGGCTAAGGTAATTTCTACTCTTGTAGATttttgtagGCAGGTgatctacaaaaccgcgtcgccatgcatt
hgRNA_402_Parp6_1_trv1_CS1_DRv1_CS2_DRv3	atgcatgatatgtcattcgcgaaagacACCTGCagagaccgTGCACGAGAAGGTAGGCAAAGTTTCAGAGCTATGCTGGAAACAGCATAGCAAGTTGAAATAAGGCTAGTCCGTTATCAACTTggccGCTTTAAGGCCGGTCCTAGCAAggccAAGTGGCACCGAGTCGGTGCTAATTTCTACTGTCGTAGATACAATAACTACTCCTGCCTAACAGCTCACCTATTAGCGGCTAAGGAAATTTCTACTCTAGTAGATttttgtagGCAGGTgatctacaaaaccgcgtcgccatgcatt
hgRNA_403_Parp6_1_trv1_CS1_DRv3_CS2	gttgaagagcatgcatgatatgtcattcgcgaaagacACCTGCagagaccgTGCACGAGAAGGTAGGCAAAGTTTCAGAGCTATGCTGGAAACAGCATAGCAAGTTGAAATAAGGCTAGTCCGTTATCAACTTggccGCTTTAAGGCCGGTCCTAGCAAggccAAGTGGCACCGAGTCGGTGCAAATTTCTACTCTAGTAGATACAATAACTACTCCTGCCTAACAGCTCACCTATTAGCGGCTAAGGttttgtagGCAGGTgatctacaaaaccgcgtcgccatgcatttgaagatgaa
hgRNA_404_Parp6_1_trv1_CS1_DRv3_CS2_DR	atgcatgatatgtcattcgcgaaagacACCTGCagagaccgTGCACGAGAAGGTAGGCAAAGTTTCAGAGCTATGCTGGAAACAGCATAGCAAGTTGAAATAAGGCTAGTCCGTTATCAACTTggccGCTTTAAGGCCGGTCCTAGCAAggccAAGTGGCACCGAGTCGGTGCAAATTTCTACTCTAGTAGATACAATAACTACTCCTGCCTAACAGCTCACCTATTAGCGGCTAAGGTAATTTCTACTCTTGTAGATttttgtagGCAGGTgatctacaaaaccgcgtcgccatgcatt
hgRNA_405_Parp6_1_trv1_CS1_DRv3_CS2_DRv1	atgcatgatatgtcattcgcgaaagacACCTGCagagaccgTGCACGAGAAGGTAGGCAAAGTTTCAGAGCTATGCTGGAAACAGCATAGCAAGTTGAAATAAGGCTAGTCCGTTATCAACTTggccGCTTTAAGGCCGGTCCTAGCAAggccAAGTGGCACCGAGTCGGTGCAAATTTCTACTCTAGTAGATACAATAACTACTCCTGCCTAACAGCTCACCTATTAGCGGCTAAGGTAATTTCTACTGTCGTAGATttttgtagGCAGGTgatctacaaaaccgcgtcgccatgcatt
hgRNA_406_Parp6_5_trv1_CS1_DR_CS2	gttgaagagcatgcatgatatgtcattcgcgaaagacACCTGCagagaccgAAGACCATGTACTCATGATGGTTTCAGAGCTATGCTGGAAACAGCATAGCAAGTTGAAATAAGGCTAGTCCGTTATCAACTTggccGCTTTAAGGCCGGTCCTAGCAAggccAAGTGGCACCGAGTCGGTGCTAATTTCTACTCTTGTAGATAGTGTCCTGAGAAACTACTGGCAGCTCACCTATTAGCGGCTAAGGttttgtagGCAGGTgatctacaaaaccgcgtcgccatgcatttgaagatgaa
hgRNA_407_Parp6_5_trv1_CS1_DR_CS2_DRv1	atgcatgatatgtcattcgcgaaagacACCTGCagagaccgAAGACCATGTACTCATGATGGTTTCAGAGCTATGCTGGAAACAGCATAGCAAGTTGAAATAAGGCTAGTCCGTTATCAACTTggccGCTTTAAGGCCGGTCCTAGCAAggccAAGTGGCACCGAGTCGGTGCTAATTTCTACTCTTGTAGATAGTGTCCTGAGAAACTACTGGCAGCTCACCTATTAGCGGCTAAGGTAATTTCTACTGTCGTAGATttttgtagGCAGGTgatctacaaaaccgcgtcgccatgcatt
hgRNA_408_Parp6_5_trv1_CS1_DR_CS2_DRv3	atgcatgatatgtcattcgcgaaagacACCTGCagagaccgAAGACCATGTACTCATGATGGTTTCAGAGCTATGCTGGAAACAGCATAGCAAGTTGAAATAAGGCTAGTCCGTTATCAACTTggccGCTTTAAGGCCGGTCCTAGCAAggccAAGTGGCACCGAGTCGGTGCTAATTTCTACTCTTGTAGATAGTGTCCTGAGAAACTACTGGCAGCTCACCTATTAGCGGCTAAGGAAATTTCTACTCTAGTAGATttttgtagGCAGGTgatctacaaaaccgcgtcgccatgcatt
hgRNA_409_Parp6_5_trv1_CS1_DRv1_CS2	gttgaagagcatgcatgatatgtcattcgcgaaagacACCTGCagagaccgAAGACCATGTACTCATGATGGTTTCAGAGCTATGCTGGAAACAGCATAGCAAGTTGAAATAAGGCTAGTCCGTTATCAACTTggccGCTTTAAGGCCGGTCCTAGCAAggccAAGTGGCACCGAGTCGGTGCTAATTTCTACTGTCGTAGATAGTGTCCTGAGAAACTACTGGCAGCTCACCTATTAGCGGCTAAGGttttgtagGCAGGTgatctacaaaaccgcgtcgccatgcatttgaagatgaa
hgRNA_410_Parp6_5_trv1_CS1_DRv1_CS2_DR	atgcatgatatgtcattcgcgaaagacACCTGCagagaccgAAGACCATGTACTCATGATGGTTTCAGAGCTATGCTGGAAACAGCATAGCAAGTTGAAATAAGGCTAGTCCGTTATCAACTTggccGCTTTAAGGCCGGTCCTAGCAAggccAAGTGGCACCGAGTCGGTGCTAATTTCTACTGTCGTAGATAGTGTCCTGAGAAACTACTGGCAGCTCACCTATTAGCGGCTAAGGTAATTTCTACTCTTGTAGATttttgtagGCAGGTgatctacaaaaccgcgtcgccatgcatt
hgRNA_411_Parp6_5_trv1_CS1_DRv1_CS2_DRv3	atgcatgatatgtcattcgcgaaagacACCTGCagagaccgAAGACCATGTACTCATGATGGTTTCAGAGCTATGCTGGAAACAGCATAGCAAGTTGAAATAAGGCTAGTCCGTTATCAACTTggccGCTTTAAGGCCGGTCCTAGCAAggccAAGTGGCACCGAGTCGGTGCTAATTTCTACTGTCGTAGATAGTGTCCTGAGAAACTACTGGCAGCTCACCTATTAGCGGCTAAGGAAATTTCTACTCTAGTAGATttttgtagGCAGGTgatctacaaaaccgcgtcgccatgcatt
hgRNA_412_Parp6_5_trv1_CS1_DRv3_CS2	gttgaagagcatgcatgatatgtcattcgcgaaagacACCTGCagagaccgAAGACCATGTACTCATGATGGTTTCAGAGCTATGCTGGAAACAGCATAGCAAGTTGAAATAAGGCTAGTCCGTTATCAACTTggccGCTTTAAGGCCGGTCCTAGCAAggccAAGTGGCACCGAGTCGGTGCAAATTTCTACTCTAGTAGATAGTGTCCTGAGAAACTACTGGCAGCTCACCTATTAGCGGCTAAGGttttgtagGCAGGTgatctacaaaaccgcgtcgccatgcatttgaagatgaa
hgRNA_413_Parp6_5_trv1_CS1_DRv3_CS2_DR	atgcatgatatgtcattcgcgaaagacACCTGCagagaccgAAGACCATGTACTCATGATGGTTTCAGAGCTATGCTGGAAACAGCATAGCAAGTTGAAATAAGGCTAGTCCGTTATCAACTTggccGCTTTAAGGCCGGTCCTAGCAAggccAAGTGGCACCGAGTCGGTGCAAATTTCTACTCTAGTAGATAGTGTCCTGAGAAACTACTGGCAGCTCACCTATTAGCGGCTAAGGTAATTTCTACTCTTGTAGATttttgtagGCAGGTgatctacaaaaccgcgtcgccatgcatt
hgRNA_414_Parp6_5_trv1_CS1_DRv3_CS2_DRv1	atgcatgatatgtcattcgcgaaagacACCTGCagagaccgAAGACCATGTACTCATGATGGTTTCAGAGCTATGCTGGAAACAGCATAGCAAGTTGAAATAAGGCTAGTCCGTTATCAACTTggccGCTTTAAGGCCGGTCCTAGCAAggccAAGTGGCACCGAGTCGGTGCAAATTTCTACTCTAGTAGATAGTGTCCTGAGAAACTACTGGCAGCTCACCTATTAGCGGCTAAGGTAATTTCTACTGTCGTAGATttttgtagGCAGGTgatctacaaaaccgcgtcgccatgcatt
hgRNA stability analysis
hgRNA_CD46_1_DRwt_CS1_CS2	GTTGAAGAGCATGCATGATATGTCATTCGCGAAAGACACCTGCAGAGACCGGAAAATCATCATCACCGTAGGTTTCAGAGCTATGCTGGAAACAGCATAGCAAGTTGAAATAAGGCTAGTCCGTTATCAACTTGGCCGCTTTAAGGCCGGTCCTAGCAAGGCCAAGTGGCACCGAGTCGGTGCTAATTTCTACTCTTGTAGATCAGGAATGCTTAAGAAGAGAAGCGCTCACCTATTAGCGGCTAAGGTTTTGTAGGCAGGTGATCTACAAAACCGCGTCGCCATGCATTTGAAGATGAA
hgRNA_CD46_1_DRwt_CS1_noCS2	AGTTTATTGAGGTTGAAGAGCATGCATGATATGTCATTCGCGAAAGACACCTGCAGAGACCGGAAAATCATCATCACCGTAGGTTTCAGAGCTATGCTGGAAACAGCATAGCAAGTTGAAATAAGGCTAGTCCGTTATCAACTTGGCCGCTTTAAGGCCGGTCCTAGCAAGGCCAAGTGGCACCGAGTCGGTGCTAATTTCTACTCTTGTAGATCAGGAATGCTTAAGAAGAGAAGCTTTTGTAGGCAGGTGATCTACAAAACCGCGTCGCCATGCATTTGAAGATGAAACATTTAAGTG
hgRNA_CD46_1_DRwt_noCS1_CS2	TCAGTTTATTGAGGTTGAAGAGCATGCATGATATGTCATTCGCGAAAGACACCTGCAGAGACCGGAAAATCATCATCACCGTAGGTTTCAGAGCTATGCTGGAAACAGCATAGCAAGTTGAAATAAGGCTAGTCCGTTATCAACTTGAAAAAGTGGCACCGAGTCGGTGCTAATTTCTACTCTTGTAGATCAGGAATGCTTAAGAAGAGAAGCGCTCACCTATTAGCGGCTAAGGTTTTGTAGGCAGGTGATCTACAAAACCGCGTCGCCATGCATTTGAAGATGAAACATTTAAGTGAC
hgRNA_CD46_1_DRwt_CS2_CS1	GTTGAAGAGCATGCATGATATGTCATTCGCGAAAGACACCTGCAGAGACCGGAAAATCATCATCACCGTAGGTTTCAGAGCTATGCTGGAAACAGCATAGCAAGTTGAAATAAGGCTAGTCCGTTATCAACTTGGCCGCTCACCTATTAGCGGCTAAGGGGCCAAGTGGCACCGAGTCGGTGCTAATTTCTACTCTTGTAGATCAGGAATGCTTAAGAAGAGAAGCGCTTTAAGGCCGGTCCTAGCAATTTTGTAGGCAGGTGATCTACAAAACCGCGTCGCCATGCATTTGAAGATGAA
hgRNA_CD46_1_DRwt_CS2_noCS1	AGTTTATTGAGGTTGAAGAGCATGCATGATATGTCATTCGCGAAAGACACCTGCAGAGACCGGAAAATCATCATCACCGTAGGTTTCAGAGCTATGCTGGAAACAGCATAGCAAGTTGAAATAAGGCTAGTCCGTTATCAACTTGGCCGCTCACCTATTAGCGGCTAAGGGGCCAAGTGGCACCGAGTCGGTGCTAATTTCTACTCTTGTAGATCAGGAATGCTTAAGAAGAGAAGCTTTTGTAGGCAGGTGATCTACAAAACCGCGTCGCCATGCATTTGAAGATGAAACATTTAAGTG
hgRNA_CD46_1_DRwt_noCS2_CS1	TCAGTTTATTGAGGTTGAAGAGCATGCATGATATGTCATTCGCGAAAGACACCTGCAGAGACCGGAAAATCATCATCACCGTAGGTTTCAGAGCTATGCTGGAAACAGCATAGCAAGTTGAAATAAGGCTAGTCCGTTATCAACTTGAAAAAGTGGCACCGAGTCGGTGCTAATTTCTACTCTTGTAGATCAGGAATGCTTAAGAAGAGAAGCGCTTTAAGGCCGGTCCTAGCAATTTTGTAGGCAGGTGATCTACAAAACCGCGTCGCCATGCATTTGAAGATGAAACATTTAAGTGAC
hgRNA expresion analysis
hgRNA_418_HPRT1_2.1_trv1_CS1_DRv1_CS2	GAAGTGCCATTCCGCCTGACCTGTTGAAGAGCATGCATGATATGTCATTCGCGAAAGACACCTGCAGAGACCGGACTAAGACATATAGTTACAGTTTCAGAGCTATGCTGGAAACAGCATAGCAAGTTGAAATAAGGCTAGTCCGTTATCAACTTGGCCGCTTTAAGGCCGGTCCTAGCAAGGCCAAGTGGCACCGAGTCGGTGCTAATTTCTACTGTCGTAGATTTAAAAATAAAAGAGGAGGGCCTGCTCACCTATTAGCGGCTAAGGTTTTGTAGGCAGGTGATCTACAAAACCGCGTCGCCATGCATTTGAAGATGAAAGGCTAGGTGGAGGCTCAGTG
hgRNA_427_HPRT1_3.1_trv1_CS1_DRv1_CS2	GAAGTGCCATTCCGCCTGACCTGTTGAAGAGCATGCATGATATGTCATTCGCGAAAGACACCTGCAGAGACCGCTTATGAAACATGAGGGCAAGTTTCAGAGCTATGCTGGAAACAGCATAGCAAGTTGAAATAAGGCTAGTCCGTTATCAACTTGGCCGCTTTAAGGCCGGTCCTAGCAAGGCCAAGTGGCACCGAGTCGGTGCTAATTTCTACTGTCGTAGATTAACATATTCACTAGTACTTTACGCTCACCTATTAGCGGCTAAGGTTTTGTAGGCAGGTGATCTACAAAACCGCGTCGCCATGCATTTGAAGATGAAAGGCTAGGTGGAGGCTCAGTG
hgRNA_436_MDM4_1_trv1_CS1_DRv1_CS2	GAAGTGCCATTCCGCCTGACCTGTTGAAGAGCATGCATGATATGTCATTCGCGAAAGACACCTGCAGAGACCGAATACATGTCCACTGAATAAGTTTCAGAGCTATGCTGGAAACAGCATAGCAAGTTGAAATAAGGCTAGTCCGTTATCAACTTGGCCGCTTTAAGGCCGGTCCTAGCAAGGCCAAGTGGCACCGAGTCGGTGCTAATTTCTACTGTCGTAGATACACTAAAATAGCTACAAAGAAAGCTCACCTATTAGCGGCTAAGGTTTTGTAGGCAGGTGATCTACAAAACCGCGTCGCCATGCATTTGAAGATGAAAGGCTAGGTGGAGGCTCAGTG
hgRNA_454_MDM4_4_trv1_CS1_DRv1_CS2	GAAGTGCCATTCCGCCTGACCTGTTGAAGAGCATGCATGATATGTCATTCGCGAAAGACACCTGCAGAGACCGGTAGCTTGTTGCTATAATCAGTTTCAGAGCTATGCTGGAAACAGCATAGCAAGTTGAAATAAGGCTAGTCCGTTATCAACTTGGCCGCTTTAAGGCCGGTCCTAGCAAGGCCAAGTGGCACCGAGTCGGTGCTAATTTCTACTGTCGTAGATAGGGAAAGAATATGTCAGAACTAGCTCACCTATTAGCGGCTAAGGTTTTGTAGGCAGGTGATCTACAAAACCGCGTCGCCATGCATTTGAAGATGAAAGGCTAGGTGGAGGCTCAGTG
hgRNA_551_HPRT1 ex2_1_CS1_DRv1 (Q4 vector: CS2_tevopreQ1)	AagtttattgaggttgaagagcatgcatgatatgtcattcgcgaaagacACCTGCagagaccgGACTAAGACATATAGTTACAGTTTCAGAGCTATGCTGGAAACAGCATAGCAAGTTGAAATAAGGCTAGTCCGTTATCAACTTggccGCTTTAAGGCCGGTCCTAGCAAggccAAGTGGCACCGAGTCGGTGCTAATTTCTACTGTCGTAGATTTAAAAATAAAAGAGGAGGGCCTGCTCgtagGCAGGTgatctacaaaaccgcgtcgccatgcatttgaagatgaaacatttaagt
hgRNA_552_HPRT1 ex3_1_CS1_DRv1 (Q4vector: CS2_tevopreQ1)	AagtttattgaggttgaagagcatgcatgatatgtcattcgcgaaagacACCTGCagagaccgCTTATGAAACATGAGGGCAAGTTTCAGAGCTATGCTGGAAACAGCATAGCAAGTTGAAATAAGGCTAGTCCGTTATCAACTTggccGCTTTAAGGCCGGTCCTAGCAAggccAAGTGGCACCGAGTCGGTGCTAATTTCTACTGTCGTAGATTAACATATTCACTAGTACTTTACGCTCgtagGCAGGTgatctacaaaaccgcgtcgccatgcatttgaagatgaaacatttaagt
hgRNA_553_MDM4_1_CS1_DRv1 (Q4 vector: CS2_tevopreQ1)	AagtttattgaggttgaagagcatgcatgatatgtcattcgcgaaagacACCTGCagagaccgAATACATGTCCACTGAATAAGTTTCAGAGCTATGCTGGAAACAGCATAGCAAGTTGAAATAAGGCTAGTCCGTTATCAACTTggccGCTTTAAGGCCGGTCCTAGCAAggccAAGTGGCACCGAGTCGGTGCTAATTTCTACTGTCGTAGATACACTAAAATAGCTACAAAGAAAGCTCgtagGCAGGTgatctacaaaaccgcgtcgccatgcatttgaagatgaaacatttaagt
hgRNA_554_MDM4_4_CS1_DRv1 (Q4 vector: CS2_tevopreQ1)	AagtttattgaggttgaagagcatgcatgatatgtcattcgcgaaagacACCTGCagagaccgGTAGCTTGTTGCTATAATCAGTTTCAGAGCTATGCTGGAAACAGCATAGCAAGTTGAAATAAGGCTAGTCCGTTATCAACTTggccGCTTTAAGGCCGGTCCTAGCAAggccAAGTGGCACCGAGTCGGTGCTAATTTCTACTGTCGTAGATAGGGAAAGAATATGTCAGAACTAGCTCgtagGCAGGTgatctacaaaaccgcgtcgccatgcatttgaagatgaaacatttaagt
Gene and Exon perturbation for cell cycle validation and downstream gene expression
hgRNA	ExonCoor	Cas9	Cas12a	Cloning oligo (for cloning in pLCHKOv4)
control hgRNA
intergenic_6	NA	ATTGCTTGGGAAAGAGGTAA	TTATGTGAGAATGTAGGCTATTA	cagtttattgaggttgaagagcatgcatgatatgtcattcgcgaaagacacctgcAGAGaccgATTGCTTGGGAAAGAGGTAAgtttCAGAGCTATGCTGGAAACAGCATAGCAAGTTGAAATAAGGCTAGTCCGTTATCAACTTGGCCGCTTTAAGGCCGGTCCTAGCAAGGCCAAGTGGCACCGAGTCGGTGCGAATTCCTACTCTCGTAGGTTTATGTGAGAATGTAGGCTATTAgctcGTAGgcaggtgatctacaaaaccgcgtcgccatgcatttgaagatgaaacatttaagt
intergenic_7	NA	CCTATTGCCCAGTTTGGTGA	GAGTAGCGATTGCTGAATTGCAC	cagtttattgaggttgaagagcatgcatgatatgtcattcgcgaaagacacctgcAGAGaccgCCTATTGCCCAGTTTGGTGAgtttCAGAGCTATGCTGGAAACAGCATAGCAAGTTGAAATAAGGCTAGTCCGTTATCAACTTGGCCGCTTTAAGGCCGGTCCTAGCAAGGCCAAGTGGCACCGAGTCGGTGCGAATTCCTACTCTCGTAGGTGAGTAGCGATTGCTGAATTGCACgctcGTAGgcaggtgatctacaaaaccgcgtcgccatgcatttgaagatgaaacatttaagt
Intergenic_28	NA	TCACAGTCTTCCTCCAGGAG	AATAAGCCCAAATTCATCAAATG	cagtttattgaggttgaagagcatgcatgatatgtcattcgcgaaagacacctgcAGAGaccgTCACAGTCTTCCTCCAGGAGgtttCAGAGCTATGCTGGAAACAGCATAGCAAGTTGAAATAAGGCTAGTCCGTTATCAACTTGGCCGCTTTAAGGCCGGTCCTAGCAAGGCCAAGTGGCACCGAGTCGGTGCGAATTCCTACTCTCGTAGGTAATAAGCCCAAATTCATCAAATGgctcGTAGgcaggtgatctacaaaaccgcgtcgccatgcatttgaagatgaaacatttaagt
Exon Deletion hgRNA
RANGAP1_ex8	chr22:41256711-41256824:-	CAGCATCACAGGGCCCGAAG	AGGCAGAGGGATCAGCTTACGTG	cagtttattgaggttgaagagcatgcatgatatgtcattcgcgaaagacacctgcAGAGaccgCAGCATCACAGGGCCCGAAGgtttCAGAGCTATGCTGGAAACAGCATAGCAAGTTGAAATAAGGCTAGTCCGTTATCAACTTGGCCGCTTTAAGGCCGGTCCTAGCAAGGCCAAGTGGCACCGAGTCGGTGCGAATTCCTACTCTCGTAGGTAGGCAGAGGGATCAGCTTACGTGgctcGTAGgcaggtgatctacaaaaccgcgtcgccatgcatttgaagatgaaacatttaagt
RANGAP1_ex8	chr22:41256711-41256824:-	GGAGGACAGTGTGTGGTGGC	AGTAAACACAGTACGTGACTCAT	cagtttattgaggttgaagagcatgcatgatatgtcattcgcgaaagacacctgcAGAGaccgGGAGGACAGTGTGTGGTGGCgtttCAGAGCTATGCTGGAAACAGCATAGCAAGTTGAAATAAGGCTAGTCCGTTATCAACTTGGCCGCTTTAAGGCCGGTCCTAGCAAGGCCAAGTGGCACCGAGTCGGTGCGAATTCCTACTCTCGTAGGTAGTAAACACAGTACGTGACTCATgctcGTAGgcaggtgatctacaaaaccgcgtcgccatgcatttgaagatgaaacatttaagt
TAF5_ex8	chr10:103385326-103385490:+	TCATACACGCAATTCACAGT	TTGTTGGGAATTACACAGCCAGC	cagtttattgaggttgaagagcatgcatgatatgtcattcgcgaaagacacctgcAGAGaccgTCATACACGCAATTCACAGTgtttCAGAGCTATGCTGGAAACAGCATAGCAAGTTGAAATAAGGCTAGTCCGTTATCAACTTGGCCGCTTTAAGGCCGGTCCTAGCAAGGCCAAGTGGCACCGAGTCGGTGCGAATTCCTACTCTCGTAGGTTTGTTGGGAATTACACAGCCAGCgctcGTAGgcaggtgatctacaaaaccgcgtcgccatgcatttgaagatgaaacatttaagt
TAF5_ex8	chr10:103385326-103385490:+	TACCTCATTCAGTAGGTGCT	GCTGGCTGTGTAATTCCCAACAA	cagtttattgaggttgaagagcatgcatgatatgtcattcgcgaaagacacctgcAGAGaccgTACCTCATTCAGTAGGTGCTgtttCAGAGCTATGCTGGAAACAGCATAGCAAGTTGAAATAAGGCTAGTCCGTTATCAACTTGGCCGCTTTAAGGCCGGTCCTAGCAAGGCCAAGTGGCACCGAGTCGGTGCGAATTCCTACTCTCGTAGGTGCTGGCTGTGTAATTCCCAACAAgctcGTAGgcaggtgatctacaaaaccgcgtcgccatgcatttgaagatgaaacatttaagt
TAF5_ex8	chr10:103385326-103385490:+	AATTACATCTATATGAATCC	AATTGATACCTACTGTGAATTGC	cagtttattgaggttgaagagcatgcatgatatgtcattcgcgaaagacacctgcAGAGaccgAATTACATCTATATGAATCCgtttCAGAGCTATGCTGGAAACAGCATAGCAAGTTGAAATAAGGCTAGTCCGTTATCAACTTGGCCGCTTTAAGGCCGGTCCTAGCAAGGCCAAGTGGCACCGAGTCGGTGCGAATTCCTACTCTCGTAGGTAATTGATACCTACTGTGAATTGCgctcGTAGgcaggtgatctacaaaaccgcgtcgccatgcatttgaagatgaaacatttaagt
EXOSC7_ex2	chr3:44989140-44989241:+	GAAGATCCGAGCCAAACTCA	CAATCAGACACAACTGGCATGGA	cagtttattgaggttgaagagcatgcatgatatgtcattcgcgaaagacacctgcAGAGaccgGAAGATCCGAGCCAAACTCAgtttCAGAGCTATGCTGGAAACAGCATAGCAAGTTGAAATAAGGCTAGTCCGTTATCAACTTGGCCGCTTTAAGGCCGGTCCTAGCAAGGCCAAGTGGCACCGAGTCGGTGCGAATTCCTACTCTCGTAGGTCAATCAGACACAACTGGCATGGAgctcGTAGgcaggtgatctacaaaaccgcgtcgccatgcatttgaagatgaaacatttaagt
EXOSC7_ex2	chr3:44989140-44989241:+	GATCCGAGCCAAACTCAGGG	GATGATCCACTAAGAGGAAAAGA	cagtttattgaggttgaagagcatgcatgatatgtcattcgcgaaagacacctgcAGAGaccgGATCCGAGCCAAACTCAGGGgtttCAGAGCTATGCTGGAAACAGCATAGCAAGTTGAAATAAGGCTAGTCCGTTATCAACTTGGCCGCTTTAAGGCCGGTCCTAGCAAGGCCAAGTGGCACCGAGTCGGTGCGAATTCCTACTCTCGTAGGTGATGATCCACTAAGAGGAAAAGAgctcGTAGgcaggtgatctacaaaaccgcgtcgccatgcatttgaagatgaaacatttaagt
SKP2_ex6	chr5:36170344-36170442:+	CTATCTCTCAGACATCAAAC	CATTCACCAAATCAAGAGCCTGG	cagtttattgaggttgaagagcatgcatgatatgtcattcgcgaaagacacctgcAGAGaccgCTATCTCTCAGACATCAAACgtttCAGAGCTATGCTGGAAACAGCATAGCAAGTTGAAATAAGGCTAGTCCGTTATCAACTTGGCCGCTTTAAGGCCGGTCCTAGCAAGGCCAAGTGGCACCGAGTCGGTGCGAATTCCTACTCTCGTAGGTCATTCACCAAATCAAGAGCCTGGgctcGTAGgcaggtgatctacaaaaccgcgtcgccatgcatttgaagatgaaacatttaagt
SKP2_ex6	chr5:36170344-36170442:+	GCGAGTGTAGTTAAGCTCAC	GACAGAAAGTTAGGAGGGCAAAA	cagtttattgaggttgaagagcatgcatgatatgtcattcgcgaaagacacctgcAGAGaccgGCGAGTGTAGTTAAGCTCACgtttCAGAGCTATGCTGGAAACAGCATAGCAAGTTGAAATAAGGCTAGTCCGTTATCAACTTGGCCGCTTTAAGGCCGGTCCTAGCAAGGCCAAGTGGCACCGAGTCGGTGCGAATTCCTACTCTCGTAGGTGACAGAAAGTTAGGAGGGCAAAAgctcGTAGgcaggtgatctacaaaaccgcgtcgccatgcatttgaagatgaaacatttaagt
EIF3A_ex8	chr10:119061224-119061328:-	GATACTTGTTTGAAGGTGAC	GAGGAGGTTGAGGCTTGATGATT	cagtttattgaggttgaagagcatgcatgatatgtcattcgcgaaagacacctgcAGAGaccgGATACTTGTTTGAAGGTGACgtttCAGAGCTATGCTGGAAACAGCATAGCAAGTTGAAATAAGGCTAGTCCGTTATCAACTTGGCCGCTTTAAGGCCGGTCCTAGCAAGGCCAAGTGGCACCGAGTCGGTGCGAATTCCTACTCTCGTAGGTGAGGAGGTTGAGGCTTGATGATTgctcGTAGgcaggtgatctacaaaaccgcgtcgccatgcatttgaagatgaaacatttaagt
EIF3A_ex8	chr10:119061224-119061328:-	TGCACTGAATTCCAACACAT	CAGATTTCCAATGCTATCATTTA	cagtttattgaggttgaagagcatgcatgatatgtcattcgcgaaagacacctgcAGAGaccgTGCACTGAATTCCAACACATgtttCAGAGCTATGCTGGAAACAGCATAGCAAGTTGAAATAAGGCTAGTCCGTTATCAACTTGGCCGCTTTAAGGCCGGTCCTAGCAAGGCCAAGTGGCACCGAGTCGGTGCGAATTCCTACTCTCGTAGGTCAGATTTCCAATGCTATCATTTAgctcGTAGgcaggtgatctacaaaaccgcgtcgccatgcatttgaagatgaaacatttaagt
NPLOC4_ex9	chr17:81600341-81600427:-	TGTTGGGCATCCAGGCCAGG	TCTGTGGCTATAGTTCTCCTTTC	cagtttattgaggttgaagagcatgcatgatatgtcattcgcgaaagacacctgcAGAGaccgTGTTGGGCATCCAGGCCAGGgtttCAGAGCTATGCTGGAAACAGCATAGCAAGTTGAAATAAGGCTAGTCCGTTATCAACTTGGCCGCTTTAAGGCCGGTCCTAGCAAGGCCAAGTGGCACCGAGTCGGTGCGAATTCCTACTCTCGTAGGTTCTGTGGCTATAGTTCTCCTTTCgctcGTAGgcaggtgatctacaaaaccgcgtcgccatgcatttgaagatgaaacatttaagt
NPLOC4_ex9	chr17:81600341-81600427:-	TAGGTCACAAGGAGTGCTGG	AGTCAGAGGAACATAAAGGTTAT	cagtttattgaggttgaagagcatgcatgatatgtcattcgcgaaagacacctgcAGAGaccgTAGGTCACAAGGAGTGCTGGgtttCAGAGCTATGCTGGAAACAGCATAGCAAGTTGAAATAAGGCTAGTCCGTTATCAACTTGGCCGCTTTAAGGCCGGTCCTAGCAAGGCCAAGTGGCACCGAGTCGGTGCGAATTCCTACTCTCGTAGGTAGTCAGAGGAACATAAAGGTTATgctcGTAGgcaggtgatctacaaaaccgcgtcgccatgcatttgaagatgaaacatttaagt
NUP54_ex10	chr4:76124649-76124756:-	AATTGGAAAACAAGTCTCAT	TCAGTTACACCTGTATGGAAATT	cagtttattgaggttgaagagcatgcatgatatgtcattcgcgaaagacacctgcAGAGaccgAATTGGAAAACAAGTCTCATgtttCAGAGCTATGCTGGAAACAGCATAGCAAGTTGAAATAAGGCTAGTCCGTTATCAACTTGGCCGCTTTAAGGCCGGTCCTAGCAAGGCCAAGTGGCACCGAGTCGGTGCGAATTCCTACTCTCGTAGGTTCAGTTACACCTGTATGGAAATTgctcGTAGgcaggtgatctacaaaaccgcgtcgccatgcatttgaagatgaaacatttaagt
NUP54_ex10	chr4:76124649-76124756:-	AAAGATATCTTTAGAGCTCT	TAAGACTATGTGTGTGAAATAAT	cagtttattgaggttgaagagcatgcatgatatgtcattcgcgaaagacacctgcAGAGaccgAAAGATATCTTTAGAGCTCTgtttCAGAGCTATGCTGGAAACAGCATAGCAAGTTGAAATAAGGCTAGTCCGTTATCAACTTGGCCGCTTTAAGGCCGGTCCTAGCAAGGCCAAGTGGCACCGAGTCGGTGCGAATTCCTACTCTCGTAGGTTAAGACTATGTGTGTGAAATAATgctcGTAGgcaggtgatctacaaaaccgcgtcgccatgcatttgaagatgaaacatttaagt
TRRAP_ex4	chr7:98890335-98890445:+	TGTACACACATGTCATCAGT	GCCAAAAGCAAATTTGTGCTACT	cagtttattgaggttgaagagcatgcatgatatgtcattcgcgaaagacacctgcAGAGaccgTGTACACACATGTCATCAGTgtttCAGAGCTATGCTGGAAACAGCATAGCAAGTTGAAATAAGGCTAGTCCGTTATCAACTTGGCCGCTTTAAGGCCGGTCCTAGCAAGGCCAAGTGGCACCGAGTCGGTGCGAATTCCTACTCTCGTAGGTGCCAAAAGCAAATTTGTGCTACTgctcGTAGgcaggtgatctacaaaaccgcgtcgccatgcatttgaagatgaaacatttaagt
TRRAP_ex4	chr7:98890335-98890445:+	TGGCAGAGACAAGCTAGTAC	CCAACTGATGACATGTGTGTACA	cagtttattgaggttgaagagcatgcatgatatgtcattcgcgaaagacacctgcAGAGaccgTGGCAGAGACAAGCTAGTACgtttCAGAGCTATGCTGGAAACAGCATAGCAAGTTGAAATAAGGCTAGTCCGTTATCAACTTGGCCGCTTTAAGGCCGGTCCTAGCAAGGCCAAGTGGCACCGAGTCGGTGCGAATTCCTACTCTCGTAGGTCCAACTGATGACATGTGTGTACAgctcGTAGgcaggtgatctacaaaaccgcgtcgccatgcatttgaagatgaaacatttaagt
DGCR8_ex8	chr22:20092809-20092907:+	GGCTGAGCAGTGGTGACAAG	GTAGACCTTGGTCCCTGTCGTAG	cagtttattgaggttgaagagcatgcatgatatgtcattcgcgaaagacacctgcAGAGaccgGGCTGAGCAGTGGTGACAAGgtttCAGAGCTATGCTGGAAACAGCATAGCAAGTTGAAATAAGGCTAGTCCGTTATCAACTTGGCCGCTTTAAGGCCGGTCCTAGCAAGGCCAAGTGGCACCGAGTCGGTGCGAATTCCTACTCTCGTAGGTGTAGACCTTGGTCCCTGTCGTAGgctcGTAGgcaggtgatctacaaaaccgcgtcgccatgcatttgaagatgaaacatttaagt
DGCR8_ex8	chr22:20092809-20092907:+	CTCGCTGCTTGGTTAGGGAG	CCATTCCGGCAGTCCTGTGTCCG	cagtttattgaggttgaagagcatgcatgatatgtcattcgcgaaagacacctgcAGAGaccgCTCGCTGCTTGGTTAGGGAGgtttCAGAGCTATGCTGGAAACAGCATAGCAAGTTGAAATAAGGCTAGTCCGTTATCAACTTGGCCGCTTTAAGGCCGGTCCTAGCAAGGCCAAGTGGCACCGAGTCGGTGCGAATTCCTACTCTCGTAGGTCCATTCCGGCAGTCCTGTGTCCGgctcGTAGgcaggtgatctacaaaaccgcgtcgccatgcatttgaagatgaaacatttaagt
NRF1_ex7	chr7:129710374-129710571:+	TGGGCACCTCACCTCAGACT	GTCCCAATATGCAATAAGCAGCT	cagtttattgaggttgaagagcatgcatgatatgtcattcgcgaaagacacctgcAGAGaccgTGGGCACCTCACCTCAGACTgtttCAGAGCTATGCTGGAAACAGCATAGCAAGTTGAAATAAGGCTAGTCCGTTATCAACTTGGCCGCTTTAAGGCCGGTCCTAGCAAGGCCAAGTGGCACCGAGTCGGTGCGAATTCCTACTCTCGTAGGTGTCCCAATATGCAATAAGCAGCTgctcGTAGgcaggtgatctacaaaaccgcgtcgccatgcatttgaagatgaaacatttaagt
NRF1_ex7	chr7:129710374-129710571:+	AGTCTGTGGGAGGTAATCCT	CCTAGTCTGAGGTGAGGTGCCCA	cagtttattgaggttgaagagcatgcatgatatgtcattcgcgaaagacacctgcAGAGaccgAGTCTGTGGGAGGTAATCCTgtttCAGAGCTATGCTGGAAACAGCATAGCAAGTTGAAATAAGGCTAGTCCGTTATCAACTTGGCCGCTTTAAGGCCGGTCCTAGCAAGGCCAAGTGGCACCGAGTCGGTGCGAATTCCTACTCTCGTAGGTCCTAGTCTGAGGTGAGGTGCCCAgctcGTAGgcaggtgatctacaaaaccgcgtcgccatgcatttgaagatgaaacatttaagt
NRF1_ex7	chr7:129710374-129710571:+	TCCTAGGAGAGTCTAATAAG	AGGTAGGAAGATCTTGGGGAGCT	cagtttattgaggttgaagagcatgcatgatatgtcattcgcgaaagacacctgcAGAGaccgTCCTAGGAGAGTCTAATAAGgtttCAGAGCTATGCTGGAAACAGCATAGCAAGTTGAAATAAGGCTAGTCCGTTATCAACTTGGCCGCTTTAAGGCCGGTCCTAGCAAGGCCAAGTGGCACCGAGTCGGTGCGAATTCCTACTCTCGTAGGTAGGTAGGAAGATCTTGGGGAGCTgctcGTAGgcaggtgatctacaaaaccgcgtcgccatgcatttgaagatgaaacatttaagt
LSM11_ex3	chr5:157754004-157754087:+	GATCCCTGAGCCCAGTGACT	ACCTATGGATGGTAAGGGCCTTT	cagtttattgaggttgaagagcatgcatgatatgtcattcgcgaaagacacctgcAGAGaccgGATCCCTGAGCCCAGTGACTgtttCAGAGCTATGCTGGAAACAGCATAGCAAGTTGAAATAAGGCTAGTCCGTTATCAACTTGGCCGCTTTAAGGCCGGTCCTAGCAAGGCCAAGTGGCACCGAGTCGGTGCGAATTCCTACTCTCGTAGGTACCTATGGATGGTAAGGGCCTTTgctcGTAGgcaggtgatctacaaaaccgcgtcgccatgcatttgaagatgaaacatttaagt
LSM11_ex3	chr5:157754004-157754087:+	AATCCTAGTCACTGGGCTCA	AGCTGCTATCACCATATAAGATG	cagtttattgaggttgaagagcatgcatgatatgtcattcgcgaaagacacctgcAGAGaccgAATCCTAGTCACTGGGCTCAgtttCAGAGCTATGCTGGAAACAGCATAGCAAGTTGAAATAAGGCTAGTCCGTTATCAACTTGGCCGCTTTAAGGCCGGTCCTAGCAAGGCCAAGTGGCACCGAGTCGGTGCGAATTCCTACTCTCGTAGGTAGCTGCTATCACCATATAAGATGgctcGTAGgcaggtgatctacaaaaccgcgtcgccatgcatttgaagatgaaacatttaagt
LSM11_ex3	chr5:157754004-157754087:+	CAGAAGAAAATGGTGACACC	CTAGAGGGAAATCTCTGTTGCTA	cagtttattgaggttgaagagcatgcatgatatgtcattcgcgaaagacacctgcAGAGaccgCAGAAGAAAATGGTGACACCgtttCAGAGCTATGCTGGAAACAGCATAGCAAGTTGAAATAAGGCTAGTCCGTTATCAACTTGGCCGCTTTAAGGCCGGTCCTAGCAAGGCCAAGTGGCACCGAGTCGGTGCGAATTCCTACTCTCGTAGGTCTAGAGGGAAATCTCTGTTGCTAgctcGTAGgcaggtgatctacaaaaccgcgtcgccatgcatttgaagatgaaacatttaagt
Gene KO
RANGAP1_KO	NA	CCGTGAACATGTCACTCCAG	TGGCTGGCAGAAACCGTCTGGAG	cagtttattgaggttgaagagcatgcatgatatgtcattcgcgaaagacacctgcAGAGaccgCCGTGAACATGTCACTCCAGgtttCAGAGCTATGCTGGAAACAGCATAGCAAGTTGAAATAAGGCTAGTCCGTTATCAACTTGGCCGCTTTAAGGCCGGTCCTAGCAAGGCCAAGTGGCACCGAGTCGGTGCGAATTCCTACTCTCGTAGGTTGGCTGGCAGAAACCGTCTGGAGgctcGTAGgcaggtgatctacaaaaccgcgtcgccatgcatttgaagatgaaacatttaagt
TAF5_KO	NA	TCTATCTGTTGCTTACTACG	AAATCACTGAAACAGGTTCCATG	cagtttattgaggttgaagagcatgcatgatatgtcattcgcgaaagacacctgcAGAGaccgTCTATCTGTTGCTTACTACGgtttCAGAGCTATGCTGGAAACAGCATAGCAAGTTGAAATAAGGCTAGTCCGTTATCAACTTGGCCGCTTTAAGGCCGGTCCTAGCAAGGCCAAGTGGCACCGAGTCGGTGCGAATTCCTACTCTCGTAGGTAAATCACTGAAACAGGTTCCATGgctcGTAGgcaggtgatctacaaaaccgcgtcgccatgcatttgaagatgaaacatttaagt
EXOSC7_KO	NA	GGTCACACAGACATCTTGGT	ACAATAAAAGCAGTGTCGACTTA	cagtttattgaggttgaagagcatgcatgatatgtcattcgcgaaagacacctgcAGAGaccgGGTCACACAGACATCTTGGTgtttCAGAGCTATGCTGGAAACAGCATAGCAAGTTGAAATAAGGCTAGTCCGTTATCAACTTGGCCGCTTTAAGGCCGGTCCTAGCAAGGCCAAGTGGCACCGAGTCGGTGCGAATTCCTACTCTCGTAGGTACAATAAAAGCAGTGTCGACTTAgctcGTAGgcaggtgatctacaaaaccgcgtcgccatgcatttgaagatgaaacatttaagt
SKP2_KO	NA	TGCACCCGGATGTGACTGGT	GCTTAGGCCTGCGGACAATCACA	cagtttattgaggttgaagagcatgcatgatatgtcattcgcgaaagacacctgcAGAGaccgTGCACCCGGATGTGACTGGTgtttCAGAGCTATGCTGGAAACAGCATAGCAAGTTGAAATAAGGCTAGTCCGTTATCAACTTGGCCGCTTTAAGGCCGGTCCTAGCAAGGCCAAGTGGCACCGAGTCGGTGCGAATTCCTACTCTCGTAGGTGCTTAGGCCTGCGGACAATCACAgctcGTAGgcaggtgatctacaaaaccgcgtcgccatgcatttgaagatgaaacatttaagt
EIF3A_KO	NA	AAGCTGAACTCCAGAAAGTG	AGGTATGCAGTGACAGCCAACTG	cagtttattgaggttgaagagcatgcatgatatgtcattcgcgaaagacacctgcAGAGaccgAAGCTGAACTCCAGAAAGTGgtttCAGAGCTATGCTGGAAACAGCATAGCAAGTTGAAATAAGGCTAGTCCGTTATCAACTTGGCCGCTTTAAGGCCGGTCCTAGCAAGGCCAAGTGGCACCGAGTCGGTGCGAATTCCTACTCTCGTAGGTAGGTATGCAGTGACAGCCAACTGgctcGTAGgcaggtgatctacaaaaccgcgtcgccatgcatttgaagatgaaacatttaagt
NPLOC4_KO	NA	ACTTCAGCCCTGATGCCAAG	GCGCTCCCAACGTGGTGGAGGAT	cagtttattgaggttgaagagcatgcatgatatgtcattcgcgaaagacacctgcAGAGaccgACTTCAGCCCTGATGCCAAGgtttCAGAGCTATGCTGGAAACAGCATAGCAAGTTGAAATAAGGCTAGTCCGTTATCAACTTGGCCGCTTTAAGGCCGGTCCTAGCAAGGCCAAGTGGCACCGAGTCGGTGCGAATTCCTACTCTCGTAGGTGCGCTCCCAACGTGGTGGAGGATgctcGTAGgcaggtgatctacaaaaccgcgtcgccatgcatttgaagatgaaacatttaagt
NUP54_KO	NA	TCGAAGCCAACAACAACAGT	GCGAACGCTCAACAACATAAATA	cagtttattgaggttgaagagcatgcatgatatgtcattcgcgaaagacacctgcAGAGaccgTCGAAGCCAACAACAACAGTgtttCAGAGCTATGCTGGAAACAGCATAGCAAGTTGAAATAAGGCTAGTCCGTTATCAACTTGGCCGCTTTAAGGCCGGTCCTAGCAAGGCCAAGTGGCACCGAGTCGGTGCGAATTCCTACTCTCGTAGGTGCGAACGCTCAACAACATAAATAgctcGTAGgcaggtgatctacaaaaccgcgtcgccatgcatttgaagatgaaacatttaagt
TRRAP_KO	NA	GCATAAGGTGTTCTACACAG	ATGACAACCTCTAGCAAAGGCTT	cagtttattgaggttgaagagcatgcatgatatgtcattcgcgaaagacacctgcAGAGaccgGCATAAGGTGTTCTACACAGgtttCAGAGCTATGCTGGAAACAGCATAGCAAGTTGAAATAAGGCTAGTCCGTTATCAACTTGGCCGCTTTAAGGCCGGTCCTAGCAAGGCCAAGTGGCACCGAGTCGGTGCGAATTCCTACTCTCGTAGGTATGACAACCTCTAGCAAAGGCTTgctcGTAGgcaggtgatctacaaaaccgcgtcgccatgcatttgaagatgaaacatttaagt
DGCR8_KO	NA	CCTACACAGAGAGTCTCGGG	TTATAATGCAGACAAGGGATGCT	cagtttattgaggttgaagagcatgcatgatatgtcattcgcgaaagacacctgcAGAGaccgCCTACACAGAGAGTCTCGGGgtttCAGAGCTATGCTGGAAACAGCATAGCAAGTTGAAATAAGGCTAGTCCGTTATCAACTTGGCCGCTTTAAGGCCGGTCCTAGCAAGGCCAAGTGGCACCGAGTCGGTGCGAATTCCTACTCTCGTAGGTTTATAATGCAGACAAGGGATGCTgctcGTAGgcaggtgatctacaaaaccgcgtcgccatgcatttgaagatgaaacatttaagt
LSM11_KO	NA	CCCCTGCTTCAACAACGTGG	ATCGGCTGAAACTTCAAGATTCC	cagtttattgaggttgaagagcatgcatgatatgtcattcgcgaaagacacctgcAGAGaccgCCCCTGCTTCAACAACGTGGgtttCAGAGCTATGCTGGAAACAGCATAGCAAGTTGAAATAAGGCTAGTCCGTTATCAACTTGGCCGCTTTAAGGCCGGTCCTAGCAAGGCCAAGTGGCACCGAGTCGGTGCGAATTCCTACTCTCGTAGGTATCGGCTGAAACTTCAAGATTCCgctcGTAGgcaggtgatctacaaaaccgcgtcgccatgcatttgaagatgaaacatttaagt
Cas9 base editing experiments
sp-ABE or sp-CBE-sgINT	TTGACTGCACACAACTGGGC
sa-ABE-sgINT	CCATTATCGTGACGCTATCG
sp-ABE-sgNRF1	gtgacagGTTTCATGGACCC
sp-CBE-sgNRF1	GAAACctgtcaccaaatgac
sa-ABE-sgNRF1	ttactcacCTGGATAAGTGA
siRNA information
NRF1-siRNA	GCUAUUGUCCUCUGUAUCU
SRSF3-siRNA	gcaacaagacggaauugga

## Sheet: Plasmids
Addgene ID	Plasmid
237451	pLCHKOv4
237452	pLCHKOv5
237453	pcDNA5-miniTurbo-NRF1-FL
237454	pcDNA5-miniTurbo-NRF1-∆ex7
237455	pcDNA5-3xFLAG-NRF1-FL_WobbleMut
237456	pcDNA5-3xFLAG-NRF1-∆ex7_WobbleMut
237457	pCS2+ Flag
237458	pCS2+ Flag-SRSF3_WobbleMut
237459	pET01-NRF1-Ex7-minigene
237460	pX461-ABE8e-nSpCas9
237461	pX461-evoCDA1-nSpCas9
237462	pX462-ABE8e-nSaCas9
237463	pX461-ABE8e-nSpCas9-Intergenic sgRNA
237464	pX461-evoCDA1-nSpCas9-Intergenic sgRNA
237465	pX462-ABE8e-nSaCas9-Intergenic sgRNA
237466	pX461-ABE8e-nSpCas9-NRF1-ss-sgRNA
237467	pX461-evoCDA1-nSpCas9-NRF1-ss-sgRNA
237468	pX462-ABE8e-nSaCas9-NRF1-ss-sgRNA
237553	Topo_SpCas9.tracrRNA-CS1_AsCas12a DRv10
Addgene ID	Library
237473	scCHyMErA-Seq Exon Deletion Library 1
